# Supplementary material for: The Zinc Finger Antiviral Protein ZAP Restricts Human Cytomegalovirus and Selectively Binds and Destabilizes Viral UL4/UL5 Transcripts
Source: mBio. 2021 May 4;12(3):e02683-20. doi: 10.1128/mBio.02683-20 (PMC8263000; doi:10.1128/mBio.02683-20)
Supplement: DATA SET S1 [file mbio.02683-20-sd001.xlsx]

## Sheet: overview
Sheet number	Sheet name	Description
1	t-test results	Statistical Analyisis of HCMV-specific proteomic changes 48 and 72 h.p.i (n=4). For each individual protein and time post HCMV infection, -log10 p-value, log2 fold change and q-value are given. To facilitate interpretation of the data, a column "Student's T-test Significant", indicating whether the specific protein was not changing upon infection (empty) or was significantly regulated (+), is giv…
2	raw data	LFQ-based intensity of proteins across experimental conditions and biological replicates. This is a simplified version of the "proteinGroups.txt" table generated by MaxQuant.

## Sheet: 1 - t-test results
Protein IDs	Majority protein IDs	Protein names	Gene names	id	Student's T-test Significant ZAP-KO_HCMV_48h_WT_HCMV_48h	Student's T-test Significant ZAP-KO_HCMV_72h_WT_HCMV_72h	Student's T-test Significant ZAP-KO_mock_48h_WT_mock_48h	Student's T-test Significant ZAP-KO_mock_72h_WT_mock_72h	Student's T-test significant	-Log Student's T-test p-value ZAP-KO_HCMV_48h_WT_HCMV_48h	Student's T-test q-value ZAP-KO_HCMV_48h_WT_HCMV_48h	Student's T-test Difference ZAP-KO_HCMV_48h_WT_HCMV_48h	Student's T-test Test statistic ZAP-KO_HCMV_48h_WT_HCMV_48h	-Log Student's T-test p-value ZAP-KO_HCMV_72h_WT_HCMV_72h	Student's T-test q-value ZAP-KO_HCMV_72h_WT_HCMV_72h	Student's T-test Difference ZAP-KO_HCMV_72h_WT_HCMV_72h	Student's T-test Test statistic ZAP-KO_HCMV_72h_WT_HCMV_72h	-Log Student's T-test p-value ZAP-KO_mock_48h_WT_mock_48h	Student's T-test q-value ZAP-KO_mock_48h_WT_mock_48h	Student's T-test Difference ZAP-KO_mock_48h_WT_mock_48h	Student's T-test Test statistic ZAP-KO_mock_48h_WT_mock_48h	-Log Student's T-test p-value ZAP-KO_mock_72h_WT_mock_72h	Student's T-test q-value ZAP-KO_mock_72h_WT_mock_72h	Student's T-test Difference ZAP-KO_mock_72h_WT_mock_72h	Student's T-test Test statistic ZAP-KO_mock_72h_WT_mock_72h	log2 LFQ intensity WT_HCMV_48h_1	log2 LFQ intensity WT_HCMV_48h_2	log2 LFQ intensity WT_HCMV_48h_3	log2 LFQ intensity WT_HCMV_48h_4	log2 LFQ intensity WT_HCMV_72h_1	log2 LFQ intensity WT_HCMV_72h_2	log2 LFQ intensity WT_HCMV_72h_3	log2 LFQ intensity WT_HCMV_72h_4	log2 LFQ intensity WT_mock_48h_1	log2 LFQ intensity WT_mock_48h_2	log2 LFQ intensity WT_mock_48h_3	log2 LFQ intensity WT_mock_48h_4	log2 LFQ intensity WT_mock_72h_1	log2 LFQ intensity WT_mock_72h_2	log2 LFQ intensity WT_mock_72h_3	log2 LFQ intensity WT_mock_72h_4	log2 LFQ intensity ZAP-KO_HCMV_48h_1	log2 LFQ intensity ZAP-KO_HCMV_48h_2	log2 LFQ intensity ZAP-KO_HCMV_48h_3	log2 LFQ intensity ZAP-KO_HCMV_48h_4	log2 LFQ intensity ZAP-KO_HCMV_72h_1	log2 LFQ intensity ZAP-KO_HCMV_72h_2	log2 LFQ intensity ZAP-KO_HCMV_72h_3	log2 LFQ intensity ZAP-KO_HCMV_72h_4
P01023	P01023	Alpha-2-macroglobulin	A2M	1167						NaN	1	0	NaN	NaN	1	0	NaN	0.133805	0.8198	-0.102796	-0.263789	0.570474	0.181417	-0.706323	-1.03903	25.3856	24.8053	26.1449	26.9132	25.2901	25.607	26.1709	25.8938	26.5576	26.3145	26.4224	26.9028	26.9203	26.6532	26.6075	27.3511	25.8449	26.5528	26.0531	25.9687	25.7752	25.0938	25.2592	25.7456
Q9NRG9;Q9NRG9-2	Q9NRG9;Q9NRG9-2	Aladin	AAAS	6456						0.680201	0.32477	-0.315735	-0.973662	0.640254	0.291433	-0.264058	-0.888632	1.13947	0.172149	-0.32532	-1.30361	0.109726	0.780318	-0.0629091	-0.201588	29.6813	29.6538	29.6609	30.3369	29.4911	29.4144	30.0343	29.7905	29.7376	29.6648	29.8222	29.3516	29.2284	28.9809	29.0278	29.5659	29.5373	29.1937	29.4313	29.9077	29.532	29.533	29.0126	29.5965
Q86V21;Q86V21-2;Q86V21-3	Q86V21;Q86V21-2	Acetoacetyl-CoA synthetase	AACS	4370	+				ZAP-KO_HCMV_48h_WT_HCMV_48h	2.30604	0.0189556	-0.506866	-2.3344	0.553429	0.444905	-0.133536	-0.628767	1.45796	0.126331	-0.321229	-1.47162	1.18629	0.133784	-0.250754	-1.18689	29.2761	29.3352	29.5753	29.3916	28.973	29.1336	29.2619	29.3463	29.2929	29.4626	29.4061	29.2629	29.4875	29.5209	29.0698	29.2769	28.666	28.8519	28.8922	29.1406	29.0302	29.0732	29.2272	28.8501
Q7RTV5	Q7RTV5	Thioredoxin-like protein AAED1	AAED1	4248			+		ZAP-KO_mock_48h_WT_mock_48h	NaN	1	0	NaN	NaN	1	0	NaN	2.85798	0.00765854	-0.772614	-3.24516	0.900524	0.0823948	-0.670225	-1.40516	26.4018	26.6006	25.4335	27.1954	25.5836	25.8205	24.9755	25.9975	26.7632	26.6767	26.7225	26.5511	27.0697	26.5842	26.7975	26.9134	25.896	26.9074	26.0915	26.2521	26.6922	25.1985	24.5867	25.8986
Q2M2I8-2;Q2M2I8	Q2M2I8-2;Q2M2I8	AP2-associated protein kinase 1	AAK1	3669						0.121623	0.889535	-0.102728	-0.247266	1.81511	0.058407	0.386282	1.79578	0.213856	0.747524	-0.111078	-0.361605	0.557096	0.535047	-0.0721388	-0.449798	29.3262	29.71	29.7772	30.6832	29.2026	29.2436	29.3946	29.2989	30.0847	30.289	30.7011	30.1239	30.1984	30.2425	30.0373	30.1436	29.6215	29.7048	29.6034	30.1561	29.4372	29.8858	29.8175	29.5445
Q9H7C9;Q9H7C9-3;Q9H7C9-2	Q9H7C9	Mth938 domain-containing protein	AAMDC	6215				+	ZAP-KO_mock_72h_WT_mock_72h	0.421525	0.581009	-0.22828	-0.670762	0.602698	0.361128	-0.191802	-0.765685	0.168155	0.724738	0.377211	0.389802	1.49925	0.0430119	-0.444688	-1.71348	28.5997	28.3475	28.8353	29.2797	28.57	28.0579	28.3178	28.0799	29.3185	29.7334	25.9837	28.9656	29.0722	29.1526	28.6539	29.1582	28.349	28.3408	28.5376	28.9215	28.0058	28.006	28.3299	27.9168
Q13685	Q13685	Angio-associated migratory cell protein	AAMP	3248			+		ZAP-KO_mock_48h_WT_mock_48h	0.239278	0.812453	0.109988	0.384226	0.462562	0.300381	-0.57844	-0.871046	1.96006	0.0119222	-1.50584	-2.92501	0.282464	0.43733	-0.374114	-0.57544	27.2649	27.0396	27.7754	27.1505	27.5292	27.3127	27.385	27.6975	26.8896	26.9626	27.2502	26.9379	27.1018	26.8606	26.8921	25.7891	27.4291	27.2398	27.6644	27.337	27.3768	27.5633	27.4367	25.2338
Q9Y312	Q9Y312	Protein AAR2 homolog	AAR2	7235		+		+	ZAP-KO_HCMV_72h_WT_HCMV_72h;ZAP-KO_mock_72h_WT_mock_72h	0.50017	0.332959	-0.808722	-0.963288	2.81865	0.00436364	-1.78231	-4.2016	1.09635	0.0613627	-1.52456	-1.84837	1.78483	0.00681328	-1.55107	-2.72093	25.3041	27.4457	27.5159	28.5509	27.7968	27.8883	27.211	27.6567	25.0265	27.3532	28.3538	27.4882	26.2554	27.8813	27.4668	27.246	26.4214	26.7206	25.5814	26.8583	25.9434	25.1936	25.7078	26.5787
P49588;P49588-2	P49588;P49588-2	Alanine--tRNA ligase, cytoplasmic	AARS	2290			+	+	ZAP-KO_mock_48h_WT_mock_48h;ZAP-KO_mock_72h_WT_mock_72h	0.736554	0.285109	-0.328888	-1.03178	0.521441	0.60932	0.0667543	0.419861	3.34588	0.00758042	-0.648124	-3.34656	5.22943	0.00128	-0.752704	-4.99366	32.6296	32.6283	32.7578	33.5219	32.4111	32.4622	32.4127	32.6276	33.1444	33.2057	33.5629	33.2591	33.3527	33.4816	33.3906	33.3933	32.5078	32.4984	32.5364	32.6795	32.4587	32.576	32.5587	32.5873
Q5JTZ9	Q5JTZ9	Alanine--tRNA ligase, mitochondrial	AARS2	3821						1.08882	0.151516	-0.347278	-1.30509	1.50728	0.133169	-0.25669	-1.33957	1.46274	0.169025	-0.254636	-1.31611	0.106569	0.854009	-0.0261254	-0.137184	29.3983	29.3762	29.6264	29.9482	29.3821	29.6918	29.695	29.5009	28.9568	28.8902	29.2613	29.1736	29.0017	28.7044	29.0121	28.7363	29.4186	28.9647	29.3457	29.2311	29.4428	29.3031	29.2987	29.1986
Q9BTE6;Q9BTE6-2;Q9BTE6-3	Q9BTE6;Q9BTE6-2;Q9BTE6-3	Alanyl-tRNA editing protein Aarsd1	AARSD1	5797						0.310272	0.635936	0.345968	0.606918	0.461516	0.530969	-0.103129	-0.513705	0.339473	0.490304	0.56024	0.69515	0.10311	0.834897	0.0338273	0.153285	28.0923	28.0649	28.3939	26.3883	28.3507	28.2469	28.1923	28.1315	28.7935	28.8111	25.8602	28.2733	28.4387	28.6662	28.6817	28.3673	27.7985	28.0584	28.0911	28.3752	28.025	28.3137	27.9317	28.2385
Q9NRN7;Q9NRN7-2	Q9NRN7	L-aminoadipate-semialdehyde dehydrogenase-phosphopantetheinyl transferase	AASDHPPT	6463						1.21876	0.077754	-0.533655	-1.61121	0.34411	0.580986	-0.104047	-0.453112	0.133302	0.840706	-0.0700016	-0.234952	0.172639	0.735735	0.0548615	0.245674	29.4275	29.3547	29.1853	30.1609	28.7895	28.9136	29.1294	28.9667	29.4609	29.638	28.8024	29.0371	29.0417	29.3758	28.9798	28.9272	28.8841	28.8553	29.2188	29.0355	28.9312	28.5321	28.8877	29.0319
Q9UDR5	Q9UDR5	Alpha-aminoadipic semialdehyde synthase, mitochondrial;Lysine ketoglutarate reductase;Saccharopine dehydrogenase	AASS	6869						0.368258	0.742845	-0.111609	-0.482294	0.241657	0.53198	-0.367892	-0.512562	0.482779	0.590699	-0.11861	-0.560367	0.727384	0.301501	0.16498	0.782347	27.9535	28.0459	27.9499	27.9179	27.9781	27.5938	28.1836	28.4208	27.9714	27.8247	28.2364	28.1195	27.9179	27.898	27.9674	28.2796	28.0903	27.4893	27.9062	27.935	28.4486	28.4036	25.9362	27.9163
Q9NY61	Q9NY61	Protein AATF	AATF	6671	+	+			ZAP-KO_HCMV_48h_WT_HCMV_48h;ZAP-KO_HCMV_72h_WT_HCMV_72h	1.7742	0.0163399	-0.969243	-2.45077	2.14101	0.0220957	-0.657706	-2.48216	1.24183	0.0957195	-0.521315	-1.61833	0.904877	0.0660918	-0.971446	-1.50803	28.8348	29.0734	28.6639	29.9387	28.7761	28.7224	28.7816	28.681	28.8794	28.8412	29.2489	28.1878	28.6441	28.4124	28.47	28.2203	28.1021	28.212	28.36	27.9598	27.8095	28.0575	28.548	27.9153
P80404	P80404	4-aminobutyrate aminotransferase, mitochondrial	ABAT	2796				+	ZAP-KO_mock_72h_WT_mock_72h	0.0664029	0.954323	-0.03124	-0.116773	0.78184	0.140788	0.728054	1.29805	NaN	1	0	NaN	1.46897	0.0147411	1.20962	2.23057	25.696	25.4578	25.7534	25.6793	25.3727	24.8308	25.2846	25.474	24.161	27.1226	26.0309	25.364	25.6211	24.1249	24.9154	25.624	25.6797	25.1964	25.6449	25.9405	25.8119	27.0527	24.9229	26.0868
Q9NRK6	Q9NRK6	ATP-binding cassette sub-family B member 10, mitochondrial	ABCB10	6458				+	ZAP-KO_mock_72h_WT_mock_72h	0.210083	0.830547	0.10264	0.348628	1.54508	0.0830706	0.361552	1.59931	1.16645	0.12764	0.433287	1.46806	3.28785	0.0028189	0.637622	3.27895	28.1547	28.4029	28.5769	28.2443	28.4024	28.3297	28.2696	27.8951	27.6362	27.7671	28.1357	27.6605	27.4472	27.5622	27.5243	27.8248	28.8974	28.0863	28.3216	28.4841	28.4421	28.6502	28.5562	28.6945
Q9NP58-4;Q9NP58	Q9NP58-4;Q9NP58	ATP-binding cassette sub-family B member 6, mitochondrial	ABCB6	6371						0.113553	0.895682	-0.0978961	-0.233146	0.0480053	0.897014	-0.0546618	-0.109678	0.111607	0.848804	0.087379	0.224026	0.622251	0.25458	0.260632	0.871068	26.1369	26.5188	26.3527	26.7017	26.7913	26.9577	26.505	26.5267	26.8421	26.4667	27.3823	26.9716	26.6991	26.129	26.6077	26.4009	26.7703	26.8984	25.942	25.7079	26.7456	25.5945	27.4381	26.7838
O75027-2;O75027;O75027-3	O75027-2;O75027;O75027-3	ATP-binding cassette sub-family B member 7, mitochondrial	ABCB7	777						1.62784	0.0574002	-0.417245	-1.75014	1.5293	0.145724	-0.233387	-1.28113	0.500143	0.547696	-0.143257	-0.620138	1.15817	0.0658862	-0.47836	-1.51001	29.8461	29.9813	29.6862	29.3932	29.8569	30.1	30.0899	29.8185	29.3526	29.1056	28.9472	28.9874	29.3577	29.2137	28.994	29.2573	29.4283	29.2542	29.3746	29.1809	29.8344	29.6865	29.6983	29.7126
Q9NUT2-5;Q9NUT2-4;Q9NUT2-2;Q9NUT2;Q9NUT2-3	Q9NUT2-5;Q9NUT2-4;Q9NUT2-2;Q9NUT2;Q9NUT2-3	ATP-binding cassette sub-family B member 8, mitochondrial	ABCB8	6541	+				ZAP-KO_HCMV_48h_WT_HCMV_48h	2.97283	0.00371717	-1.05427	-3.77801	0.77781	0.348775	-0.157293	-0.786464	0.693707	0.278986	-0.371574	-1.03302	0.23836	0.507894	-0.269449	-0.483055	26.6079	26.9655	26.747	26.3267	26.8441	26.6917	26.5995	26.6595	26.2818	26.6267	26.1347	26.4734	26.5346	26.0202	26.2915	26.6428	25.791	25.7852	25.2863	25.5676	26.3403	26.733	26.6176	26.4746
P33527;P33527-2;P33527-3;P33527-9;P33527-5;P33527-4;P33527-6;P33527-7;P33527-8	P33527;P33527-2;P33527-3;P33527-9;P33527-5;P33527-4;P33527-6;P33527-7;P33527-8	Multidrug resistance-associated protein 1	ABCC1	1992				+	ZAP-KO_mock_72h_WT_mock_72h	0.49009	0.617303	0.151382	0.628746	0.464496	0.447388	0.159085	0.624837	0.325147	0.759935	-0.0628943	-0.345271	2.47354	0.0331481	0.298602	1.82443	30.2315	30.3637	30.4627	29.9113	29.7699	29.6952	30.2569	30.1333	30.4862	30.5437	30.7757	30.6911	30.4236	30.4475	30.645	30.6329	30.5185	30.4565	30.4174	30.1822	30.0636	29.9466	30.2456	30.2359
O15438;O15438-4;O15438-2;O15438-5;O15438-3	O15438;O15438-4;O15438-2	Canalicular multispecific organic anion transporter 2	ABCC3	537						NaN	1	0	NaN	NaN	1	0	NaN	0.987759	0.120249	-0.679241	-1.49861	NaN	1	0	NaN	25.6948	24.7932	26.3052	26.4687	26.1483	24.6387	25.8813	25.8046	25.8198	26.0555	27.1227	26.7598	25.0866	26.1192	26.2454	26.5816	26.6655	25.6218	25.807	26.0757	26.1654	26.0313	24.6869	25.7386
O15439-2;O15439;O15439-3;O15439-4	O15439-2;O15439;O15439-3;O15439-4	Multidrug resistance-associated protein 4	ABCC4	538						0.467108	0.682233	0.118736	0.552622	1.29422	0.15417	0.256255	1.24867	0.232601	0.770268	-0.0781646	-0.331743	0.332359	0.481025	0.154068	0.517704	29.0979	29.0732	28.8141	29.0473	28.6959	28.5561	29.0007	28.7752	28.963	29.1705	29.1994	29.5081	29.12	28.7618	29.4041	29.664	29.3539	28.9081	29.1834	29.0619	29.0478	28.9812	28.8961	29.1278
P33897	P33897	ATP-binding cassette sub-family D member 1	ABCD1	1994						0.358955	0.79692	-0.0805516	-0.409131	0.771279	0.26949	-0.232426	-0.93417	0.120977	0.840038	-0.0895534	-0.237968	0.377396	0.606302	-0.0647812	-0.370732	28.0693	27.8986	27.8553	28.2606	28.1776	27.8446	28.1143	28.4109	27.3474	27.062	28.1337	28.0231	27.8305	27.8539	27.8573	27.8149	27.9023	28.026	27.9329	27.9004	27.7889	27.8307	28.1812	27.817
P28288;P28288-2	P28288;P28288-2	ATP-binding cassette sub-family D member 3	ABCD3	1860						2.26002	0.130941	0.203306	1.37319	1.59914	0.0739608	0.374575	1.65451	2.53149	0.0582354	-0.308116	-1.87957	0.96903	0.171464	0.243351	1.06435	31.8403	31.7832	31.7067	31.65	31.9699	31.8689	32.1052	31.8319	31.7007	31.7906	31.7925	31.8257	31.6759	31.2454	31.6114	31.7966	31.9817	31.9911	31.8896	31.931	32.262	32.4052	32.0431	32.564
P61221	P61221	ATP-binding cassette sub-family E member 1	ABCE1	2626						0.132999	0.910657	0.048583	0.204426	0.89619	0.27674	0.190864	0.918541	0.350007	0.739022	0.069241	0.374174	1.1095	0.324542	-0.114398	-0.743676	31.9054	31.7742	32.0139	32.3606	31.7061	31.6067	31.56	32.0288	32.2256	32.1747	32.162	31.8798	32.1202	32.2178	31.9963	32.1332	31.904	32.1177	32.0651	32.1616	31.926	31.9728	31.8769	31.8893
Q8NE71;Q8NE71-2	Q8NE71;Q8NE71-2	ATP-binding cassette sub-family F member 1	ABCF1	4778			+	+	ZAP-KO_mock_48h_WT_mock_48h;ZAP-KO_mock_72h_WT_mock_72h	0.625919	0.457743	-0.20875	-0.806652	0.541624	0.444847	-0.135941	-0.628063	3.08013	0.0237895	-0.394212	-2.40555	3.14697	0.0364882	-0.246565	-1.77629	31.4183	31.3823	31.6655	32.0083	31.5132	31.4365	31.5217	31.4695	31.6531	31.6017	31.7968	31.6651	31.5888	31.4593	31.5499	31.558	31.2715	31.4874	31.3272	31.5533	31.3406	31.6719	31.1449	31.2396
Q9UG63;Q9UG63-2	Q9UG63;Q9UG63-2	ATP-binding cassette sub-family F member 2	ABCF2	6888						0.210156	0.889147	0.0467772	0.248057	0.856951	0.4061	0.116006	0.69041	0.32863	0.664465	0.119218	0.468713	1.09443	0.214419	0.175565	0.956262	31.3856	31.3203	31.398	31.679	31.3268	31.2962	31.4475	31.4519	31.7561	31.8478	31.2471	31.3319	31.5234	31.3853	31.1683	31.4047	31.4774	31.4017	31.5007	31.5902	31.5087	31.6462	31.429	31.4025
Q9NUQ8;Q9NUQ8-2	Q9NUQ8;Q9NUQ8-2	ATP-binding cassette sub-family F member 3	ABCF3	6539	+	+	+		ZAP-KO_HCMV_48h_WT_HCMV_48h;ZAP-KO_HCMV_72h_WT_HCMV_72h;ZAP-KO_mock_48h_WT_mock_48h	1.79753	0.0271019	0.594833	2.13209	2.12064	0.0264516	0.594579	2.37178	2.17803	0.0240672	0.585651	2.39839	0.576954	0.338878	0.175084	0.722315	29.2625	29.3014	29.4871	29.2838	28.9372	28.923	28.834	29.0528	29.804	29.684	29.3471	29.6513	29.7174	29.902	29.5589	29.5175	29.834	29.5855	29.8925	30.4022	29.4863	29.9319	29.2472	29.4598
Q9NUJ1;Q9NUJ1-2;Q9NUJ1-3	Q9NUJ1;Q9NUJ1-2	Mycophenolic acid acyl-glucuronide esterase, mitochondrial	ABHD10	6524						0.16148	0.911307	0.0393248	0.202968	0.801407	0.308259	-0.183459	-0.8582	0.46826	0.56556	-0.139156	-0.593822	0.847534	0.231233	-0.202701	-0.921504	30.8047	31.0231	30.7294	30.7712	31.1254	31.1022	31.3344	31.2179	30.6388	30.6388	30.7164	30.5992	31.0068	30.6164	30.8582	30.7099	30.9541	30.7055	30.8234	31.0028	31.007	31.2479	30.7557	31.0356
Q8NFV4;Q8NFV4-4;Q8NFV4-6;Q8NFV4-3;Q8NFV4-2;Q8NFV4-5	Q8NFV4;Q8NFV4-4;Q8NFV4-6	Alpha/beta hydrolase domain-containing protein 11	ABHD11	4808			+	+	ZAP-KO_mock_48h_WT_mock_48h;ZAP-KO_mock_72h_WT_mock_72h	0.489797	0.535889	0.219469	0.721506	1.57813	0.0566251	0.474321	1.80975	2.84973	0.00904854	0.67821	3.05971	1.78869	0.0274254	0.463682	1.93027	28.8757	28.7511	28.6372	29.5079	28.9247	28.8807	29.4446	28.7418	28.2155	28.1172	28.6153	28.2656	28.379	28.6005	28.116	28.5649	28.9825	29.2402	29.1769	29.2502	29.5087	29.351	29.4392	29.5902
Q8N2K0-2;Q8N2K0;Q8N2K0-3	Q8N2K0-2;Q8N2K0;Q8N2K0-3	Monoacylglycerol lipase ABHD12	ABHD12	4609						0.108819	0.922134	0.0504756	0.185953	0.794195	0.318625	0.17646	0.839255	0.787572	0.243003	0.370783	1.11247	1.59368	0.0928171	0.2497	1.35313	30.7059	30.6789	30.2775	30.0024	30.4907	30.4281	30.3742	30.4252	29.8845	30.0358	29.0467	29.8639	29.8273	29.7452	29.8055	29.6164	30.5488	30.4275	30.4503	30.4401	30.6713	30.2952	30.7921	30.6654
Q96IU4;Q96IU4-2	Q96IU4	Alpha/beta hydrolase domain-containing protein 14B	ABHD14B	5422						0.72857	0.383347	0.225921	0.897827	0.664473	0.36091	0.171684	0.765335	0.232676	0.701224	-0.158688	-0.422884	0.0997818	0.814546	-0.046279	-0.171319	28.8032	28.7312	28.9612	28.6848	28.9665	28.9475	28.9208	28.8726	29.2167	29.2249	29.3915	29.8782	29.4569	30.1541	29.775	29.5826	29.1545	28.9408	28.6732	29.3156	29.4537	29.0693	28.9494	28.9218
O95870;O95870-2	O95870;O95870-2	Abhydrolase domain-containing protein 16A	ABHD16A	1118		+		+	ZAP-KO_HCMV_72h_WT_HCMV_72h;ZAP-KO_mock_72h_WT_mock_72h	0.758169	0.438223	0.180404	0.830767	2.03986	0.0419169	0.434389	2.02272	1.8052	0.239489	0.168429	1.11939	3.1743	0.00420053	0.548571	2.95998	29.5954	29.6865	29.6915	30.0818	29.6766	29.469	29.6077	29.4558	29.0454	29.1666	29.2131	29.0932	29.0435	28.9161	28.9525	28.7062	29.9147	29.9004	30.0771	29.8847	30.0056	29.8484	29.8265	30.2662
Q8WTS1	Q8WTS1	1-acylglycerol-3-phosphate O-acyltransferase ABHD5	ABHD5	4929						0.957423	0.202421	-0.318896	-1.17975	1.38733	0.0525547	0.647415	1.85199	NaN	1	0	NaN	NaN	1	0	NaN	25.7581	26.0469	25.6972	26.2769	25.5712	25.4487	25.7652	25.6349	25.3631	25.1706	25.4227	26.4832	25.8551	24.6158	25.4755	26.1654	25.5953	25.3419	25.7914	25.7748	25.7675	26.6809	25.9098	26.6515
Q9BV23	Q9BV23	Monoacylglycerol lipase ABHD6	ABHD6	5841						0.189134	0.80875	-0.205978	-0.39054	0.224185	0.588222	0.216138	0.443751	0.180013	0.74147	0.187886	0.370519	0.336729	0.385597	0.368745	0.649432	27.1852	26.9164	26.97	28.5262	28.5571	27.2793	26.9657	27.2662	26.3556	26.5753	26.4144	25.412	26.4919	26.7048	24.7314	25.4665	27.4272	27.4828	26.6287	27.2353	27.5171	27.453	27.8324	28.1303
Q8IZP0-10;Q8IZP0-8;Q8IZP0-7;Q8IZP0-2;Q8IZP0-4;Q8IZP0-3;Q8IZP0-5;Q8IZP0-6;Q8IZP0-9;Q8IZP0-12;Q8IZP0;Q8IZP0-11	Q8IZP0-10;Q8IZP0-8;Q8IZP0-7;Q8IZP0-2;Q8IZP0-4;Q8IZP0-3;Q8IZP0-5;Q8IZP0-6;Q8IZP0-9;Q8IZP0-12;Q8IZP0;Q8IZP0-11	Abl interactor 1	ABI1	4573						1.13598	0.284988	0.196752	1.03178	0.138125	0.798525	0.0485945	0.208467	0.696358	0.450001	0.157122	0.750097	0.159575	0.738241	0.0586166	0.243008	30.9375	30.5943	30.9512	30.7714	30.7274	30.6206	30.5302	31.0148	30.9784	30.7818	31.0563	30.7075	30.7457	31.1137	30.7898	31.0904	31.1114	30.9623	30.966	31.0018	30.9612	30.7954	30.5637	30.7671
Q9NYB9-2;Q9NYB9-4;Q9NYB9;Q9NYB9-3	Q9NYB9-2;Q9NYB9-4;Q9NYB9;Q9NYB9-3	Abl interactor 2	ABI2	6677						0.0212676	0.981024	-0.024806	-0.0499098	0.770686	0.279623	-0.22002	-0.913127	0.980462	0.207374	0.326283	1.20505	0.748583	0.215936	-0.254222	-0.95271	28.2266	28.2509	28.5154	29.8307	28.3855	28.5427	28.7847	28.4322	28.4019	28.7438	29.1547	28.6522	29.0801	28.9091	28.7065	29.3209	28.5284	29.0112	28.5411	28.6436	28.6205	28.2206	28.1129	28.3111
P00519-2;P00519	P00519-2;P00519	Tyrosine-protein kinase ABL1	ABL1	1156		+			ZAP-KO_HCMV_72h_WT_HCMV_72h	NaN	1	0	NaN	1.75517	0.0311597	-0.735288	-2.25149	0.0875774	0.868432	-0.107141	-0.196927	0.934769	0.0692635	-0.778931	-1.48503	26.5783	25.3754	26.3442	27.1081	26.4963	26.536	26.6409	26.714	26.6298	26.6606	26.7384	25.541	26.7229	26.938	25.8922	26.5948	26.3646	25.8797	26.1868	25.4068	25.4414	25.5734	26.411	26.0202
O14639-2;O14639-6;O14639;O14639-4;O14639-3;O14639-5	O14639-2;O14639-6;O14639;O14639-4;O14639-3;O14639-5	Actin-binding LIM protein 1	ABLIM1	406	+		+		ZAP-KO_HCMV_48h_WT_HCMV_48h;ZAP-KO_mock_48h_WT_mock_48h	2.37958	0.0032	1.77478	3.57986	0.0883274	0.800019	-0.135859	-0.20626	4.63641	0	2.07026	7.48994	0.468816	0.26909	-0.444308	-0.840676	24.8433	24.888	26.1761	25.8216	27.0758	26.9594	25.4848	26.5413	25.2414	25.6596	25.5244	24.948	27.2548	26.681	26.766	26.8352	27.5273	27.448	27.2531	26.5997	27.3658	26.0916	25.37	26.6904
O94929-2;O94929-3;O94929;O94929-4	O94929-2;O94929-3;O94929	Actin-binding LIM protein 3	ABLIM3	981				+	ZAP-KO_mock_72h_WT_mock_72h	NaN	1	0	NaN	NaN	1	0	NaN	NaN	1	0	NaN	1.02787	0.0488173	0.955433	1.64661	25.6997	25.1166	25.8614	25.3597	26.0375	26.0429	24.971	26.6975	26.3729	24.8105	25.7943	25.7482	25.7646	25.4295	24.3787	26.3666	24.5259	25.0533	25.1122	25.8124	25.7521	25.3424	25.7019	26.2397
Q12979-4;Q12979-2;Q12979;Q12979-3	Q12979-4;Q12979-2;Q12979	Active breakpoint cluster region-related protein	ABR	3104				+	ZAP-KO_mock_72h_WT_mock_72h	1.20027	0.0909164	-0.469167	-1.533	0.950563	0.146957	-0.405398	-1.27552	0.130413	0.866565	0.0474072	0.200273	2.35532	0.0155256	-0.440463	-2.20919	28.5406	28.6309	28.4032	29.2715	28.5033	28.2149	28.5891	28.6629	28.1415	28.1088	28.3194	28.358	28.7369	28.4432	28.5139	28.7453	28.1882	28.2797	28.0767	28.4249	27.8463	28.66	27.8418	28.0005
Q9P1F3	Q9P1F3	Costars family protein ABRACL	ABRACL	6770						0.165659	0.810585	0.405016	0.387942	0.573239	0.215685	0.79098	1.05929	0.530445	0.274633	-1.1131	-1.04035	0.897234	0.0564819	1.49307	1.58435	29.1067	28.3928	29.0943	25.4954	27.5657	25.9481	28.2392	28.1751	28.3191	28.4476	25.1428	28.6591	28.0343	25.9142	25.1413	28.6408	27.9196	27.6931	28.6754	29.4212	28.2444	29.0303	27.29	28.5274
Q9ULW3	Q9ULW3	Activator of basal transcription 1	ABT1	7057						NaN	1	0	NaN	0.0321818	0.922846	-0.0931778	-0.0849437	0.859842	0.122584	-1.13647	-1.48648	NaN	1	0	NaN	25.6962	25.2662	27.093	25.5706	28.1024	27.4751	24.4969	27.5703	27.0512	27.6288	24.9586	27.4477	25.6112	25.4346	26.5775	27.3354	25.4688	24.9171	25.507	25.8288	25.4626	26.2971	27.5866	27.9257
P09110;P09110-2	P09110;P09110-2	3-ketoacyl-CoA thiolase, peroxisomal	ACAA1	1359						0.198682	0.889699	-0.0475073	-0.244325	0.926212	0.349802	-0.137723	-0.784094	1.34216	0.128087	-0.349005	-1.4623	0.982206	0.229859	-0.178679	-0.924017	31.6034	31.8515	31.5572	31.4422	31.7817	31.8224	31.7867	31.7211	31.5346	31.2716	31.8704	31.5734	31.4688	31.7252	31.5389	31.4177	31.5073	31.5489	31.6786	31.5295	31.5559	31.6894	31.4948	31.821
P42765	P42765	3-ketoacyl-CoA thiolase, mitochondrial	ACAA2	2157						0.471147	0.684352	-0.116537	-0.549868	0.323505	0.67928	0.061348	0.339916	0.126625	0.849915	0.0649161	0.222138	1.44989	0.141414	-0.201715	-1.1549	32.2471	32.3014	32.5654	32.5357	32.3506	32.4242	32.6125	32.6035	31.894	31.8242	32.6582	32.0514	32.0982	32.3132	32.3086	32.399	32.4465	32.2753	32.3733	32.0885	32.5619	32.6036	32.4277	32.643
Q13085;Q13085-4;Q13085-3;Q13085-2	Q13085;Q13085-4;Q13085-3;Q13085-2	Acetyl-CoA carboxylase 1;Biotin carboxylase	ACACA	3119						0.280836	0.74669	0.160697	0.476191	0.884449	0.218169	0.264132	1.05302	2.16381	0.0589267	0.348135	1.86843	1.34163	0.172003	0.184196	1.06341	29.7767	29.7037	29.9286	30.6955	29.8465	29.9761	29.9553	30.0686	30.1166	30.2724	30.2421	29.8969	30.1669	30.2433	30.1051	30.1085	30.1509	30.14	30.0766	30.3798	30.2202	30.5686	29.8652	30.249
Q709F0;Q709F0-2;Q709F0-3	Q709F0;Q709F0-2;Q709F0-3	Acyl-CoA dehydrogenase family member 11	ACAD11	4181	+	+		+	ZAP-KO_HCMV_48h_WT_HCMV_48h;ZAP-KO_HCMV_72h_WT_HCMV_72h;ZAP-KO_mock_72h_WT_mock_72h	2.13931	0.0141425	0.694787	2.53179	3.35098	0.0038374	0.7465	3.59495	1.49269	0.0508442	0.662053	1.95597	5.25114	0.00206452	0.895158	5.60101	29.1241	29.1907	29.1844	29.8244	29.3783	29.3171	29.6823	29.3555	28.9552	29.1046	29.9429	29.5026	29.3514	29.4253	29.5595	29.5004	30.1585	29.8898	30.0556	29.9989	30.1582	30.2581	29.9993	30.3036
Q9UKU7;Q9UKU7-2;Q9UKU7-3	Q9UKU7;Q9UKU7-2;Q9UKU7-3	Isobutyryl-CoA dehydrogenase, mitochondrial	ACAD8	7013	+				ZAP-KO_HCMV_48h_WT_HCMV_48h	3.46035	0.00376471	-1.76912	-5.14905	0.384047	0.371868	-0.489899	-0.745583	NaN	1	0	NaN	0.968404	0.0635431	-0.809467	-1.53271	27.1659	27.4413	27.1367	27.2646	27.753	28.0181	27.3382	27.5058	24.8833	25.16	26.702	26.76	27.0893	27.4427	26.9893	27.112	25.4231	26.1039	24.9692	25.4358	27.3817	25.6644	27.3908	28.2186
Q9H845	Q9H845	Acyl-CoA dehydrogenase family member 9, mitochondrial	ACAD9	6233	+				ZAP-KO_HCMV_48h_WT_HCMV_48h	3.23748	0.0237628	-0.330979	-2.20503	0.252535	0.742136	-0.0479984	-0.270227	0.19491	0.809444	-0.0637455	-0.278542	0.62012	0.499063	-0.0800176	-0.495978	31.4965	31.533	31.5101	31.6726	31.5034	31.4196	31.6597	31.3649	31.1594	31.2488	31.5431	31.0534	31.3377	31.2384	31.1672	31.2158	31.255	31.1496	31.2013	31.2823	31.4233	31.3308	31.4608	31.5407
P11310;P11310-2	P11310;P11310-2	Medium-chain specific acyl-CoA dehydrogenase, mitochondrial	ACADM	1445	+				ZAP-KO_HCMV_48h_WT_HCMV_48h	2.53306	0.0267744	-0.388513	-2.15182	0.218478	0.675929	-0.0930924	-0.344201	0.810385	0.366314	-0.189457	-0.875469	1.58282	0.100173	-0.240479	-1.32169	31.7599	31.904	31.9408	31.6463	32.3026	32.4744	31.9388	31.7368	31.338	31.1493	31.4201	31.4677	31.2052	31.3279	31.5549	31.26	31.4406	31.4531	31.5029	31.3004	31.9912	31.9883	32.1076	31.993
P16219	P16219	Short-chain specific acyl-CoA dehydrogenase, mitochondrial	ACADS	1577						1.27544	0.152439	0.284221	1.30228	1.47737	0.172282	0.207728	1.18329	0.101184	0.863973	-0.077322	-0.203132	0.735696	0.305192	0.160162	0.775103	30.2208	29.9697	30.1518	30.3901	30.4616	30.5924	30.58	30.587	29.4023	29.351	30.1603	29.7074	29.7347	29.9335	30.0181	30.0411	30.5427	30.231	30.5122	30.5833	30.7752	30.9389	30.606	30.7317
P45954;P45954-2	P45954;P45954-2	Short/branched chain specific acyl-CoA dehydrogenase, mitochondrial	ACADSB	2183	+				ZAP-KO_HCMV_48h_WT_HCMV_48h	2.0497	0.0389681	-0.405418	-1.96274	0.499865	0.411665	-0.181262	-0.681846	1.12853	0.173355	-0.326306	-1.29859	1.49296	0.0570871	-0.367219	-1.58111	29.6218	29.9201	29.83	30.1096	29.9282	29.7556	30.2745	29.974	29.3039	29.6017	30.0148	29.6341	29.8078	29.6845	29.8616	30.0427	29.4839	29.4341	29.5475	29.3943	29.5771	30.1567	29.6849	29.7887
P49748-3;P49748;P49748-2	P49748-3;P49748;P49748-2	Very long-chain specific acyl-CoA dehydrogenase, mitochondrial	ACADVL	2305		+		+	ZAP-KO_HCMV_72h_WT_HCMV_72h;ZAP-KO_mock_72h_WT_mock_72h	1.28671	0.184228	0.247134	1.22338	2.74498	0.0318003	0.386667	2.2388	1.55488	0.0809963	0.418211	1.70732	2.47969	0.0242542	0.34532	1.99128	33.9482	33.799	33.9216	34.2243	33.8507	33.8974	33.8678	33.8115	33.5608	33.5497	34.1358	33.7326	33.8305	33.6341	33.954	33.9048	34.3254	34.0936	34.2105	34.2522	34.1249	34.1222	34.3321	34.395
Q15057	Q15057	Arf-GAP with coiled-coil, ANK repeat and PH domain-containing protein 2	ACAP2	3442						0.00557424	0.995701	-0.00433826	-0.0120382	0.201906	0.662262	0.123161	0.360707	0.227138	0.775473	0.0745196	0.321261	0.409923	0.446567	0.142681	0.562364	27.5411	28.056	28.2042	28.5824	28.0757	28.1335	27.7769	27.8698	27.8982	28.1971	28.2079	28.4733	28.14	28.2646	28.1465	28.0285	28.302	27.9885	27.7257	28.3503	28.0415	28.7091	27.6265	27.9715
P24752;P24752-2	P24752	Acetyl-CoA acetyltransferase, mitochondrial	ACAT1	1785						0.192989	0.879627	-0.0564528	-0.262448	0.315404	0.734714	0.0444212	0.278457	0.615331	0.527055	0.128525	0.64539	1.05644	0.27257	0.141324	0.834362	33.6096	33.6616	33.6597	34.0398	33.9456	33.9678	33.9552	33.8036	33.2235	33.338	33.5658	33.3118	33.5177	33.577	33.6415	33.4559	33.8127	33.7091	33.6885	33.5346	33.8436	33.9394	34.0389	34.028
Q9BWD1;Q9BWD1-2	Q9BWD1;Q9BWD1-2	Acetyl-CoA acetyltransferase, cytosolic	ACAT2	5887						0.773654	0.263344	-0.338141	-1.07029	0.329421	0.666363	-0.0656528	-0.355206	0.0161525	0.986745	-0.00361109	-0.0205552	0.505042	0.384694	0.159014	0.651006	30.5766	30.4987	30.6993	31.3519	30.8858	30.8775	30.5846	30.692	30.7372	30.8692	30.8318	30.6398	31.1141	30.6499	30.9198	30.7092	30.3726	30.2694	30.4244	30.7075	30.6502	30.7517	30.7771	30.5982
Q9H3P7	Q9H3P7	Golgi resident protein GCP60	ACBD3	6137						0.461998	0.513696	-0.277574	-0.748273	0.503495	0.448579	-0.143583	-0.622682	2.7891	0.114984	-0.21193	-1.52396	0.753199	0.371927	-0.119	-0.669666	31.3133	31.1003	31.4312	32.2604	31.1084	31.202	31.2497	31.3272	31.2983	31.3405	31.4048	31.2235	31.3838	31.1391	31.0714	31.2344	30.9666	31.3357	31.3408	31.3518	30.9816	31.4413	30.9076	30.9822
Q5T8D3-2;Q5T8D3-3;Q5T8D3;Q5T8D3-4	Q5T8D3-2;Q5T8D3-3;Q5T8D3;Q5T8D3-4	Acyl-CoA-binding domain-containing protein 5	ACBD5	3882	+				ZAP-KO_HCMV_48h_WT_HCMV_48h	2.19871	0.0128969	-0.692386	-2.57674	0.913296	0.176876	-0.335273	-1.17085	0.172082	0.810678	0.0736556	0.276876	0.123357	0.767869	0.0608535	0.213899	29.749	29.844	30.167	30.3618	29.8206	30.1342	29.3331	29.857	28.9197	29.1761	29.2984	28.9868	28.8165	29.008	28.8462	28.8631	29.4985	29.1923	29.492	29.1694	29.2432	29.4047	29.6352	29.5207
P12821;P12821-4;P12821-3;P12821-2	P12821;P12821-4;P12821-3;P12821-2	Angiotensin-converting enzyme;Angiotensin-converting enzyme, soluble form	ACE	1481			+		ZAP-KO_mock_48h_WT_mock_48h	NaN	1	0	NaN	0.160774	0.684457	0.166475	0.334012	1.62659	0.0226932	-1.319	-2.45233	0.109572	0.723822	-0.188894	-0.256101	26.0982	25.9534	26.999	25.9824	25.6761	26.359	25.8104	25.9566	26.6935	26.1437	26.7936	26.718	26.5438	24.9167	27.0184	26.867	26.1909	26.0062	25.8985	26.2968	26.3065	25.0306	26.4544	26.6764
Q9UKV3;Q9UKV3-5;Q9UKV3-3;Q9UKV3-2	Q9UKV3;Q9UKV3-5	Apoptotic chromatin condensation inducer in the nucleus	ACIN1	7015	+	+		+	ZAP-KO_HCMV_48h_WT_HCMV_48h;ZAP-KO_HCMV_72h_WT_HCMV_72h;ZAP-KO_mock_72h_WT_mock_72h	2.08858	0.0291155	-0.452573	-2.08951	2.97446	0.0437633	-0.298976	-1.98338	1.66534	0.0768893	-0.397295	-1.73558	3.46466	0.00729905	-0.412397	-2.63213	32.1304	32.0563	32.166	32.5131	32.158	32.2114	32.1418	32.0326	31.9695	32.0735	32.4321	31.8477	31.9052	31.7228	31.7782	31.8029	31.8556	31.6993	31.8655	31.6351	31.789	31.843	31.9314	31.7844
P53396	P53396	ATP-citrate synthase	ACLY	2457						0.232724	0.862229	0.0605955	0.295462	0.0171451	0.989912	0.00176907	0.0131075	1.69991	0.237542	0.175198	1.1251	0.56733	0.558948	0.0644722	0.420938	34.39	34.2371	34.4544	34.7245	34.5324	34.4095	34.4327	34.5333	34.5122	34.5462	34.3506	34.4721	34.5229	34.4511	34.329	34.5187	34.4494	34.5255	34.4985	34.5749	34.4897	34.4889	34.4411	34.4952
P21399;O00408-5;O00408-4;O00408-3;O00408	P21399	Cytoplasmic aconitate hydratase	ACO1	1712						1.64311	0.0667437	0.374554	1.67865	0.672207	0.317924	0.211485	0.840245	0.32434	0.772639	-0.0571756	-0.327009	0.206967	0.774793	0.0342798	0.206786	30.6777	30.4514	30.6365	30.9456	30.7987	30.7746	30.8378	31.1422	32.092	32.2616	32.0162	32.3104	32.2823	32.2079	32.2635	32.4746	30.9209	30.9593	31.1094	31.2199	31.1216	31.3572	30.7572	31.1634
Q99798	Q99798	Aconitate hydratase, mitochondrial	ACO2	5669						2.30908	0.0659462	-0.275024	-1.68252	0.925218	0.349366	-0.138122	-0.785076	1.13018	0.365875	-0.147381	-0.876021	3.19104	0.0547637	-0.211988	-1.59705	33.8827	33.8309	34.0295	33.9497	34.3766	34.4356	34.3252	34.139	33.5036	33.5524	33.6757	33.5177	33.6619	33.6152	33.7023	33.6468	33.68	33.6859	33.7166	33.5102	34.0971	34.1255	34.2507	34.2507
Q86TX2;P49753;P49753-2	Q86TX2;P49753	Acyl-coenzyme A thioesterase 1;Acyl-coenzyme A thioesterase 2, mitochondrial	ACOT1;ACOT2	4346						1.50078	0.132546	-0.26841	-1.36808	1.42699	0.173258	-0.212136	-1.18061	0.320908	0.670615	-0.117851	-0.460984	1.71734	0.14112	-0.1817	-1.15578	30.5022	30.4955	30.5804	30.8827	30.6294	30.6251	30.7658	30.7067	30.1975	30.5026	30.9157	30.5988	30.7002	30.8234	30.9069	30.847	30.3449	30.3409	30.4252	30.2762	30.2926	30.4895	30.452	30.6444
Q9NPJ3;Q9NPJ3-2	Q9NPJ3;Q9NPJ3-2	Acyl-coenzyme A thioesterase 13;Acyl-coenzyme A thioesterase 13, N-terminally processed	ACOT13	6395		+		+	ZAP-KO_HCMV_72h_WT_HCMV_72h;ZAP-KO_mock_72h_WT_mock_72h	0.440862	0.549529	-0.247972	-0.705315	3.16075	0.00310638	0.95895	3.8352	1.10439	0.115807	0.540386	1.52098	1.38177	0.0434838	0.502939	1.7072	29.9805	29.9519	29.8716	30.8046	30.0125	29.8273	29.8252	29.4223	29.2999	29.1679	28.5465	29.4673	29.5287	29.3021	29.4394	29.6388	29.9878	29.6553	29.7599	30.2136	30.6819	30.9091	30.5219	30.8103
O00154-6;O00154-4;O00154-7;O00154;O00154-2;O00154-3;Q6ZUV0	O00154-6;O00154-4;O00154-7;O00154;O00154-2;O00154-3	Cytosolic acyl coenzyme A thioester hydrolase	ACOT7	294						0.151906	0.885013	0.0717969	0.255796	0.539613	0.471025	0.120591	0.59226	0.891305	0.268399	0.262592	1.05466	0.879195	0.327055	0.128806	0.740586	31.9755	31.684	32.1372	32.4276	31.7311	31.6705	31.8188	31.9165	31.8922	32.0142	31.4737	31.4607	31.703	31.8108	31.674	31.802	31.8888	32.2196	32.0882	32.315	32.0102	32.0926	31.7082	31.808
O14734	O14734	Acyl-coenzyme A thioesterase 8	ACOT8	422						1.05306	0.211691	0.271595	1.16214	1.55405	0.110327	0.296124	1.46098	0.562243	0.457822	0.191223	0.738738	0.406259	0.412119	0.180846	0.610378	28.4191	28.3229	28.0564	28.5416	28.1666	28.3183	28.1929	28.3215	28.3124	28.1663	28.7694	28.2926	28.0039	28.094	28.64	27.7706	28.482	28.855	28.5121	28.5772	28.4047	28.787	28.3876	28.6044
Q9Y305;Q9Y305-2;Q9Y305-4;Q9Y305-3	Q9Y305;Q9Y305-2;Q9Y305-4;Q9Y305-3	Acyl-coenzyme A thioesterase 9, mitochondrial	ACOT9	7234						0.835489	0.679759	-0.0831957	-0.55526	0.381577	0.694902	0.0510941	0.322541	0.187471	0.828564	0.0545154	0.254747	0.275492	0.686285	0.0516114	0.290741	32.5113	32.4848	32.3261	32.3972	32.5737	32.4697	32.5648	32.4632	31.8653	32.0192	31.6006	32.0847	32.0187	31.8326	32.0863	32.167	32.3785	32.3993	32.2825	32.3265	32.4224	32.6045	32.598	32.651
Q15067;Q15067-2;Q15067-3	Q15067;Q15067-2;Q15067-3	Peroxisomal acyl-coenzyme A oxidase 1	ACOX1	3446				+	ZAP-KO_mock_72h_WT_mock_72h	1.686	0.0686438	-0.359084	-1.66922	0.69215	0.362888	-0.163292	-0.761844	0.284334	0.77226	0.0632868	0.328685	2.67034	0.00642194	-0.587924	-2.74237	30.7951	31.1306	30.9246	30.6744	31.1487	30.9052	30.9124	30.6877	30.5022	30.5443	30.5365	30.8742	31.1125	30.6539	30.8507	30.7818	30.6202	30.4391	30.6331	30.396	30.622	30.8668	30.857	30.655
O15254;O15254-2	O15254;O15254-2	Peroxisomal acyl-coenzyme A oxidase 3	ACOX3	511						0.990291	0.162798	0.378862	1.27734	0.00458191	0.99405	0.0020752	0.00825604	0.71169	0.443254	0.158321	0.759921	0.0285754	0.956205	-0.00811958	-0.0411179	30.161	30.3289	30.1934	29.9564	30.7675	30.6334	30.2521	30.2344	30.0107	30.1725	30.34	30.2758	30.3607	30.6467	30.3496	30.3561	30.8066	30.0674	30.443	30.8382	30.3519	30.6494	30.3778	30.5166
P24666;P24666-4;P24666-3;P24666-2	P24666;P24666-4	Low molecular weight phosphotyrosine protein phosphatase	ACP1	1784						0.948467	0.187234	0.351668	1.21553	1.08288	0.227944	0.203677	1.02931	0.943724	0.245592	0.276016	1.10752	0.164427	0.734605	0.0587096	0.246944	29.5117	29.2387	29.4053	30.0672	29.4432	29.3921	29.2659	29.3537	29.804	29.4924	29.8128	29.2918	29.7874	29.8108	29.7857	29.3638	29.7789	29.8337	29.9851	30.0317	29.4659	29.5809	29.4067	29.8161
P11117;P11117-2	P11117	Lysosomal acid phosphatase	ACP2	1432				+	ZAP-KO_mock_72h_WT_mock_72h	0.533417	0.462219	0.263197	0.801713	0.93962	0.159112	0.369653	1.22979	0.466259	0.442218	0.292755	0.763136	1.78696	0.0164884	0.644272	2.18387	29.5843	29.7671	29.8496	30.6019	29.8094	29.6422	30.4744	30.2587	29.1601	29.1681	30.2239	29.8617	29.2973	29.1827	29.5542	30.0322	30.3283	30.1304	30.1619	30.235	30.3416	30.3405	30.411	30.5701
Q96CM8-3;Q96CM8;Q96CM8-2;Q96CM8-4	Q96CM8-3;Q96CM8;Q96CM8-2;Q96CM8-4	Acyl-CoA synthetase family member 2, mitochondrial	ACSF2	5263						0.237415	0.819754	0.100455	0.37033	0.166226	0.753351	-0.0642772	-0.257761	0.150226	0.789927	0.127088	0.300447	1.25276	0.0786577	0.36019	1.42774	28.2198	28.3644	28.4924	27.8271	28.9877	28.9284	28.8026	28.8305	27.5064	27.4113	27.0109	28.4376	28.5273	27.9621	28.4352	28.3179	28.3114	28.1892	28.5923	28.2128	28.8716	29.1071	28.4252	28.8882
Q4G176	Q4G176	Acyl-CoA synthetase family member 3, mitochondrial	ACSF3	3718	+				ZAP-KO_HCMV_48h_WT_HCMV_48h	1.76396	0.0435017	-0.454985	-1.89965	0.394701	0.434344	-0.228262	-0.645285	0.58033	0.39096	0.261633	0.839199	0.255045	0.553308	-0.137774	-0.429287	29.1316	29.1813	28.9755	29.0648	29.2356	29.3402	29.1543	29.4792	27.807	28.305	28.0613	28.6375	28.7943	28.0434	29.0177	28.517	28.8334	28.6564	28.7904	28.2532	28.9293	28.456	29.5546	29.3562
P33121-3;P33121;P33121-2;Q9ULC5-4;Q9ULC5;Q9ULC5-3	P33121-3;P33121;P33121-2	Long-chain-fatty-acid--CoA ligase 1	ACSL1	1987						2.0273	0.0512092	-0.352597	-1.81978	0.203539	0.708262	0.0768213	0.307839	0.0308996	0.980722	0.00472355	0.0309607	0.390341	0.472403	-0.129735	-0.528349	30.9088	30.8406	30.5457	30.8575	31.0614	30.8493	30.6608	30.4593	30.0497	30.1349	30.2582	30.1293	30.1296	30.1308	30.2253	29.7517	30.5625	30.3501	30.4019	30.4277	30.8698	30.6139	30.9611	30.8933
O95573	O95573	Long-chain-fatty-acid--CoA ligase 3	ACSL3	1075						0.636276	0.450698	-0.210093	-0.815371	1.01078	0.429105	-0.0979443	-0.653206	0.366352	0.639808	-0.121444	-0.498516	1.02242	0.291825	-0.134042	-0.799374	32.9279	32.9774	32.8827	33.5325	33.073	33.1725	33.0784	33.0071	32.2451	32.3334	32.8091	32.3542	32.1893	32.3446	32.3746	32.2959	32.9404	32.8656	32.9201	32.7541	32.9832	32.903	33.0807	32.9723
O60488-2;O60488	O60488-2;O60488	Long-chain-fatty-acid--CoA ligase 4	ACSL4	715						0.295262	0.78986	-0.102857	-0.418632	1.29768	0.127516	-0.310332	-1.36637	0.264479	0.721893	0.102128	0.394635	0.825169	0.3022	0.148009	0.780726	31.2173	31.3017	31.0117	31.6728	31.4762	31.5855	31.7533	31.5832	31.0834	31.004	31.3949	30.652	30.6132	30.8093	30.4543	30.6934	31.3343	31.172	31.1282	31.1574	31.0912	31.1392	31.5904	31.3361
Q9NUB1-3;Q9NUB1-2;Q9NUB1;Q9NUB1-4	Q9NUB1-3;Q9NUB1-2;Q9NUB1;Q9NUB1-4	Acetyl-coenzyme A synthetase 2-like, mitochondrial	ACSS1	6519				+	ZAP-KO_mock_72h_WT_mock_72h	NaN	1	0	NaN	NaN	1	0	NaN	NaN	1	0	NaN	1.84237	0.0135332	-0.688897	-2.2795	25.5317	25.4428	26.3246	26.0214	24.3459	25.3944	24.6828	25.2411	25.6242	25.4174	25.7149	25.1163	26.5063	26.5405	27.009	26.1235	26.8145	25.7927	25.804	26.693	26.1164	26.265	25.9566	26.6566
Q9NR19;Q9NR19-2	Q9NR19;Q9NR19-2	Acetyl-coenzyme A synthetase, cytoplasmic	ACSS2	6432						0.504873	0.508847	-0.237327	-0.75255	0.218156	0.545355	0.544271	0.495751	1.46122	0.10078	-0.379521	-1.58493	0.436914	0.258117	-0.729477	-0.862683	28.1519	27.9446	28.2528	28.8588	27.9745	27.8561	27.7519	24.7547	28.1711	28.5531	28.6557	28.7665	28.42	28.3288	28.1779	28.1325	28.1075	27.9172	27.937	28.2971	28.6726	28.0671	27.9613	25.8133
Q9H6R3;Q9H6R3-2	Q9H6R3;Q9H6R3-2	Acyl-CoA synthetase short-chain family member 3, mitochondrial	ACSS3	6195						NaN	1	0	NaN	0.173045	0.684715	-0.132683	-0.333699	NaN	1	0	NaN	NaN	1	0	NaN	24.9241	26.0478	26.4331	25.7919	26.6554	26.083	26.3087	26.245	26.2197	24.9954	25.4849	25.9434	25.3545	26.296	26.4206	25.9049	26.408	25.8435	26.2371	25.0602	26.6887	25.9617	26.5805	25.5304
P62736;P63267;P63267-2	P62736;P63267;P63267-2	Actin, aortic smooth muscle;Actin, gamma-enteric smooth muscle	ACTA2;ACTG2	2700	+				ZAP-KO_HCMV_48h_WT_HCMV_48h	5.20463	0	4.24839	10.9173	0.337568	0.371892	1.32288	0.745393	0.86818	0.0956913	-2.74118	-1.62204	NaN	1	0	NaN	25.4967	24.9433	25.5268	24.7669	25.8541	24.3917	29.4243	28.9104	30.2151	30.6503	25.8375	31.8063	26.6155	25.7709	29.3784	30.9688	29.6867	29.1554	28.9873	29.8978	29.5091	29.6305	24.9961	29.7363
P60709	P60709	Actin, cytoplasmic 1;Actin, cytoplasmic 1, N-terminally processed	ACTB	2597						0.351836	0.525433	0.724544	0.734744	0.720352	0.26174	0.26771	0.951448	0.23566	0.67442	0.207952	0.455256	0.475108	0.210539	1.20266	0.964246	31.4634	31.2522	28.9779	33.302	31.0351	31.6462	31.291	31.2362	31.8288	31.4453	32.8033	31.6949	27.5107	31.9891	32.2028	32.0027	31.9346	31.9763	31.9634	32.0193	31.521	31.9321	31.5079	31.3185
Q562R1	Q562R1	Beta-actin-like protein 2	ACTBL2	3769		+	+		ZAP-KO_HCMV_72h_WT_HCMV_72h;ZAP-KO_mock_48h_WT_mock_48h	0.204991	0.761753	-0.383672	-0.455496	2.23177	0.00568528	1.34847	3.18631	1.09342	0.0486206	3.77362	1.98794	0.206163	0.541875	0.29905	0.442551	31.1699	30.8109	32.5016	33.7687	29.9958	29.9506	30.9297	30.0003	24.3007	24.9808	29.4044	31.7311	32.4542	30.392	31.1437	32.2133	31.5992	32.4156	30.9144	31.7873	31.848	30.9923	31.9657	31.4643
P68032;P68133	P68032;P68133	Actin, alpha cardiac muscle 1;Actin, alpha skeletal muscle	ACTC1;ACTA1	2757				+	ZAP-KO_mock_72h_WT_mock_72h	0.601707	0.529447	-0.170649	-0.729018	1.25649	0.16503	-0.247634	-1.21142	1.22311	0.146769	-0.350319	-1.39403	2.39296	0.0175363	-0.412864	-2.15621	35.5418	35.4408	35.5944	35.0354	35.0377	34.8999	35.2198	34.8889	35.7817	35.6531	35.9775	36.1972	36.0378	35.8328	36.0276	36.1557	35.227	35.3201	35.2693	35.1133	34.7738	34.9394	34.5963	34.7463
P63261	P63261	Actin, cytoplasmic 2;Actin, cytoplasmic 2, N-terminally processed	ACTG1	2747						2.3084	0.0884454	0.240727	1.54744	2.92403	0.0664056	0.245003	1.7191	3.00439	0.0767297	0.244967	1.73697	1.59451	0.233022	0.133179	0.918064	38.7409	38.6555	38.7631	38.8779	38.5837	38.5494	38.6617	38.5373	39.0823	39.007	39.1337	39.1945	39.1226	39.0666	39.1783	39.2424	39.0711	39.0237	38.923	38.9825	38.9054	38.849	38.7563	38.8015
O96019-2;O96019;O94805	O96019-2;O96019	Actin-like protein 6A	ACTL6A	1137		+	+	+	ZAP-KO_HCMV_72h_WT_HCMV_72h;ZAP-KO_mock_48h_WT_mock_48h;ZAP-KO_mock_72h_WT_mock_72h	1.43963	0.0746352	-0.414736	-1.62949	2.39393	0.0280462	-0.484509	-2.33723	2.23044	0.0389844	-0.435572	-2.13026	2.4571	0.00754466	-0.572795	-2.56759	31.0451	31.0289	30.9821	30.562	31.2945	31.1812	31.0873	30.9637	31.0766	30.7533	30.9144	30.6978	30.7556	31.1063	30.6542	30.6727	30.5645	30.1838	30.6368	30.5742	30.5474	30.8588	30.686	30.4964
P12814-3	P12814-3	Alpha-actinin-1	ACTN1	1480						0.414837	0.660923	0.151587	0.579217	2.58614	0.0721829	0.252889	1.6731	1.48572	0.292898	0.157766	1.00438	1.34745	0.49878	0.0618868	0.497076	35.9465	35.8635	36.1378	36.5716	35.7337	35.7105	35.5846	35.6042	36.4461	36.34	36.4433	36.4936	36.5869	36.5757	36.5379	36.5362	36.2729	36.3518	36.3102	36.1909	35.9712	35.9715	35.8424	35.8596
O43707;O43707-2;O43707-3	O43707;O43707-2	Alpha-actinin-4	ACTN4	635						0.188701	0.898698	0.0438709	0.229429	0.0243459	0.983416	0.00300121	0.0211206	1.14893	0.591726	-0.0750446	-0.558991	2.44878	0.138051	-0.15619	-1.16825	36.6434	36.6087	36.6992	36.9588	36.463	36.4871	36.4953	36.5573	37.1972	37.1875	37.1129	37.2282	37.2916	37.2803	37.2163	37.2509	36.7318	36.901	36.6951	36.7577	36.4877	36.6126	36.4549	36.4595
Q9NZ32	Q9NZ32	Actin-related protein 10	ACTR10	6699						0.368681	0.613153	-0.249442	-0.63403	0.97067	0.117394	0.571853	1.42304	0.237837	0.659652	0.246061	0.474241	0.797652	0.154099	0.363984	1.11443	28.2752	28.4557	28.6114	29.4239	27.9038	27.6499	27.8241	28.3988	29.0923	28.3213	27.0716	28.0991	28.1463	28.499	28.0955	28.0736	28.0802	28.5047	28.3896	28.794	28.6852	28.8226	27.7546	28.8017
P61163	P61163	Alpha-centractin	ACTR1A	2621				+	ZAP-KO_mock_72h_WT_mock_72h	0.187572	0.893428	-0.0476227	-0.238664	0.0531812	0.935496	-0.0134735	-0.0712547	0.132727	0.878791	0.038209	0.183291	2.97412	0.0197115	-0.324488	-2.0924	32.8947	32.996	33.0427	32.6755	32.7727	32.7058	32.9003	32.9155	33.1315	33.1284	32.9746	33.0938	33.1106	33.1495	33.07	33.2546	32.7011	32.8351	32.9381	32.9441	32.7253	33.0282	32.7237	32.7631
P42025	P42025	Beta-centractin	ACTR1B	2136	+	+	+	+	ZAP-KO_HCMV_48h_WT_HCMV_48h;ZAP-KO_HCMV_72h_WT_HCMV_72h;ZAP-KO_mock_48h_WT_mock_48h;ZAP-KO_mock_72h_WT_mock_72h	2.1831	0.00986286	0.77479	2.66924	3.48637	0.00266667	1.75516	5.17707	4.00108	0.00814201	0.501029	3.22951	2.37778	0.00660797	0.703012	2.73648	29.213	29.2774	29.3086	29.2826	28.8308	28.8161	28.8277	29.113	29.6283	29.7049	29.6637	29.7014	29.8569	29.6261	29.753	29.5297	29.9129	29.9014	29.7631	30.6035	30.6539	31.2651	30.1737	30.5157
P61160;P61160-2	P61160;P61160-2	Actin-related protein 2	ACTR2	2620						0.212602	0.889227	0.046073	0.247209	1.45996	0.202507	0.18337	1.09518	0.211645	0.824099	0.0506935	0.259427	1.96092	0.139982	-0.170552	-1.16053	33.4711	33.6213	33.6115	33.3794	33.156	33.1985	33.1517	33.4038	33.9581	33.9174	33.5909	33.7617	33.9858	34.026	33.895	33.9829	33.4787	33.5097	33.5232	33.756	33.327	33.4086	33.431	33.4769
P61158;Q9P1U1-2;Q9P1U1;Q9P1U1-3;Q9C0K3	P61158	Actin-related protein 3	ACTR3	2619	+				ZAP-KO_HCMV_48h_WT_HCMV_48h	2.1842	0.0359545	0.389091	1.99027	0.597761	0.404813	0.152774	0.692267	1.28714	0.21841	0.227514	1.17346	0.58395	0.41886	0.115834	0.599313	33.1933	33.1999	33.3999	33.2025	33.0228	32.9636	33.2283	33.2069	33.7274	33.7062	33.3897	33.7257	33.6332	33.5053	33.6636	33.785	33.4786	33.6947	33.5392	33.8395	33.266	33.5383	33.0793	33.1491
Q9H9F9	Q9H9F9	Actin-related protein 5	ACTR5	6268	+				ZAP-KO_HCMV_48h_WT_HCMV_48h	1.4465	0.0292441	-0.917111	-2.08349	NaN	1	0	NaN	0.322118	0.535524	-0.385335	-0.634478	NaN	1	0	NaN	26.4322	26.3788	26.6012	27.4299	27.0533	26.9212	26.8446	24.2268	26.3834	26.4239	25.329	26.3227	26.2119	24.8657	25.4446	26.6942	25.8966	25.4024	26.4204	25.4542	26.5361	26.8453	25.7554	26.7456
Q03154;Q03154-4;Q03154-2;Q03154-3	Q03154;Q03154-4;Q03154-2;Q03154-3	Aminoacylase-1	ACY1	2931						0.0956094	0.92396	0.0596991	0.18188	0.295482	0.455254	-0.466818	-0.613558	1.01937	0.258685	0.236777	1.07692	0.359057	0.500192	-0.121995	-0.494514	27.7086	27.408	28.0535	28.1584	27.5476	27.3728	27.2196	27.7229	27.9557	28.1915	28.4167	28.1476	28.6606	28.9001	28.3836	28.4901	28.195	27.4842	28.0183	27.8698	27.5868	25.0456	27.6293	27.7338
P07311;P07311-2	P07311	Acylphosphatase-1	ACYP1	1291						0.804226	0.12727	0.977582	1.38767	0.409807	0.343425	0.555715	0.7952	0.0649039	0.909271	0.0596843	0.139776	0.478041	0.243075	-0.603375	-0.896983	27.1181	27.2687	27.721	25.0209	25.2101	25.8525	27.6787	27.3935	26.6094	26.8298	26.341	26.6213	26.8412	26.8546	26.6929	26.0841	27.9147	27.7266	27.7971	27.6007	26.9345	27.1982	27.1009	27.1241
P00813	P00813	Adenosine deaminase	ADA	1163				+	ZAP-KO_mock_72h_WT_mock_72h	0.576122	0.40171	0.304034	0.87477	0.344809	0.484286	0.200991	0.57429	0.86634	0.169591	0.555978	1.31419	1.55558	0.0458371	-0.398623	-1.67416	27.8231	27.545	27.5456	28.4643	27.5486	27.6711	27.5999	27.8702	27.3903	27.6774	28.2587	28.2091	28.1306	28.046	28.374	28.5906	27.9972	28.4569	27.9261	28.214	27.678	27.3114	28.409	28.0954
O14672;O14672-2	O14672	Disintegrin and metalloproteinase domain-containing protein 10	ADAM10	414						0.640455	0.545838	-0.15134	-0.710637	1.7245	0.0892719	-0.308136	-1.56715	0.508185	0.529474	0.153115	0.642799	1.04613	0.198114	0.195182	0.99262	30.2321	30.4827	30.0963	30.5071	30.4058	30.4377	30.458	30.2649	29.9848	29.9195	30.4723	29.9754	30.1625	30.073	30.2439	30.1575	30.1219	30.108	30.3368	30.1463	29.9517	29.945	30.1284	30.3087
Q13444-8;Q13444-2;Q13444-7;Q13444-6;Q13444-12;Q13444-5;Q13444-4;Q13444-3;Q13444;Q13444-10;Q13444-9;Q13444-11;Q13444-13	Q13444-8;Q13444-2;Q13444-7;Q13444-6;Q13444-12;Q13444-5;Q13444-4;Q13444-3;Q13444;Q13444-10;Q13444-9;Q13444-11	Disintegrin and metalloproteinase domain-containing protein 15	ADAM15	3192						0.161725	0.830433	0.202535	0.347885	NaN	1	0	NaN	NaN	1	0	NaN	NaN	1	0	NaN	25.8657	24.9147	26.5383	26.5429	26.122	25.8241	24.6898	25.8351	25.5347	27.0322	26.0019	25.4677	25.8981	25.0753	25.2329	26.3345	26.4702	25.5356	26.8172	25.8489	26.423	25.293	25.7377	26.1044
P78536;P78536-2	P78536;P78536-2	Disintegrin and metalloproteinase domain-containing protein 17	ADAM17	2789		+			ZAP-KO_HCMV_72h_WT_HCMV_72h	0.0344631	0.97001	-0.0424695	-0.0808459	1.62722	0.0495066	0.509343	1.89334	0.180718	0.745158	0.171946	0.36485	0.110328	0.726386	-0.169864	-0.253615	27.5408	27.5032	27.7883	29.1579	27.4068	27.1248	27.7069	27.4443	26.8941	27.354	28.5962	27.8656	27.597	27.8102	27.3021	27.5422	28.3597	27.9809	27.9277	27.5521	28.1947	27.7743	27.6855	28.0658
Q13443;Q13443-2	Q13443;Q13443-2	Disintegrin and metalloproteinase domain-containing protein 9	ADAM9	3191		+			ZAP-KO_HCMV_72h_WT_HCMV_72h	0.194753	0.850676	0.087769	0.316239	1.9172	0.0419338	-0.475368	-2.03166	0.808048	0.363196	0.191994	0.8797	0.531732	0.220519	-0.525135	-0.943336	28.5059	28.4017	28.621	27.8989	28.3081	28.395	28.7316	28.5095	28.3771	28.5921	28.556	28.3085	28.4009	28.3495	28.0597	28.3137	28.4279	28.6029	28.5139	28.2339	28.0651	27.7972	27.9267	28.2536
Q9UHI8	Q9UHI8	A disintegrin and metalloproteinase with thrombospondin motifs 1	ADAMTS1	6922	+				ZAP-KO_HCMV_48h_WT_HCMV_48h	2.63043	0.00338462	-1.89988	-3.98732	0.790925	0.158788	-0.542723	-1.23268	0.503256	0.426911	0.276085	0.786128	0.48131	0.401483	0.153545	0.626926	27.6217	27.748	28.1007	26.765	27.2177	27.4033	27.6574	27.3305	29.3077	29.3772	28.6275	28.9306	29.0023	29.0495	29.4162	29.509	24.9321	26.0058	25.7585	25.9395	26.0724	26.6204	27.575	27.1703
P55265-4;P55265;P55265-5	P55265-4;P55265;P55265-5	Double-stranded RNA-specific adenosine deaminase	ADAR	2529						1.18364	0.173221	-0.282396	-1.252	0.776487	0.417854	-0.117482	-0.672111	1.6681	0.168061	-0.230639	-1.32008	0.0165576	0.980676	-0.00267839	-0.0173043	32.6387	32.6893	32.7019	33.1394	32.4825	32.4918	32.7337	32.6263	32.0554	32.0894	31.9586	31.9984	31.9951	31.9525	32.1718	31.9959	32.519	32.3938	32.6226	32.5042	32.4855	32.3434	32.4765	32.5589
P78563;P78563-5;P78563-2;P78563-3;P78563-4;P78563-6	P78563;P78563-5;P78563-2;P78563-3;P78563-4;P78563-6	Double-stranded RNA-specific editase 1	ADARB1	2793		+			ZAP-KO_HCMV_72h_WT_HCMV_72h	0.881957	0.1283	-0.66628	-1.38409	3.71631	0.00355556	-1.66823	-5.44469	1.03861	0.109498	-0.669462	-1.54428	0.219327	0.5533	-0.197649	-0.429017	27.1529	27.2012	26.8394	26.9412	27.5305	27.8815	27.6757	27.4194	26.568	26.6551	26.919	27.3344	26.7218	26.2587	26.5249	26.541	25.303	26.4123	26.8424	26.9118	26.0022	25.785	26.4425	25.6045
O43306-2;O43306;O95622-2;O95622	O43306-2;O43306;O95622-2;O95622	Adenylate cyclase type 6;Adenylate cyclase type 5	ADCY6;ADCY5	580						NaN	1	0	NaN	NaN	1	0	NaN	NaN	1	0	NaN	0.0586447	0.856722	0.0700541	0.134134	25.8137	26.0003	26.2139	26.6399	25.7597	25.9057	24.5506	25.7353	24.8388	24.4827	25.5157	25.4221	25.477	25.2541	25.2937	25.9404	25.6616	25.5608	25.5307	25.5382	25.9773	24.6486	26.1332	25.6472
O60503	O60503	Adenylate cyclase type 9	ADCY9	719		+			ZAP-KO_HCMV_72h_WT_HCMV_72h	0.670308	0.371014	0.266519	0.913939	1.90847	0.0220645	0.841134	2.48721	0.0675731	0.91931	0.038136	0.126619	0.407518	0.406864	-0.187952	-0.619329	28.0731	28.1037	27.5579	27.5111	27.6306	27.4839	27.6871	27.1354	27.8942	27.7534	28.5593	28.3339	28.1174	28.1619	28.5882	28.5564	28.3559	28.1214	27.8902	27.9444	28.5806	28.2689	27.7741	28.6779
P35611;P35611-3;P35611-2;P35611-6;P35611-4;P35611-5;P35612;P35612-2;P35612-8;P35612-9;P35612-4;P35612-3	P35611;P35611-3;P35611-2;P35611-6;P35611-4;P35611-5	Alpha-adducin	ADD1	2039	+	+	+	+	ZAP-KO_HCMV_48h_WT_HCMV_48h;ZAP-KO_HCMV_72h_WT_HCMV_72h;ZAP-KO_mock_48h_WT_mock_48h;ZAP-KO_mock_72h_WT_mock_72h	1.92334	0.0190758	-0.676487	-2.33242	2.38399	0.0293603	-0.469961	-2.29723	2.32165	0.0408353	-0.401531	-2.09038	2.89164	0.00911628	-0.447085	-2.5017	31.1819	31.21	31.3554	31.9766	30.9445	30.7816	30.8974	30.8211	31.7071	31.8982	31.9684	31.9504	31.9891	31.8867	32.0014	31.7335	30.7565	30.7056	30.8661	30.6898	30.1405	30.4022	30.6191	30.4028
Q9UEY8-2	Q9UEY8-2	Gamma-adducin	ADD3	6881		+		+	ZAP-KO_HCMV_72h_WT_HCMV_72h;ZAP-KO_mock_72h_WT_mock_72h	1.31771	0.0641142	-0.543355	-1.70055	1.31014	0.0390128	-1.36472	-2.08599	1.12842	0.232432	-0.241755	-1.13988	5.68069	0.00107407	-0.55198	-4.20784	30.182	30.3298	30.4279	31.128	30.3267	30.1105	30.3101	30.0421	30.9295	31.017	31.3914	30.9907	31.4291	31.3803	31.4363	31.4578	29.986	30.1194	29.8058	29.983	29.0434	27.2293	29.671	29.3868
P11766	P11766	Alcohol dehydrogenase class-3	ADH5	1456			+	+	ZAP-KO_mock_48h_WT_mock_48h;ZAP-KO_mock_72h_WT_mock_72h	0.240867	0.817926	-0.0997648	-0.372268	1.72087	0.208688	-0.162488	-1.07567	2.53147	0.0442959	-0.351232	-2.0317	3.5531	0.00596537	-0.438102	-2.77253	32.088	32.0431	32.1123	32.7	31.9249	32.0659	32.099	32.1159	32.5884	32.742	32.7217	32.8373	32.8739	32.854	32.9452	32.8689	32.0976	32.1005	32.0258	32.3204	31.9327	31.9116	31.811	31.9005
Q9BV57;Q9BV57-2	Q9BV57;Q9BV57-2	1,2-dihydroxy-3-keto-5-methylthiopentene dioxygenase	ADI1	5845						0.664085	0.406281	-0.235059	-0.869621	0.972404	0.164363	-0.336976	-1.21387	0.281403	0.655282	-0.163771	-0.479433	0.213805	0.637119	-0.0908284	-0.337093	28.6806	28.5745	29.0253	29.3167	28.7068	28.3772	28.9271	29.0506	29.8175	30.1449	29.3451	29.0685	29.5426	29.9197	29.4267	29.3449	28.6293	28.6911	28.7042	28.6323	28.6197	28.5301	28.1657	28.3982
Q15847	Q15847	Adipogenesis regulatory factor	ADIRF	3576				+	ZAP-KO_mock_72h_WT_mock_72h	NaN	1	0	NaN	NaN	1	0	NaN	NaN	1	0	NaN	1.67966	0.00757019	-1.45163	-2.55972	25.4255	26.0073	26.0503	25.7631	27.8271	27.2355	25.6023	24.9293	28.0479	24.967	27.113	25.7575	28.3091	28.2717	27.7345	27.7519	25.8817	25.5038	26.8287	26.0525	25.3958	25.6011	25.8197	25.6594
P55263;P55263-3;P55263-2;P55263-4	P55263;P55263-3;P55263-2;P55263-4	Adenosine kinase	ADK	2528						0.974388	0.198094	-0.318797	-1.19074	0.0396782	0.942579	0.0139971	0.0629365	1.06599	0.211838	-0.284189	-1.19188	0.00224953	0.994635	0.00109196	0.00417116	31.6283	31.5056	31.9719	32.1019	31.4936	31.2731	31.4689	31.452	31.8833	31.9356	32.0534	31.4941	31.8254	32.3073	31.6337	31.6289	31.4279	31.3612	31.3884	31.755	31.483	31.7264	31.2132	31.321
Q9H2P0	Q9H2P0	Activity-dependent neuroprotector homeobox protein	ADNP	6117	+	+	+	+	ZAP-KO_HCMV_48h_WT_HCMV_48h;ZAP-KO_HCMV_72h_WT_HCMV_72h;ZAP-KO_mock_48h_WT_mock_48h;ZAP-KO_mock_72h_WT_mock_72h	3.00714	0.00275325	-1.21362	-4.00496	2.36916	0.0100836	-0.861291	-2.93926	1.97003	0.0247967	-0.687531	-2.38397	2.04743	0.0109301	-0.662134	-2.41447	29.8888	29.9373	30.0633	30.6609	29.8145	30.266	30.0607	29.6564	29.7101	29.7315	30.3988	29.577	29.5457	29.5825	29.3893	29.44	28.9976	28.9	29.1294	28.6689	29.2668	28.8124	29.3794	28.8939
Q96SZ5	Q96SZ5	2-aminoethanethiol dioxygenase	ADO	5589				+	ZAP-KO_mock_72h_WT_mock_72h	0.734346	0.199176	0.571023	1.18776	0.209717	0.673945	-0.10187	-0.34739	0.476741	0.354329	-0.595605	-0.893544	2.01244	0.00430052	-1.41043	-2.95092	26.2385	27.7877	26.8445	27.6019	27.7804	27.4403	27.4322	27.394	27.8955	27.7863	28.1926	26.9349	27.0786	27.2462	27.1156	27.9058	27.8204	27.7374	27.8935	27.3053	27.6214	26.9687	27.7307	27.3186
Q9BRR6-2;Q9BRR6;Q9BRR6-4;Q9BRR6-3;Q9BRR6-6;Q9BRR6-5	Q9BRR6-2;Q9BRR6	ADP-dependent glucokinase	ADPGK	5746	+	+	+	+	ZAP-KO_HCMV_48h_WT_HCMV_48h;ZAP-KO_HCMV_72h_WT_HCMV_72h;ZAP-KO_mock_48h_WT_mock_48h;ZAP-KO_mock_72h_WT_mock_72h	2.00864	0.0385859	-0.417679	-1.96878	2.2	0.0436938	-0.384186	-1.98494	1.92325	0.0396375	-0.52235	-2.11697	1.84683	0.030131	-0.418327	-1.88018	31.1206	31.4255	31.325	31.0432	31.5715	31.503	31.366	31.3062	30.3477	30.6643	30.5226	30.7059	30.664	30.4572	30.8309	30.3764	30.8432	30.9708	30.7914	30.6382	30.871	31.0309	31.0975	31.2105
Q9NX46	Q9NX46	Poly(ADP-ribose) glycohydrolase ARH3	ADPRHL2	6633	+	+		+	ZAP-KO_HCMV_48h_WT_HCMV_48h;ZAP-KO_HCMV_72h_WT_HCMV_72h;ZAP-KO_mock_72h_WT_mock_72h	1.56873	0.0409242	-0.567932	-1.92394	1.77704	0.045621	-0.485171	-1.95891	1.41074	0.0769328	-0.51141	-1.73866	2.01798	0.00976206	-0.727411	-2.47111	29.867	29.6929	29.9917	30.4935	29.6334	29.956	29.4226	29.4181	29.4709	29.0971	29.3736	29.0779	29.8585	29.5989	29.3574	29.2833	29.2875	29.4229	29.3558	29.7074	28.9926	29.0202	29.3259	29.1508
P25098;P35626	P25098	Beta-adrenergic receptor kinase 1	ADRBK1	1793						0.830012	0.144928	-0.665035	-1.32865	0.966133	0.127178	0.4985	1.36881	0.660463	0.354074	-0.2562	-0.894382	1.02972	0.0861237	-0.457403	-1.38793	27.021	25.6842	26.448	27.4753	25.6215	25.9669	25.7514	26.1127	26.3483	26.5341	26.6987	25.9218	26.4275	27.1843	26.8721	26.1904	25.9379	25.9816	25.7717	26.2772	25.8083	26.7987	26.1118	26.7277
Q16186	Q16186	Proteasomal ubiquitin receptor ADRM1	ADRM1	3585	+	+			ZAP-KO_HCMV_48h_WT_HCMV_48h;ZAP-KO_HCMV_72h_WT_HCMV_72h	1.37208	0.030389	-1.05687	-2.06595	2.24502	0.0263354	-0.546042	-2.37387	0.630641	0.357747	-0.269976	-0.887809	0.750026	0.224033	-0.241591	-0.935315	29.2746	29.6318	29.5477	31.0527	29.3984	29.4551	29.2642	29.5661	29.024	29.015	29.6344	28.8371	28.9636	29.433	28.7851	28.7858	28.8282	28.566	28.8323	29.0528	29.1053	28.7089	29.0335	28.6519
P30566;P30566-2	P30566;P30566-2	Adenylosuccinate lyase	ADSL	1939						0.227511	0.813152	-0.116962	-0.381202	0.171434	0.855149	0.0226345	0.14971	0.475887	0.595992	-0.117261	-0.55388	0.450562	0.531873	-0.0825529	-0.45293	30.2114	30.1364	30.4887	30.9221	30.2178	30.1932	30.1314	30.2985	30.567	30.4612	30.5676	30.2023	30.3976	30.5111	30.3693	30.1724	30.1646	30.1866	30.316	30.6236	30.132	30.2193	30.2992	30.281
P30520	P30520	Adenylosuccinate synthetase isozyme 2	ADSS	1934						0.166333	0.855832	-0.108075	-0.307904	0.168914	0.727776	-0.0838313	-0.287021	0.0752834	0.929498	0.0225	0.108539	0.408357	0.504708	0.103082	0.487599	31.0697	30.9855	31.2659	31.9897	31.0072	30.869	31.0843	30.7491	31.3617	31.3066	31.1312	30.913	30.8596	30.5424	30.8509	30.8686	31.0375	31.11	31.2196	31.5114	30.8478	31.1996	30.3594	30.9675
Q8IUX7;Q8IUX7-2	Q8IUX7;Q8IUX7-2	Adipocyte enhancer-binding protein 1	AEBP1	4456	+				ZAP-KO_HCMV_48h_WT_HCMV_48h	2.26468	0.0306594	-0.400879	-2.0607	0.301545	0.600275	0.107841	0.431239	0.582328	0.480934	-0.164623	-0.706931	0.327869	0.461486	0.183656	0.542972	29.4871	29.3592	29.331	29.5167	29.4301	29.3514	28.9634	28.9833	28.4788	28.5432	28.8687	28.9497	28.9073	28.1711	29.0517	28.3005	29.1543	28.9753	29.1517	28.8091	29.1915	29.4725	29.3998	29.0958
Q08117;Q08117-2	Q08117;Q08117-2	Amino-terminal enhancer of split	AES	3008						0.222679	0.8058	0.137194	0.395231	0.573213	0.38863	0.17458	0.719197	0.293954	0.610013	0.220031	0.532963	1.0416	0.28129	0.137977	0.818529	25.9785	25.5816	25.9921	26.7553	26.081	26.1903	25.9727	26.4819	26.2754	26.2458	27.4383	26.646	26.5741	26.644	26.6671	26.5147	26.1904	26.1761	26.3017	26.188	26.2918	26.1825	26.6127	26.3372
Q8N556;Q8N556-2	Q8N556;Q8N556-2	Actin filament-associated protein 1	AFAP1	4649	+		+	+	ZAP-KO_HCMV_48h_WT_HCMV_48h;ZAP-KO_mock_48h_WT_mock_48h;ZAP-KO_mock_72h_WT_mock_72h	3.86671	0.00357282	0.66837	3.76086	1.81784	0.058937	0.382639	1.78931	3.07957	0.00791667	0.72819	3.34	3.18222	0.00276271	0.695508	3.34675	29.981	29.9559	30.0567	29.7111	29.8452	29.8783	30.0599	30.1488	30.2181	30.0892	29.9188	30.1452	29.8285	30.0213	29.9745	30.2334	30.5378	30.6387	30.5955	30.6063	30.4631	30.5302	30.338	30.1315
P51825;P51825-3;P51825-2	P51825;P51825-3;P51825-2	AF4/FMR2 family member 1	AFF1	2402						NaN	1	0	NaN	0.0084791	0.983284	0.0118313	0.0208169	NaN	1	0	NaN	NaN	1	0	NaN	25.197	26.5396	24.9888	27.2508	26.1622	25.9567	25.9765	26.3856	24.5693	27.2433	25.8192	25.3347	25.7037	25.7691	24.1738	25.7532	25.7933	26.2449	26.3691	26.4893	26.1221	24.8695	26.5353	27.0015
Q9UHB7;Q9UHB7-2;Q9UHB7-3	Q9UHB7;Q9UHB7-2	AF4/FMR2 family member 4	AFF4	6913			+	+	ZAP-KO_mock_48h_WT_mock_48h;ZAP-KO_mock_72h_WT_mock_72h	0.350432	0.669709	-0.18855	-0.569007	0.462664	0.367238	-0.28248	-0.752447	1.80493	0.0197219	-1.15948	-2.59123	1.94081	0.00460488	-1.46513	-2.88551	28.809	29.0191	29.0922	29.5079	29.4125	29.5726	29.0424	28.8588	27.617	27.5225	28.0196	27.75	27.2595	27.3658	27.3261	26.7159	29.0719	28.8479	29.2972	28.4571	29.2661	28.9251	29.2467	28.3185
Q9Y4W6	Q9Y4W6	AFG3-like protein 2	AFG3L2	7337						0.868711	0.288097	0.253236	1.02604	0.0229893	0.974859	-0.00541162	-0.0300189	2.06303	0.104921	0.263649	1.56172	0.808099	0.225045	0.219291	0.932936	31.3675	31.4849	31.1903	30.842	31.9737	31.9038	31.8063	31.6451	30.8418	31.003	30.9454	31.1277	31.0658	30.7712	31.2527	31.2134	31.6043	31.445	31.4332	31.4152	31.857	31.7246	31.8985	31.8271
Q6ULP2-8;Q6ULP2-6;Q6ULP2;Q6ULP2-9;Q6ULP2-7	Q6ULP2-8;Q6ULP2-6;Q6ULP2;Q6ULP2-9;Q6ULP2-7	Aftiphilin	AFTPH	4108						0.0577802	0.944156	0.0808039	0.136045	1.03743	0.169739	0.293598	1.19152	0.369443	0.50741	-0.31462	-0.670177	0.0689876	0.824904	0.0992308	0.161763	27.4125	27.6974	27.7159	25.6683	27.0476	27.2664	26.822	26.9708	27.2856	26.9456	27.3746	26.9709	26.4388	26.9558	27.0253	26.6043	27.1203	27.3122	27.0755	27.3093	27.4531	27.0167	27.528	27.2835
P20933	P20933	N(4)-(beta-N-acetylglucosaminyl)-L-asparaginase;Glycosylasparaginase alpha chain;Glycosylasparaginase beta chain	AGA	1702				+	ZAP-KO_mock_72h_WT_mock_72h	0.0165409	0.986318	-0.0118275	-0.034568	1.26951	0.0956413	0.425577	1.53196	0.561829	0.432021	0.221035	0.77904	2.28414	0.0181793	0.428006	2.14034	29.3857	29.2191	29.1117	30.1387	28.9396	29.1306	28.9152	28.8696	29.1578	29.1891	29.8338	29.7638	29.432	29.4133	29.4047	29.1448	29.6322	29.4448	29.4386	29.2923	29.1521	29.0535	29.7328	29.6189
Q96P47;Q96P47-2;Q96P47-4;Q96P47-3;Q96P47-6;Q96P47-5	Q96P47;Q96P47-2;Q96P47-4;Q96P47-3;Q96P47-6	Arf-GAP with GTPase, ANK repeat and PH domain-containing protein 3	AGAP3	5505						0.39549	0.624168	-0.20039	-0.62158	NaN	1	0	NaN	0.37741	0.442431	-0.627559	-0.761602	NaN	1	0	NaN	26.6276	26.4972	26.7453	27.3486	25.9632	26.4935	25.1502	26.4146	26.544	26.8856	27.363	26.5896	25.9649	27.2157	25.2535	26.0944	26.7345	26.4794	26.3412	26.862	25.9211	27.0264	25.8702	26.1627
P52594-2;P52594-3;P52594;P52594-4	P52594-2;P52594-3;P52594;P52594-4	Arf-GAP domain and FG repeat-containing protein 1	AGFG1	2426						0.777086	0.25542	-0.349481	-1.08414	1.60552	0.067541	-0.398748	-1.70376	0.799943	0.353476	-0.201584	-0.895122	0.528883	0.34216	-0.192369	-0.71771	29.8437	30.0926	30.1102	30.8563	29.9378	30.1918	29.7358	29.8184	30.187	30.4195	30.386	30.1496	29.8968	30.4099	30.1142	29.6952	29.9027	29.7612	29.9001	29.941	29.5061	29.608	29.6961	29.2786
Q53H12	Q53H12	Acylglycerol kinase, mitochondrial	AGK	3754						0.290954	0.805968	0.0914726	0.395664	0.0725278	0.889278	-0.0283327	-0.118104	0.315988	0.630349	0.159068	0.508485	0.229589	0.628059	0.0885057	0.34669	30.9673	31.0129	30.6444	30.5431	30.9944	30.9416	31.1284	31.2235	30.5298	30.5788	29.737	30.5522	30.578	30.3216	30.5398	30.9362	30.802	30.8014	31.0561	30.8741	31.0364	31.3204	30.7182	31.0995
P35573;P35573-2;P35573-3	P35573;P35573-2;P35573-3	Glycogen debranching enzyme;4-alpha-glucanotransferase;Amylo-alpha-1,6-glucosidase	AGL	2033						0.24055	0.817212	0.101258	0.374062	0.385097	0.492057	0.15563	0.562719	0.302877	0.665162	0.133079	0.46775	0.282289	0.588881	0.0905795	0.388308	29.1051	29.1746	29.0993	29.6549	29.3756	29.4081	28.918	29.239	29.1405	29.1227	29.3389	29.6667	29.3873	29.3661	29.6063	29.4197	29.2467	29.2078	29.3112	29.6733	29.2592	29.776	29.1499	29.3781
Q9UL18	Q9UL18	Protein argonaute-1	AGO1	7027						0.521899	0.489076	0.244516	0.773968	0.755415	0.283833	0.220137	0.904468	0.427526	0.533017	0.190827	0.63914	0.258973	0.616594	0.0835218	0.359689	27.515	27.4108	27.6897	28.2929	27.343	27.6943	27.583	27.4965	27.6115	28.0757	28.3325	27.72	27.9237	27.7201	28.0081	28.3004	28.1622	27.8555	27.7925	28.0763	27.7804	28.0849	27.5667	27.5652
Q9UKV8;Q9UKV8-2	Q9UKV8;Q9UKV8-2	Protein argonaute-2	AGO2	7017			+	+	ZAP-KO_mock_48h_WT_mock_48h;ZAP-KO_mock_72h_WT_mock_72h	0.0266436	0.981577	0.0130134	0.0487018	1.23561	0.113197	0.37822	1.44424	1.81648	0.048445	-0.488404	-1.99003	2.38405	0.0216736	0.374183	2.0418	28.6928	28.9012	28.9363	29.2986	28.5878	28.3963	28.5839	28.7649	29.0616	29.1455	29.3278	29.3984	28.8379	28.7677	28.7289	28.6343	28.7113	28.9743	28.9461	29.2492	29.0128	29.2876	28.5907	28.9545
Q9H9G7;Q9H9G7-2	Q9H9G7;Q9H9G7-2	Protein argonaute-3	AGO3	6269						1.15162	0.0650352	-0.736145	-1.69118	NaN	1	0	NaN	0.704873	0.23534	-0.516785	-1.13217	0.863296	0.165619	-0.290686	-1.07899	27.406	26.6688	26.668	26.5376	25.8548	26.6907	26.0961	26.5889	26.3837	26.2838	26.732	26.9876	26.5174	26.9484	27.1007	26.6536	26.3774	26.3472	26.3393	25.272	26.3058	27.5097	26.2401	25.9147
Q99943	Q99943	1-acyl-sn-glycerol-3-phosphate acyltransferase alpha	AGPAT1	5683						1.21002	0.113454	-0.388845	-1.44257	0.409769	0.41793	0.243847	0.672146	0.396282	0.490207	-0.303564	-0.695721	0.12044	0.814585	0.0365372	0.171381	29.3214	29.1019	29.6041	29.7642	29.1764	28.0849	28.8015	28.7292	28.4043	28.846	29.2758	29.3535	29.0201	28.8111	28.6495	28.7438	29.2763	28.8744	29.0814	29.0042	28.6623	29.1916	28.7678	29.1456
O15120;O15120-2	O15120;O15120-2	1-acyl-sn-glycerol-3-phosphate acyltransferase beta	AGPAT2	488						NaN	1	0	NaN	1.16985	0.0633145	-0.803926	-1.74334	NaN	1	0	NaN	NaN	1	0	NaN	26.3219	26.6706	27.2594	25.9805	26.8733	26.7223	26.8978	26.5863	24.2845	26.07	26.1228	26.3857	26.1544	24.8983	26.84	26.249	26.6791	26.1456	26.0353	26.7819	25.4944	27.0194	25.6968	25.6535
Q9NRZ7;Q9NRZ7-2;Q9NRZ7-3	Q9NRZ7;Q9NRZ7-2;Q9NRZ7-3	1-acyl-sn-glycerol-3-phosphate acyltransferase gamma	AGPAT3	6485						0.0472385	0.959932	0.0506783	0.106677	0.71476	0.250842	0.292377	0.976665	0.48943	0.547385	0.147141	0.620909	0.699646	0.279533	0.19118	0.821641	29.5713	29.5714	29.3732	28.0473	29.1225	28.6563	29.1433	29.0367	28.9943	29.0953	28.7535	28.9833	28.9125	29.1361	28.7207	28.7968	29.2955	29.0127	29.3337	29.124	28.9131	29.0992	29.5417	29.5743
Q9NRZ5;Q9NRZ5-2	Q9NRZ5	1-acyl-sn-glycerol-3-phosphate acyltransferase delta	AGPAT4	6484						0.0246529	0.974899	0.052918	0.0635051	0.317704	0.552634	-0.138661	-0.487071	0.474586	0.341461	-0.726367	-0.915361	0.150377	0.671762	-0.136478	-0.305625	27.5072	27.1376	24.5683	27.1085	27.3855	27.5916	27.8131	27.1676	26.0876	26.1555	26.5087	26.4148	26.013	26.1569	26.8114	26.7612	25.9597	26.9651	27.2125	26.3959	27.2584	27.1358	27.3073	27.7016
Q9NUQ2	Q9NUQ2	1-acyl-sn-glycerol-3-phosphate acyltransferase epsilon	AGPAT5	6535	+				ZAP-KO_HCMV_48h_WT_HCMV_48h	1.87765	0.0208735	0.664137	2.28049	0.348719	0.389769	0.620994	0.717805	0.896407	0.127709	0.848509	1.46523	0.279367	0.443182	0.359039	0.567279	27.1528	26.7831	26.7183	26.2683	27.4587	25.1988	27.3463	27.3039	25.7664	26.759	24.6813	26.5594	24.5326	26.232	26.4241	26.8985	27.3795	27.4934	27.4766	27.2295	27.726	27.6672	25.9287	28.4698
Q86UL3	Q86UL3	Glycerol-3-phosphate acyltransferase 4	AGPAT6	4360			+		ZAP-KO_mock_48h_WT_mock_48h	0.133227	0.872378	0.12535	0.275721	1.01169	0.137643	-0.397683	-1.31409	2.78252	0.00573585	1.08359	3.60793	0.894058	0.114945	0.436775	1.25812	26.9176	26.9661	27.2958	26.9964	27.1199	27.2116	27.2977	27.3021	26.3004	26.2738	26.8608	26.8714	26.1835	26.832	26.8411	26.5846	27.5266	27.7232	27.2485	26.179	27.0816	26.7341	26.3214	27.2034
O00116	O00116	Alkyldihydroxyacetonephosphate synthase, peroxisomal	AGPS	288						1.61401	0.103701	-0.295715	-1.48673	1.56141	0.123637	-0.266215	-1.38724	1.61542	0.0905086	-0.367669	-1.64974	1.45527	0.133458	-0.211521	-1.18819	31.0598	31.0776	31.1742	31.3348	31.306	31.3029	31.1558	31.1263	30.6438	30.4754	30.9852	30.757	30.8002	30.4879	30.5983	30.5429	30.9354	30.6422	30.9819	30.904	30.7966	31.166	30.9737	30.8897
O00468-6;O00468-3;O00468-7;O00468-5;O00468-4;O00468;O00468-2	O00468-6;O00468-3;O00468-7;O00468-5;O00468-4;O00468;O00468-2	Agrin;Agrin N-terminal 110 kDa subunit;Agrin C-terminal 110 kDa subunit;Agrin C-terminal 90 kDa fragment;Agrin C-terminal 22 kDa fragment	AGRN	349				+	ZAP-KO_mock_72h_WT_mock_72h	0.948423	0.307865	0.214446	0.995352	1.10766	0.226582	0.201285	1.03304	1.61363	0.0591812	0.494728	1.86338	3.67749	0.00113725	0.919838	4.2654	29.2169	29.1485	29.3738	29.1701	29.0021	29.2013	29.3238	29.1462	28.1444	28.2142	28.7194	28.2538	28.059	28.2891	28.0986	28.0695	29.3269	29.2172	29.5495	29.6734	29.3669	29.4304	29.1838	29.4974
Q6RW13;Q6RW13-2;Q6RW13-4;Q6RW13-3;Q6RW13-5	Q6RW13;Q6RW13-2	Type-1 angiotensin II receptor-associated protein	AGTRAP	4102		+			ZAP-KO_HCMV_72h_WT_HCMV_72h	0.1658	0.83527	-0.163208	-0.33993	3.06353	0.00451351	0.792458	3.4554	0.151675	0.760067	-0.263851	-0.344952	1.29692	0.0565191	0.451935	1.58449	28.6192	28.7014	29.0376	30.207	28.7274	28.5832	28.8683	28.4072	27.6501	27.4225	28.487	27.787	27.5881	27.7939	27.7708	27.6718	29.062	29.1593	28.998	28.6932	29.2164	29.4076	29.5444	29.5876
Q8WYP5;Q8WYP5-3;Q8WYP5-2	Q8WYP5;Q8WYP5-3;Q8WYP5-2	Protein ELYS	AHCTF1	5025	+			+	ZAP-KO_HCMV_48h_WT_HCMV_48h;ZAP-KO_mock_72h_WT_mock_72h	1.57542	0.0480645	-0.506037	-1.85216	1.58702	0.140784	-0.232355	-1.29822	1.24165	0.131212	-0.380825	-1.45193	1.75377	0.0283291	-0.465073	-1.91053	30.8723	30.8738	30.6834	31.4594	31.0309	30.9888	30.8312	30.7408	30.3563	30.375	30.5797	30.1534	30.1256	29.9023	30.22	30.1176	30.3779	30.5734	30.4662	30.4473	30.5555	30.6535	30.7317	30.7215
P23526;P23526-2	P23526;P23526-2	Adenosylhomocysteinase	AHCY	1764						0.140711	0.932864	0.0307016	0.168033	0.358075	0.65532	0.0659351	0.367395	0.196519	0.85397	-0.038166	-0.216117	0.533732	0.555569	-0.0675049	-0.425833	33.3503	33.1752	33.2915	33.4317	33.2828	33.2742	33.3848	33.5463	33.6771	33.7203	33.7467	33.4539	33.5794	33.7166	33.6564	33.7926	33.3058	33.4324	33.1817	33.4516	33.4154	33.5475	33.47	33.3189
O43865;O43865-2;Q96HN2-4;Q96HN2-3	O43865;O43865-2	Putative adenosylhomocysteinase 2	AHCYL1	671			+		ZAP-KO_mock_48h_WT_mock_48h	0.145401	0.884421	-0.0788326	-0.257405	0.510587	0.366551	-0.234632	-0.754544	3.44135	0.00592982	-0.716497	-3.59246	1.2081	0.0579974	-0.502476	-1.57316	30.8982	30.9191	30.2182	31.0785	30.4564	30.4898	30.9131	31.0487	31.1803	31.4231	31.2182	31.3942	31.2203	31.2488	30.8262	31.6298	30.5789	30.7031	30.5985	30.9181	30.3036	30.789	30.1768	30.7002
Q09666;Q09666-2	Q09666	Neuroblast differentiation-associated protein AHNAK	AHNAK	3037						0.634231	0.434917	-0.22518	-0.835746	3.38721	0.125662	-0.170985	-1.37579	0.0637592	0.936032	-0.0224638	-0.0997727	3.83101	0.147185	-0.131202	-1.13613	38.3808	38.2413	38.4625	39.0122	38.2845	38.3552	38.3196	38.2929	38.9597	38.9631	39.466	39.0131	39.1244	39.1741	39.1801	39.1902	38.3029	38.2625	38.3232	38.3075	38.1043	38.1766	38.1702	38.1171
Q8IVF2-3;Q8IVF2;Q8IVF2-2	Q8IVF2-3;Q8IVF2	Protein AHNAK2	AHNAK2	4465						0.885785	0.190905	-0.388338	-1.20797	3.40701	0.0564554	-0.243201	-1.81158	1.33893	0.120471	0.370537	1.49684	0.548199	0.450716	0.105243	0.556074	31.9924	31.9583	32.2927	32.9098	32.3395	32.3723	32.3899	32.3728	31.6839	31.5513	32.0852	31.5257	31.9257	31.7411	31.8224	31.619	31.9049	31.8395	31.9095	31.9459	32.1616	32.0353	32.1828	32.1219
O95433;O95433-2	O95433;O95433-2	Activator of 90 kDa heat shock protein ATPase homolog 1	AHSA1	1057						0.624731	0.571561	0.142387	0.682991	1.14632	0.260486	0.169507	0.95488	1.87521	0.098462	0.298597	1.60459	0.0766871	0.878507	-0.0239086	-0.112738	31.762	31.7138	32.0127	31.7446	31.7414	31.5885	31.5965	31.6994	31.5126	31.5593	31.3861	31.2193	31.49	31.6024	31.6924	31.2162	31.8005	32.0104	31.8314	32.1604	31.9249	31.8405	31.9077	31.6307
Q96BJ3;Q96BJ3-3;Q96BJ3-2	Q96BJ3;Q96BJ3-3	Axin interactor, dorsalization-associated protein	AIDA	5229		+			ZAP-KO_HCMV_72h_WT_HCMV_72h	0.147932	0.87167	0.100684	0.280133	4.3834	0.00467133	0.520488	3.49151	1.51564	0.258211	0.174706	1.0782	0.828194	0.250283	0.18784	0.880479	29.1395	29.4268	29.5942	30.3335	29.0226	28.9995	28.889	28.8474	29.4411	29.4558	29.6019	29.5164	29.6358	29.6513	29.4268	29.189	29.7434	29.5897	29.7344	29.8292	29.4077	29.4317	29.4844	29.5167
O95831-3;O95831;O95831-2;O95831-5;O95831-6;O95831-4	O95831-3;O95831;O95831-2;O95831-5	Apoptosis-inducing factor 1, mitochondrial	AIFM1	1112	+				ZAP-KO_HCMV_48h_WT_HCMV_48h	3.4688	0.00919174	-0.428269	-2.69765	0.48766	0.586679	-0.0763016	-0.445577	1.43496	0.133553	-0.312039	-1.44058	1.25254	0.197148	-0.171804	-0.99512	32.5035	32.518	32.4911	32.7177	32.6759	32.7734	32.5903	32.4573	32.039	32.056	32.3434	32.4774	32.1424	32.0545	32.1819	31.9921	32.2008	32.1094	32.1072	32.0997	32.5046	32.532	32.5385	32.6166
Q9BRQ8;Q9BRQ8-2	Q9BRQ8;Q9BRQ8-2	Apoptosis-inducing factor 2	AIFM2	5744	+		+		ZAP-KO_HCMV_48h_WT_HCMV_48h;ZAP-KO_mock_48h_WT_mock_48h	1.74055	0.0207133	-0.787968	-2.28507	0.604478	0.320339	-0.242554	-0.8368	1.83494	0.016	-1.35272	-2.71252	0.82111	0.0789289	-1.07003	-1.42617	28.8803	28.8408	28.3679	27.8529	27.7321	28.2292	28.1408	28.0917	27.7117	27.4478	28.3221	27.1664	27.1318	27.3187	27.1507	28.0993	27.7823	27.6524	27.7589	27.5965	27.8508	27.3563	28.0496	27.9668
Q9Y4K1;Q9Y4K1-2	Q9Y4K1	Absent in melanoma 1 protein	AIM1	7328	+				ZAP-KO_HCMV_48h_WT_HCMV_48h	1.4696	0.0450621	-0.607858	-1.88676	1.01847	0.0730198	-1.06667	-1.66564	1.68821	0.093777	0.341912	1.63223	0.838707	0.11379	-0.512399	-1.26229	27.8303	27.5675	27.303	28.3393	27.6342	27.4831	27.0596	27.2531	27.4424	27.4519	27.2329	27.1819	27.6491	27.7072	27.343	27.2563	27.1399	27.2158	27.1397	27.1135	24.8949	26.1177	27.3021	26.8487
Q12904;Q12904-2	Q12904;Q12904-2	Aminoacyl tRNA synthase complex-interacting multifunctional protein 1;Endothelial monocyte-activating polypeptide 2	AIMP1	3088						0.724744	0.300269	-0.313809	-1.00729	0.868161	0.349299	0.144054	0.784793	0.0488703	0.952515	-0.0168028	-0.0762391	0.49956	0.519882	-0.0815721	-0.467009	31.7445	31.7944	31.8763	32.616	31.5242	31.593	31.3279	31.3396	31.8159	31.8518	32.2231	31.7342	31.8756	31.9053	31.6292	31.6656	31.5619	31.8262	31.695	31.6929	31.4512	31.6312	31.689	31.5894
Q13155;Q13155-2	Q13155;Q13155-2	Aminoacyl tRNA synthase complex-interacting multifunctional protein 2	AIMP2	3135		+			ZAP-KO_HCMV_72h_WT_HCMV_72h	0.132514	0.877944	0.109495	0.266241	1.76508	0.0497363	0.449408	1.89056	0.170928	0.772491	0.127255	0.32752	0.0604449	0.87964	0.0317841	0.111055	30.0053	30.1994	29.844	31.0417	30.1684	30.2691	30.2828	29.8642	30.0456	30.1131	31.1609	29.9809	30.1971	30.6918	30.1333	30.0301	30.4601	30.483	30.6657	29.9195	30.6356	30.4455	30.855	30.4461
O00170	O00170	AH receptor-interacting protein	AIP	300						0.246768	0.749888	-0.207771	-0.469331	0.560771	0.557506	0.0803556	0.481471	0.395383	0.525141	-0.230242	-0.647522	0.168651	0.737886	-0.0551214	-0.243397	29.5925	29.718	29.9164	31.082	29.5871	29.6086	29.4357	29.3789	29.8132	29.9539	30.8228	29.7489	30.0437	30.0103	29.8737	29.6182	29.9333	29.8885	29.7962	29.8598	29.52	29.6476	29.6429	29.5212
P00568	P00568	Adenylate kinase isoenzyme 1	AK1	1159				+	ZAP-KO_mock_72h_WT_mock_72h	0.316029	0.755937	-0.121576	-0.462888	0.169835	0.799438	-0.0392623	-0.207158	0.597641	0.306261	-0.437944	-0.981897	1.74083	0.0259528	-0.493473	-1.94814	30.9512	30.8451	31.007	30.5434	30.7006	30.6217	30.4495	30.6551	31.4119	31.5784	30.1036	31.4407	31.6285	31.7855	31.1908	31.2554	30.4945	30.7517	30.5598	31.0544	30.6564	30.7171	30.474	30.4223
P54819-2;P54819;P54819-5;P54819-6;P54819-3;P54819-4	P54819-2;P54819;P54819-5;P54819-6;P54819-3;P54819-4	Adenylate kinase 2, mitochondrial;Adenylate kinase 2, mitochondrial, N-terminally processed	AK2	2504	+		+	+	ZAP-KO_HCMV_48h_WT_HCMV_48h;ZAP-KO_mock_48h_WT_mock_48h;ZAP-KO_mock_72h_WT_mock_72h	2.94978	0.00343169	-0.701195	-3.1828	1.69507	0.0705283	-0.364119	-1.68477	4.67259	0.00294737	-0.660441	-4.248	2.54389	0.0118611	-0.450354	-2.33464	32.1271	32.1135	32.0742	32.5634	32.4043	32.2023	32.1758	32.0131	31.8776	31.9231	31.9675	32.0461	32.0954	31.7266	32.0067	31.8372	31.5623	31.5732	31.4202	31.5177	31.7961	31.6934	32.0779	31.7716
Q9UIJ7;Q9UIJ7-3;Q9UIJ7-2	Q9UIJ7;Q9UIJ7-3;Q9UIJ7-2	GTP:AMP phosphotransferase AK3, mitochondrial	AK3	6954						0.435742	0.744566	0.094677	0.480635	0.275966	0.638165	0.0925922	0.387634	0.117206	0.880514	-0.0422497	-0.180436	0.172841	0.75701	-0.0452881	-0.224545	31.9927	32.1026	31.8541	31.8135	32.021	32.2512	32.0528	31.9243	31.7821	31.6558	32.2437	31.8997	31.8576	31.7496	32.1248	31.9723	32.07	32.0131	31.8583	32.2003	31.8623	32.0691	32.416	32.2722
P27144	P27144	Adenylate kinase 4, mitochondrial	AK4	1830	+				ZAP-KO_HCMV_48h_WT_HCMV_48h	2.20421	0.00257988	-1.58865	-3.26863	0.964123	0.102544	-0.721235	-1.49354	NaN	1	0	NaN	NaN	1	0	NaN	27.9352	27.0658	27.4812	26.2143	27.218	27.1357	27.22	27.5563	26.7438	25.375	26.08	25.714	25.9527	25.5094	24.6883	26.5212	25.6425	25.4092	25.9098	25.3804	25.4839	26.9349	26.6819	27.1442
Q9Y6K8-3;Q9Y6K8	Q9Y6K8-3;Q9Y6K8	Adenylate kinase isoenzyme 5	AK5	7445				+	ZAP-KO_mock_72h_WT_mock_72h	0.00410071	0.99651	0.00573921	0.010114	0.385903	0.461739	0.191741	0.604556	0.143192	0.785944	0.159558	0.304963	2.84192	0.00272803	0.834682	3.33539	27.978	27.708	27.5861	29.394	27.889	27.0767	27.9234	27.7243	29.2387	29.0271	27.681	28.6569	28.2919	28.6388	28.3123	28.7464	27.9278	27.844	28.1414	28.7759	27.7637	27.8877	27.6515	28.0775
Q92667;Q92667-2	Q92667;Q92667-2	A-kinase anchor protein 1, mitochondrial	AKAP1	5085						NaN	1	0	NaN	0.853359	0.140733	-0.548262	-1.29726	NaN	1	0	NaN	NaN	1	0	NaN	25.879	26.527	25.8925	26.307	26.2779	25.567	26.3517	26.8274	25.5891	25.2466	25.4926	25.3559	25.4943	25.0879	25.9875	25.6429	26.0822	25.3971	25.4267	26.4564	25.8107	25.9556	25.9227	25.142
O43572	O43572	A-kinase anchor protein 10, mitochondrial	AKAP10	616						1.18204	0.0606741	-0.755878	-1.73178	1.53597	0.0871111	0.35262	1.5767	NaN	1	0	NaN	0.424726	0.320487	-0.34796	-0.74984	26.6772	26.5333	26.718	26.9903	26.443	26.5067	26.2439	26.0551	25.6841	26.6701	25.7451	25.9053	26.5551	26.3672	26.2867	26.6122	25.5967	26.5414	26.4978	25.2595	26.8495	26.6926	26.5715	26.5457
Q9UKA4	Q9UKA4	A-kinase anchor protein 11	AKAP11	6993						0.00434378	0.997181	-0.00271988	-0.0087967	0.0309896	0.93452	-0.0378375	-0.07278	0.688076	0.382382	0.212785	0.852095	0.555244	0.22677	0.423606	0.929917	26.8565	27.0857	27.1334	27.7714	26.9563	27.1357	26.5466	26.4759	27.2884	27.5122	26.9985	27.4158	27.2557	26.9408	27.1883	25.7347	27.0497	27.2856	27.13	27.3709	27.2208	27.1207	25.5805	27.0411
Q02952;Q02952-3;Q02952-2	Q02952;Q02952-3;Q02952-2	A-kinase anchor protein 12	AKAP12	2921			+	+	ZAP-KO_mock_48h_WT_mock_48h;ZAP-KO_mock_72h_WT_mock_72h	1.05158	0.112171	-0.503987	-1.44655	1.04124	0.318018	-0.144168	-0.83982	1.73929	0.042123	-0.581048	-2.07022	4.79352	0.001625	-0.59126	-4.01314	32.6034	32.8132	32.9583	33.7276	32.3908	32.5692	32.2469	32.356	32.8449	32.7335	33.5389	33.1024	33.2883	33.2817	33.1923	33.143	32.5489	32.5514	32.5839	32.4023	32.2185	32.3217	32.2365	32.2096
Q12802-4;Q12802;Q12802-2;Q12802-5	Q12802-4;Q12802;Q12802-2	A-kinase anchor protein 13	AKAP13	3069						1.07941	0.0815282	-0.671813	-1.58544	1.51195	0.0706213	-0.423205	-1.68865	0.777004	0.461354	-0.137883	-0.734454	0.815586	0.264757	-0.176575	-0.849269	28.9626	29.1682	29.2271	30.2073	28.921	29.2651	28.9836	28.9035	29.1254	29.2145	29.5029	29.235	28.8806	29.0185	28.6299	29.0226	28.5327	28.7331	28.4311	29.181	28.4267	28.8786	28.7274	28.3477
Q02040;Q02040-2;Q02040-3	Q02040;Q02040-2;Q02040-3	A-kinase anchor protein 17A	AKAP17A	2898						0.747497	0.238452	-0.412261	-1.11156	1.14048	0.2271	-0.196205	-1.03196	0.0855868	0.912248	0.032311	0.136452	0.533831	0.386789	0.147758	0.64783	28.7106	28.4522	28.6174	27.5456	28.3038	28.1566	28.0379	28.0681	27.907	27.371	27.5225	27.3424	27.0787	27.1667	27.2276	27.2762	27.9425	27.8024	27.9191	28.0127	28.1431	27.9069	27.8937	27.8379
Q9Y2D5-6;Q9Y2D5-4;Q9Y2D5-5;Q9Y2D5;Q9Y2D5-7	Q9Y2D5-6;Q9Y2D5-4;Q9Y2D5-5;Q9Y2D5;Q9Y2D5-7	A-kinase anchor protein 2	AKAP2	7183						0.173138	0.858594	-0.0946188	-0.303137	0.00245968	0.998321	-0.000464439	-0.00285022	0.0195889	0.979453	0.0078392	0.0332209	0.339407	0.589491	0.0756884	0.387378	32.2655	32.3018	32.3635	33.141	32.2429	32.4061	32.3163	32.2826	32.1767	32.3509	32.7725	32.3177	32.3414	32.1778	32.2967	31.9811	32.3463	32.5048	32.4706	32.3716	32.2638	32.3218	32.4526	32.2078
O43823	O43823	A-kinase anchor protein 8	AKAP8	662	+		+		ZAP-KO_HCMV_48h_WT_HCMV_48h;ZAP-KO_mock_48h_WT_mock_48h	2.47071	0.0143415	-0.547358	-2.52396	1.57852	0.0534241	-0.497736	-1.84309	1.79653	0.0286879	-0.763623	-2.31465	0.206852	0.642211	0.0914207	0.331837	29.5107	29.5069	29.7738	29.7655	29.1954	29.3923	29.8552	29.5637	29.5177	29.2747	28.4812	29.2412	28.6707	28.4291	29.0087	29.1102	29.0965	28.8601	29.1152	29.2956	29.22	29.1138	28.8243	28.8577
Q9ULX6;Q9ULX6-2	Q9ULX6;Q9ULX6-2	A-kinase anchor protein 8-like	AKAP8L	7059	+				ZAP-KO_HCMV_48h_WT_HCMV_48h	3.44459	0.00353623	-0.540536	-3.09019	0.967099	0.190486	-0.28422	-1.13462	1.06165	0.176239	-0.348294	-1.28873	1.13489	0.0947977	-0.354909	-1.34572	29.206	29.1284	29.2942	29.3628	29.1892	29.4558	28.8255	28.8561	28.1475	28.2852	28.602	28.3376	28.3494	28.2531	28.0131	27.7935	28.7028	28.5781	28.846	28.7025	28.8385	28.8083	28.7891	28.7538
Q99996-5;Q99996-3;Q99996;Q99996-1;Q99996-6;Q99996-4	Q99996-5;Q99996-3;Q99996;Q99996-1;Q99996-6	A-kinase anchor protein 9	AKAP9	5691						1.30539	0.064649	-0.546845	-1.69401	0.566046	0.342521	-0.23317	-0.796814	0.629624	0.355962	-0.273648	-0.890947	1.34364	0.0640713	-0.386809	-1.52566	29.3325	29.6621	29.3254	30.0793	29.4681	29.5104	29.3165	29.228	29.288	29.3391	29.9995	29.6334	29.1375	29.5958	29.6349	29.2246	28.9523	28.979	29.4439	28.8367	29.1963	29.3428	28.6237	29.4276
P14550	P14550	Alcohol dehydrogenase [NADP(+)]	AKR1A1	1525						1.62719	0.0581897	0.414432	1.74479	0.352206	0.65729	0.0659909	0.365325	0.280613	0.745646	0.0789495	0.364254	0.032389	0.956492	-0.0071187	-0.0405176	31.3371	31.3142	31.4563	30.8719	31.167	31.0381	31.2537	31.3961	31.7121	31.69	31.318	31.7359	31.6924	31.7953	31.7961	31.9484	31.5277	31.7566	31.6415	31.7114	31.2132	31.267	31.2844	31.3543
P15121	P15121	Aldose reductase	AKR1B1	1544	+	+	+	+	ZAP-KO_HCMV_48h_WT_HCMV_48h;ZAP-KO_HCMV_72h_WT_HCMV_72h;ZAP-KO_mock_48h_WT_mock_48h;ZAP-KO_mock_72h_WT_mock_72h	2.73351	0.00228571	0.882307	3.30722	2.57213	0.0215385	0.517661	2.52041	3.03201	0.00868	0.630224	3.08498	2.84407	0.00306103	0.90156	3.43932	32.8043	32.8012	32.8565	33.4096	32.8972	32.8965	33.2748	33.2042	32.8317	32.6748	33.0728	33.0197	32.4872	32.9364	32.6071	33.1395	33.7879	33.8432	33.704	34.0658	33.5377	33.6748	33.5311	33.5996
Q04828;P42330;P42330-2;P17516	Q04828;P42330	Aldo-keto reductase family 1 member C1;Aldo-keto reductase family 1 member C3	AKR1C1;AKR1C3	2956		+		+	ZAP-KO_HCMV_72h_WT_HCMV_72h;ZAP-KO_mock_72h_WT_mock_72h	0.253479	0.784107	0.136116	0.426125	2.15068	0.0220814	0.650112	2.47875	0.680642	0.239679	-0.546482	-1.1199	4.60887	0.00156098	-0.935875	-5.18131	29.9263	29.9456	30.0561	29.1102	29.4081	29.6094	29.6507	29.4851	30.4814	30.7756	29.6385	30.6131	30.6386	30.5918	30.5987	30.7505	29.8989	29.9492	29.8423	29.8923	30.1282	30.0514	30.6311	29.9431
O43488;Q8NHP1	O43488	Aflatoxin B1 aldehyde reductase member 2	AKR7A2	604						0.204575	0.808916	-0.159854	-0.390053	0.181807	0.774319	0.0466638	0.233049	0.0415887	0.958115	0.0159912	0.0684347	1.51924	0.0985723	-0.251046	-1.32869	29.8648	29.9194	30.1251	31.14	29.9276	29.88	29.6564	30.1109	30.3654	30.5468	30.6636	30.523	30.7894	30.9658	30.7965	30.6862	30.1496	29.9769	29.96	30.3233	29.9762	29.9643	29.9883	29.8327
P31749;P31749-2	P31749;P31749-2	RAC-alpha serine/threonine-protein kinase	AKT1	1961						1.3223	0.273858	0.182293	1.05119	0.0104104	0.987027	0.0035367	0.0165053	0.386787	0.677121	-0.0917964	-0.450492	0.110127	0.835079	0.0314951	0.153024	29.6852	29.5742	29.7486	29.8972	29.3261	29.393	29.4786	29.3799	30.1232	29.951	30.082	30.1637	29.8272	29.8823	29.9725	30.0517	29.8638	29.9675	29.8536	29.9495	29.3669	29.1768	29.7016	29.3465
P31751;P31751-2	P31751;P31751-2	RAC-beta serine/threonine-protein kinase	AKT2	1962	+				ZAP-KO_HCMV_48h_WT_HCMV_48h	4.07722	0.00342056	-0.458069	-3.0769	0.407448	0.346553	-0.546555	-0.790066	0.661668	0.41164	-0.195091	-0.806933	0.12407	0.749047	-0.0772829	-0.232015	28.3463	28.3338	28.3891	28.5082	28.006	27.9087	28.1235	27.9932	28.6061	28.6057	28.689	28.3994	28.4489	28.9339	28.4067	27.9653	28.0001	27.8746	27.9052	27.9654	27.6294	25.8128	28.6122	27.7908
Q9Y243-2;Q9Y243	Q9Y243-2;Q9Y243	RAC-gamma serine/threonine-protein kinase	AKT3	7156						0.0576301	0.943922	0.0795345	0.135405	0.466456	0.327549	0.406338	0.823342	1.12223	0.15259	-0.382569	-1.37502	0.187269	0.688182	-0.0730772	-0.288891	25.531	26.0576	26.3098	26.6614	25.5856	25.4927	25.9866	26.1647	26.3714	26.5193	26.9976	26.5564	26.57	26.4659	26.4258	26.2625	25.1186	27.134	26.082	26.5434	27.2694	25.8059	26.0626	25.717
P13716;P13716-2	P13716;P13716-2	Delta-aminolevulinic acid dehydratase	ALAD	1503						0.0249695	0.983078	-0.0122728	-0.0458001	0.837202	0.201372	0.320045	1.09841	1.58066	0.130145	-0.28899	-1.45508	0.0514346	0.888956	-0.034081	-0.102466	29.7636	29.7907	29.5365	29.4214	28.7814	28.7035	29.1233	29.276	29.9347	30.0108	29.8672	30.1992	30.5447	30.2675	29.8963	29.6176	29.3721	29.3845	29.761	29.9454	29.0865	29.6237	29.0613	29.3929
Q13740-2;Q13740;Q13740-4;Q13740-3	Q13740-2;Q13740	CD166 antigen	ALCAM	3250						0.420064	0.678936	-0.134742	-0.556184	0.0601046	0.906337	0.0250592	0.101214	0.401941	0.768537	-0.05268	-0.334083	0.479109	0.472428	-0.105554	-0.527773	31.5312	31.4942	31.6394	32.0994	30.9129	30.8554	31.3658	31.2097	32.0146	31.9433	32.1197	32.051	32.0196	32.0296	31.9953	32.156	31.5565	31.4918	31.6265	31.5505	31.0007	30.9595	31.3292	31.1547
Q8IZ83;Q8IZ83-3;Q8IZ83-2	Q8IZ83;Q8IZ83-3	Aldehyde dehydrogenase family 16 member A1	ALDH16A1	4567				+	ZAP-KO_mock_72h_WT_mock_72h	1.23253	0.100448	-0.419844	-1.49893	1.10213	0.130277	-0.378411	-1.35589	1.14513	0.13111	-0.434	-1.4532	2.17827	0.00885135	-0.665447	-2.52244	28.8544	29.3113	28.9916	28.6332	29.1429	29.5652	29.1209	29.3182	29.2023	29.2597	29.7986	29.5785	29.4246	29.2373	29.7847	29.5274	28.8353	28.4998	28.3073	28.4686	28.6249	29.0841	29.2279	28.6967
P54886;P54886-2	P54886;P54886-2	Delta-1-pyrroline-5-carboxylate synthase;Glutamate 5-kinase;Gamma-glutamyl phosphate reductase	ALDH18A1	2507						1.69274	0.146181	-0.229567	-1.32459	0.129722	0.863982	-0.02386	-0.14107	0.751025	0.484507	-0.130131	-0.702756	0.819806	0.431281	-0.0903158	-0.582835	33.9586	33.9058	33.685	33.7145	33.8446	33.8134	33.7967	33.6003	33.5424	33.6022	33.8971	33.7439	33.737	33.5336	33.7547	33.7338	33.663	33.5576	33.5823	33.5427	33.6416	33.7436	33.7306	33.8438
P00352	P00352	Retinal dehydrogenase 1	ALDH1A1	1143			+	+	ZAP-KO_mock_48h_WT_mock_48h;ZAP-KO_mock_72h_WT_mock_72h	1.09908	0.378533	-0.158566	-0.904933	0.937199	0.345167	-0.139093	-0.791921	3.96065	0.00427273	-0.661051	-3.79994	3.88064	0.00242623	-0.612947	-3.5873	34.4328	34.44	34.4339	34.5029	33.81	33.7793	34.0823	33.9092	35.5204	35.5885	35.4928	35.8117	35.7675	35.8762	35.9466	36.0052	34.1229	34.3993	34.2218	34.4314	33.7473	33.828	33.6721	33.7772
P30837;P47895	P30837	Aldehyde dehydrogenase X, mitochondrial	ALDH1B1	1945	+				ZAP-KO_HCMV_48h_WT_HCMV_48h	3.0532	0.0148652	-0.424514	-2.50304	0.805874	0.30068	-0.187833	-0.869812	1.4113	0.100198	-0.398795	-1.58672	1.36224	0.139936	-0.213176	-1.16132	31.6122	31.5994	31.7439	31.868	31.8925	31.9479	31.7389	31.4422	31.4859	31.4218	32.0082	31.4725	31.6207	31.6049	31.6069	31.6032	31.2578	31.3654	31.2716	31.2307	31.5409	31.5123	31.608	31.609
O75891;O75891-3;O75891-2;O75891-4	O75891;O75891-3;O75891-2	Cytosolic 10-formyltetrahydrofolate dehydrogenase	ALDH1L1	913				+	ZAP-KO_mock_72h_WT_mock_72h	0.325141	0.580624	0.552026	0.67228	0.173129	0.626941	0.391434	0.400395	0.9913	0.0720926	-2.23549	-1.77554	3.00618	0.0014054	-1.07716	-3.84319	29.0048	28.6319	29.9675	26.6756	26.0341	28.9148	29.6282	29.5779	29.2277	29.3849	26.9487	30.6343	29.8995	30.104	30.1688	30.1879	29.3822	29.5268	28.9521	28.6268	29.2824	29.222	28.3392	28.8772
Q3SY69;Q3SY69-3;Q3SY69-2;REV__Q14005-4;REV__Q14005-3;REV__Q14005-2;REV__Q14005	Q3SY69	Mitochondrial 10-formyltetrahydrofolate dehydrogenase	ALDH1L2	3702	+		+	+	ZAP-KO_HCMV_48h_WT_HCMV_48h;ZAP-KO_mock_48h_WT_mock_48h;ZAP-KO_mock_72h_WT_mock_72h	2.64798	0.0444409	-0.301729	-1.89398	0.511015	0.607501	-0.06812	-0.422568	1.59178	0.032875	-0.912786	-2.22971	2.76951	0.00370704	-0.689382	-3.02089	32.184	32.1359	32.0499	32.2404	32.1144	32.1558	32.0934	32.0024	32.1053	32.1082	33.2781	33.0088	32.5216	32.478	32.8349	32.9588	31.979	31.808	31.7883	31.8279	31.8985	32.148	31.9987	32.0484
P05091;P05091-2	P05091;P05091-2	Aldehyde dehydrogenase, mitochondrial	ALDH2	1234	+	+	+	+	ZAP-KO_HCMV_48h_WT_HCMV_48h;ZAP-KO_HCMV_72h_WT_HCMV_72h;ZAP-KO_mock_48h_WT_mock_48h;ZAP-KO_mock_72h_WT_mock_72h	4.42893	0.00351648	-0.597556	-3.84729	5.53855	0.00252174	-0.591594	-4.37168	1.77669	0.0377613	-0.624719	-2.15282	2.45977	0.00593966	-0.680618	-2.76594	32.182	32.0996	32.0668	32.1271	32.6292	32.6366	32.6225	32.5941	31.6574	31.5733	32.1425	32.3583	32.071	31.9714	32.4345	32.4518	31.5069	31.6405	31.3993	31.5384	32.1164	31.9623	32.0475	31.99
P51648-2;P51648;P30838	P51648-2;P51648	Fatty aldehyde dehydrogenase	ALDH3A2	2388						1.74334	0.096441	-0.285222	-1.51326	0.0524975	0.932665	0.0149894	0.0748209	0.853596	0.210596	-0.404135	-1.19651	0.0477044	0.919365	-0.0167642	-0.0752048	29.6489	29.8027	29.5937	29.7145	30.0725	29.964	29.917	29.8857	29.4359	29.1878	29.9478	29.4382	29.5636	29.5405	29.5399	29.3972	29.3546	29.6211	29.3787	29.2645	29.7989	29.8703	30.016	30.214
P43353;P43353-2;P48448	P43353;P43353-2	Aldehyde dehydrogenase family 3 member B1	ALDH3B1	2175				+	ZAP-KO_mock_72h_WT_mock_72h	NaN	1	0	NaN	NaN	1	0	NaN	NaN	1	0	NaN	1.22323	0.0319051	-0.919615	-1.8498	24.6964	25.6207	26.0388	26.7254	26.5685	24.8796	24.6926	25.5526	26.2638	26.0155	26.3449	26.6251	26.8437	26.9256	26.8544	25.8077	25.637	25.5364	26.1108	26.4885	24.6159	27.1999	25.2753	26.5972
P30038;P30038-3;P30038-2	P30038;P30038-3;P30038-2	Delta-1-pyrroline-5-carboxylate dehydrogenase, mitochondrial	ALDH4A1	1901				+	ZAP-KO_mock_72h_WT_mock_72h	0.42675	0.733464	0.101279	0.492731	0.827523	0.378933	0.131842	0.734068	0.91288	0.253317	0.276309	1.08939	2.4767	0.0262038	0.332514	1.94688	30.4687	30.4438	30.4775	30.843	30.6247	30.6406	30.7681	30.9363	30.1917	30.1315	30.5545	30.657	30.3861	30.4694	30.3021	30.5997	30.7231	30.6891	30.7016	30.5244	30.8201	30.966	30.8831	30.8279
Q02252-2;Q02252	Q02252-2;Q02252	Methylmalonate-semialdehyde dehydrogenase [acylating], mitochondrial	ALDH6A1	2904						0.575986	0.440367	0.25517	0.828981	1.30405	0.138758	0.280662	1.30869	0.0438285	0.942012	0.0342565	0.0920061	0.768665	0.234903	-0.221128	-0.91386	29.2281	29.0328	29.3704	29.872	29.372	29.5679	29.8399	29.5991	29.2474	29.3797	30.1062	29.9892	30.0627	29.9368	30.3811	30.2241	29.7635	29.8458	29.5229	29.3919	29.8028	29.7491	30.0287	29.921
P49419-2;P49419;P49419-4	P49419-2;P49419;P49419-4	Alpha-aminoadipic semialdehyde dehydrogenase	ALDH7A1	2281						1.27791	0.161715	-0.273253	-1.27995	2.50539	0.101094	-0.219324	-1.50153	0.46955	0.556046	-0.146615	-0.607804	1.35816	0.12146	-0.239016	-1.23237	32.2563	32.23	32.254	32.6818	32.2178	32.2389	32.2974	32.1764	32.3931	32.4533	32.9848	32.5352	32.6907	32.7998	32.6305	32.8085	32.1198	32.0082	32.0522	32.1488	31.9017	32.0742	32.0247	32.0526
P49189;P49189-3;P49189-2	P49189;P49189-3;P49189-2	4-trimethylaminobutyraldehyde dehydrogenase	ALDH9A1	2266			+	+	ZAP-KO_mock_48h_WT_mock_48h;ZAP-KO_mock_72h_WT_mock_72h	0.978562	0.147001	0.431036	1.32236	1.67865	0.136018	0.23088	1.32434	3.04133	0.011761	0.571042	2.94185	1.56535	0.0478589	0.386347	1.65774	31.5475	31.5848	31.5592	32.4596	31.8306	31.8837	32.0474	31.9424	31.6605	31.5952	31.8555	31.8218	31.7406	32.0227	31.9364	32.2236	32.2592	32.2447	32.1325	32.239	32.2351	32.2497	32.1457	31.9971
P04075;P04075-2	P04075;P04075-2	Fructose-bisphosphate aldolase A	ALDOA	1206		+			ZAP-KO_HCMV_72h_WT_HCMV_72h	0.554326	0.454363	0.253878	0.810158	3.83936	0.0107612	0.443534	2.91498	2.39687	0.116468	0.22841	1.51754	1.67428	0.117511	0.209034	1.24816	35.6586	35.5124	35.6723	36.4103	35.3709	35.4385	35.5599	35.5593	35.9249	35.7724	35.9228	35.754	35.8054	35.9224	35.78	36.023	35.9557	36.237	35.9589	36.1174	35.9066	35.8775	35.9859	35.9328
P09972	P09972	Fructose-bisphosphate aldolase C	ALDOC	1391			+	+	ZAP-KO_mock_48h_WT_mock_48h;ZAP-KO_mock_72h_WT_mock_72h	1.17108	0.0561085	-0.849313	-1.76506	0.149573	0.770785	-0.0596538	-0.236534	3.46067	0.00347368	-0.903651	-4.02691	2.60384	0.00561607	-0.643049	-2.80805	31.4448	31.3389	31.7324	32.9604	31.0725	31.053	30.8893	30.9908	32.0368	32.1007	31.7164	31.9166	31.7191	31.7464	31.8192	31.3471	30.8454	30.9389	31.1062	31.1886	30.6132	31.2796	30.8041	31.0701
Q9BT22;Q9BT22-2	Q9BT22;Q9BT22-2	Chitobiosyldiphosphodolichol beta-mannosyltransferase	ALG1	5782						1.26487	0.0693626	-0.545584	-1.65989	0.0623447	0.887677	0.0378294	0.119998	1.43516	0.0903758	-0.431771	-1.65222	0.124913	0.739887	0.0874286	0.241455	29.3217	29.453	29.485	29.7051	29.3321	29.4765	29.2454	29.5464	28.8569	28.6389	28.4905	28.9647	28.6206	28.7972	28.6022	28.6614	29.1217	29.2656	29.0819	28.3134	29.2327	28.9767	29.6636	29.8789
Q2TAA5	Q2TAA5	GDP-Man:Man(3)GlcNAc(2)-PP-Dol alpha-1,2-mannosyltransferase	ALG11	3677						0.173941	0.940271	0.021575	0.145606	1.33383	0.104886	0.364903	1.48451	0.0177479	0.976698	-0.0126643	-0.0370336	1.23408	0.0614349	0.458764	1.5469	28.632	28.6816	28.7634	28.6047	28.6492	28.2517	28.7861	28.4939	28.29	28.2146	29.0584	28.1352	28.197	27.6246	27.963	28.3237	28.7502	28.7405	28.6081	28.6692	28.7677	28.7853	29.1576	28.9299
Q9BV10	Q9BV10	Dol-P-Man:Man(7)GlcNAc(2)-PP-Dol alpha-1,6-mannosyltransferase	ALG12	5839						NaN	1	0	NaN	0.0610008	0.859925	-0.0939603	-0.145513	0.203968	0.72457	-0.160687	-0.389786	0.104264	0.768756	0.0865526	0.213361	25.9983	24.402	26.1409	26.8531	26.3517	24.4348	26.3475	26.3312	25.7683	25.8084	26.4859	26.13	25.8799	25.5147	25.9916	26.1138	26.0175	26.3376	25.8114	26.6569	25.3168	26.3772	26.0558	25.3395
Q9H553;Q9H553-2	Q9H553;Q9H553-2	Alpha-1,3/1,6-mannosyltransferase ALG2	ALG2	6175						0.205786	0.82104	0.127255	0.368444	0.0535738	0.920451	-0.0207419	-0.0878165	0.0367076	0.9573	0.0205555	0.0699851	0.0996268	0.771114	0.0927205	0.210084	30.8873	31.1556	31.0783	30.095	30.9266	30.9406	31.407	31.1332	30.5073	30.4273	30.7035	30.7967	30.2285	29.7173	30.5607	31.2789	30.8441	31.0109	30.9387	30.9315	31.0903	31.161	30.8614	31.2116
Q92685-2;Q92685	Q92685-2;Q92685	Dol-P-Man:Man(5)GlcNAc(2)-PP-Dol alpha-1,3-mannosyltransferase	ALG3	5086		+			ZAP-KO_HCMV_72h_WT_HCMV_72h	0.497877	0.434219	0.36076	0.836742	2.0786	0.0136	1.0196	2.80095	NaN	1	0	NaN	NaN	1	0	NaN	25.3591	25.5944	25.5419	26.8012	25.6528	25.3857	26.0476	24.955	27.2695	25.6766	25.4155	25.0752	24.1133	26.0512	24.9728	26.0644	26.1483	26.1181	26.2629	26.2104	26.2261	26.4321	26.628	26.8333
Q9Y673;Q9Y673-2	Q9Y673;Q9Y673-2	Dolichyl-phosphate beta-glucosyltransferase	ALG5	7412						1.05718	0.134748	-0.411001	-1.36251	0.0168705	0.98301	-0.00428486	-0.0230315	1.45099	0.0625323	-0.578213	-1.84227	2.43199	0.0549222	-0.244318	-1.59548	29.9651	29.9841	29.9962	30.5701	29.8339	30.0503	30.0251	29.9477	29.4573	29.5442	30.2467	29.6878	29.4879	29.5689	29.502	29.717	29.7957	29.8929	29.8736	29.3093	29.8322	29.9482	30.1606	29.8988
Q9Y672	Q9Y672	Dolichyl pyrophosphate Man9GlcNAc2 alpha-1,3-glucosyltransferase	ALG6	7411				+	ZAP-KO_mock_72h_WT_mock_72h	0.218668	0.736427	0.465565	0.489119	0.472023	0.327902	0.389763	0.822625	0.684883	0.192644	0.990362	1.2387	1.95781	0.00689069	1.05594	2.69904	27.9779	27.4015	27.2278	25.0782	27.2039	26.8677	28.0959	27.9875	26.8374	27.4193	24.2565	26.6024	26.6017	26.5889	26.1734	27.5225	27.9893	27.9658	27.9085	25.6841	28.2274	28.2865	27.3091	27.891
Q9BVK2-2;Q9BVK2	Q9BVK2-2;Q9BVK2	Probable dolichyl pyrophosphate Glc1Man9GlcNAc2 alpha-1,3-glucosyltransferase	ALG8	5864		+	+	+	ZAP-KO_HCMV_72h_WT_HCMV_72h;ZAP-KO_mock_48h_WT_mock_48h;ZAP-KO_mock_72h_WT_mock_72h	1.11726	0.0550334	1.05297	1.77731	2.89457	0.0101221	0.608852	2.94056	2.10149	0.0158545	0.880795	2.70667	2.8553	0.00269421	0.815756	3.31653	28.0892	28.024	27.8536	26.1088	27.8629	27.8709	28.1931	28.245	27.6145	27.4088	28.0268	27.072	27.0673	27.0361	27.0322	27.3998	28.5879	28.4685	28.288	28.9431	28.6064	28.6656	28.7361	28.5992
Q9H6U8;Q9H6U8-3;Q9H6U8-2;Q9H6U8-4	Q9H6U8;Q9H6U8-3;Q9H6U8-2;Q9H6U8-4	Alpha-1,2-mannosyltransferase ALG9	ALG9	6202						0.0722223	0.935559	-0.0852232	-0.163118	0.81349	0.138788	-0.653876	-1.30651	0.470827	0.336038	-0.836217	-0.925373	0.0117195	0.966707	0.0249057	0.0305259	27.3893	27.7517	27.2272	25.8598	27.4324	27.7979	27.3307	27.5452	27.5174	27.576	24.9891	27.3574	27.121	24.6018	27.1482	27.4654	27.1057	26.7758	26.8843	27.1214	27.4396	25.7268	27.188	27.1363
Q6P6C2-1;Q6P6C2;Q6P6C2-3	Q6P6C2-1;Q6P6C2;Q6P6C2-3	RNA demethylase ALKBH5	ALKBH5	4072						0.326978	0.694658	0.177936	0.537005	0.457876	0.443454	0.166565	0.631417	0.135645	0.80954	-0.122674	-0.277854	0.394156	0.392586	-0.221644	-0.639363	28.1551	27.9184	27.944	28.8937	28.0676	27.6205	28.2526	28.123	27.8154	27.808	29.219	28.1174	28.3162	28.4978	28.2223	28.3893	28.3837	28.3467	28.3753	28.5173	28.3918	28.1816	27.9559	28.2006
Q86V81	Q86V81	THO complex subunit 4	ALYREF	4372		+		+	ZAP-KO_HCMV_72h_WT_HCMV_72h;ZAP-KO_mock_72h_WT_mock_72h	0.936758	0.273886	-0.245471	-1.05107	2.96638	0.0108487	-0.574204	-2.90296	0.277074	0.724655	-0.0935984	-0.390158	3.94526	0.00317438	-0.504652	-3.21802	32.5877	32.6656	32.769	32.195	32.9294	33.1801	32.8717	32.8186	32.2579	32.3388	32.4546	32.2385	32.5596	32.3627	32.5835	32.5079	32.2575	32.2299	32.3109	32.4372	32.474	32.3556	32.4482	32.2251
Q9Y303;Q9Y303-2;Q9Y303-3	Q9Y303;Q9Y303-2;Q9Y303-3	Putative N-acetylglucosamine-6-phosphate deacetylase	AMDHD2	7233						0.391799	0.606874	-0.228276	-0.64247	0.378491	0.449846	0.21805	0.621292	0.268527	0.612196	0.284876	0.530243	0.327453	0.390562	0.386718	0.642184	27.7596	27.3401	27.8547	26.7856	26.7749	26.5956	27.5571	27.1481	27.1757	27.2232	26.6771	25.5002	27.4256	27.3076	27.0427	25.2825	27.3765	27.0068	27.2401	27.2035	27.2222	26.9446	27.5879	27.1932
Q9UKV5	Q9UKV5	E3 ubiquitin-protein ligase AMFR	AMFR	7016						0.342115	0.580039	-0.428001	-0.673147	0.539041	0.256207	-0.565577	-0.964544	0.0551247	0.912344	0.107914	0.136654	NaN	1	0	NaN	27.3558	27.4529	27.2346	26.1472	26.8775	27.2025	27.6915	27.2171	27.1085	27.1669	24.7457	26.9434	25.0187	25.5716	27.186	24.0762	26.0633	25.7091	27.1021	27.604	25.5677	27.5827	26.3262	27.2496
Q9Y2J4-2;Q9Y2J4-3;Q9Y2J4;Q9Y2J4-4	Q9Y2J4-2;Q9Y2J4-3;Q9Y2J4;Q9Y2J4-4	Angiomotin-like protein 2	AMOTL2	7197	+			+	ZAP-KO_HCMV_48h_WT_HCMV_48h;ZAP-KO_mock_72h_WT_mock_72h	2.50714	0.0025034	-1.21356	-3.42149	0.892712	0.169187	-0.369602	-1.19451	NaN	1	0	NaN	2.61942	0.00306529	-0.874434	-3.1895	26.6055	26.687	26.4314	27.1148	25.9369	26.6492	26.0513	26.0393	25.1365	26.3154	26.4794	26.4427	26.5683	26.7837	26.4028	26.4764	25.6758	25.3799	24.9757	25.953	25.603	25.6731	25.7328	26.1894
Q01433;Q01433-2;Q01433-5;Q01433-3;Q01433-4	Q01433;Q01433-2;Q01433-5;Q01433-3;Q01433-4	AMP deaminase 2	AMPD2	2875						0.126024	0.889194	-0.0916257	-0.245982	0.94647	0.245339	0.212189	0.989538	0.463754	0.557748	0.147582	0.605805	0.463282	0.59613	0.0605445	0.380866	30.3138	30.1575	30.3284	31.3291	30.061	30.0285	29.9303	30.3185	30.4916	30.3936	30.766	30.3213	30.6723	30.5245	30.5182	30.4139	30.4293	30.4412	30.3317	30.56	30.1651	30.3451	30.4993	30.1776
Q9H1A4	Q9H1A4	Anaphase-promoting complex subunit 1	ANAPC1	6080		+		+	ZAP-KO_HCMV_72h_WT_HCMV_72h;ZAP-KO_mock_72h_WT_mock_72h	0.604732	0.255351	-0.715551	-1.08433	1.51756	0.03899	-0.808722	-2.09069	0.300641	0.602094	-0.229388	-0.546127	3.16948	0.000780488	-1.49372	-4.48793	25.5353	27.0294	26.9534	27.6274	26.5753	25.8208	26.6922	26.8809	27.9698	27.6434	27.9577	27.4672	27.4363	27.6582	27.5257	27.2366	26.6054	25.2064	25.8388	26.6326	26.1386	25.3354	25.6773	25.5829
Q9UJX3-2;Q9UJX3	Q9UJX3-2;Q9UJX3	Anaphase-promoting complex subunit 7	ANAPC7	6978						1.07624	0.143197	-0.376067	-1.33507	0.0095467	0.988179	0.00303173	0.0146659	0.502573	0.473144	0.207357	0.71781	0.730008	0.388304	-0.113795	-0.645642	29.477	29.3537	29.6994	29.5002	29.0188	29.3665	29.2263	29.1346	28.6852	28.8348	28.0445	28.5333	28.5653	28.7375	28.4041	28.6599	29.2168	28.7108	29.0822	29.5162	28.9612	29.2756	29.2939	29.2277
Q9UKU9;Q9UKU9-2	Q9UKU9	Angiopoietin-related protein 2	ANGPTL2	7014						0.339952	0.690339	-0.170789	-0.542276	NaN	1	0	NaN	NaN	1	0	NaN	1.01819	0.0659819	-0.641936	-1.50939	26.3132	26.1101	26.5218	26.0575	26.6013	26.0207	26.7036	26.1663	25.4012	24.6947	26.3078	26.56	27.0804	26.6016	26.6503	27.0564	26.4886	25.8941	26.2794	25.6573	26.5107	24.741	26.9758	25.5998
P16157-2;P16157-8;P16157-12;P16157-21;P16157;P16157-3;P16157-16;P16157-5;P16157-15;P16157-11;P16157-10;P16157-13;P16157-4;P16157-7;P16157-6;P16157-9;P16157-14	P16157-2;P16157-8;P16157-12;P16157-21;P16157;P16157-3;P16157-16;P16157-5;P16157-15;P16157-11;P16157-10;P16157-13;P16157-4;P16157-7;P16157-6;P16157-9;P16157-14	Ankyrin-1	ANK1	1575		+		+	ZAP-KO_HCMV_72h_WT_HCMV_72h;ZAP-KO_mock_72h_WT_mock_72h	0.360552	0.580336	0.347153	0.672772	2.67679	0.0120408	0.627169	2.82941	0.407349	0.473261	0.322483	0.717842	1.41684	0.0395065	0.513496	1.74565	26.7446	26.8528	27.5073	28.4255	27.0713	27.3178	26.8267	27.2013	27.4985	27.5926	28.7356	27.3204	27.7904	28.4219	27.711	27.582	27.2923	27.9625	27.7336	27.9304	27.7821	27.8736	27.6749	27.5953
Q12955;Q12955-7	Q12955	Ankyrin-3	ANK3	3098				+	ZAP-KO_mock_72h_WT_mock_72h	NaN	1	0	NaN	NaN	1	0	NaN	1.29367	0.0587937	0.809952	1.87184	1.153	0.0307513	1.22281	1.86302	26.8302	25.8785	25.1939	25.5381	26.5888	24.1482	25.0469	25.8168	24.9244	24.4568	25.4659	25.2874	26.3317	25.867	25.8002	25.5911	26.0556	26.7038	25.5069	26.2907	25.7591	26.9251	27.167	25.5122
Q9P2R3;Q9P2R3-2;Q9P2R3-4	Q9P2R3;Q9P2R3-2;Q9P2R3-4	Rabankyrin-5	ANKFY1	6811						0.580241	0.742313	0.0792332	0.48272	1.551	0.146476	0.229975	1.27836	0.00119923	0.99792	-0.000490189	-0.00207644	1.01907	0.334493	0.115803	0.72998	30.6637	30.6969	30.8422	30.8933	30.3497	30.3093	30.5371	30.4191	30.2868	30.6799	30.7828	30.3499	30.2919	30.5388	30.4423	30.4664	30.8102	30.7922	30.9316	30.8791	30.5319	30.7937	30.6724	30.5372
Q9HCJ1;Q9HCJ1-2	Q9HCJ1;Q9HCJ1-2	Progressive ankylosis protein homolog	ANKH	6345			+		ZAP-KO_mock_48h_WT_mock_48h	0.564876	0.359835	-0.399615	-0.927841	1.1416	0.06231	-0.892433	-1.75127	2.86831	0.00394872	-1.34094	-3.96083	0.412837	0.314017	-0.408348	-0.759912	26.8634	27.0334	26.9099	26.5763	26.7308	27.1055	27.2822	27.1971	26.6684	26.2469	27.1048	27.157	26.4604	26.3436	26.561	26.7664	25.6267	26.3319	27.1127	26.7132	25.8608	26.8449	26.8078	25.2323
Q8IWZ3-6;Q8IWZ3;Q8IWZ3-4;Q8IWZ3-5;Q8IWZ3-2;Q8IWZ3-3	Q8IWZ3-6;Q8IWZ3;Q8IWZ3-4	Ankyrin repeat and KH domain-containing protein 1	ANKHD1	4507						0.115813	0.890467	-0.109058	-0.242322	0.0645134	0.876647	-0.0448122	-0.129174	0.352141	0.766201	0.0572677	0.336893	0.0380738	0.906786	0.0398927	0.0861692	26.9425	27.5057	27.1129	28.488	27.4125	27.2351	27.3575	27.6036	26.9609	27.2417	27.1445	26.9989	26.0703	27.2666	26.5091	27.1238	27.3921	27.2569	27.4929	27.471	27.5963	27.8358	26.7561	27.2413
Q86XL3;Q86XL3-2;Q86XL3-3	Q86XL3;Q86XL3-2	Ankyrin repeat and LEM domain-containing protein 2	ANKLE2	4421						0.125339	0.921692	0.0425057	0.187224	0.665847	0.324776	0.206271	0.828006	0.0682476	0.929871	-0.025465	-0.109247	0.0379862	0.933394	-0.0144401	-0.0623297	30.2926	30.227	30.133	29.7906	30.1993	30.3464	29.914	29.7008	30.1197	29.7314	29.7567	29.6243	29.5377	29.5527	29.5398	29.0514	30.3207	30.141	30.1197	30.0318	30.3032	30.1383	30.2573	30.2866
Q8IV38	Q8IV38	Ankyrin repeat and MYND domain-containing protein 2	ANKMY2	4459	+			+	ZAP-KO_HCMV_48h_WT_HCMV_48h;ZAP-KO_mock_72h_WT_mock_72h	2.58504	0.00350476	1.49359	3.71307	0.625353	0.224158	0.49667	1.0389	0.771813	0.231656	0.423418	1.14151	1.10196	0.0301487	1.7193	1.88152	25.4799	25.8965	26.1113	26.7636	27.2963	25.7806	26.8108	27.0803	27.7754	27.3454	27.0216	26.6152	27.5894	24.9451	24.8171	27.6543	27.838	27.5457	27.1767	27.6651	26.9324	27.7347	27.0857	27.202
Q8IZ07;Q6ZTN6-2	Q8IZ07	Ankyrin repeat domain-containing protein 13A	ANKRD13A	4561						0.409069	0.679846	0.13844	0.555082	0.394581	0.556402	0.104215	0.482754	0.106322	0.901568	-0.0319147	-0.151458	0.462267	0.445619	0.12545	0.564076	29.3133	29.1652	29.5186	29.6431	29.0938	29.1232	29.2719	29.2247	30.3517	30.5001	30.5265	30.1669	30.4301	30.7925	30.4367	30.394	29.4493	29.7469	29.6968	29.301	29.5152	29.0233	29.2002	29.3918
O75179-7;O75179-2;O75179;O75179-6;O75179-4;O75179-3;O75179-5	O75179-7;O75179-2;O75179;O75179-6;O75179-4	Ankyrin repeat domain-containing protein 17	ANKRD17	808						0.831363	0.292533	-0.262825	-1.0184	0.103564	0.875743	0.0242448	0.130244	0.247115	0.762495	-0.0783458	-0.34202	0.205491	0.69897	-0.0603976	-0.278832	29.4987	29.7486	29.621	30.1304	29.4972	29.4251	29.3633	29.4179	29.5554	29.5777	29.9638	29.4227	29.2628	29.517	29.2296	29.3501	29.3794	29.5033	29.36	29.7047	29.2788	29.5781	29.6008	29.3427
O15084;O15084-4;O15084-1;O15084-2;Q8N8A2-5;Q8N8A2-3;Q8N8A2-4;Q8N8A2;Q8N8A2-2	O15084;O15084-4;O15084-1;O15084-2	Serine/threonine-protein phosphatase 6 regulatory ankyrin repeat subunit A	ANKRD28	481						0.037799	0.973298	0.0223217	0.0733036	0.245971	0.652527	-0.0961967	-0.371265	0.146223	0.828753	-0.0753169	-0.254386	0.00524364	0.990171	-0.00164461	-0.00802676	28.0075	28.281	28.6399	28.4998	28.2228	28.5478	28.1698	28.2568	28.352	28.5941	29.1141	28.4717	28.5897	28.6183	28.551	28.5459	28.612	27.986	28.2989	28.6206	27.9126	28.4139	28.4499	28.0361
Q92625;Q92625-2	Q92625	Ankyrin repeat and SAM domain-containing protein 1A	ANKS1A	5079						0.186505	0.801133	0.26459	0.403467	0.808324	0.165341	-0.475634	-1.2107	0.572952	0.283934	0.629682	1.0238	0.266852	0.605575	-0.0870867	-0.37156	25.0795	26.1226	27.3467	25.3453	26.6573	26.4561	25.8526	26.1355	24.2468	25.4458	26.0902	26.5694	26.5269	26.5537	26.7699	26.454	26.6271	25.59	26.3624	26.3728	26.1411	26.2403	25.2742	25.5434
Q9H8Y5	Q9H8Y5	Ankyrin repeat and zinc finger domain-containing protein 1	ANKZF1	6250						0.826678	0.217988	0.376941	1.14996	0.085873	0.819001	-0.0882382	-0.186779	1.21278	0.0539154	-1.17729	-1.92272	0.341947	0.387553	-0.340205	-0.646677	26.2765	26.4763	26.4824	25.8014	26.2335	26.7148	26.4455	26.3058	26.5451	26.9485	26.5051	26.7272	26.6877	26.2439	26.031	27.1351	26.6516	26.8749	26.8453	26.1727	25.8252	27.3174	26.4147	25.7893
Q9NQW6;Q9NQW6-2	Q9NQW6;Q9NQW6-2	Actin-binding protein anillin	ANLN	6423	+	+	+		ZAP-KO_HCMV_48h_WT_HCMV_48h;ZAP-KO_HCMV_72h_WT_HCMV_72h;ZAP-KO_mock_48h_WT_mock_48h	2.15122	0.0100678	-0.789448	-2.65808	3.18496	0.00263636	-1.37295	-4.39231	1.57878	0.0288905	-1.06528	-2.29634	0.714521	0.137944	0.583705	1.17182	31.2312	31.4119	31.0435	31.791	30.8457	30.8944	30.9486	31.2279	29.8733	29.641	28.3935	28.8797	27.3328	25.745	26.4767	26.0545	30.3982	30.3632	30.7532	30.8052	30.1435	29.4646	29.2247	29.592
Q9NW15;Q9NW15-3;Q9NW15-5;Q9NW15-2;Q9NW15-4	Q9NW15;Q9NW15-3;Q9NW15-5;Q9NW15-2;Q9NW15-4	Anoctamin-10	ANO10	6592			+	+	ZAP-KO_mock_48h_WT_mock_48h;ZAP-KO_mock_72h_WT_mock_72h	1.65758	0.135194	0.244284	1.35997	0.994346	0.228089	0.21969	1.02848	3.98184	0.018465	0.371614	2.63144	4.54145	0.00310801	0.447254	3.20425	31.2556	31.3058	31.1743	31.3785	31.1833	31.3311	30.9423	31.319	31.1032	31.2618	31.1758	31.2722	31.0925	31.1158	31.1362	31.0186	31.6267	31.4986	31.6235	31.3427	31.47	31.2313	31.397	31.5561
Q4KMQ2-3;Q4KMQ2;Q4KMQ2-2;Q4KMQ2-4	Q4KMQ2-3;Q4KMQ2;Q4KMQ2-2;Q4KMQ2-4	Anoctamin-6	ANO6	3722						0.261709	0.774855	0.140626	0.438615	0.474801	0.43498	-0.166907	-0.643678	0.345629	0.639221	-0.131348	-0.499346	0.416328	0.452644	-0.134946	-0.55412	29.4892	29.5879	29.2836	28.6885	29.0213	29.2552	29.527	29.1825	29.6076	29.7347	30.2197	30.1534	29.6346	30.0751	30.2031	30.0508	29.5942	29.2493	29.5182	29.25	28.8053	28.9553	29.2998	29.2579
P39687;O95626;O43423	P39687	Acidic leucine-rich nuclear phosphoprotein 32 family member A	ANP32A	2098						0.801655	0.303691	0.264277	1.00162	0.233839	0.800073	0.0320802	0.206427	0.64532	0.360816	-0.255823	-0.882854	0.198824	0.68434	-0.069953	-0.292717	31.4149	31.1066	31.1713	31.7242	31.5405	31.4515	31.5874	31.5121	31.7014	31.5675	32.2721	32.0679	31.5104	31.6688	31.9027	32.0007	31.6714	31.8256	31.4277	31.5495	31.6494	31.5005	31.6199	31.4499
Q92688-2;Q92688	Q92688-2;Q92688	Acidic leucine-rich nuclear phosphoprotein 32 family member B	ANP32B	5087						0.180266	0.844363	0.111778	0.326942	0.152369	0.805602	0.0407438	0.201445	0.622998	0.438592	0.185603	0.767835	0.216844	0.660118	0.0758982	0.316403	32.0249	31.8953	31.8586	31.0218	31.8014	31.3753	31.5233	31.5555	31.9546	31.9929	32.1659	31.75	31.8327	32.0321	31.9561	31.9259	31.6719	31.9965	31.8863	31.693	31.746	31.5861	31.5872	31.4991
Q9BTT0-3;Q9BTT0;Q9BTT0-2	Q9BTT0-3;Q9BTT0	Acidic leucine-rich nuclear phosphoprotein 32 family member E	ANP32E	5802		+			ZAP-KO_HCMV_72h_WT_HCMV_72h	0.0653509	0.938821	0.0781312	0.148732	1.8151	0.0307807	-0.696813	-2.26503	0.291779	0.533269	-0.737153	-0.638401	0.108157	0.791801	0.055162	0.191265	30.458	29.8696	29.289	31.2783	29.951	30.2957	30.1289	30.2604	29.9516	29.8386	30.9167	29.8378	29.4453	29.4152	29.9765	29.9725	30.2702	30.3583	30.2859	30.293	29.6486	29.8991	29.2608	29.0403
P15144	P15144	Aminopeptidase N	ANPEP	1545	+	+		+	ZAP-KO_HCMV_48h_WT_HCMV_48h;ZAP-KO_HCMV_72h_WT_HCMV_72h;ZAP-KO_mock_72h_WT_mock_72h	2.82198	0.0394341	0.302924	1.95411	2.30245	0.0303525	0.481777	2.27762	1.7123	0.0825146	0.366537	1.69897	4.40718	0.00315194	0.459962	3.21755	36.2679	36.3191	36.347	36.185	35.9317	35.9777	36.255	36.0792	36.0787	36.1447	36.1698	36.5427	36.3148	36.2552	36.4119	36.3613	36.6123	36.6873	36.5035	36.5276	36.3501	36.4843	36.5796	36.7567
Q9H6X2;Q9H6X2-5;Q9H6X2-3;Q9H6X2-4;Q9H6X2-6;Q9H6X2-2	Q9H6X2;Q9H6X2-5;Q9H6X2-3;Q9H6X2-4;Q9H6X2-6;Q9H6X2-2	Anthrax toxin receptor 1	ANTXR1	6205	+	+			ZAP-KO_HCMV_48h_WT_HCMV_48h;ZAP-KO_HCMV_72h_WT_HCMV_72h	2.10489	0.0192907	-0.56958	-2.31993	2.34585	0.0114325	-0.811368	-2.85792	0.336273	0.609125	-0.165906	-0.53396	0.0966395	0.863348	-0.0252447	-0.129085	28.8712	29.221	28.9796	29.1844	29.0052	28.8098	28.6111	28.8315	29.4869	29.1584	29.4877	29.7797	29.6368	29.6182	29.8258	29.5643	28.5878	28.1512	28.5395	28.6996	27.712	27.7441	28.1665	28.3894
P58335-4;P58335;P58335-3;P58335-2	P58335-4;P58335;P58335-3;P58335-2	Anthrax toxin receptor 2	ANTXR2	2578						0.328469	0.653681	0.248328	0.588953	0.820594	0.160468	0.480682	1.22537	1.43019	0.0576721	0.644522	1.8868	0.731153	0.176871	0.353596	1.0504	28.099	28.0974	29.3661	28.1466	27.6527	27.8335	28.0909	28.1643	28.1418	27.9395	28.1998	28.1808	28.3434	28.0173	28.1478	27.3423	28.8026	28.6106	28.499	28.7902	27.759	28.9939	28.6671	28.2441
P04083	P04083	Annexin A1	ANXA1	1208						0.072314	0.94395	0.0424843	0.136891	1.4529	0.256406	0.149743	0.964117	1.29488	0.234404	0.212769	1.13582	0.0253001	0.979185	-0.0026207	-0.0193537	35.8329	35.6158	35.8797	36.4797	35.5237	35.4363	35.6432	35.6456	36.2162	36.2014	36.2836	35.9796	36.2197	36.3186	36.1859	36.3026	35.8045	35.9995	35.9043	36.2697	35.752	35.7364	35.6517	35.7077
P50995-2;P50995	P50995-2;P50995	Annexin A11	ANXA11	2363				+	ZAP-KO_mock_72h_WT_mock_72h	0.197	0.90319	-0.038784	-0.218288	1.59784	0.107203	-0.294833	-1.47737	0.395608	0.719575	-0.0710011	-0.397152	2.65656	0.0305117	-0.295826	-1.87326	32.7948	32.5957	32.6236	32.7593	33.0665	32.7329	32.8504	32.9343	33.1453	33.3153	33.1293	33.4579	33.7302	33.7806	33.5958	33.6038	32.5495	32.7009	32.5647	32.8032	32.3896	32.6721	32.667	32.676
P07355;P07355-2;A6NMY6	P07355;P07355-2;A6NMY6	Annexin A2;Putative annexin A2-like protein	ANXA2;ANXA2P2	1293						1.09619	0.219635	0.252498	1.14741	0.56177	0.522265	0.0930033	0.524517	1.03357	0.337024	0.171988	0.924468	0.127168	0.841316	0.0261488	0.14762	37.2971	36.9912	37.2608	36.823	37.1798	37.0183	37.3882	37.1956	37.4786	37.5193	37.2258	37.6304	37.5794	37.5836	37.6947	37.8823	37.3127	37.3266	37.2789	37.4639	37.3049	37.2895	37.3153	37.2442
P12429	P12429	Annexin A3	ANXA3	1474		+			ZAP-KO_HCMV_72h_WT_HCMV_72h	0.665218	0.233484	-0.592354	-1.1207	2.79207	0.0302681	-0.39384	-2.28313	0.714128	0.177855	-1.03711	-1.28404	0.740203	0.108539	-0.873216	-1.28709	28.1882	28.2742	28.4404	28.761	28.6703	28.7114	28.792	28.8555	27.2704	27.2299	27.9554	27.4431	27.6636	27.6812	28.0815	28.0659	27.2208	27.0764	28.1987	28.7983	28.3256	28.5002	28.2204	28.4077
P09525;P09525-2	P09525;P09525-2	Annexin A4	ANXA4	1373						1.04195	0.266032	0.226427	1.06559	0.0772497	0.873063	-0.0354872	-0.133802	0.169341	0.8909	-0.0269051	-0.166587	0.570764	0.412114	0.122452	0.610812	32.2601	31.9619	32.2646	32.3681	32.3837	32.0454	32.8244	32.454	32.4413	32.5075	32.4735	32.6461	32.5613	32.4783	32.5719	32.9212	32.3379	32.4353	32.3459	32.6414	32.5021	32.3327	32.3186	32.4121
P08758	P08758	Annexin A5	ANXA5	1349						0.871651	0.315347	0.229548	0.98646	0.737524	0.352196	0.161964	0.78013	0.439674	0.639303	0.101346	0.499123	0.271147	0.688712	0.0514297	0.288458	35.7762	35.7514	35.9255	36.0943	35.6015	35.4562	35.8664	35.7679	36.2121	36.197	35.8826	36.2581	36.2484	36.2345	36.2255	36.5276	35.9439	36.1327	35.9778	36.4112	35.7283	35.9447	35.7412	35.9256
P08133;P08133-2	P08133;P08133-2	Annexin A6	ANXA6	1322						1.51621	0.143228	0.253208	1.33353	0.292594	0.676794	-0.0672827	-0.343211	0.575466	0.555004	0.121085	0.609431	0.043575	0.944144	-0.00895786	-0.0521995	35.7083	35.4823	35.7606	35.7129	35.7785	35.5309	35.9699	35.7494	36.2203	36.1809	35.7985	36.0959	36.1893	36.1547	36.1926	36.4568	35.7876	35.9198	35.8745	36.0951	35.7408	35.6839	35.5963	35.7384
P20073-2;P20073	P20073-2;P20073	Annexin A7	ANXA7	1679						0.0292408	0.976099	-0.0261312	-0.0642415	0.509241	0.426508	0.161913	0.65847	1.00429	0.26934	0.228653	1.05254	0.0907196	0.809385	-0.0602226	-0.176285	30.8778	30.7546	30.9602	32.0607	30.9797	30.987	30.4046	30.7894	31.3115	31.2023	31.4451	31.1736	31.4853	31.7947	31.506	30.711	31.0509	31.0762	31.1327	31.289	31.0002	30.8108	31.0509	30.9464
Q10567-2;Q10567	Q10567-2;Q10567	AP-1 complex subunit beta-1	AP1B1	3050	+	+		+	ZAP-KO_HCMV_48h_WT_HCMV_48h;ZAP-KO_HCMV_72h_WT_HCMV_72h;ZAP-KO_mock_72h_WT_mock_72h	4.65559	0.00331532	0.525627	3.63888	3.51497	0.0143291	0.440267	2.76478	1.16757	0.190164	0.283437	1.24563	2.90478	0.0118211	0.405337	2.37113	32.4316	32.4171	32.5744	32.4204	32.5685	32.6856	32.5582	32.647	32.3848	32.4446	31.95	32.1773	32.3457	32.4712	32.2359	32.413	32.9789	32.984	32.9354	33.0476	33.0604	33.1904	32.9494	33.0201
O43747;O43747-2	O43747;O43747-2	AP-1 complex subunit gamma-1	AP1G1	644		+		+	ZAP-KO_HCMV_72h_WT_HCMV_72h;ZAP-KO_mock_72h_WT_mock_72h	0.639421	0.42378	0.232951	0.849838	1.96448	0.0474921	0.406931	1.92098	1.33643	0.133164	0.339966	1.44296	2.43263	0.0283548	0.326968	1.91116	31.3974	31.5293	31.6064	32.0757	31.7282	31.8074	31.5423	31.7823	31.182	31.2116	31.7176	31.3588	31.2416	31.5488	31.3455	31.3825	31.9039	31.7504	31.7468	32.1395	32.1595	32.3478	32.0902	31.8904
O75843	O75843	AP-1 complex subunit gamma-like 2	AP1G2	904						0.16009	0.868489	-0.0901566	-0.284784	0.512409	0.325097	0.320401	0.827411	NaN	1	0	NaN	0.298153	0.413155	-0.417519	-0.608109	28.5103	28.5826	28.3762	27.8565	28.6556	27.4549	28.394	28.3238	28.1256	27.6144	27.0267	24.9012	27.7659	27.855	27.6023	27.933	27.936	28.163	28.2495	28.6165	28.4867	28.863	28.2884	28.4719
Q9BXS5;Q9BXS5-2;Q9Y6Q5;Q9Y6Q5-2	Q9BXS5;Q9BXS5-2	AP-1 complex subunit mu-1	AP1M1	5919						0.826266	0.610206	0.103783	0.637712	0.325405	0.705268	0.0523119	0.310844	0.0739221	0.941965	-0.0165758	-0.0918816	0.258099	0.769106	-0.0320978	-0.212634	31.8526	32.0682	32.0373	32.1198	32.1504	32.1655	32.0961	31.9073	31.8885	31.7539	31.8468	31.8078	31.7354	31.887	31.7281	31.846	32.0741	32.1834	32.1338	32.1017	32.1845	32.1962	32.0746	32.0733
P61966;P61966-2;Q96PC3-3;Q96PC3-4;Q96PC3;Q96PC3-2	P61966;P61966-2	AP-1 complex subunit sigma-1A	AP1S1	2657						1.26308	0.20132	-0.235016	-1.18316	0.196503	0.739601	0.0603333	0.272882	0.83205	0.341444	-0.203656	-0.915697	0.277288	0.609019	0.0812855	0.367118	29.405	29.4119	29.4138	29.6035	29.3876	29.3036	28.9865	29.5212	29.4746	29.2561	28.9166	29.1508	29.1406	29.1655	29.0174	28.8419	29.1446	29.0815	29.1965	29.4716	29.4218	29.352	29.4221	29.2445
P56377;P56377-2	P56377;P56377-2	AP-1 complex subunit sigma-2	AP1S2	2554						0.482413	0.368709	0.678713	0.91796	1.08879	0.0541532	1.5035	1.83553	0.525802	0.287913	0.933377	1.01541	0.419492	0.261393	0.899871	0.856074	25.3857	25.8769	27.4605	28.0691	27.6684	25.9019	26.0504	24.1618	25.0842	26.1469	28.5624	25.0978	27.7171	28.043	25.1968	24.1612	27.481	27.2422	27.4878	27.2961	27.3514	27.6055	27.3625	27.4771
O95782-2;O95782	O95782-2;O95782	AP-2 complex subunit alpha-1	AP2A1	1098		+		+	ZAP-KO_HCMV_72h_WT_HCMV_72h;ZAP-KO_mock_72h_WT_mock_72h	0.392114	0.84709	0.0500231	0.320846	4.01142	0.0183394	0.362456	2.59412	0.927157	0.364115	0.169461	0.878043	3.34393	0.0433732	0.22697	1.70873	33.5389	33.4805	33.5649	33.6946	33.37	33.4027	33.2427	33.3296	33.39	33.4821	33.785	33.5281	33.5597	33.513	33.4684	33.5	33.6505	33.6325	33.524	33.6719	33.6716	33.6761	33.6912	33.756
O94973-2;O94973;O94973-3	O94973-2;O94973;O94973-3	AP-2 complex subunit alpha-2	AP2A2	986						0.0925041	0.922591	0.0679259	0.18474	0.62381	0.518197	-0.0891209	-0.530551	1.91523	0.0948662	-0.300305	-1.62565	0.713786	0.381055	-0.119165	-0.657114	32.1226	32.1047	32.2215	31.0947	32.1576	32.1763	32.1484	32.0223	32.0752	32.0863	32.4046	32.2902	32.0898	32.2366	32.1498	31.9767	31.9959	32.0009	31.8408	31.9774	32.205	32.0241	31.9709	31.9481
P63010-2;P63010;P63010-3	P63010-2;P63010;P63010-3	AP-2 complex subunit beta	AP2B1	2732						0.257642	0.864447	-0.0542202	-0.291191	0.209477	0.791627	0.0365801	0.215863	0.231896	0.814836	-0.051136	-0.270627	0.532315	0.620426	0.0514336	0.355478	34.4502	34.4431	34.5072	34.7887	34.4426	34.4808	34.257	34.4619	34.3543	34.4403	34.7557	34.5377	34.4994	34.415	34.4397	34.4236	34.5582	34.5159	34.436	34.4621	34.4319	34.5479	34.328	34.4808
Q96CW1-2;Q96CW1	Q96CW1-2;Q96CW1	AP-2 complex subunit mu	AP2M1	5275						0.491282	0.532593	-0.221687	-0.725101	1.32854	0.265357	-0.151823	-0.943678	1.07701	0.360676	-0.154019	-0.883325	0.583447	0.329876	-0.18125	-0.73661	32.6962	32.7579	32.0666	32.9973	32.6702	32.6772	32.5576	32.6977	32.6394	32.5845	32.6643	32.9023	32.5855	32.4295	32.6982	32.931	32.5414	32.4186	32.3923	32.279	32.4461	32.3807	32.5597	32.6088
P53680;P53680-2	P53680;P53680-2	AP-2 complex subunit sigma	AP2S1	2470						0.675659	0.285226	-0.389782	-1.03006	0.613877	0.261029	0.362688	0.953644	0.155904	0.759477	-0.236256	-0.34692	0.680896	0.209216	0.309395	0.968107	30.9717	31.1051	31.3254	32.0327	30.8079	30.3246	31.0268	30.285	31.4162	31.3674	29.0051	31.0454	31.0754	30.5943	30.801	30.339	31.0977	30.6588	30.8033	31.316	30.6798	31.6051	30.7806	30.8297
O00203-3;O00203;Q13367;Q13367-4;Q13367-3	O00203-3;O00203	AP-3 complex subunit beta-1	AP3B1	308						0.200639	0.872514	0.0608168	0.276594	1.75262	0.126865	0.237435	1.37031	0.172553	0.887147	-0.0277891	-0.171023	0.250887	0.742294	0.0391283	0.239123	32.4581	32.5011	32.5329	32.8449	32.1575	32.3394	32.2245	32.3772	32.6479	32.6864	32.8808	32.7321	32.7035	32.788	32.6755	32.7141	32.5958	32.6371	32.4801	32.8672	32.5775	32.6252	32.4385	32.4072
O14617-5;O14617;O14617-4;O14617-2;O14617-3	O14617-5;O14617;O14617-4;O14617-2;O14617-3	AP-3 complex subunit delta-1	AP3D1	404						0.0851173	0.941321	-0.0365334	-0.143011	0.248284	0.761247	0.0416107	0.247279	0.413962	0.642787	-0.104637	-0.49399	0.539745	0.603847	-0.0549812	-0.373437	32.5253	32.556	32.7198	33.1428	32.565	32.6412	32.3978	32.4755	32.6837	32.7099	33.1053	32.7267	32.7874	32.7948	32.7047	32.888	32.5509	32.7264	32.6673	32.8531	32.5705	32.6684	32.4583	32.5488
Q9Y2T2	Q9Y2T2	AP-3 complex subunit mu-1	AP3M1	7216						1.04891	0.127818	0.439734	1.38624	1.64402	0.0726777	0.368882	1.66764	1.17264	0.180131	0.299314	1.27815	0.8928	0.196955	0.228491	0.995808	30.7356	30.7838	30.8573	31.6359	30.6558	30.6107	30.7748	31.0897	30.9622	31.0649	31.5067	31.0344	31.0275	31.121	30.8937	31.38	31.3529	31.5698	31.4231	31.4256	31.2442	31.2246	31.0031	31.1346
P53677;P53677-2	P53677	AP-3 complex subunit mu-2	AP3M2	2469				+	ZAP-KO_mock_72h_WT_mock_72h	0.120524	0.895178	0.0847425	0.233857	0.419901	0.462215	0.166469	0.603552	0.0346048	0.95005	0.0384402	0.0795136	1.69494	0.0223503	0.578028	2.03275	26.947	27.3329	27.3701	27.5385	26.4731	27.0488	26.9159	27.1519	27.5444	27.4959	27.5056	26.5378	26.8534	26.9436	26.3477	27.0933	27.0359	27.8132	26.9335	27.7449	26.9379	26.8782	27.1758	27.2638
Q92572	Q92572	AP-3 complex subunit sigma-1	AP3S1	5059						0.33617	0.749974	0.11631	0.46945	0.699933	0.327872	0.191539	0.822462	0.49481	0.512863	0.170627	0.662838	1.20715	0.113952	0.28123	1.26177	29.1509	29.6193	29.6642	29.7563	28.9161	29.0952	29.3667	29.2011	29.3394	29.5739	29.9758	29.5738	29.3043	29.7068	29.2889	29.5917	29.6467	29.5823	29.5901	29.8369	29.3817	29.1556	29.5785	29.2295
Q9UPM8-2;Q9UPM8	Q9UPM8-2;Q9UPM8	AP-4 complex subunit epsilon-1	AP4E1	7113						0.428212	0.45158	-0.52838	-0.814034	1.19152	0.111377	0.406856	1.4539	0.956961	0.271848	0.237995	1.04772	0.597372	0.194317	0.482425	1.00233	26.3749	26.3465	26.479	27.5598	26.2945	26.2204	26.1097	26.3719	26.5976	26.4626	26.2784	26.1453	26.2791	24.8373	26.1838	26.0795	24.8499	26.6054	26.9863	26.205	26.8947	26.8152	26.1494	26.7646
O00189	O00189	AP-4 complex subunit mu-1	AP4M1	304						NaN	1	0	NaN	0.0759585	0.827881	0.108057	0.17684	NaN	1	0	NaN	NaN	1	0	NaN	25.7856	25.2028	26.3322	25.8108	26.4357	26.4032	25.0285	26.1746	26.1816	25.6059	28.0361	24.2641	26.1562	26.4522	26.0171	25.6752	25.8649	26.0915	25.8046	26.2474	26.8622	26.2295	26.3535	25.029
O43299;O43299-2;O43299-3	O43299;O43299-2	AP-5 complex subunit zeta-1	AP5Z1	577						0.415605	0.602198	-0.208699	-0.647536	0.0482435	0.897774	0.0517993	0.108881	0.298222	0.599598	-0.240403	-0.549262	0.135724	0.67801	0.176753	0.298672	26.8243	26.8963	26.9524	27.6795	26.8388	26.8541	26.7626	26.8017	26.4363	26.3693	27.0461	26.819	26.2748	26.375	26.3767	26.5128	27.0844	26.6072	26.9208	26.9053	27.4852	25.8138	26.8538	27.3116
O14727-5;O14727-3;O14727-4;O14727-2;O14727;O14727-6	O14727-5;O14727-3;O14727-4;O14727-2;O14727	Apoptotic protease-activating factor 1	APAF1	419						0.270394	0.81733	-0.087009	-0.373802	0.371536	0.518165	0.139378	0.530146	0.659787	0.40326	-0.203777	-0.820267	0.874451	0.147249	0.32935	1.13616	26.9369	27.0368	26.9658	27.3609	26.3646	26.7631	26.6986	26.7898	26.8628	27.2493	27.0681	26.9197	26.6925	27.3546	26.6987	27.1682	26.9286	26.8884	26.879	27.2563	27.1035	26.5051	26.6756	26.8894
P13798	P13798	Acylamino-acid-releasing enzyme	APEH	1507				+	ZAP-KO_mock_72h_WT_mock_72h	1.09709	0.105755	-0.495869	-1.47751	1.02239	0.261819	0.183141	0.95149	1.78144	0.0512982	-0.480074	-1.9534	1.62079	0.0374627	-0.426011	-1.76106	30.8463	30.7474	30.9551	31.6863	30.5739	30.4151	30.5852	30.581	31.2592	31.372	31.6304	31.0823	31.5982	31.52	31.4384	31.036	30.339	30.8125	30.4918	30.6082	30.5774	30.6369	30.7191	30.9544
P27695	P27695	DNA-(apurinic or apyrimidinic site) lyase;DNA-(apurinic or apyrimidinic site) lyase, mitochondrial	APEX1	1842		+	+	+	ZAP-KO_HCMV_72h_WT_HCMV_72h;ZAP-KO_mock_48h_WT_mock_48h;ZAP-KO_mock_72h_WT_mock_72h	1.06095	0.0954989	-0.588793	-1.51753	2.57876	0.0253776	-0.465426	-2.39341	2.61342	0.0184862	-0.550096	-2.62117	2.9815	0.00451546	-0.586123	-2.94288	31.8587	31.7388	32.0466	32.9548	32.2075	31.8899	31.9432	31.775	32.2134	32.2568	32.5791	32.2882	32.2639	32.3142	32.0353	31.9905	31.3843	31.6804	31.7233	31.4558	31.498	31.5165	31.5195	31.4199
Q96BI3-2;Q96BI3	Q96BI3-2;Q96BI3	Gamma-secretase subunit APH-1A	APH1A	5228	+		+		ZAP-KO_HCMV_48h_WT_HCMV_48h;ZAP-KO_mock_48h_WT_mock_48h	7.3809	0	-2.28356	-13.6933	0.321955	0.41963	-0.556467	-0.668069	1.68013	0.0195971	-1.35731	-2.5293	0.147688	0.642356	-0.230067	-0.331677	27.3774	27.6688	27.5071	27.5509	25.3516	27.6106	27.7143	27.6055	27.0202	26.9918	27.7031	27.2107	25.62	26.8484	27.1216	26.8474	25.238	25.2601	25.1667	25.3054	26.2047	25.3733	27.3988	27.0794
Q9BZZ5;Q9BZZ5-2;Q9BZZ5-6;Q9BZZ5-3;Q9BZZ5-5;Q9BZZ5-1	Q9BZZ5;Q9BZZ5-2;Q9BZZ5-6;Q9BZZ5-3;Q9BZZ5-5;Q9BZZ5-1	Apoptosis inhibitor 5	API5	5987				+	ZAP-KO_mock_72h_WT_mock_72h	0.335957	0.838522	-0.0579987	-0.333864	1.2647	0.254459	-0.163692	-0.97077	0.168132	0.819073	-0.0678248	-0.264903	2.79655	0.0319321	-0.280245	-1.84998	32.5215	32.327	32.2883	32.292	32.468	32.5767	32.3285	32.3355	32.1047	32.0902	32.6673	31.9962	32.1602	32.2855	32.2341	32.3259	32.3709	32.1792	32.2617	32.3851	32.3074	32.3268	32.1735	32.2462
Q96GX9;Q96GX9-3	Q96GX9;Q96GX9-3	Methylthioribulose-1-phosphate dehydratase	APIP	5382	+				ZAP-KO_HCMV_48h_WT_HCMV_48h	2.31069	0.0163702	0.574148	2.47077	0.0352825	0.938952	-0.0192871	-0.0667779	0.795671	0.205424	0.492496	1.20931	0.196731	0.690561	-0.0673523	-0.286547	27.3765	27.359	27.4015	27.3021	28.532	27.9005	27.9928	28.0677	27.3274	27.5364	28.619	27.6084	28.0635	28.2332	28.3507	28.0831	27.674	28.1354	28.1812	27.745	28.0468	27.9455	28.4759	27.9477
Q06481-4;Q06481-2;Q06481-3;Q06481-6;Q06481;Q06481-5	Q06481-4;Q06481-2;Q06481-3;Q06481-6;Q06481;Q06481-5	Amyloid-like protein 2	APLP2	2983	+	+	+		ZAP-KO_HCMV_48h_WT_HCMV_48h;ZAP-KO_HCMV_72h_WT_HCMV_72h;ZAP-KO_mock_48h_WT_mock_48h	3.66803	0.00336842	-0.732813	-3.80684	1.74751	0.0399611	-0.574594	-2.06815	2.08734	0.0360466	-0.498291	-2.18117	0.0269693	0.948206	0.0125694	0.0484175	30.3403	30.2397	30.2212	30.1237	30.5258	30.7935	30.4219	30.0003	29.1011	29.3185	29.4644	29.5509	29.2196	28.843	29.3212	29.228	29.5524	29.6904	29.4427	29.3083	29.9973	29.6769	29.8887	29.8804
Q9HDC9;Q9HDC9-2	Q9HDC9;Q9HDC9-2	Adipocyte plasma membrane-associated protein	APMAP	6367		+			ZAP-KO_HCMV_72h_WT_HCMV_72h	0.773952	0.41565	0.190722	0.860058	2.74921	0.0341008	0.37189	2.19018	0.228634	0.84934	0.0367842	0.223244	1.95416	0.150103	0.163762	1.12742	33.2806	33.2597	33.1763	32.8251	33.0975	33.0559	33.0738	32.9416	32.9163	33.003	33.1407	33.1967	33.0858	32.9546	33.0678	32.9758	33.4901	33.2674	33.3348	33.2122	33.304	33.3188	33.4865	33.547
Q8NCW5;Q8NCW5-2	Q8NCW5;Q8NCW5-2	NAD(P)H-hydrate epimerase	APOA1BP	4760		+		+	ZAP-KO_HCMV_72h_WT_HCMV_72h;ZAP-KO_mock_72h_WT_mock_72h	0.674432	0.316872	0.332933	0.984548	1.90066	0.0435616	0.458416	1.99002	2.1218	0.0698051	0.32789	1.79125	2.12335	0.0183151	0.459765	2.12498	29.7425	29.6265	29.7088	30.6207	30.0851	29.7977	29.8715	29.8716	29.8164	30.021	30.0615	29.885	29.91	30.0826	29.9932	30.4231	30.1483	30.2068	30.3283	30.3469	30.244	30.3899	30.1503	30.6754
P04114	P04114	Apolipoprotein B-100;Apolipoprotein B-48	APOB	1209						0.116007	0.938675	0.0305662	0.154404	0.128534	0.803099	-0.0505061	-0.204015	1.0689	0.20759	0.290524	1.20455	1.64636	0.065971	0.298859	1.50895	30.2876	30.3654	30.2089	30.5343	30.3609	30.3543	30.7417	30.6713	30.2517	30.1242	30.5659	30.0359	29.9698	29.964	30.0921	30.2748	30.3021	30.3623	30.2746	30.5792	30.5699	30.1616	30.5956	30.5991
Q9UH17-3;Q9UH17;Q9UH17-2;P31941-2;P31941	Q9UH17-3;Q9UH17;Q9UH17-2	DNA dC->dU-editing enzyme APOBEC-3B	APOBEC3B	6904						0.371663	0.546108	0.417596	0.71026	0.363535	0.366446	-0.743028	-0.754871	0.0716993	0.87946	-0.199204	-0.182053	NaN	1	0	NaN	27.9145	28.4015	28.2529	26.3481	26.06	27.6002	27.6725	28.0163	27.8691	28.1658	24.5399	27.3096	25.1096	25.8304	24.3672	25.7632	27.8247	28.0782	28.3885	28.2959	27.6018	28.0373	24.6584	26.0794
Q9NRW3	Q9NRW3	DNA dC->dU-editing enzyme APOBEC-3C	APOBEC3C	6474				+	ZAP-KO_mock_72h_WT_mock_72h	0.478538	0.64416	-0.138903	-0.599438	0.837607	0.221245	0.27843	1.04508	0.108868	0.816143	0.296589	0.267928	1.58023	0.0301751	0.52602	1.88179	27.9671	27.7921	28.2669	27.7766	27.4738	27.3915	27.5868	27.7935	27.8338	27.6819	24.8336	28.2125	28.0807	28.4478	28.2718	27.7325	27.8294	27.9472	27.6301	27.8406	27.8099	27.8382	27.5093	28.202
Q9HC16	Q9HC16	DNA dC->dU-editing enzyme APOBEC-3G	APOBEC3G	6329						0.0865636	0.914491	0.114972	0.197657	0.97044	0.0905537	-0.871017	-1.55577	NaN	1	0	NaN	NaN	1	0	NaN	26.9619	27.0955	26.9395	25.5642	26.8105	26.7272	27.1862	27.3081	25.1945	26.1917	25.2662	26.5889	25.4169	24.2982	26.4567	25.927	27.3894	26.168	26.243	27.2207	26.9108	25.8215	26.7723	25.0433
P02656	P02656	Apolipoprotein C-III	APOC3	1186						0.242597	0.794584	0.133894	0.413145	NaN	1	0	NaN	NaN	1	0	NaN	NaN	1	0	NaN	28.2347	27.457	27.6522	28.3784	28.0516	24.8906	28.046	24.2477	27.0003	26.3216	26.087	27.4944	27.2134	24.6703	24.9228	27.2832	28.0579	28.0203	28.0422	28.1375	26.3311	27.7366	26.0103	28.2438
P02649	P02649	Apolipoprotein E	APOE	1185						0.273983	0.687911	-0.305396	-0.544549	0.788744	0.221656	-0.303882	-1.04439	NaN	1	0	NaN	NaN	1	0	NaN	26.5072	26.5154	26.2189	27.5703	27.5413	28.1718	27.9587	28.0109	25.9487	25.723	26.6529	25.0464	25.6905	26.7049	25.2264	25.3703	26.7017	26.3855	27.074	25.429	27.3676	28.0024	27.5694	27.5277
Q9BQE5	Q9BQE5	Apolipoprotein L2	APOL2	5721						0.347861	0.6454	-0.227075	-0.597007	0.0445267	0.931078	0.0189734	0.0763299	0.0452942	0.946919	-0.0247021	-0.0850926	0.197106	0.743385	-0.0455246	-0.238186	32.3701	32.5133	32.6464	33.5903	32.4361	32.5123	32.2497	32.0286	30.5423	30.2609	31.132	30.5103	30.7536	30.876	30.8403	30.4816	32.5402	32.6876	32.5359	32.4482	32.2687	32.1114	32.6016	32.321
Q9BUR5-2;Q9BUR5	Q9BUR5-2;Q9BUR5	Apolipoprotein O	APOO	5836			+		ZAP-KO_mock_48h_WT_mock_48h	NaN	1	0	NaN	0.820814	0.135797	-0.682055	-1.32535	1.29172	0.038462	-1.78448	-2.13964	NaN	1	0	NaN	26.1044	28.5432	25.6684	26.1766	28.5621	28.6308	28.8171	27.9789	28.3752	28.2124	25.75	28.5376	25.4911	27.699	24.2807	27.9555	25.8392	26.4646	26.828	26.4478	26.8684	28.6559	27.6935	28.0429
Q6UXV4	Q6UXV4	MICOS complex subunit MIC27	APOOL	4135						0.185675	0.893546	-0.0476666	-0.237717	0.688757	0.217443	0.408047	1.05472	0.784053	0.309412	-0.254689	-0.976388	0.0996095	0.823714	0.0407553	0.16298	29.5899	29.805	29.8022	29.8678	29.7286	29.7253	29.2576	28.991	29.6774	30.1177	30.0663	29.8664	29.7836	29.5836	30.0422	29.5356	29.6133	29.6229	29.6837	29.9544	29.2094	29.9245	29.9445	30.2563
P05067;P05067-6;P05067-11;P05067-8;P05067-9;P05067-10;P05067-4;P05067-5;P05067-7;P05067-3;P05067-2	P05067;P05067-6;P05067-11;P05067-8;P05067-9;P05067-10;P05067-4;P05067-5;P05067-7;P05067-3	Amyloid beta A4 protein;N-APP;Soluble APP-alpha;Soluble APP-beta;C99;Beta-amyloid protein 42;Beta-amyloid protein 40;C83;P3(42);P3(40);C80;Gamma-secretase C-terminal fragment 59;Gamma-secretase C-terminal fragment 57;Gamma-secretase C-terminal fragment 50;C31	APP	1232	+	+			ZAP-KO_HCMV_48h_WT_HCMV_48h;ZAP-KO_HCMV_72h_WT_HCMV_72h	2.42985	0.0171143	-0.508372	-2.41315	2.35786	0.0399394	-0.383939	-2.05845	0.133951	0.83883	-0.0730424	-0.238981	0.224686	0.737515	0.0432401	0.243898	30.339	30.556	30.3631	30.8068	30.4692	30.4518	30.3335	30.1337	29.4134	29.6527	30.3636	29.8942	29.8764	30.1193	30.125	29.9276	29.9856	30.0719	29.969	30.0049	29.858	30.0414	29.958	29.9951
Q9UKG1	Q9UKG1	DCC-interacting protein 13-alpha	APPL1	6997				+	ZAP-KO_mock_72h_WT_mock_72h	0.536902	0.581762	0.158791	0.670007	0.0371162	0.948401	-0.0121975	-0.0570698	0.96957	0.360896	-0.165485	-0.882888	2.63232	0.0406009	-0.26375	-1.7327	28.7605	28.5732	29.1228	28.5891	28.8191	28.8968	28.7287	28.9033	29.0715	29.3001	29.306	29.4283	29.3762	29.2372	29.4687	29.3334	28.9691	28.9109	29.015	28.7858	28.6842	29.0292	28.9821	28.6037
Q8NEU8;Q8NEU8-2;Q8NEU8-3	Q8NEU8;Q8NEU8-2;Q8NEU8-3	DCC-interacting protein 13-beta	APPL2	4786						0.346388	0.770618	-0.0987	-0.444013	0.556129	0.470476	0.117846	0.592852	0.0609338	0.954776	-0.0128412	-0.0735218	0.437116	0.588862	0.0645204	0.388863	30.8921	30.9331	31.2691	31.1107	30.4263	30.494	30.148	30.3856	31.9677	32.0354	32.2405	32.1397	32.1181	32.2008	32.1738	31.9466	30.74	31.0081	30.9116	31.1506	30.5345	30.3194	30.4514	30.6199
P07741;P07741-2	P07741;P07741-2	Adenine phosphoribosyltransferase	APRT	1303						0.5967	0.446643	0.234863	0.821761	1.05865	0.385381	0.112443	0.724962	0.690318	0.375154	0.219265	0.863704	0.320257	0.702554	0.0433469	0.275485	30.9188	30.8724	31.5969	31.0328	31.0333	31.0447	30.8979	31.1059	31.3698	31.2204	31.0922	31.5877	31.4553	31.5879	31.386	31.5732	31.1557	31.3562	31.3021	31.5465	31.1486	31.0777	31.2208	31.0844
Q7Z2E3-3;Q7Z2E3-8;Q7Z2E3-7;Q7Z2E3;Q7Z2E3-2;Q7Z2E3-4;Q7Z2E3-5;Q7Z2E3-9;Q7Z2E3-10;Q7Z2E3-11;Q7Z2E3-6;Q7Z2E3-13	Q7Z2E3-3;Q7Z2E3-8;Q7Z2E3-7;Q7Z2E3;Q7Z2E3-2;Q7Z2E3-4;Q7Z2E3-5;Q7Z2E3-9;Q7Z2E3-10;Q7Z2E3-11	Aprataxin	APTX	4249						0.0421624	0.963522	0.0501647	0.097623	0.786934	0.135546	-0.809653	-1.32778	NaN	1	0	NaN	NaN	1	0	NaN	25.6412	25.5357	26.0671	26.8013	26.346	25.9744	26.3191	26.3492	25.8601	24.7506	26.8242	26.5692	24.948	25.8298	25.8933	26.3071	26.3006	26.2553	26.507	25.183	26.8689	24.5595	25.0096	25.312
O60306	O60306	Intron-binding protein aquarius	AQR	697	+	+	+	+	ZAP-KO_HCMV_48h_WT_HCMV_48h;ZAP-KO_HCMV_72h_WT_HCMV_72h;ZAP-KO_mock_48h_WT_mock_48h;ZAP-KO_mock_72h_WT_mock_72h	3.61175	0.00284444	-1.21754	-4.73148	3.4356	0.00592265	-0.589003	-3.2372	2.60786	0.00795376	-0.898637	-3.2101	2.2753	0.00289778	-1.67475	-3.39788	30.5207	30.4034	30.2892	30.2925	30.1346	30.3929	30.2965	30.3579	29.8515	30.0445	29.6887	29.5347	29.3924	29.222	29.8373	29.4075	29.2078	29.3208	29.3777	28.7295	29.7018	29.5824	29.6772	29.8646
P10398;P10398-2	P10398	Serine/threonine-protein kinase A-Raf	ARAF	1418				+	ZAP-KO_mock_72h_WT_mock_72h	NaN	1	0	NaN	NaN	1	0	NaN	NaN	1	0	NaN	2.17627	0.00311888	1.52603	3.20571	25.8274	26.067	25.8995	26.4576	25.3447	25.4549	25.9879	25.1331	26.8675	26.7438	25.4402	25.6162	25.0878	25.0277	24.4725	25.7299	26.2389	25.2832	25.6651	26.6342	27.5303	26.0062	26.1001	27.0729
Q96P48-3;Q96P48;Q96P48-7;Q96P48-2;Q96P48-4;Q96P48-1;Q96P48-5	Q96P48-3;Q96P48;Q96P48-7;Q96P48-2;Q96P48-4;Q96P48-1	Arf-GAP with Rho-GAP domain, ANK repeat and PH domain-containing protein 1	ARAP1	5506						0.363632	0.728179	0.123258	0.499703	0.230504	0.731171	-0.0557933	-0.282415	0.105916	0.894357	0.0371881	0.162067	0.15723	0.775392	-0.0414133	-0.20595	29.3392	29.1304	29.1278	29.5698	28.9847	29.1784	29.2639	29.2216	29.154	29.3499	28.8718	29.1458	29.4737	29.0882	29.1808	29.2965	29.4014	29.1455	29.4773	29.6362	28.9225	29.2819	29.1549	29.0662
P48444;P48444-2	P48444;P48444-2	Coatomer subunit delta	ARCN1	2239						1.07384	0.135277	-0.397033	-1.35885	0.727521	0.428663	-0.116859	-0.65458	0.668454	0.480897	-0.14402	-0.706741	2.22219	0.086616	-0.207715	-1.38455	33.0946	33.2169	33.389	33.9609	32.9881	33.0446	32.8753	32.8438	33.3828	33.2836	33.7224	33.3408	33.3046	33.4153	33.3379	33.2742	32.9795	33.0242	33.0503	33.0192	32.7605	32.7508	33.0093	32.7638
P84077	P84077	ADP-ribosylation factor 1	ARF1	2822						0.119505	0.930477	-0.037015	-0.171776	0.263032	0.683228	-0.0703239	-0.335111	0.856845	0.466544	-0.126798	-0.727213	1.76366	0.107406	-0.214266	-1.29302	33.966	34.04	34.2553	33.9472	34.0069	33.9986	33.8958	33.9353	34.1451	34.1299	33.8505	34.0485	34.163	34.1635	34.1516	34.1747	33.989	34.012	33.8072	34.2523	33.8839	34.1417	33.6205	33.9092
P18085	P18085	ADP-ribosylation factor 4	ARF4	1638				+	ZAP-KO_mock_72h_WT_mock_72h	0.335453	0.669792	0.206963	0.569533	1.59614	0.0578923	0.460338	1.8009	1.01166	0.387198	0.148256	0.844558	1.99692	0.0369163	0.338488	1.76804	32.9821	32.9052	32.533	33.6547	32.3873	32.2487	32.6427	32.4557	33.0339	33.1365	33.2391	33.1958	32.9229	32.765	32.8099	32.8876	33.2418	33.0139	33.0852	33.562	32.6443	33.2483	32.7502	32.933
P84085	P84085	ADP-ribosylation factor 5	ARF5	2823	+				ZAP-KO_HCMV_48h_WT_HCMV_48h	1.97689	0.0392029	-0.420188	-1.95688	0.543803	0.455295	-0.128964	-0.613808	0.589516	0.424867	-0.21347	-0.788968	1.96386	0.0862363	-0.224126	-1.38678	29.3665	29.5619	29.2782	29.4303	29.3912	29.4229	29.1498	29.6047	29.6079	29.468	29.0028	29.3913	29.5555	29.6616	29.4156	29.446	29.1212	28.8851	29.1829	28.7669	29.4069	29.122	29.2558	29.268
P62330	P62330	ADP-ribosylation factor 6	ARF6	2689				+	ZAP-KO_mock_72h_WT_mock_72h	0.547185	0.450617	-0.266768	-0.816802	0.516558	0.40455	-0.180938	-0.692887	0.387651	0.542121	-0.214456	-0.627104	2.98704	0.0030865	-0.696168	-3.20081	30.6407	31.071	31.1127	31.6469	31.0381	31.2747	30.8639	30.5953	30.6884	30.8484	31.7557	31.0672	31.2175	31.6612	31.236	31.2468	30.9598	31.0406	30.7864	30.6175	30.8872	30.8867	30.5988	30.6755
Q8N6T3;Q8N6T3-3;Q8N6T3-2;Q8N6T3-5;Q8N6T3-4	Q8N6T3;Q8N6T3-3;Q8N6T3-2;Q8N6T3-5;Q8N6T3-4	ADP-ribosylation factor GTPase-activating protein 1	ARFGAP1	4684						0.0812944	0.939041	-0.0439444	-0.148901	0.301286	0.630711	0.0882559	0.395932	0.161638	0.822184	0.0693522	0.261518	1.87335	0.0580776	0.287699	1.57186	29.8975	29.9898	29.9228	30.6938	29.5704	29.5729	29.9694	29.9589	29.609	29.7883	30.3295	29.9435	29.7554	29.6638	29.8196	29.7891	30.0066	30.1583	30.1556	30.0076	29.9811	29.8747	29.8056	29.7633
Q8N6H7;Q8N6H7-2;Q8N6H7-3	Q8N6H7;Q8N6H7-2;Q8N6H7-3	ADP-ribosylation factor GTPase-activating protein 2	ARFGAP2	4676						0.245008	0.779173	0.152703	0.432082	0.0400136	0.933733	0.0204797	0.0737615	0.269635	0.752638	0.0778971	0.355455	0.433446	0.488148	0.107195	0.509761	28.9848	29.1378	29.0416	29.8532	28.8179	28.7594	29.1527	29.2117	29.3578	29.6514	29.6842	29.355	29.2735	29.4889	29.4895	29.516	29.2779	29.1874	29.3034	29.8596	28.8158	29.3702	28.7838	29.0537
Q9NP61;Q9NP61-2	Q9NP61;Q9NP61-2	ADP-ribosylation factor GTPase-activating protein 3	ARFGAP3	6372				+	ZAP-KO_mock_72h_WT_mock_72h	0.812984	0.231831	-0.361119	-1.12397	1.87546	0.0842553	-0.294083	-1.59156	1.42939	0.120792	-0.339818	-1.49406	2.78303	0.00668607	-0.549071	-2.72506	29.3403	29.5356	29.447	30.2165	29.0687	29.2312	29.1347	29.0679	29.8092	29.9002	30.3532	29.8912	29.7859	30.1147	29.8149	29.987	29.026	29.4782	29.3768	29.2138	28.6446	28.9797	28.9244	28.7775
Q9Y6D6	Q9Y6D6	Brefeldin A-inhibited guanine nucleotide-exchange protein 1	ARFGEF1	7428		+		+	ZAP-KO_HCMV_72h_WT_HCMV_72h;ZAP-KO_mock_72h_WT_mock_72h	0.360298	0.668631	0.180809	0.570743	2.42532	0.0117534	0.748728	2.84316	0.0720846	0.92113	-0.0315123	-0.12286	2.58369	0.00533333	0.659121	2.82318	31.1268	31.018	31.0303	31.7193	30.5425	30.872	30.8804	30.9388	30.9365	31.064	31.1984	31.1215	30.8039	30.9694	30.5498	31.014	31.3265	31.1314	31.3712	31.7886	31.537	31.9227	31.2629	31.5059
Q9Y6D5	Q9Y6D5	Brefeldin A-inhibited guanine nucleotide-exchange protein 2	ARFGEF2	7427						0.128593	0.944085	0.0221815	0.134613	0.652099	0.263953	-0.312361	-0.947341	0.82154	0.474087	0.126688	0.715926	1.07807	0.136942	0.271015	1.17455	28.7545	29.0157	28.997	28.8984	28.6517	29.0738	28.7588	28.7718	28.312	28.3787	28.5053	28.5571	28.5657	28.4316	28.7648	28.4026	28.8907	28.9045	28.9977	28.9615	28.3862	29.0023	28.6225	27.9956
P53367;P53367-3	P53367	Arfaptin-1	ARFIP1	2454				+	ZAP-KO_mock_72h_WT_mock_72h	0.80076	0.346474	-0.228962	-0.945787	0.091047	0.851612	0.0396972	0.153423	1.64691	0.134444	-0.271492	-1.43609	2.52674	0.0351858	-0.286848	-1.79674	30.703	30.4607	30.8407	31.1333	30.5012	30.7462	30.2289	30.3509	30.7531	30.5304	30.7626	30.6589	30.721	30.5449	30.4481	30.5005	30.5292	30.5297	30.5409	30.6219	30.5727	30.7455	30.4621	30.2057
P53365;P53365-3;P53365-2	P53365;P53365-3;P53365-2	Arfaptin-2	ARFIP2	2453						0.749932	0.273721	-0.338173	-1.05151	1.15956	0.245177	-0.179339	-0.989778	0.964563	0.195375	-0.357622	-1.23408	0.0315648	0.939855	-0.0143199	-0.0559137	28.8842	28.9346	28.9951	29.8099	29.0841	29.0825	29.1294	29.0638	28.7624	28.9129	29.3816	28.8305	28.674	28.9164	28.5026	29.1153	28.86	28.8553	28.8348	28.721	29.1059	28.9234	28.8981	28.7149
Q13795;Q13795-4;Q13795-3;Q13795-2	Q13795;Q13795-4;Q13795-3;Q13795-2	ADP-ribosylation factor-related protein 1	ARFRP1	3254						0.514763	0.306104	0.918238	0.997988	0.138633	0.745261	-0.097765	-0.266456	0.367782	0.473853	0.462286	0.716834	0.262864	0.439791	-0.54189	-0.572253	27.9415	28.1486	25.4756	25.0249	27.8687	28.3621	27.9963	27.2287	25.644	26.1543	26.4268	27.4348	25.0189	27.7552	27.9311	27.5575	27.6688	27.7218	27.2514	27.6214	27.7589	27.4348	28.0313	27.8397
P78540	P78540	Arginase-2, mitochondrial	ARG2	2791						NaN	1	0	NaN	0.71251	0.191441	0.499272	1.1313	NaN	1	0	NaN	NaN	1	0	NaN	26.1479	25.338	25.7141	26.8191	26.2346	25.9333	25.5329	25.412	24.5342	25.1671	26.8049	25.0488	26.2763	24.9533	25.9903	25.4914	25.4462	24.8723	26.148	24.8555	26.1304	25.9354	27.1192	25.9249
Q9NWB6;Q9NWB6-3;Q9NWB6-2	Q9NWB6;Q9NWB6-3;Q9NWB6-2	Arginine and glutamate-rich protein 1	ARGLU1	6599						0.661454	0.417252	-0.228061	-0.858109	0.262748	0.557761	-0.194026	-0.481019	1.48419	0.0700777	0.508023	1.78896	0.0802618	0.812647	-0.0790372	-0.173658	28.8296	28.9654	28.9172	29.4047	29.3196	29.6112	28.658	28.7971	27.9023	28.3766	28.2006	28.3106	28.9673	29.558	28.8378	28.0004	28.4898	28.8834	28.9495	28.882	28.9774	28.4045	29.4009	28.8268
Q07960	Q07960	Rho GTPase-activating protein 1	ARHGAP1	3007						0.00153403	0.999242	0.00137901	0.00345297	0.568354	0.452899	0.125637	0.617545	0.0900482	0.915117	-0.0285988	-0.132691	0.107934	0.86993	-0.0211296	-0.12263	32.2267	32.2605	32.5369	33.4786	32.1331	32.3473	32.3936	32.5304	32.7702	32.7904	33.17	32.7355	32.696	32.9463	32.7723	32.9152	32.5211	32.7108	32.5175	32.7588	32.4955	32.6325	32.3299	32.4491
A1A4S6	A1A4S6	Rho GTPase-activating protein 10	ARHGAP10	7						0.0638479	0.947281	0.0454988	0.128837	0.282395	0.581073	0.135938	0.45322	0.12483	0.831744	0.098774	0.249254	0.421096	0.479771	-0.114447	-0.518823	28.069	27.9425	28.24	27.1843	28.1155	27.9381	27.6838	28.0691	27.9162	28.1711	27.078	28.4141	28.2745	27.9663	28.4371	28.0051	27.9246	27.7204	28.1734	27.7994	27.8005	28.1522	28.5564	27.8411
Q8IWW6-3;Q8IWW6-2;Q8IWW6-4;Q8IWW6	Q8IWW6-3;Q8IWW6-2;Q8IWW6-4;Q8IWW6	Rho GTPase-activating protein 12	ARHGAP12	4504						0.813064	0.457092	-0.159786	-0.807384	0.814735	0.444461	0.10234	0.629399	0.692559	0.214594	0.691663	1.18421	0.342691	0.607059	0.068809	0.369897	26.8684	26.9644	26.6231	27.0569	26.302	26.4714	26.4632	26.4226	26.9892	26.6657	24.9876	26.6316	26.7902	26.6171	26.8258	26.8415	26.7473	26.6382	26.7133	26.7749	26.6148	26.5805	26.4696	26.4037
Q68EM7-6;Q68EM7-5;Q68EM7;Q68EM7-2;Q68EM7-3;Q68EM7-7;Q68EM7-4	Q68EM7-6;Q68EM7-5;Q68EM7;Q68EM7-2;Q68EM7-3	Rho GTPase-activating protein 17	ARHGAP17	3973						0.411996	0.776439	-0.0815754	-0.435024	0.134575	0.81508	0.041585	0.191998	0.834378	0.348881	-0.197073	-0.90329	0.184813	0.778532	-0.0356641	-0.203198	29.6771	29.7169	29.5655	29.8984	29.5299	29.5117	29.3498	29.578	30.1968	30.1528	29.7016	29.9168	29.791	29.7908	29.7932	29.976	29.635	29.5267	29.5906	29.7793	29.2649	29.7045	29.7001	29.4661
Q8N392;Q8N392-2	Q8N392;Q8N392-2	Rho GTPase-activating protein 18	ARHGAP18	4618						0.706483	0.300774	-0.327791	-1.00651	0.695009	0.254671	-0.29998	-0.96976	0.775695	0.330083	-0.233343	-0.938305	0.138501	0.751315	-0.0613275	-0.2292	29.4508	29.8225	30.0966	30.3698	29.1591	29.4719	29.9023	29.8895	30.5236	30.4222	30.7609	30.0707	30.1014	30.5384	29.8558	30.3551	29.5096	29.3903	29.6178	29.9107	29.1589	29.1036	29.5717	29.3886
Q5T5U3;Q5T5U3-3	Q5T5U3;Q5T5U3-3	Rho GTPase-activating protein 21	ARHGAP21	3873				+	ZAP-KO_mock_72h_WT_mock_72h	0.606195	0.272935	-0.591993	-1.0528	0.0946971	0.79331	-0.123786	-0.214376	0.905866	0.118567	-0.969609	-1.50876	2.48364	0.00259761	-1.09013	-3.29015	25.9277	26.6891	26.2063	27.7462	25.9185	26.2887	26.1929	26.1548	26.497	26.7747	27.4621	26.6468	26.3914	26.5889	26.8108	26.7605	25.8563	25.4987	26.3158	26.5305	25.2399	26.0896	25.4139	27.3163
Q52LW3	Q52LW3	Rho GTPase-activating protein 29	ARHGAP29	3735						0.15379	0.866624	0.102714	0.288787	0.675988	0.204195	-0.490723	-1.08961	0.142127	0.874496	0.0381498	0.188989	0.0514674	0.936187	0.00988531	0.0590423	28.9989	29.1144	29.2799	28.4444	29.275	29.319	28.8989	29.4852	29.643	29.6133	29.6008	29.3999	29.6603	29.8137	29.7937	29.878	28.988	28.6785	29.0327	29.5493	27.9928	29.3342	29.2665	28.4217
Q9NRY4	Q9NRY4	Rho GTPase-activating protein 35	ARHGAP35	6481						0.317287	0.663521	0.249133	0.576448	0.191564	0.668318	-0.127929	-0.352886	0.0495823	0.950106	-0.0182309	-0.0796656	1.92005	0.0699184	0.253366	1.47907	28.5812	28.1123	28.3839	27.3148	27.4585	27.5707	28.2006	28.1718	29.5269	29.8162	29.3347	29.4266	29.5134	29.615	29.3093	29.5275	28.2803	28.0046	28.244	28.8598	27.3607	27.9678	27.488	28.0735
Q13017-2;Q13017;Q13017-3;Q13017-4	Q13017-2;Q13017	Rho GTPase-activating protein 5	ARHGAP5	3110						0.3471	0.567211	-0.457237	-0.687002	0.523176	0.378015	0.209204	0.735671	0.263806	0.668049	-0.16633	-0.463089	1.26923	0.0954774	0.305815	1.34253	27.4201	27.2993	27.7423	28.2321	26.9953	26.6788	27.0042	27.071	28.2317	28.9286	28.362	28.5993	28.5466	28.5812	28.4586	28.1243	27.3741	25.7938	27.3639	28.333	27.371	27.4748	26.9178	26.8226
P52565;P52565-2	P52565;P52565-2	Rho GDP-dissociation inhibitor 1	ARHGDIA	2424				+	ZAP-KO_mock_72h_WT_mock_72h	0.527701	0.435225	-0.310262	-0.835142	0.0108855	0.987511	-0.00312328	-0.0158894	0.0252801	0.970736	0.0156612	0.0502325	1.96928	0.0177397	-0.523509	-2.14986	33.2685	33.0616	33.3924	34.2591	33.2459	33.1088	32.8851	33.1771	33.7656	33.6158	34.1131	33.1689	33.7921	34.2168	33.6304	33.6333	32.9943	33.2082	33.2743	33.2637	33.0255	32.9876	33.2276	33.1635
Q92888-2;Q92888;Q92888-3;Q92888-4	Q92888-2;Q92888;Q92888-3;Q92888-4	Rho guanine nucleotide exchange factor 1	ARHGEF1	5117						0.373798	0.635464	-0.207357	-0.607835	0.149764	0.80931	0.0403266	0.198877	0.391254	0.585787	-0.156064	-0.568026	0.0536446	0.903399	-0.0212612	-0.0887988	30.1086	30.0937	30.3143	31.0896	29.911	30.1478	29.9207	30.1481	30.2388	30.2887	30.8242	30.0423	30.245	30.341	29.869	29.8673	30.2898	30.1163	30.0833	30.2874	29.9825	30.2844	29.9327	30.0893
O15013-7;O15013-4;O15013-5;O15013-6;O15013;Q9HCE6-5;Q9HCE6-3;Q9HCE6-2;Q9HCE6	O15013-7;O15013-4;O15013-5;O15013-6;O15013	Rho guanine nucleotide exchange factor 10	ARHGEF10	467						1.1862	0.0852619	-0.507128	-1.56017	0.438005	0.600215	-0.0769687	-0.43118	1.98218	0.0892337	-0.301882	-1.65694	0.688745	0.315945	0.162158	0.757725	29.3495	29.2825	29.4721	30.191	28.9188	29.0345	28.966	29.0814	29.4654	29.4149	29.7646	29.584	29.276	29.2903	29.1751	29.1968	28.9438	28.94	29.0937	29.2891	28.9456	29.0727	28.9392	28.7353
Q9NZN5-2;Q9NZN5	Q9NZN5-2;Q9NZN5	Rho guanine nucleotide exchange factor 12	ARHGEF12	6726				+	ZAP-KO_mock_72h_WT_mock_72h	0.578914	0.626735	-0.124204	-0.618755	0.860081	0.22784	-0.258257	-1.029	1.74532	0.0635883	-0.42502	-1.83433	3.29943	0.0182517	-0.309984	-2.12762	28.7424	28.5653	28.7772	28.7605	28.3424	28.2708	28.4842	28.4773	29.2745	29.1484	29.5876	29.2394	29.1313	28.9774	28.9984	29.0458	28.4679	28.834	28.4547	28.592	28.4054	27.9778	28.3406	27.8179
Q96PE2	Q96PE2	Rho guanine nucleotide exchange factor 17	ARHGEF17	5513						0.186225	0.830569	-0.129234	-0.34757	0.840281	0.275574	0.204302	0.92116	1.44071	0.122165	0.333372	1.48749	0.450132	0.445824	0.128692	0.56359	29.5466	29.4237	29.4942	29.6182	28.9535	29.2038	28.9796	29.1118	29.682	29.6592	30.0783	29.8938	29.9794	29.6094	29.7141	29.5835	29.6465	28.5882	29.7194	29.6116	29.2845	29.3573	29.4594	28.9647
Q6ZSZ5-2;Q6ZSZ5-1;Q6ZSZ5-6;Q6ZSZ5-5;Q6ZSZ5	Q6ZSZ5-2;Q6ZSZ5-1;Q6ZSZ5-6;Q6ZSZ5-5;Q6ZSZ5	Rho guanine nucleotide exchange factor 18	ARHGEF18	4167						0.162898	0.850948	-0.124899	-0.315829	0.170042	0.777111	-0.04809	-0.229503	0.857331	0.289736	0.248431	1.01143	0.280117	0.416815	-0.55649	-0.602187	28.1046	28.341	28.1823	29.3429	28.2132	28.2968	28.4843	28.5056	28.2616	28.1369	28.5134	28.0536	28.1519	28.2746	28.0993	28.0737	28.3771	28.1846	28.5096	28.4	28.4536	28.0963	28.3152	28.4423
Q92974-3;Q92974-2;Q92974	Q92974-3;Q92974-2;Q92974	Rho guanine nucleotide exchange factor 2	ARHGEF2	5134		+			ZAP-KO_HCMV_72h_WT_HCMV_72h	1.89694	0.126768	0.230172	1.39006	3.36301	0.00790826	0.558295	3.0999	2.04198	0.350142	-0.118061	-0.900163	0.606151	0.471048	-0.0903993	-0.529892	30.6301	30.7112	30.6995	30.5341	30.0793	30.0214	30.3292	30.2828	30.958	30.9541	30.9397	31.0044	30.977	30.8824	30.7832	30.8651	30.8132	30.7732	30.9051	31.0041	30.6607	30.7352	30.7665	30.7836
Q8TER5;Q8TER5-4;Q8TER5-3;Q8TER5-2	Q8TER5;Q8TER5-4;Q8TER5-3;Q8TER5-2	Rho guanine nucleotide exchange factor 40	ARHGEF40	4916						0.746121	0.33987	-0.256273	-0.953942	1.90682	0.0896766	0.281184	1.56479	0.753218	0.312788	0.26292	0.967796	0.120267	0.79522	0.0454497	0.188598	28.5274	29.0425	29.1152	29.198	28.5723	28.5021	28.5164	28.3419	28.9534	28.7474	29.1048	28.8084	28.9201	29.1171	28.6185	28.5814	28.7436	28.5337	28.6854	28.8954	28.5847	28.8572	28.7747	28.8408
Q14155-1;Q14155-5;Q14155-6;Q14155-2;Q14155-3;Q14155	Q14155-1;Q14155-5;Q14155-6;Q14155-2;Q14155-3;Q14155	Rho guanine nucleotide exchange factor 7	ARHGEF7	3301				+	ZAP-KO_mock_72h_WT_mock_72h	1.46479	0.108049	-0.316598	-1.46525	1.57973	0.117355	-0.277959	-1.42618	0.614144	0.498132	-0.145412	-0.684785	2.8359	0.028022	-0.294139	-1.92134	30.1503	29.8202	30.1252	30.3682	29.6968	29.9068	29.8858	29.6613	29.7877	29.5824	30.008	29.6889	29.8019	29.7096	29.8027	29.8072	29.836	29.8123	29.832	29.7172	29.5602	29.3009	29.5632	29.6147
O14497;O14497-2;O14497-3	O14497;O14497-2;O14497-3	AT-rich interactive domain-containing protein 1A	ARID1A	387	+	+			ZAP-KO_HCMV_48h_WT_HCMV_48h;ZAP-KO_HCMV_72h_WT_HCMV_72h	1.72179	0.0316842	-0.562762	-2.03355	2.71203	0.0435031	-0.32061	-1.9889	0.441949	0.588392	-0.131776	-0.564543	1.27829	0.10453	-0.283973	-1.30317	29.8262	29.9245	30.1741	30.4084	30.0486	30.1289	29.9639	29.8785	29.8397	29.6843	29.9537	29.5343	29.8411	29.6196	29.4737	29.4755	29.5251	29.385	29.319	29.8531	29.7485	29.6092	29.6804	29.6993
Q8NFD5;Q8NFD5-2;Q8NFD5-3;Q8NFD5-4	Q8NFD5;Q8NFD5-2;Q8NFD5-3;Q8NFD5-4	AT-rich interactive domain-containing protein 1B	ARID1B	4799			+	+	ZAP-KO_mock_48h_WT_mock_48h;ZAP-KO_mock_72h_WT_mock_72h	1.00347	0.0738527	-1.00836	-1.63326	0.131761	0.764653	-0.0792022	-0.242725	1.86094	0.0197788	-0.93636	-2.51661	1.24604	0.0281464	-1.0364	-1.91828	27.7015	27.5091	27.6943	28.1317	27.5772	28.187	27.3498	27.5123	27.4289	27.5524	27.8905	27.5281	27.4082	27.6767	27.6339	27.5813	25.8974	25.8715	27.597	27.6373	27.1891	27.7071	27.6325	27.7809
Q68CP9-3;Q68CP9	Q68CP9-3;Q68CP9	AT-rich interactive domain-containing protein 2	ARID2	3962						0.0845459	0.934544	0.0566797	0.165395	0.41708	0.48056	0.151485	0.580661	0.980066	0.100118	-0.937135	-1.58668	0.00732736	0.98087	-0.00775242	-0.0170509	27.7853	27.523	27.5875	28.3593	27.7612	28.0663	27.9132	28.0431	28.0369	27.633	27.4652	27.7276	28.1699	27.4919	27.4236	27.86	28.1056	27.8132	27.4666	28.0963	28.3444	28.1919	27.6784	28.175
Q4LE39-3;Q4LE39-2;Q4LE39;Q4LE39-4	Q4LE39-3;Q4LE39-2;Q4LE39	AT-rich interactive domain-containing protein 4B	ARID4B	3725		+	+	+	ZAP-KO_HCMV_72h_WT_HCMV_72h;ZAP-KO_mock_48h_WT_mock_48h;ZAP-KO_mock_72h_WT_mock_72h	0.58499	0.278527	-0.640625	-1.04145	2.50845	0.00580952	-1.107	-3.33252	1.46729	0.0342093	-1.16143	-2.21172	1.65423	0.0117029	-1.03568	-2.36325	27.1928	27.3289	27.6509	25.9952	27.1869	27.3872	27.4953	27.1161	27.0037	26.9927	27.0798	26.8528	26.7894	27.1031	27.3826	26.0364	25.5175	27.2792	26.2298	26.5788	26.7538	25.8434	25.8651	26.2951
Q14865;Q14865-2;Q14865-3	Q14865;Q14865-2	AT-rich interactive domain-containing protein 5B	ARID5B	3394	+		+		ZAP-KO_HCMV_48h_WT_HCMV_48h;ZAP-KO_mock_48h_WT_mock_48h	1.3005	0.0290884	-1.42251	-2.08713	0.949817	0.0898391	-0.978191	-1.56272	2.0153	0.0108667	-1.43956	-2.96698	1.19333	0.0603214	-0.496802	-1.55591	26.7453	27.0199	26.9347	27.1152	26.6364	26.6619	26.9621	27.2311	27.8518	27.6676	28.5426	27.9294	27.9722	27.7327	28.3355	28.6929	25.5867	25.6053	26.875	24.0581	24.9361	25.9254	27.2894	25.428
Q9Y4X5	Q9Y4X5	E3 ubiquitin-protein ligase ARIH1	ARIH1	7338			+		ZAP-KO_mock_48h_WT_mock_48h	0.871309	0.259479	-0.285336	-1.07673	1.31964	0.117297	-0.335125	-1.42477	2.27417	0.0288148	-0.502676	-2.30597	1.23288	0.070465	-0.400975	-1.4744	28.6004	28.6156	28.3895	28.9873	28.2651	28.5413	28.305	28.7006	28.6951	28.793	28.6181	28.6047	28.7412	28.6486	28.5002	28.4083	28.359	28.6485	28.1216	28.3223	27.9224	28.0403	28.1784	28.3304
P40616-2;P40616	P40616-2;P40616	ADP-ribosylation factor-like protein 1	ARL1	2113						0.0735217	0.950609	0.031354	0.123997	0.590498	0.311139	0.265087	0.85094	0.495558	0.350545	0.524983	0.899338	1.19669	0.0819629	0.369535	1.40659	30.9788	31.0913	31.1908	31.5715	30.7365	30.7052	30.9717	30.9244	30.939	31.0106	29.1643	31.1009	30.9562	30.4975	30.6943	31.1807	31.2793	30.9967	31.3227	31.3591	31.2961	31.5478	30.6425	30.9116
P36404;P36404-2	P36404;P36404-2	ADP-ribosylation factor-like protein 2	ARL2	2053						0.0104012	0.991019	0.0100327	0.0236366	0.676447	0.255985	-0.310131	-0.965231	0.447042	0.474704	-0.252677	-0.714936	1.02506	0.133303	-0.296545	-1.189	28.2269	28.0649	28.2446	27.3	28.104	27.9763	27.8085	28.2039	28.1995	28.5402	27.5035	28.4201	28.3113	28.2207	28.065	27.8316	27.594	27.8419	27.7836	28.6569	27.4327	28.2934	27.422	27.7041
Q9Y2Y0-2;Q9Y2Y0	Q9Y2Y0-2;Q9Y2Y0	ADP-ribosylation factor-like protein 2-binding protein	ARL2BP	7227		+			ZAP-KO_HCMV_72h_WT_HCMV_72h	0.158618	0.862312	0.103362	0.295035	2.81944	0.0359032	-0.349258	-2.13605	0.435767	0.596676	0.127527	0.552958	0.180814	0.628205	-0.137718	-0.346693	27.3908	27.3473	27.7297	26.5902	27.2611	27.3802	27.1818	27.4518	27.3088	27.3085	27.2863	27.2548	27.8582	27.9156	26.6538	27.5956	27.1658	27.4352	27.3927	27.4779	26.9204	26.9964	27.0076	26.9535
P36405	P36405	ADP-ribosylation factor-like protein 3	ARL3	2054				+	ZAP-KO_mock_72h_WT_mock_72h	1.15966	0.0973221	-0.477302	-1.51011	0.430903	0.538419	-0.105031	-0.503541	0.813643	0.227379	-0.39071	-1.15166	3.09451	0.00463882	-0.541594	-2.89299	29.8369	29.8672	29.9756	30.6475	29.2707	29.3372	29.5093	29.567	30.8906	30.8871	30.0987	30.339	30.6747	30.633	30.5348	30.5658	29.3937	29.5039	29.6607	29.8597	29.3011	29.5074	29.1046	29.3509
Q15041-3;Q15041;Q15041-2	Q15041-3;Q15041;Q15041-2	ADP-ribosylation factor-like protein 6-interacting protein 1	ARL6IP1	3432	+	+	+	+	ZAP-KO_HCMV_48h_WT_HCMV_48h;ZAP-KO_HCMV_72h_WT_HCMV_72h;ZAP-KO_mock_48h_WT_mock_48h;ZAP-KO_mock_72h_WT_mock_72h	1.88582	0.00834615	-1.34314	-2.76925	3.86259	0	-2.70888	-6.51928	2.74319	0.00238462	-2.40487	-4.35194	1.10668	0.0356288	-1.13997	-1.78798	29.0032	28.7787	28.7988	27.6788	28.0947	29.0462	29.3564	28.8079	28.6659	29.7097	28.2346	28.089	28.0088	27.3679	27.8641	27.8253	27.4365	27.4088	27.5401	26.5016	26.1593	25.6881	26.1263	26.4961
Q66PJ3-7;Q66PJ3-4;Q66PJ3-3;Q66PJ3-2;Q66PJ3;Q66PJ3-5	Q66PJ3-7;Q66PJ3-4;Q66PJ3-3;Q66PJ3-2;Q66PJ3;Q66PJ3-5	ADP-ribosylation factor-like protein 6-interacting protein 4	ARL6IP4	3959						NaN	1	0	NaN	0.459877	0.358229	-0.315339	-0.771028	0.21214	0.658879	-0.443809	-0.475391	NaN	1	0	NaN	25.663	25.613	25.8663	28.2816	27.5719	27.4281	27.1134	27.2401	27.3696	27.5271	28.4013	25.0064	27.3199	27.5072	25.9271	25.0114	26.9231	25.7927	27.4241	27.3704	26.8328	26.2865	27.5723	27.4004
O75915	O75915	PRA1 family protein 3	ARL6IP5	917		+			ZAP-KO_HCMV_72h_WT_HCMV_72h	0.807644	0.158358	0.62624	1.28892	2.20143	0.042023	0.395656	2.01582	0.857192	0.436915	0.141043	0.772046	0.631708	0.321957	0.171775	0.747903	31.924	32.0729	31.7758	30.4156	31.6797	31.7414	31.9283	31.8994	31.799	31.9563	31.7943	32.1155	32.0073	31.828	32.177	32.4158	32.3037	32.0384	32.1632	32.188	32.1621	32.2938	32.0184	32.3569
Q96BM9	Q96BM9	ADP-ribosylation factor-like protein 8A	ARL8A	5231						0.597065	0.378224	-0.317704	-0.904584	0.373654	0.531048	-0.127692	-0.513762	0.0341088	0.967867	-0.0121121	-0.0544334	0.0711612	0.871298	-0.0300755	-0.119744	29.2774	29.6591	29.2293	30.3004	29.599	29.3983	29.3684	28.9159	28.6912	28.7694	29.1271	29.1317	28.7869	28.6488	29.156	28.8526	29.3342	29.4015	29.257	29.2026	29.1674	29.1361	29.2968	29.1704
Q9NVJ2;Q9NVJ2-2	Q9NVJ2	ADP-ribosylation factor-like protein 8B	ARL8B	6569						0.513228	0.557446	0.185637	0.697355	0.0463392	0.929611	0.0190921	0.0782747	0.118115	0.855275	0.0659261	0.214135	0.712999	0.285887	0.181677	0.810578	32.1377	32.0698	32.1914	31.5926	32.2147	31.7132	32.2958	32.2072	31.433	31.6257	31.1913	32.0845	31.5478	31.2627	31.6766	31.7338	32.1894	32.2989	32.3283	31.9175	32.0324	32.2411	32.0333	32.2005
Q9NVT9;Q9NVT9-2	Q9NVT9	Armadillo repeat-containing protein 1	ARMC1	6580						0.507202	0.315247	0.911176	0.986407	0.278039	0.455248	0.718104	0.613673	0.455708	0.361865	-0.679292	-0.881494	0.164052	0.611068	-0.255974	-0.364751	25.946	25.0023	28.025	28.4274	25.3777	24.4548	27.8422	27.9676	28.0555	27.5633	28.3291	27.992	27.8654	25.7683	27.9761	27.7849	27.8217	27.722	27.8866	27.6151	27.8638	27.8702	27.4386	25.3423
Q8N2F6-4;Q8N2F6-2;Q8N2F6-6;Q8N2F6-5;Q8N2F6-3;Q8N2F6	Q8N2F6-4;Q8N2F6-2;Q8N2F6-6;Q8N2F6-5;Q8N2F6-3;Q8N2F6	Armadillo repeat-containing protein 10	ARMC10	4605						0.56705	0.552307	0.167032	0.702438	0.364455	0.510092	0.150868	0.540401	0.952807	0.221723	0.310091	1.1645	0.548109	0.345274	0.180365	0.712918	28.5363	28.6725	28.4915	28.4407	28.3599	28.4266	28.82	28.8708	28.3109	28.1093	28.699	28.7295	28.4029	28.2259	28.4719	28.7508	29.0032	28.3756	28.6991	28.7312	28.537	28.6245	29.0819	28.8373
Q6NXE6-2;Q6NXE6	Q6NXE6-2;Q6NXE6	Armadillo repeat-containing protein 6	ARMC6	4031						0.557662	0.287465	-0.72643	-1.02673	0.0954225	0.79964	-0.0994906	-0.206824	0.0782406	0.88711	0.0818467	0.171741	0.665249	0.204346	-0.333009	-0.976802	26.2631	26.3554	26.6443	27.1009	25.9077	26.2629	26.9544	27.1984	26.2337	26.164	25.6858	25.5691	26.4864	26.7749	26.2716	26.1773	24.6154	26.8852	25.1495	26.8078	26.84	26.8588	25.8631	26.3634
Q8IUR7-7;Q8IUR7;Q8IUR7-8;Q8IUR7-2;Q8IUR7-3;Q8IUR7-6	Q8IUR7-7;Q8IUR7;Q8IUR7-8;Q8IUR7-2;Q8IUR7-3	Armadillo repeat-containing protein 8	ARMC8	4453						1.12124	0.244124	0.227266	1.10345	0.29473	0.648138	-0.0807362	-0.376326	1.76284	0.208002	0.190684	1.20301	0.151379	0.802719	0.0336461	0.181936	29.0803	28.9513	29.0938	28.8831	29.467	29.3145	29.2467	29.2737	28.7808	28.6507	28.649	28.5121	28.8602	28.7401	28.7287	28.7702	29.2429	29.0293	29.1713	29.4741	29.0383	29.4964	29.1186	29.3256
Q7Z3E5;Q7Z3E5-2	Q7Z3E5;Q7Z3E5-2	LisH domain-containing protein ARMC9	ARMC9	4266						0.567557	0.416834	-0.294112	-0.858865	0.61009	0.42853	-0.133143	-0.654492	0.0717324	0.935998	0.019804	0.0996192	0.961697	0.258828	0.158946	0.861191	29.6053	29.5649	30.0456	30.3916	29.5758	29.5964	29.7511	29.8846	31.6403	31.7504	31.697	31.9899	32.3442	32.1334	32.0895	31.9696	29.3917	29.9835	29.3816	29.6741	29.4069	29.5263	29.58	29.7622
Q9P291	Q9P291	Armadillo repeat-containing X-linked protein 1	ARMCX1	6788				+	ZAP-KO_mock_72h_WT_mock_72h	0.705504	0.555587	0.135067	0.699484	1.52619	0.0734881	0.401715	1.66196	0.71389	0.357646	0.224951	0.887235	2.45904	0.0071216	0.586827	2.59674	29.2551	29.3856	29.24	28.9948	29.0086	28.7513	29.2475	29.1718	28.9864	28.924	29.5636	29.1026	28.7013	29.0892	28.8984	28.9429	29.4716	29.3648	29.258	29.3213	29.3349	29.2572	29.5598	29.6341
Q7L311	Q7L311	Armadillo repeat-containing X-linked protein 2	ARMCX2	4222				+	ZAP-KO_mock_72h_WT_mock_72h	0.673368	0.42008	-0.220016	-0.854134	0.0488963	0.935655	0.0143404	0.0707468	0.735696	0.333226	0.245222	0.931464	1.91143	0.022679	0.473071	2.02386	28.5961	28.8585	28.788	28.5189	28.7704	28.6257	29.0699	28.7803	28.4436	28.2236	28.8863	28.7448	28.5217	28.1639	28.6029	28.488	28.4837	28.7895	28.484	28.1243	28.7982	28.7448	28.8121	28.9486
Q9UH62	Q9UH62	Armadillo repeat-containing X-linked protein 3	ARMCX3	6905						0.0965709	0.938336	-0.0369592	-0.153993	0.506544	0.521522	0.100509	0.526335	1.88784	0.0582982	0.407522	1.88066	0.763651	0.276455	0.177361	0.82689	30.9441	30.7196	30.4917	31.0406	30.6871	30.7861	30.7885	30.4288	30.263	30.4832	30.7832	30.6148	30.7313	30.486	30.72	30.4078	30.8695	30.5643	30.7938	30.8206	30.7249	30.7434	30.7527	30.8716
Q9H993	Q9H993	Protein-glutamate O-methyltransferase	ARMT1	6260		+			ZAP-KO_HCMV_72h_WT_HCMV_72h	0.160298	0.847011	-0.141824	-0.322104	3.42999	0.0102362	0.503619	2.95837	1.20773	0.0985905	0.535438	1.60377	1.06538	0.136415	0.275905	1.17673	29.4271	29.2395	29.1764	30.5946	28.812	28.7855	28.7627	28.9578	29.1022	29.0313	29.6177	28.8828	29.2318	29.4525	29.1329	29.0147	29.4494	29.4332	29.665	29.3226	29.2814	29.2858	29.4971	29.2681
Q92747;Q92747-2	Q92747;Q92747-2	Actin-related protein 2/3 complex subunit 1A	ARPC1A	5094				+	ZAP-KO_mock_72h_WT_mock_72h	0.757215	0.431934	-0.184791	-0.839472	1.34327	0.148093	-0.256452	-1.2707	1.71639	0.0647855	-0.428161	-1.82287	2.41871	0.0115725	-0.498008	-2.38293	30.2751	30.2971	30.5988	30.0405	30.1801	30.2398	29.8679	30.0447	30.783	31.1984	30.6327	30.6413	30.9108	30.8096	30.7055	30.7288	30.1688	30.179	30.0208	30.1037	29.6969	29.9821	29.7881	29.8395
O15143	O15143	Actin-related protein 2/3 complex subunit 1B	ARPC1B	493		+	+		ZAP-KO_HCMV_72h_WT_HCMV_72h;ZAP-KO_mock_48h_WT_mock_48h	0.990029	0.131545	-0.474967	-1.37064	1.81173	0.0495612	-0.435749	-1.89383	3.17969	0.00614876	-0.778248	-3.52509	1.55448	0.060341	-0.337296	-1.55482	32.7374	32.8644	32.8156	33.7737	32.6032	32.9065	32.5358	32.7336	33.2515	33.6625	33.43	33.2216	33.3185	33.4664	32.9536	33.1176	32.5022	32.6495	32.631	32.5084	32.0642	32.4249	32.1044	32.4426
O15144	O15144	Actin-related protein 2/3 complex subunit 2	ARPC2	494						1.0254	0.264813	0.231005	1.06772	0.8283	0.4119	0.115655	0.68122	0.706965	0.321801	0.276873	0.953062	0.614029	0.601448	0.0529013	0.37551	33.7566	33.7226	33.8919	33.4651	33.6339	33.5627	33.7386	33.5267	34.0845	34.1454	33.3763	34.1617	34.1306	33.9754	34.1307	34.1178	33.902	34.0496	33.7445	34.0641	33.8048	33.8033	33.5841	33.7324
O15145	O15145	Actin-related protein 2/3 complex subunit 3	ARPC3	495						0.133564	0.88912	-0.0838146	-0.249017	0.513888	0.530203	-0.0958414	-0.516062	1.89519	0.180053	-0.201089	-1.27796	1.35468	0.145593	-0.208001	-1.14318	32.7481	32.7646	32.2536	33.3936	32.775	32.7978	32.4589	32.7451	33.1119	33.1479	33.2913	33.0509	33.3302	32.9956	33.115	32.9771	32.6429	32.816	32.6796	32.686	32.547	32.5666	32.694	32.5857
P59998;P59998-3;P59998-2;P59998-4	P59998;P59998-3;P59998-2	Actin-related protein 2/3 complex subunit 4	ARPC4	2584						0.374019	0.683609	0.152872	0.550511	1.13081	0.196239	0.230558	1.11543	0.298673	0.699849	0.105639	0.425625	1.31518	0.365948	-0.0936441	-0.67908	33.1842	33.0098	33.2412	33.497	32.9797	33.0704	32.8382	33.0239	33.6072	33.6467	34.0682	33.5224	33.7069	33.6647	33.6751	33.6401	33.2573	33.2796	33.186	33.8208	32.9362	33.2976	33.3615	33.2391
O15511;O15511-2	O15511;O15511-2	Actin-related protein 2/3 complex subunit 5	ARPC5	546						0.0256671	0.983657	0.00972128	0.042354	1.67734	0.107494	-0.281349	-1.4757	0.491651	0.715872	0.0639057	0.401241	0.567264	0.420901	-0.117627	-0.597081	31.9095	31.6552	31.933	32.252	31.8163	32.1274	31.996	31.8232	32.2095	32.2488	32.0937	32.1671	32.0786	32.2352	32.1805	32.4475	31.9151	32.026	32.0062	31.8413	31.6301	31.7169	31.5294	31.7612
Q9BPX5	Q9BPX5	Actin-related protein 2/3 complex subunit 5-like protein	ARPC5L	5694						0.179575	0.884359	0.0579677	0.256647	0.662197	0.375677	0.159817	0.73969	1.14835	0.183447	0.29937	1.26481	0.1303	0.74563	-0.0740361	-0.236031	29.9552	30.2761	30.2634	30.5164	29.9698	30.1188	29.7194	30.0146	30.2568	30.0052	30.214	29.9143	30.1911	30.6559	29.8865	29.7998	30.1962	30.2656	30.4323	30.3488	30.0712	30.3503	30.0316	30.0088
Q7Z6K5-2;Q7Z6K5	Q7Z6K5-2;Q7Z6K5	Arpin	ARPIN	4307	+				ZAP-KO_HCMV_48h_WT_HCMV_48h	1.48189	0.02559	1.03082	2.17544	0.569804	0.365797	0.199772	0.756303	0.180747	0.728806	0.226351	0.384502	0.0243429	0.936238	-0.0351787	-0.0592714	26.0657	26.1275	25.6479	25.6249	25.7142	25.6025	25.7593	26.2116	26.5669	26.2971	27.0339	25.6381	26.1804	26.2745	26.2912	26.4073	27.0081	27.2548	27.4422	25.8843	26.0691	26.1862	25.7484	26.0831
P56211;P56211-2	P56211;P56211-2	cAMP-regulated phosphoprotein 19	ARPP19	2552						0.146658	0.845758	0.202687	0.323644	0.168992	0.650954	-0.258242	-0.373482	0.0482894	0.93045	-0.0466342	-0.106478	0.386151	0.360322	0.307206	0.686114	27.0966	26.7331	27.6978	28.8273	26.7972	26.9754	26.285	26.8916	28.1097	28.0642	28.1416	26.8083	27.463	27.534	27.5485	26.1384	27.3459	27.5449	27.7472	28.5276	27.8714	25.4245	25.6773	26.9432
P49407-2;P49407	P49407-2;P49407	Beta-arrestin-1	ARRB1	2278						0.190998	0.852629	-0.0881343	-0.31328	0.375072	0.54702	-0.115568	-0.493843	0.80257	0.387384	-0.176883	-0.844062	0.474915	0.469992	-0.107757	-0.531276	28.3349	28.2827	28.3854	28.9676	28.978	28.8036	28.5645	28.4258	28.7088	28.51	28.7231	28.6793	28.7857	28.7411	28.8216	28.7365	28.4276	28.531	28.5042	28.1553	28.506	28.7196	28.4856	28.5984
P15289;P15289-2	P15289;P15289-2	Arylsulfatase A;Arylsulfatase A component B;Arylsulfatase A component C	ARSA	1550						0.18083	0.858424	-0.0863171	-0.301511	0.038055	0.935807	0.0196853	0.0705089	0.341507	0.589648	-0.190684	-0.562366	0.204662	0.690758	-0.0643172	-0.286348	30.171	30.1592	30.1521	29.4768	30.0397	30.0276	30.2031	29.594	29.9272	29.9979	30.3494	30.8656	30.4148	30.0303	30.4855	30.5322	29.9368	29.9074	30.063	29.7066	29.7661	29.7857	30.2459	30.1455
P15848;P15848-2	P15848;P15848-2	Arylsulfatase B	ARSB	1564		+		+	ZAP-KO_HCMV_72h_WT_HCMV_72h;ZAP-KO_mock_72h_WT_mock_72h	1.11306	0.180164	0.292886	1.23358	2.06256	0.035664	0.496442	2.16205	0.482702	0.442098	0.271134	0.763131	1.47291	0.0434197	0.452393	1.70713	29.6978	29.7017	29.7377	29.6991	29.7848	29.6954	29.659	29.5119	29.4573	29.3299	30.4555	29.8366	29.2169	29.8056	29.8039	29.5077	30.1758	30.2545	29.9313	29.6462	29.978	29.9771	30.4651	30.2167
Q6UWY0	Q6UWY0	Arylsulfatase K	ARSK	4126	+			+	ZAP-KO_HCMV_48h_WT_HCMV_48h;ZAP-KO_mock_72h_WT_mock_72h	1.95008	0.0139802	0.857035	2.54054	NaN	1	0	NaN	0.471697	0.469222	0.236715	0.723563	1.72857	0.0200518	0.600766	2.08639	25.6308	25.5827	25.247	25.7148	24.5149	25.3422	26.88	25.6212	26.2008	26.2108	25.8395	26.4231	25.9866	25.5001	26.3317	26.139	26.3223	26.4062	25.9175	26.9575	26.1593	26.7776	25.1038	25.7223
Q9HBK9-2;Q9HBK9	Q9HBK9-2;Q9HBK9	Arsenite methyltransferase	AS3MT	6319	+				ZAP-KO_HCMV_48h_WT_HCMV_48h	1.87884	0.0288182	-0.529891	-2.0988	NaN	1	0	NaN	NaN	1	0	NaN	0.123691	0.682865	-0.267065	-0.294215	26.6732	26.8954	26.8087	26.8883	25.6741	26.4221	24.4638	26.4366	26.7758	26.7533	24.8616	24.741	27.0738	26.8602	26.5783	23.7995	26.4508	26.4821	25.8647	26.3484	27.806	26.5359	25.0902	26.2376
Q13510-2;Q13510;Q13510-3	Q13510-2;Q13510;Q13510-3	Acid ceramidase;Acid ceramidase subunit alpha;Acid ceramidase subunit beta	ASAH1	3207	+			+	ZAP-KO_HCMV_48h_WT_HCMV_48h;ZAP-KO_mock_72h_WT_mock_72h	1.86581	0.0248973	0.596082	2.18554	0.729844	0.297855	0.211963	0.875672	0.53689	0.44082	0.224802	0.764753	1.59136	0.0238358	0.620686	1.99947	31.0924	31.1182	31.1218	30.4568	31.4116	31.2375	31.7124	31.4134	30.6844	30.5759	30.9383	31.3797	30.5529	30.4436	31.0628	31.212	31.693	31.5368	31.4267	31.517	31.7048	31.8506	31.3674	31.6999
Q9ULH1;Q9ULH1-2	Q9ULH1;Q9ULH1-2	Arf-GAP with SH3 domain, ANK repeat and PH domain-containing protein 1	ASAP1	7041				+	ZAP-KO_mock_72h_WT_mock_72h	0.0887345	0.923322	-0.0732102	-0.183126	1.61031	0.0897308	0.328511	1.56349	0.131915	0.865363	0.0474553	0.20155	2.57548	0.0363688	0.278257	1.77731	29.2302	29.3329	29.5321	30.532	28.9994	29.2072	29.2506	29.1732	29.7106	29.7602	30.0887	29.5298	29.8672	29.7293	29.7591	29.9754	29.5214	29.592	29.5627	29.6583	29.7551	29.4258	29.3065	29.4571
O43150-2;O43150	O43150-2;O43150	Arf-GAP with SH3 domain, ANK repeat and PH domain-containing protein 2	ASAP2	558						NaN	1	0	NaN	0.076637	0.824852	0.113911	0.179588	0.497698	0.380962	-0.395246	-0.853827	NaN	1	0	NaN	26.7509	26.005	26.8461	27.2742	26.4155	26.1077	26.0052	26.5634	26.0825	26.304	26.6873	26.1117	26.697	25.6004	25.7405	26.5097	25.1198	27.1163	25.8638	26.4046	25.2968	25.9213	27.7156	26.6138
Q9NWX5	Q9NWX5	Ankyrin repeat and SOCS box protein 6	ASB6	6619						1.06789	0.0778471	0.74245	1.61012	NaN	1	0	NaN	NaN	1	0	NaN	NaN	1	0	NaN	26.0393	26.0028	26.2151	25.3823	25.2967	25.5552	25.6482	25.0387	25.8499	26.2496	26.4453	25.4541	25.2269	26.418	25.5506	24.7149	26.4097	26.0429	26.6455	27.5112	25.8887	26.309	25.673	25.7188
Q8N9N2-2;Q8N9N2	Q8N9N2-2;Q8N9N2	Activating signal cointegrator 1 complex subunit 1	ASCC1	4705						1.27433	0.0852009	0.447191	1.56253	0.771849	0.204066	0.360791	1.09051	1.51568	0.201329	0.214722	1.21833	0.430427	0.448286	0.133193	0.560045	29.0729	28.8888	28.4497	28.4117	28.5735	28.5207	28.9018	28.7193	29.3911	29.1055	29.1049	29.176	29.4179	28.8817	29.3429	29.1112	29.3455	28.9132	29.179	29.1741	29.3187	29.4222	28.4755	28.942
Q9H1I8;Q9H1I8-3;Q9H1I8-2	Q9H1I8;Q9H1I8-3	Activating signal cointegrator 1 complex subunit 2	ASCC2	6089						0.196458	0.81171	-0.171163	-0.385838	0.704131	0.340277	0.179031	0.800692	0.169494	0.753654	-0.186611	-0.354589	0.483003	0.381172	0.171645	0.656304	29.4188	29.7457	29.9334	30.7947	29.2884	29.3485	29.4989	29.3856	29.839	29.5622	30.2934	29.4764	29.3577	30.0046	29.7961	29.5258	29.5727	29.7179	29.5897	30.3279	29.281	29.8349	29.5046	29.617
Q8N3C0;Q8N3C0-4;Q8N3C0-3	Q8N3C0	Activating signal cointegrator 1 complex subunit 3	ASCC3	4619						0.251739	0.858612	-0.0593896	-0.30254	1.64325	0.115927	0.27078	1.43264	0.00542323	0.995424	0.00156784	0.00797059	1.7895	0.0932131	0.228457	1.35139	30.9933	30.9555	31.0504	31.2695	30.6794	30.7119	30.9846	30.8739	31.1702	31.2676	31.1086	31.317	31.1456	31.1034	31.157	31.2379	31.0324	31.1	30.8148	31.084	31.0772	31.0778	30.9591	31.2188
Q9NVP2	Q9NVP2	Histone chaperone ASF1B	ASF1B	6576						NaN	1	0	NaN	1.11392	0.0734602	-0.749753	-1.66037	NaN	1	0	NaN	NaN	1	0	NaN	25.4113	26.2249	27.0144	26.0507	27.2868	27.3175	26.4229	26.983	26.4434	25.6931	25.1642	26.14	24.802	25.9631	25.3043	25.6488	24.4127	26.9529	26.3253	25.6048	26.1255	25.5017	26.706	26.6782
Q9UBL3;Q9UBL3-3;Q9UBL3-2	Q9UBL3;Q9UBL3-3;Q9UBL3-2	Set1/Ash2 histone methyltransferase complex subunit ASH2	ASH2L	6837	+	+	+		ZAP-KO_HCMV_48h_WT_HCMV_48h;ZAP-KO_HCMV_72h_WT_HCMV_72h;ZAP-KO_mock_48h_WT_mock_48h	1.96806	0.0277514	-0.501694	-2.11135	2.57673	0.0398881	-0.357725	-2.07171	2.59345	0.0196453	-0.516049	-2.52935	0.418021	0.562443	-0.0748138	-0.417237	29.4579	29.4162	29.3795	29.9512	29.6897	29.656	29.6509	29.4715	29.2964	29.1518	29.3942	29.1993	29.0362	28.8671	28.9575	29.1448	29.1314	29.0473	28.9874	29.0319	29.3071	29.3872	29.1805	29.1624
P04424;P04424-2;P04424-3	P04424;P04424-2;P04424-3	Argininosuccinate lyase	ASL	1220			+		ZAP-KO_mock_48h_WT_mock_48h	0.194299	0.85834	-0.0781579	-0.302446	0.456512	0.567717	-0.0873342	-0.469303	1.83776	0.0454743	-0.498992	-2.0215	1.28602	0.050809	-0.495267	-1.62633	28.1466	28.6034	28.4894	28.7322	28.3742	28.3597	28.492	28.6066	28.6172	28.7115	29.0186	28.6677	28.9418	29.2214	28.8284	29.0549	28.2117	28.4105	28.3617	28.675	28.4034	28.2344	28.3132	28.5322
O95671;O95671-2;O95671-3	O95671;O95671-2;O95671-3	N-acetylserotonin O-methyltransferase-like protein	ASMTL	1083						0.405052	0.491243	0.48107	0.771654	0.90739	0.0876467	-1.31064	-1.57438	0.0392597	0.957235	0.0182447	0.0698559	0.391697	0.399213	-0.213097	-0.629747	27.2529	27.5709	25.3543	27.4608	27.3364	27.4294	27.3528	27.5101	27.7063	27.5271	27.7116	28.2457	28.3202	27.9147	28.2344	27.5101	27.4711	27.3806	27.3369	27.3746	27.1645	26.9721	23.9795	26.27
O43681	O43681	ATPase ASNA1	ASNA1	632	+		+		ZAP-KO_HCMV_48h_WT_HCMV_48h;ZAP-KO_mock_48h_WT_mock_48h	1.75687	0.0396618	0.487956	1.95011	0.758968	0.272728	0.232312	0.926539	3.31605	0.0387421	0.310672	2.1356	0.725256	0.246074	0.222748	0.890757	31.5184	31.3783	31.6091	31.0172	31.2546	31.1728	31.5976	31.655	31.555	31.4894	31.5443	31.5529	31.5565	31.5575	31.2943	31.9108	31.8209	31.6774	31.9927	31.9839	31.7556	31.8125	31.4057	31.6354
P08243;P08243-2;P08243-3	P08243;P08243-2;P08243-3	Asparagine synthetase [glutamine-hydrolyzing]	ASNS	1331		+	+	+	ZAP-KO_HCMV_72h_WT_HCMV_72h;ZAP-KO_mock_48h_WT_mock_48h;ZAP-KO_mock_72h_WT_mock_72h	0.119383	0.933086	0.0352106	0.167705	2.68612	0.0420444	0.332517	2.02473	3.29438	0.00447619	-0.89109	-3.84685	2.6487	0.00291787	-1.08582	-3.46505	30.2687	30.1309	30.329	30.5565	30.0734	30.119	29.9275	30.1992	30.4882	30.5925	30.7245	30.6803	30.1579	30.6202	30.39	30.4716	30.1806	30.3947	30.359	30.4917	30.3238	30.4418	30.4451	30.4385
L0R819	L0R819		ASNSD1	285	+				ZAP-KO_HCMV_48h_WT_HCMV_48h	2.09497	0.00456911	1.18423	2.93064	0.0872459	0.817297	-0.0888343	-0.189218	0.0623347	0.917964	0.0479498	0.128595	0.479729	0.300359	0.304134	0.78421	26.4777	25.367	25.312	26.0902	26.7688	26.6454	26.8965	26.5256	26.4984	26.4699	27.4571	27.2721	25.766	26.9229	26.6794	26.8441	26.8173	26.9129	26.9425	27.3112	27.3336	26.9546	25.6536	26.5392
Q12797;Q12797-10;Q12797-6;Q12797-11;Q12797-2;Q12797-9;Q12797-5;Q12797-8;Q12797-7	Q12797;Q12797-10	Aspartyl/asparaginyl beta-hydroxylase	ASPH	3067				+	ZAP-KO_mock_72h_WT_mock_72h	0.0550453	0.972366	0.0149183	0.0763186	1.88677	0.138814	0.208764	1.30631	1.39175	0.181593	0.248788	1.27174	2.49587	0.0369452	0.282158	1.76867	33.7248	33.7875	33.8675	34.0848	33.3929	33.521	33.5043	33.5559	33.6717	33.6279	33.9903	33.9469	33.9432	33.86	33.9461	33.8525	33.9979	33.8483	33.9316	33.7465	33.6391	33.6381	33.6891	33.8429
Q9BZE9;Q9BZE9-2;Q9BZE9-3;Q9BZE9-4	Q9BZE9;Q9BZE9-2;Q9BZE9-3;Q9BZE9-4	Tether containing UBX domain for GLUT4	ASPSCR1	5966						1.14962	0.0773215	-0.612903	-1.61469	0.244665	0.604413	-0.146432	-0.426546	1.6687	0.0641422	-0.449352	-1.83022	0.891836	0.194387	-0.231964	-1.00183	27.7818	27.5259	28.0883	28.6836	27.4756	28.2238	28.0577	28.0673	27.9768	28.1274	28.221	28.2481	28.0797	28.1693	27.6511	28.0387	27.3624	27.2042	27.774	27.2874	27.8776	27.3671	28.2362	27.7577
P00966	P00966	Argininosuccinate synthase	ASS1	1165	+	+			ZAP-KO_HCMV_48h_WT_HCMV_48h;ZAP-KO_HCMV_72h_WT_HCMV_72h	2.65267	0.00643165	0.646938	2.85131	3.0795	0.0149651	0.47824	2.69412	0.788029	0.350213	0.207504	0.900239	0.341024	0.609509	0.067874	0.366492	31.5679	31.515	31.8163	31.2271	31.3683	31.3727	31.5019	31.4868	31.9363	32.0084	32.1162	32.4972	32.1739	32.4539	32.4376	32.4895	32.1788	32.164	32.0922	32.2791	31.8162	31.891	32.1106	31.8249
Q9NVM9;Q9NVM9-2	Q9NVM9;Q9NVM9-2	Protein asunder homolog	ASUN	6573						0.438533	0.538163	-0.2693	-0.719264	0.23896	0.629273	0.121841	0.397438	0.138265	0.830517	0.080925	0.251743	0.684025	0.264879	0.212416	0.849019	28.7735	28.2578	28.914	29.4307	29.094	29.0226	28.2953	28.5104	28.6084	28.496	29.1549	28.2629	28.3388	28.6357	28.4271	28.2397	28.2272	28.5178	28.7661	28.7875	28.9461	28.6994	28.7753	28.9888
Q8NBU5;Q8NBU5-2	Q8NBU5;Q8NBU5-2	ATPase family AAA domain-containing protein 1	ATAD1	4740						0.0358564	0.975087	0.0186653	0.0666812	0.352546	0.562092	-0.113418	-0.475593	0.0983241	0.890805	0.0440817	0.166816	0.947201	0.201123	0.210494	0.986179	29.9919	30.1953	29.975	30.5543	30.0096	30.1127	30.1326	30.3456	29.3824	29.279	29.7642	29.5151	29.2202	29.2981	29.4132	29.2714	30.3117	29.9906	30.0093	30.4794	29.8222	30.3415	29.8744	30.1087
Q6PL18;Q6PL18-2	Q6PL18	ATPase family AAA domain-containing protein 2	ATAD2	4095						0.561573	0.355822	0.41677	0.933302	1.19407	0.0557328	-0.942586	-1.82724	NaN	1	0	NaN	NaN	1	0	NaN	27.0334	27.4119	25.8424	26.4914	27.3239	27.1742	27.3367	27.248	25.2738	25.9536	26.9814	25.2042	24.9816	25.3605	25.0641	24.9464	27.0917	26.9922	27.0812	27.281	27.144	26.3205	25.194	26.6539
Q9NVI7-2;Q9NVI7;Q9NVI7-3	Q9NVI7-2;Q9NVI7;Q9NVI7-3	ATPase family AAA domain-containing protein 3A	ATAD3A	6568						1.44581	0.0844253	-0.374583	-1.56726	0.0490583	0.939099	-0.012866	-0.0670623	1.04771	0.288355	-0.203287	-1.01382	0.861653	0.291813	-0.149937	-0.799579	32.8588	33.0169	32.9714	33.4523	33.1271	33.1681	32.8777	32.894	32.573	32.6668	32.9117	32.4504	32.6194	32.531	32.4803	32.2199	32.721	32.6106	32.8292	32.6403	32.9081	32.9266	33.1189	33.062
Q5T9A4;Q5T9A4-3;Q5T9A4-2	Q5T9A4;Q5T9A4-3	ATPase family AAA domain-containing protein 3B	ATAD3B	3885						1.06437	0.0686364	-0.897306	-1.66885	1.18951	0.118696	-0.380159	-1.41698	0.308103	0.588489	0.246763	0.564364	NaN	1	0	NaN	28.4785	28.2143	28.4081	30.0439	28.6435	28.4654	28.3476	28.739	26.5374	26.9292	27.6849	26.2518	26.1834	26.7972	25.9386	27.5567	27.6596	27.7878	27.9218	28.1864	28.242	28.5444	27.9482	27.9403
O95260-2;O95260	O95260-2;O95260	Arginyl-tRNA--protein transferase 1	ATE1	1027	+				ZAP-KO_HCMV_48h_WT_HCMV_48h	1.80058	0.0039292	-3.08739	-3.00493	NaN	1	0	NaN	0.487285	0.294501	-1.52071	-0.999956	NaN	1	0	NaN	30.3404	30.2185	30.3001	27.1748	25.502	29.5849	25.7502	29.109	29.9818	30.2112	30.1421	25.6852	25.604	25.6449	29.653	25.3126	24.9252	26.9106	26.7383	27.1101	25.4253	26.3022	25.6403	25.8556
P18850	P18850	Cyclic AMP-dependent transcription factor ATF-6 alpha;Processed cyclic AMP-dependent transcription factor ATF-6 alpha	ATF6	1653						NaN	1	0	NaN	1.28337	0.0537008	-0.768607	-1.83877	NaN	1	0	NaN	NaN	1	0	NaN	25.76	27.0414	26.6125	25.2801	26.5787	26.3309	26.4558	27.4253	25.9588	25.7077	25.7944	25.9952	25.2056	25.4878	25.5644	26.2643	27.0382	25.7303	26.0389	25.444	25.9932	26.444	25.7808	25.4983
Q99941-2;Q99941	Q99941-2;Q99941	Cyclic AMP-dependent transcription factor ATF-6 beta;Processed cyclic AMP-dependent transcription factor ATF-6 beta	ATF6B	5681						0.525406	0.358406	-0.507864	-0.930119	1.15001	0.0898555	-0.543588	-1.56254	NaN	1	0	NaN	0.470717	0.248661	0.585985	0.883473	25.8886	26.792	27.0914	26.5205	26.5759	26.6751	26.8943	26.7556	26.9035	26.6337	25.5294	24.8031	24.8618	26.6621	26.5614	26.3026	26.6119	25.5041	26.7745	25.3706	26.1786	25.7364	25.9673	26.8441
P17544-4;P17544-2;P17544-6;P17544-3;P17544;P17544-5	P17544-4;P17544-2;P17544-6;P17544-3;P17544;P17544-5	Cyclic AMP-dependent transcription factor ATF-7	ATF7	1613		+		+	ZAP-KO_HCMV_72h_WT_HCMV_72h;ZAP-KO_mock_72h_WT_mock_72h	0.0638141	0.93842	0.100279	0.152349	1.64379	0.0360868	-0.731339	-2.14897	0.613568	0.308199	-0.402503	-0.978803	1.23281	0.0353435	-0.778944	-1.79452	25.3714	27.4402	27.1142	27.7054	28.1189	28.4424	27.7329	27.4394	27.0587	26.9297	27.4388	26.5395	27.1493	27.5723	27.441	26.6992	27.231	27.4147	26.7361	26.6506	26.9654	27.3643	27.3623	27.1162
Q676U5-2;Q676U5;Q676U5-5;Q676U5-3;Q676U5-4	Q676U5-2;Q676U5;Q676U5-5;Q676U5-3;Q676U5-4	Autophagy-related protein 16-1	ATG16L1	3960				+	ZAP-KO_mock_72h_WT_mock_72h	0.686895	0.197682	-0.742588	-1.19149	0.447361	0.328799	-0.463831	-0.821039	1.03803	0.258696	-0.232216	-1.07637	1.25357	0.0288861	-0.971128	-1.90292	27.0978	26.2126	27.3676	27.5614	26.6653	27.2778	27.0989	26.8908	27.4991	27.4113	27.2185	27.3773	27.4041	27.3242	27.3425	27.3279	26.5899	25.1057	27.1308	26.4427	25.3687	26.539	27.5433	26.6264
Q96BY7	Q96BY7	Autophagy-related protein 2 homolog B	ATG2B	5244						0.784442	0.13474	-0.975677	-1.3628	0.259392	0.541854	0.238019	0.499789	0.840163	0.165333	-0.644406	-1.33091	0.505689	0.215782	-0.700892	-0.953354	28.2842	28.8767	27.8442	26.6532	27.2634	26.9747	27.3908	26.6749	27.6789	27.4169	27.6296	27.4502	27.0202	27.7983	27.9668	26.9162	27.4913	26.1128	26.4164	27.735	27.6568	26.3034	27.7733	27.5225
Q9NT62;Q9NT62-2	Q9NT62;Q9NT62-2	Ubiquitin-like-conjugating enzyme ATG3	ATG3	6507						0.211112	0.8293	0.104665	0.351922	0.888295	0.387588	-0.122262	-0.721041	1.25434	0.142488	0.346554	1.40675	1.14291	0.140822	-0.24648	-1.15712	28.9546	29.1988	29.4657	29.7308	29.0206	28.9394	28.9974	28.9302	29.603	29.7262	29.5649	29.3323	29.8863	29.9535	29.4853	29.6155	29.2296	29.3466	29.4757	29.7165	28.6534	28.9119	28.9378	28.8954
Q9Y4P1-6;Q9Y4P1;Q9Y4P1-2;Q9Y4P1-3;Q9Y4P1-4	Q9Y4P1-6;Q9Y4P1;Q9Y4P1-2;Q9Y4P1-3;Q9Y4P1-4	Cysteine protease ATG4B	ATG4B	7332						0.703227	0.229504	-0.513757	-1.12901	0.4027	0.360867	-0.472668	-0.766362	0.212514	0.66575	-0.374638	-0.466793	0.254026	0.555874	0.134209	0.424772	27.2808	27.2989	27.7133	28.6518	27.5198	27.4612	27.1554	27.3498	27.1186	27.8083	27.9269	26.9829	27.6836	27.4124	27.4232	27.1358	27.4882	27.2501	27.3593	26.7922	27.5929	25.3835	27.3872	27.2319
Q9H1Y0;Q9H1Y0-2	Q9H1Y0;Q9H1Y0-2	Autophagy protein 5	ATG5	6094						0.178419	0.842447	0.117292	0.329359	0.301312	0.505838	-0.226876	-0.545468	0.0424457	0.94603	0.0293074	0.0861368	0.15017	0.682798	-0.116709	-0.294187	27.642	27.5637	28.4253	27.9052	28.0297	27.75	28.5718	28.3177	28.0997	28.1378	28.0829	28.0256	28.1315	27.7897	28.007	28.9518	27.5813	27.9197	28.1435	28.3609	28.3583	28.4215	27.5547	27.4271
O95352;O95352-2;O95352-3	O95352;O95352-2;O95352-3	Ubiquitin-like modifier-activating enzyme ATG7	ATG7	1040						0.148447	0.872492	0.0959806	0.276973	0.0996174	0.819125	0.0593858	0.186369	0.876906	0.314059	-0.217176	-0.965593	0.684601	0.201725	-0.323384	-0.984452	27.8414	28.2468	28.3927	28.2275	28.1278	28.6545	27.6902	27.9846	28.4165	28.5944	28.7255	28.5592	28.7333	28.6263	28.9946	28.5708	28.0419	28.1147	28.016	28.9197	28.3328	28.2249	28.2004	27.9365
Q7Z3C6;Q7Z3C6-2;Q7Z3C6-3	Q7Z3C6;Q7Z3C6-2	Autophagy-related protein 9A	ATG9A	4262						0.306948	0.694457	-0.204766	-0.537824	0.684391	0.309489	-0.216301	-0.855387	0.312246	0.647186	0.144305	0.489144	1.29947	0.06356	0.411348	1.53322	31.2744	30.8613	31.2543	31.4286	31.8266	31.659	31.3399	31.2005	30.3427	30.3759	30.9105	30.1611	30.2827	30.2333	30.1776	29.9736	31.0628	31.3193	31.3523	30.2649	31.4234	31.3224	31.1866	31.2283
P31939;P31939-2	P31939;P31939-2	Bifunctional purine biosynthesis protein PURH;Phosphoribosylaminoimidazolecarboxamide formyltransferase;IMP cyclohydrolase	ATIC	1965				+	ZAP-KO_mock_72h_WT_mock_72h	0.891108	0.227769	-0.317465	-1.1332	0.105714	0.917844	-0.0132084	-0.0904302	0.367994	0.669355	-0.101466	-0.462173	2.39826	0.0184994	-0.397826	-2.11699	33.1335	33.1312	33.4685	33.8593	32.9471	32.9491	33.0914	33.0484	33.4583	33.502	33.4651	33.1023	33.6024	33.6447	33.3364	33.5124	32.9776	33.1381	33.0151	33.192	32.9386	32.9555	33.049	33.0401
Q8WXF7-2;Q8WXF7	Q8WXF7-2;Q8WXF7	Atlastin-1	ATL1	5011						0.14505	0.872393	0.102231	0.27776	0.47226	0.537494	0.0978694	0.504941	1.19724	0.0834016	0.664953	1.69337	0.924774	0.114976	0.408885	1.25857	29.0017	29.2175	29.1544	30.1582	29.4498	29.5586	29.6538	29.6264	28.8683	28.7401	27.8504	29.086	28.6076	28.6763	29.1123	29.5087	29.4113	29.4911	29.6383	29.3999	29.5464	29.6347	29.5887	29.9103
Q8NHH9-5;Q8NHH9;Q8NHH9-3;Q8NHH9-4;Q8NHH9-2	Q8NHH9-5;Q8NHH9;Q8NHH9-3;Q8NHH9-4;Q8NHH9-2	Atlastin-2	ATL2	4814				+	ZAP-KO_mock_72h_WT_mock_72h	0.55105	0.616573	-0.135099	-0.631021	0.866937	0.367028	-0.133821	-0.753018	0.379141	0.564103	-0.190305	-0.597096	1.61307	0.0266441	0.553393	1.94046	28.9648	29.3648	29.1387	29.0696	29.4006	29.3665	29.3427	29.175	28.6794	28.4146	28.8506	27.9832	28.3627	28.2847	27.9763	28.0862	29.1562	28.8146	28.9391	29.0875	29.1963	29.3518	29.0929	29.1086
Q6DD88	Q6DD88	Atlastin-3	ATL3	3985						0.866703	0.503514	0.135563	0.758425	1.67827	0.139213	0.224988	1.30462	0.179748	0.912517	-0.0192451	-0.135766	0.61625	0.592643	-0.0545635	-0.384147	34.127	34.0695	33.832	34.1602	34.1853	34.1951	33.9782	33.9384	33.8889	33.9118	34.0608	33.9828	33.8652	33.8215	33.9378	33.9879	34.2431	34.1157	34.1978	34.1743	34.2238	34.3054	34.3231	34.3447
Q13315	Q13315	Serine-protein kinase ATM	ATM	3163		+			ZAP-KO_HCMV_72h_WT_HCMV_72h	0.804749	0.278336	-0.293271	-1.04277	1.84935	0.0443039	-0.46875	-1.97728	0.00552978	0.9936	0.00302982	0.0106948	0.602737	0.4416	-0.102794	-0.569013	27.8388	27.4964	27.8514	28.3021	28.2332	28.5328	28.4862	28.2947	28.107	28.0027	28.6756	28.4976	28.3419	28.6577	28.5527	28.6635	27.6226	27.3615	27.7001	27.6314	27.7169	27.7299	28.1856	28.0396
O00244	O00244	Copper transport protein ATOX1	ATOX1	316						0.0348913	0.973185	0.0236654	0.0708135	0.892191	0.44837	-0.0964274	-0.623469	0.460335	0.325884	1.29011	0.946467	0.202736	0.669766	-0.0769577	-0.307425	29.8011	29.64	29.4434	30.4129	29.7284	29.756	29.6438	29.725	30.0396	24.888	29.9418	29.6483	29.619	29.8749	29.8552	30.1918	29.6284	29.9507	29.7241	30.0889	29.5511	29.5625	29.7616	29.5921
Q9Y2G3	Q9Y2G3	Probable phospholipid-transporting ATPase IF	ATP11B	7186	+				ZAP-KO_HCMV_48h_WT_HCMV_48h	1.11778	0.0480043	1.39913	1.85542	0.352143	0.433742	-0.307492	-0.646278	NaN	1	0	NaN	NaN	1	0	NaN	25.9315	24.6167	23.9502	26.2976	26.8683	26.1503	26.4193	26.4206	26.1298	26.1167	24.4573	26.5884	25.2294	25.9757	26.6409	25.4325	26.7848	26.7065	25.6134	27.2878	26.8741	26.3488	25.2205	26.1852
Q8NB49-2;Q8NB49-3;Q8NB49-4;Q8NB49	Q8NB49-2;Q8NB49-3;Q8NB49-4;Q8NB49	Phospholipid-transporting ATPase IG	ATP11C	4720	+				ZAP-KO_HCMV_48h_WT_HCMV_48h	1.57428	0.0427912	-0.547893	-1.90457	0.524468	0.224627	1.19482	1.03819	0.911809	0.235261	-0.306246	-1.13235	0.319127	0.376166	-0.555027	-0.66353	29.2242	29.2217	29.4948	29.0035	28.4836	28.7665	29.1165	24.6441	29.2734	29.3318	29.3148	29.5098	29.1569	29.1975	28.5764	28.9227	29.0031	28.729	28.2484	28.7721	28.9584	28.725	29.2708	28.8357
Q9HD20;Q9HD20-2;Q9HD20-3	Q9HD20;Q9HD20-2	Manganese-transporting ATPase 13A1	ATP13A1	6358				+	ZAP-KO_mock_72h_WT_mock_72h	0.585533	0.608852	0.131619	0.63969	0.571388	0.456408	0.123024	0.612509	1.51922	0.210582	0.207548	1.19601	2.66504	0.0457695	0.24892	1.6757	31.863	31.8817	31.9756	31.6324	31.8159	31.9192	31.7315	31.7295	31.4092	31.4378	31.6116	31.6929	31.3924	31.3275	31.5231	31.4195	32.1169	32.0795	31.8849	31.7978	31.8003	31.7421	32.0215	32.1241
Q9H7F0;Q9H7F0-2	Q9H7F0;Q9H7F0-2	Probable cation-transporting ATPase 13A3	ATP13A3	6221						0.735724	0.201821	-0.554413	-1.18185	0.0242411	0.967315	0.00846863	0.0386181	0.659379	0.296523	0.363409	0.996088	NaN	1	0	NaN	26.361	26.2745	26.244	26.5813	26.0485	26.011	26.2043	26.3115	24.9206	25.6015	25.7954	25.9598	25.666	25.0648	25.283	26.0223	25.5211	24.9565	26.1624	26.6032	26.1029	26.0108	26.4369	26.0585
P05023-4;P05023;P05023-3;P05023-2;P13637;P13637-2;P13637-3;Q13733;P20648	P05023-4;P05023;P05023-3;P05023-2	Sodium/potassium-transporting ATPase subunit alpha-1	ATP1A1	1230						1.09969	0.19863	-0.272891	-1.1896	0.156457	0.818472	0.0347986	0.187786	0.526932	0.53357	0.144155	0.637008	2.46502	0.0995626	0.184863	1.32446	34.8953	35.0127	34.9781	35.4333	34.9962	35.1371	34.8822	34.7792	34.2587	34.2971	34.7926	34.3987	34.3564	34.4742	34.4104	34.3406	34.867	34.9013	34.6933	34.7662	34.8922	34.9563	35.0298	35.0556
P05026-2;P05026	P05026-2;P05026	Sodium/potassium-transporting ATPase subunit beta-1	ATP1B1	1231	+	+			ZAP-KO_HCMV_48h_WT_HCMV_48h;ZAP-KO_HCMV_72h_WT_HCMV_72h	1.96183	0.0174795	-0.687428	-2.37709	2.30299	0.0113931	-0.839237	-2.85237	0.413534	0.496381	-0.259343	-0.687213	0.0563207	0.897053	0.0231276	0.0944608	29.3658	29.2041	29.4774	29.9007	29.5078	29.5207	29.5253	29.2666	29.2774	29.2347	29.8143	28.7287	28.6634	28.2353	28.6513	28.8751	28.8306	28.4943	29.0629	28.8105	28.8395	28.7775	28.0663	28.7802
P54709;P54709-2	P54709;P54709-2	Sodium/potassium-transporting ATPase subunit beta-3	ATP1B3	2496				+	ZAP-KO_mock_72h_WT_mock_72h	0.003767	0.997709	0.00203896	0.00726344	1.4756	0.185034	0.197341	1.14831	1.07961	0.169555	0.357322	1.3129	2.85406	0.0306346	0.28036	1.86665	33.0375	32.9789	33.039	33.7334	33.0992	33.2815	33.0454	33.0394	32.3786	32.294	33.0436	32.4499	32.5143	32.4883	32.549	32.5374	33.2398	33.2229	33.1984	33.1358	33.1879	33.3186	33.3631	33.3854
P16615;P16615-5;P16615-2;P16615-3;P16615-4;O14983-2;O14983;O14983-3;Q93084-4;Q93084-2;Q93084-3;Q93084-7;Q93084;Q93084-6;Q93084-5	P16615;P16615-5;P16615-2;P16615-3;P16615-4	Sarcoplasmic/endoplasmic reticulum calcium ATPase 2	ATP2A2	1591						1.42661	0.230412	-0.195297	-1.12644	0.134311	0.861605	0.023922	0.143085	0.217293	0.839863	-0.0422325	-0.237669	1.01353	0.394361	-0.0941334	-0.636513	34.1988	34.3041	34.1344	34.465	34.1507	34.2478	34.201	34.1382	34.1169	34.0316	34.3875	34.1388	34.1969	34.2676	34.1837	34.0817	34.1064	34.0995	34.0546	34.0605	34.2031	34.0755	34.3759	34.179
P20020-6;P20020;P20020-4;P20020-1;P20020-5;P20020-2	P20020-6;P20020;P20020-4;P20020-1;P20020-5;P20020-2	Plasma membrane calcium-transporting ATPase 1	ATP2B1	1677						0.895168	0.223555	-0.320946	-1.14042	0.835614	0.233372	-0.257982	-1.01366	0.0254124	0.970942	0.0147943	0.049473	0.542955	0.424061	-0.119865	-0.592021	31.6011	31.5111	31.8317	32.2576	31.3346	31.432	31.8133	31.5788	31.4185	31.5125	32.2098	31.7394	31.5067	31.8218	31.6445	31.7069	31.5706	31.6255	31.4042	31.3174	30.9491	31.3189	31.4085	31.4501
Q16720-4;Q16720;Q16720-8;Q16720-7;Q16720-6;Q16720-3;Q16720-5;Q16720-2	Q16720-4;Q16720;Q16720-8;Q16720-7;Q16720-6;Q16720-3;Q16720-5;Q16720-2	Plasma membrane calcium-transporting ATPase 3	ATP2B3	3627						0.449035	0.392963	-0.772043	-0.88588	0.467534	0.285868	-0.696039	-0.900662	0.10127	0.866409	-0.0737367	-0.200684	0.399812	0.303114	-0.545128	-0.779256	27.9744	28.41	26.2446	28.7275	27.8595	28.5694	27.0952	28.0821	27.7622	27.7415	28.8294	28.3665	28.4668	28.0709	28.3817	27.6001	28.0906	26.3772	27.8716	25.9288	27.3857	25.4628	28.0619	27.9116
P23634-6;P23634;P23634-7;P23634-8	P23634-6;P23634;P23634-7;P23634-8	Plasma membrane calcium-transporting ATPase 4	ATP2B4	1768						0.520851	0.697351	-0.100839	-0.532989	0.828262	0.424987	-0.109813	-0.660512	0.0150516	0.986555	-0.00381851	-0.0205546	0.220478	0.807853	-0.0261936	-0.177479	33.3616	33.5	33.6149	33.7044	33.2391	33.1743	33.3275	33.2015	34.0642	34.0312	34.4025	34.2279	34.1686	34.2045	34.373	34.306	33.5463	33.493	33.4214	33.3169	33.0922	32.9876	33.1652	33.2581
P98194-4;P98194;P98194-3;P98194-2;P98194-5;P98194-9;P98194-6;P98194-7;P98194-8	P98194-4;P98194;P98194-3;P98194-2;P98194-5;P98194-9;P98194-6;P98194-7;P98194-8	Calcium-transporting ATPase type 2C member 1	ATP2C1	2843						0.427158	0.733564	-0.10124	-0.492838	0.531601	0.584688	-0.0733213	-0.447692	1.3372	0.181178	0.258464	1.27297	2.31131	0.0576489	0.247185	1.57469	30.0871	30.11	30.2606	30.4752	30.4655	30.5202	30.5097	30.3256	29.8349	29.6552	30.1331	29.9725	29.7702	29.7742	29.7831	29.7324	30.2148	30.2363	30.0044	30.0725	30.4143	30.3086	30.309	30.4958
P25705;P25705-2;P25705-3	P25705;P25705-2;P25705-3	ATP synthase subunit alpha, mitochondrial	ATP5A1	1805			+		ZAP-KO_mock_48h_WT_mock_48h	1.93681	0.104799	0.252343	1.48107	2.73756	0.056024	0.276975	1.81909	4.947	0.0077027	0.443508	3.32439	1.56103	0.085846	0.266951	1.38907	36.0141	36.0435	36.0351	35.8557	36.0984	36.0694	36.2842	36.1396	35.7446	35.7445	35.6221	35.6381	35.694	35.5985	35.7953	36.0188	36.3492	36.2981	36.2112	36.0993	36.488	36.401	36.3958	36.4146
P06576	P06576	ATP synthase subunit beta, mitochondrial	ATP5B	1266						0.904707	0.391879	0.176462	0.887342	2.01968	0.0616257	0.334087	1.76588	2.18139	0.115958	0.242526	1.51951	1.77283	0.0839438	0.243484	1.39703	36.3113	36.3733	36.3309	35.958	36.3174	36.2916	36.4342	36.1504	35.9753	35.8745	35.7746	35.9243	36.009	35.7817	35.9499	36.0708	36.4518	36.4337	36.3498	36.4442	36.5904	36.8191	36.4982	36.6221
P36542-2	P36542-2	ATP synthase subunit gamma, mitochondrial	ATP5C1	2057		+		+	ZAP-KO_HCMV_72h_WT_HCMV_72h;ZAP-KO_mock_72h_WT_mock_72h	1.4791	0.0958267	0.337715	1.5165	2.40233	0.041834	0.36728	2.02904	0.851451	0.187969	0.479979	1.25328	2.2308	0.0111454	0.562975	2.39562	32.6107	32.7	32.3635	32.2231	32.8625	32.6028	32.735	32.6275	32.4964	32.3011	31.289	32.4183	32.1287	31.8075	32.4083	32.3242	32.7685	32.6781	32.9102	32.8913	33.1246	32.9138	33.1632	33.0952
P30049	P30049	ATP synthase subunit delta, mitochondrial	ATP5D	1909						0.267891	0.728511	-0.21498	-0.499213	0.490418	0.382971	0.225398	0.728313	0.396091	0.399098	-0.969437	-0.825401	0.434254	0.242741	1.15311	0.897689	30.9795	30.9756	31.1016	32.309	30.717	31.3287	31.6702	31.0199	30.1661	30.7895	31.2561	31.0694	30.6912	26.1965	31.1127	30.8876	31.2008	31.2235	30.932	31.1494	31.3269	31.5285	31.3551	31.4269
P24539	P24539	ATP synthase F(0) complex subunit B1, mitochondrial	ATP5F1	1781						0.0920638	0.944048	-0.0296965	-0.136508	0.137038	0.825607	0.035244	0.178703	0.88751	0.288493	-0.239588	-1.0134	1.46954	0.20937	0.14961	0.967194	32.7797	33.1716	33.0572	33.2449	33.1758	33.1956	33.4699	33.1874	32.4958	32.7375	33.1033	32.707	32.6697	32.5419	32.7636	32.6385	33.0452	32.9427	32.9527	33.1939	33.1842	33.4581	33.1859	33.3415
O75947;O75947-2	O75947;O75947-2	ATP synthase subunit d, mitochondrial	ATP5H	924						0.676618	0.403721	-0.231425	-0.872956	1.9265	0.198761	-0.160591	-1.10725	0.0134559	0.984002	-0.00559521	-0.0232801	0.0879869	0.895006	-0.0160236	-0.0964538	32.6513	32.8552	32.4946	33.2392	32.9185	33.055	33.0051	32.9904	32.6888	32.562	32.0812	32.5014	32.5222	32.4115	32.6749	32.4669	32.4976	32.6362	32.6455	32.5353	32.8756	32.727	32.8675	32.8566
P56385	P56385	ATP synthase subunit e, mitochondrial	ATP5I	2555		+	+	+	ZAP-KO_HCMV_72h_WT_HCMV_72h;ZAP-KO_mock_48h_WT_mock_48h;ZAP-KO_mock_72h_WT_mock_72h	0.345752	0.653645	0.218457	0.588694	2.59751	0.0160457	0.581005	2.6787	1.50029	0.0469551	0.707524	2.00066	2.29733	0.00973077	0.578604	2.46974	30.3777	30.4991	30.7015	31.5649	30.791	30.9571	30.5897	30.5102	30.0548	29.9609	30.99	30.1019	29.9487	30.4213	30.3176	30.207	30.9613	30.9432	31.1199	30.9926	31.2369	31.1613	31.3431	31.4308
P18859;P18859-2	P18859;P18859-2	ATP synthase-coupling factor 6, mitochondrial	ATP5J	1655	+				ZAP-KO_HCMV_48h_WT_HCMV_48h	2.1426	0.0394042	-0.38314	-1.95453	0.763301	0.327284	-0.176322	-0.824458	0.389325	0.696849	-0.0826454	-0.428394	0.264784	0.59788	-0.0921173	-0.378949	32.4337	32.5555	32.6641	32.2431	32.6503	32.7316	32.3848	32.3441	31.9596	32.107	32.2757	31.9846	32.224	32.0328	32.1885	31.6519	32.0333	32.0532	32.1812	32.0961	32.1838	32.3374	32.448	32.4363
P56134-3;P56134	P56134-3;P56134	ATP synthase subunit f, mitochondrial	ATP5J2	2545						0.198943	0.774312	-0.334972	-0.437782	0.0407233	0.915463	0.0432601	0.0922438	0.350748	0.510582	0.364323	0.666381	1.14145	0.196922	0.183525	0.996117	31.2034	30.6685	30.6788	28.6293	30.8899	29.9224	31.4503	31.3653	30.3843	30.4759	28.7788	30.6839	30.56	30.5251	30.692	30.4732	29.292	29.698	29.9375	30.9126	30.744	31.2781	30.9153	30.8636
O75964	O75964	ATP synthase subunit g, mitochondrial	ATP5L	928		+			ZAP-KO_HCMV_72h_WT_HCMV_72h	0.0581358	0.963278	-0.0256228	-0.100197	2.89915	0.0101167	0.613107	2.95356	1.62165	0.0540905	0.526763	1.91287	0.463831	0.388354	0.173716	0.645734	31.6323	31.6945	32.0655	32.2625	31.5401	31.8197	31.8881	31.6541	31.1967	31.3338	31.8299	31.3588	31.9302	31.3523	31.3885	31.2599	31.9778	31.9099	31.7858	31.8788	32.1445	32.3218	32.4883	32.3997
P48047	P48047	ATP synthase subunit O, mitochondrial	ATP5O	2230						0.352038	0.801359	0.0793772	0.402864	1.66375	0.1328	0.238007	1.3424	0.945611	0.328916	0.191077	0.940683	0.514482	0.492117	0.0916109	0.503757	33.4647	33.6091	33.3224	33.7561	33.5854	33.5962	33.8025	33.5381	33.038	33.0712	33.4708	33.1782	33.136	33.3016	33.2406	33.4672	33.6573	33.5917	33.555	33.6659	33.7578	33.9496	33.8089	33.9579
Q99766	Q99766	ATP synthase subunit s, mitochondrial	ATP5S	5667						NaN	1	0	NaN	0.444898	0.441714	0.174758	0.633247	0.0235519	0.97104	0.0177212	0.049675	0.172724	0.608954	0.2111	0.367594	25.299	26.3689	25.1872	25.6923	25.662	25.3663	25.8112	25.3244	25.2088	25.1966	26.0239	25.3442	26.1854	25.9606	24.7367	25.1435	25.9097	24.8082	25.2769	25.4473	25.4516	25.655	26.0785	25.6778
Q15904	Q15904	V-type proton ATPase subunit S1	ATP6AP1	3578			+	+	ZAP-KO_mock_48h_WT_mock_48h;ZAP-KO_mock_72h_WT_mock_72h	0.365527	0.55973	0.393836	0.695091	0.79646	0.320505	0.174768	0.836442	2.69262	0.0110702	0.714232	3.00667	3.0657	0.00710946	0.455932	2.61514	30.835	30.9373	31.0347	29.0813	30.7672	30.5263	31.0111	30.7944	29.9299	30.073	29.5808	30.2069	29.8272	29.9832	30.0103	29.8779	30.8205	30.9612	30.8646	30.8173	31.0118	30.8403	30.9119	31.0341
O75787-2;O75787	O75787-2;O75787	Renin receptor	ATP6AP2	894	+				ZAP-KO_HCMV_48h_WT_HCMV_48h	2.06028	0.0441048	-0.376091	-1.89648	0.781541	0.229434	-0.291179	-1.02389	0.189534	0.712987	-0.248628	-0.404293	0.980982	0.124663	0.338457	1.22163	29.3376	29.2945	29.1137	29.4796	29.3972	29.3332	29.5283	29.2651	28.303	28.28	28.7488	27.9704	28.2171	28.4844	27.9791	27.96	28.9232	28.8316	28.8559	29.1103	28.9979	28.8621	29.6094	28.8897
Q93050-1;Q93050;Q93050-3	Q93050-1;Q93050;Q93050-3	V-type proton ATPase 116 kDa subunit a isoform 1	ATP6V0A1	5146		+		+	ZAP-KO_HCMV_72h_WT_HCMV_72h;ZAP-KO_mock_72h_WT_mock_72h	0.749465	0.435662	0.18437	0.834705	1.71733	0.0491059	0.472758	1.89975	1.43551	0.102709	0.381485	1.57309	2.43438	0.00723587	0.634295	2.66754	30.7387	30.7059	30.5803	30.5389	30.6306	30.5665	30.5157	30.5186	30.062	30.1146	30.4583	30.4189	30.1207	29.955	30.1845	29.9657	30.8403	30.5359	30.8489	31.0762	30.837	31.3542	30.7348	31.1965
Q9Y487	Q9Y487	V-type proton ATPase 116 kDa subunit a isoform 2	ATP6V0A2	7305						0.36846	0.701895	0.139996	0.528762	0.846068	0.234288	0.25245	1.01131	0.486196	0.556881	-0.140485	-0.606861	0.239232	0.548656	0.165014	0.434833	28.9519	28.8296	28.8035	28.5045	28.8687	28.8813	29.0396	28.9541	27.986	28.0708	27.9071	27.9463	27.2704	27.3889	27.6837	28.1962	29.003	29.1228	29.0065	28.5172	29.4074	28.7905	29.1598	29.3958
P27449	P27449	V-type proton ATPase 16 kDa proteolipid subunit	ATP6V0C	1835						0.0853289	0.935646	0.0522537	0.162358	1.41858	0.0704088	0.464156	1.68598	0.683403	0.263116	0.435532	1.06702	1.0359	0.0832866	0.466516	1.40125	30.8835	31.0056	31.3628	31.7537	30.6806	31.1545	30.7351	30.3227	30.747	30.4473	31.504	30.6038	30.519	30.942	30.5757	30.646	31.3605	31.4451	31.4133	30.9957	31.0643	31.2357	31.2304	31.2192
P61421	P61421	V-type proton ATPase subunit d 1	ATP6V0D1	2637						0.392678	0.6569	0.16726	0.583354	1.06367	0.32898	0.136937	0.820809	0.664793	0.484385	0.143231	0.703216	1.0641	0.163514	0.230924	1.08587	31.3285	31.4703	31.3643	30.685	31.3912	31.2921	31.5114	31.2579	31.0111	30.9024	30.7854	31.2009	30.9081	30.6079	31.0426	30.7012	31.4447	31.3366	31.2439	31.4921	31.4671	31.4321	31.5062	31.5948
P38606-2;P38606	P38606-2;P38606	V-type proton ATPase catalytic subunit A	ATP6V1A	2088						2.11768	0.125398	0.216724	1.39814	1.2631	0.164151	0.247745	1.21459	2.14952	0.138493	0.220717	1.42283	3.00165	0.0635205	0.20637	1.53312	32.9507	33.0086	32.8727	32.9905	33.0713	33.144	32.7189	32.8077	32.8973	32.8519	32.786	32.9155	32.8032	32.9404	32.9157	32.837	33.1351	33.2605	33.0604	33.2332	33.159	33.1955	33.2326	33.1458
P21281;P15313	P21281	V-type proton ATPase subunit B, brain isoform	ATP6V1B2	1707			+	+	ZAP-KO_mock_48h_WT_mock_48h;ZAP-KO_mock_72h_WT_mock_72h	0.374819	0.62387	0.222744	0.621413	2.02231	0.0671735	0.314111	1.70952	2.2586	0.0303811	0.495444	2.2812	2.60983	0.0197252	0.359437	2.09088	31.9646	31.9987	32.2225	33.068	32.0861	32.168	32.2227	32.0529	31.764	31.8844	32.2872	31.9434	31.9007	32.1005	31.848	32.0633	32.5333	32.493	32.5712	32.5474	32.3963	32.5962	32.5318	32.2619
P21283;Q8NEY4-2;Q8NEY4	P21283	V-type proton ATPase subunit C 1	ATP6V1C1	1708						0.00759336	0.994196	0.00395155	0.0143955	2.33151	0.0883881	0.244983	1.57127	1.15273	0.155003	0.359848	1.36431	1.55595	0.137895	0.196711	1.16996	30.8266	30.8778	30.8395	31.5068	30.7587	30.7426	30.5581	30.7857	30.1619	30.2831	30.8082	30.5414	30.4493	30.6296	30.5494	30.4965	30.9211	31.0215	30.9498	31.1741	30.92	30.9362	31.016	30.9528
Q9Y5K8	Q9Y5K8	V-type proton ATPase subunit D	ATP6V1D	7367	+		+	+	ZAP-KO_HCMV_48h_WT_HCMV_48h;ZAP-KO_mock_48h_WT_mock_48h;ZAP-KO_mock_72h_WT_mock_72h	2.20884	0.0306284	0.412632	2.0628	0.83095	0.237953	0.254135	1.00483	2.3993	0.040018	0.393356	2.10475	2.28208	0.0100157	0.570597	2.44459	30.2273	30.1888	30.0434	29.8405	30.3051	30.3921	30.3951	29.8406	29.9348	29.8575	29.9278	30.1244	29.8558	29.5185	29.9702	29.9828	30.4628	30.4623	30.4001	30.6254	30.3782	30.6846	30.3563	30.5304
P36543;P36543-3;P36543-2	P36543;P36543-3;P36543-2	V-type proton ATPase subunit E 1	ATP6V1E1	2058			+	+	ZAP-KO_mock_48h_WT_mock_48h;ZAP-KO_mock_72h_WT_mock_72h	0.732544	0.285084	0.329824	1.0295	2.05937	0.0557856	0.349584	1.82623	1.939	0.0273359	0.675455	2.34399	2.87142	0.0127665	0.38961	2.30246	30.9457	31.3269	30.9675	31.8428	31.156	31.1004	30.9713	31.3041	30.712	30.6816	31.2961	30.58	30.8492	31.0318	31.0366	31.031	31.6889	31.4014	31.6319	31.6799	31.3842	31.6553	31.4679	31.4228
Q16864;Q16864-2	Q16864;Q16864-2	V-type proton ATPase subunit F	ATP6V1F	3650						0.225687	0.79326	0.158823	0.414899	0.443847	0.396307	-0.248229	-0.708334	1.22375	0.150539	0.341916	1.3809	0.514281	0.281925	-0.302206	-0.816527	29.382	29.4614	29.7406	30.5104	29.8148	29.6605	30.2542	30.4697	29.2198	29.496	28.9887	29.5064	29.3522	29.8364	28.9397	29.9921	30.1972	29.94	29.6264	29.9661	29.9814	30.1256	29.3715	29.7277
O75348	O75348	V-type proton ATPase subunit G 1	ATP6V1G1	825				+	ZAP-KO_mock_72h_WT_mock_72h	0.125326	0.878413	-0.124469	-0.263694	1.14499	0.166323	0.269195	1.20591	0.0757953	0.915937	-0.034627	-0.131117	2.54368	0.00523288	0.678664	2.82764	30.0209	30.0678	30.1293	31.5323	30.0705	30.2321	30.2941	30.2714	29.9615	30.1463	30.6696	30.1241	29.7129	29.6608	29.7513	29.8555	30.2239	30.5133	30.2208	30.2944	30.6022	30.6603	30.1598	30.5226
Q9UI12-2;Q9UI12	Q9UI12-2;Q9UI12	V-type proton ATPase subunit H	ATP6V1H	6942				+	ZAP-KO_mock_72h_WT_mock_72h	1.7472	0.0655497	0.353027	1.68689	2.37131	0.0806888	0.253861	1.61865	1.01701	0.360645	0.160104	0.883516	2.90711	0.0184779	0.336474	2.11842	30.8572	30.7257	30.5079	30.9496	30.7667	30.8217	30.8285	30.8092	30.4728	30.5397	30.7556	30.6243	30.4909	30.5659	30.6948	30.5815	30.9942	31.2029	31.0552	31.2002	31.0821	31.0559	30.9179	31.1855
Q04656-5;Q04656;Q04656-2;Q04656-3;Q04656-4;P35670-2;P35670-3;P35670-4;P35670	Q04656-5;Q04656;Q04656-2;Q04656-3;Q04656-4	Copper-transporting ATPase 1	ATP7A	2949						0.645001	0.365644	-0.291792	-0.921823	0.283332	0.531185	-0.20845	-0.513763	0.598913	0.274443	0.583047	1.04142	0.0197456	0.951302	-0.0217304	-0.0458458	27.0074	26.7883	26.8609	27.501	27.1654	27.1939	26.9597	27.1043	25.0441	25.8802	26.7348	26.9351	25.5927	26.5569	27.0268	26.6536	26.3772	26.8574	27.0656	26.6902	26.736	26.179	27.62	27.0546
O75110;O75110-2	O75110;O75110-2	Probable phospholipid-transporting ATPase IIA	ATP9A	787						1.18922	0.134743	-0.34381	-1.36309	0.314152	0.619548	-0.0905018	-0.40825	0.583215	0.386609	0.265299	0.845279	1.37924	0.09781	0.275287	1.33186	27.7009	27.6589	27.8233	28.2519	27.7468	27.8336	27.9253	27.8073	26.884	27.2995	27.837	27.5504	27.0999	27.3734	27.5555	27.2911	27.4363	27.3898	27.531	27.7028	27.661	27.4607	28.0038	27.8255
Q5TC12-3;Q5TC12-2;Q5TC12	Q5TC12-3;Q5TC12-2;Q5TC12	ATP synthase mitochondrial F1 complex assembly factor 1	ATPAF1	3893				+	ZAP-KO_mock_72h_WT_mock_72h	0.174575	0.784042	0.812233	0.425737	0.300948	0.419971	-0.954905	-0.667265	0.166177	0.711084	0.832173	0.40907	1.06043	0.0293393	-2.6338	-1.89645	30.989	30.9234	30.6471	26.2652	30.8979	30.2797	29.4192	30.7167	29.9545	30.0655	25.2289	30.7685	30.0762	29.9527	30.9118	30.8324	31.9208	32.0457	26.3356	31.7715	28.5537	30.5661	26.2044	32.1698
Q8N5M1	Q8N5M1	ATP synthase mitochondrial F1 complex assembly factor 2	ATPAF2	4664	+				ZAP-KO_HCMV_48h_WT_HCMV_48h	2.36091	0.00605204	-0.811685	-2.87182	NaN	1	0	NaN	NaN	1	0	NaN	NaN	1	0	NaN	26.6763	26.3975	26.6994	26.0626	27.0359	27.0411	25.8642	26.5641	26.6469	26.6994	25.3017	24.5956	26.7546	25.2699	23.785	26.1498	25.4202	25.5883	25.6515	25.929	25.8287	25.0912	26.3733	26.8159
Q9UII2;Q9UII2-3;Q9UII2-2	Q9UII2	ATPase inhibitor, mitochondrial	ATPIF1	6952	+				ZAP-KO_HCMV_48h_WT_HCMV_48h	1.53776	0.0306811	-0.734736	-2.05609	0.380741	0.404222	-0.33736	-0.69362	0.648494	0.272304	-0.459373	-1.04548	0.826917	0.177601	0.286009	1.04844	30.8887	30.547	30.8929	31.4584	31.9589	30.8096	30.7111	30.8553	30.489	29.6219	29.7317	30.0389	30.3112	30.5954	30.2406	29.8748	30.2752	30.3407	30.521	29.7112	30.5689	30.1751	31.367	30.8744
Q13535-2;Q13535-3;Q13535	Q13535-2;Q13535-3;Q13535	Serine/threonine-protein kinase ATR	ATR	3210	+				ZAP-KO_HCMV_48h_WT_HCMV_48h	1.33764	0.0199078	-2.72033	-2.29723	1.46539	0.126862	0.275146	1.37001	0.785665	0.130043	-1.77213	-1.45582	0.838968	0.0635995	-1.80791	-1.53325	29.2308	29.1533	29.3374	29.8613	28.8214	28.9367	28.8074	28.9746	29.3052	29.1954	29.1693	26.006	29.3748	24.8562	28.6837	28.7179	26.337	25.0231	25.5525	29.7889	29.2608	29.2664	28.8858	29.2276
Q8WXE1-5;Q8WXE1-3;Q8WXE1-2;Q8WXE1	Q8WXE1-5;Q8WXE1-3;Q8WXE1-2;Q8WXE1	ATR-interacting protein	ATRIP	5009			+		ZAP-KO_mock_48h_WT_mock_48h	NaN	1	0	NaN	0.594619	0.497829	0.099391	0.555704	2.34027	0.0059823	-1.96896	-3.59639	0.5212	0.19179	-0.94181	-1.00987	28.0707	26.2554	26.0162	26.3862	28.079	28.1547	28.3482	28.1047	28.386	28.4257	28.4751	28.2935	28.3506	28.4101	28.3494	25.9811	26.2513	26.3052	28.0022	25.3754	28.3885	28.1452	28.2894	28.2611
O75882-3;O75882-2;O75882	O75882-3;O75882-2;O75882	Attractin	ATRN	910						0.8338	0.160007	0.560529	1.2847	0.200712	0.750783	0.0533209	0.260014	1.12526	0.0987283	0.624992	1.60056	1.01708	0.114333	0.349322	1.26026	27.5603	26.6013	26.5153	26.0141	27.5485	27.2385	27.7007	27.5526	26.6869	26.768	25.7173	27.0236	26.6162	26.9269	26.8749	27.4085	27.3024	27.4665	27.104	27.0601	27.5211	27.5206	27.683	27.529
P46100-4;P46100;P46100-2;P46100-5;P46100-3;P46100-6	P46100-4;P46100;P46100-2;P46100-5;P46100-3	Transcriptional regulator ATRX	ATRX	2194						0.0382156	0.97235	0.0245409	0.0760992	1.63107	0.0572087	-0.448729	-1.80528	0.193593	0.760241	0.114782	0.344285	0.155294	0.791116	0.0364356	0.191852	28.1215	28.0506	28.0648	28.947	28.592	28.5951	28.4735	28.644	27.9499	28.1926	28.9744	28.1533	28.3511	28.6941	28.3378	28.4268	28.292	28.2622	28.459	28.2687	28.4061	27.7286	28.1366	28.2383
P54253	P54253	Ataxin-1	ATXN1	2485			+		ZAP-KO_mock_48h_WT_mock_48h	0.472757	0.430199	0.43391	0.841543	NaN	1	0	NaN	1.45991	0.0399819	-0.932992	-2.10552	0.779942	0.19036	-0.28503	-1.01507	26.3426	26.1769	26.6734	27.2359	24.7876	24.6357	25.5055	24.9923	27.0498	27.0923	28.239	27.2537	27.2469	27.5592	27.0085	26.8894	27.2032	26.9452	27.8387	26.1773	27.0536	25.1117	26.7529	25.2749
Q9UBB4-2;Q9UBB4	Q9UBB4-2;Q9UBB4	Ataxin-10	ATXN10	6819						0.280321	0.72954	-0.188428	-0.497337	0.000741289	0.998925	0.000304699	0.00128695	1.65398	0.0502341	0.550227	1.96702	0.577888	0.368694	0.149009	0.674171	30.3407	30.1159	30.4469	31.3006	30.0173	30.0052	30.4858	30.4543	30.6828	30.9523	30.5416	30.132	30.8073	30.6797	30.4731	30.9952	30.195	30.327	30.268	30.6605	30.142	30.2845	30.277	30.2604
Q99700-4;Q99700;Q99700-2;Q99700-5	Q99700-4;Q99700;Q99700-2;Q99700-5	Ataxin-2	ATXN2	5652	+	+	+	+	ZAP-KO_HCMV_48h_WT_HCMV_48h;ZAP-KO_HCMV_72h_WT_HCMV_72h;ZAP-KO_mock_48h_WT_mock_48h;ZAP-KO_mock_72h_WT_mock_72h	1.5813	0.0290425	-0.732236	-2.09359	2.30447	0.0419307	-0.378325	-2.01781	2.05881	0.0389579	-0.481238	-2.1304	1.88494	0.0295534	-0.4128	-1.89021	30.5698	30.7545	30.642	31.5932	30.8507	30.8772	30.5969	30.5575	30.5671	30.5236	31.0336	30.5771	30.3986	30.882	30.5632	30.4482	30.282	30.1091	30.2795	29.96	30.3992	30.2795	30.3707	30.3196
Q8WWM7;Q8WWM7-6;Q8WWM7-8;Q8WWM7-5;Q8WWM7-4;Q8WWM7-9;Q8WWM7-2;Q8WWM7-3;Q8WWM7-7	Q8WWM7;Q8WWM7-6;Q8WWM7-8;Q8WWM7-5;Q8WWM7-4;Q8WWM7-9;Q8WWM7-2;Q8WWM7-3	Ataxin-2-like protein	ATXN2L	4996	+			+	ZAP-KO_HCMV_48h_WT_HCMV_48h;ZAP-KO_mock_72h_WT_mock_72h	1.6337	0.0306177	-0.645574	-2.05987	1.15251	0.138574	-0.325087	-1.31102	1.8344	0.0583008	-0.422295	-1.88102	2.98009	0.0109467	-0.408819	-2.41603	31.8282	31.9574	32.1651	32.7711	31.97	32.037	31.6132	31.5161	31.7291	31.6276	31.9848	31.4413	31.4108	31.551	31.3886	31.3034	31.5609	31.5953	31.5799	31.4034	31.5745	31.4599	31.5476	31.254
P54252-4;P54252;P54252-1;P54252-3;P54252-5	P54252-4;P54252;P54252-1;P54252-3	Ataxin-3	ATXN3	2484				+	ZAP-KO_mock_72h_WT_mock_72h	0.134466	0.85277	-0.257378	-0.313064	NaN	1	0	NaN	0.801017	0.152542	-0.936528	-1.37518	1.25037	0.0270542	-1.07026	-1.93448	26.8465	26.8098	24.7471	27.7085	27.0008	26.9937	25.4719	26.0048	27.3691	27.6114	27.4701	27.5988	27.595	27.4197	27.5316	27.4371	25.7268	26.5955	27.1169	25.643	26.7322	26.0162	26.07	27.411
Q9Y679;Q9Y679-3	Q9Y679;Q9Y679-3	Ancient ubiquitous protein 1	AUP1	7415			+	+	ZAP-KO_mock_48h_WT_mock_48h;ZAP-KO_mock_72h_WT_mock_72h	0.337749	0.743727	-0.122239	-0.479965	0.0515017	0.922707	0.0202799	0.0851233	2.67615	0.0313345	0.402977	2.26146	1.55619	0.0467406	0.393825	1.66599	30.458	30.316	30.1794	30.8282	30.4633	30.5602	30.4297	30.4205	29.4837	29.4966	29.6475	29.3499	29.2389	28.9271	29.1593	29.1307	30.1721	30.4956	30.3042	30.3207	30.4163	30.1516	30.7781	30.6089
O14965;Q9UQB9-2;Q9UQB9-3;Q9UQB9	O14965	Aurora kinase A	AURKA	458	+				ZAP-KO_HCMV_48h_WT_HCMV_48h	1.54348	0.0270578	-0.83426	-2.13267	0.707192	0.229962	-0.344395	-1.02223	NaN	1	0	NaN	NaN	1	0	NaN	27.8042	28.1169	27.9559	28.3226	27.7851	28.0184	27.5861	27.2694	24.7188	24.9476	28.1624	25.4665	25.4349	25.1507	26.5534	25.0361	27.0977	26.5127	27.7364	27.5159	27.1625	27.8213	27.2844	27.0133
Q96GD4;Q96GD4-5;Q96GD4-4;Q96GD4-3;Q96GD4-2	Q96GD4;Q96GD4-5;Q96GD4-4;Q96GD4-3;Q96GD4-2	Aurora kinase B	AURKB	5368		+			ZAP-KO_HCMV_72h_WT_HCMV_72h	0.278352	0.707167	-0.235803	-0.522755	3.60135	0.00182857	-1.17765	-4.6578	0.0799629	0.878205	-0.111373	-0.184956	NaN	1	0	NaN	28.9535	29.1088	29.2963	27.7729	29.2828	29.3487	29.4469	29.1371	26.9553	27.6333	26.8968	25.4513	27.5136	26.0337	25.8283	26.2634	28.7571	28.4512	28.4827	28.4974	27.9642	28.5013	27.8784	28.161
Q8NBF6;Q8NBF6-2	Q8NBF6;Q8NBF6-2	Late secretory pathway protein AVL9 homolog	AVL9	4724						NaN	1	0	NaN	NaN	1	0	NaN	0.933677	0.124743	-0.76039	-1.47698	NaN	1	0	NaN	25.7616	25.5218	27.0061	25.5042	26.4949	26.6913	26.9301	25.2712	26.8455	26.4118	26.8855	26.6058	26.9035	26.7685	26.2818	25.5611	25.4699	26.9623	26.1907	26.654	24.6977	25.6009	26.4694	25.9073
P30530-2;P30530;Q12866	P30530-2;P30530	Tyrosine-protein kinase receptor UFO	AXL	1935	+	+		+	ZAP-KO_HCMV_48h_WT_HCMV_48h;ZAP-KO_HCMV_72h_WT_HCMV_72h;ZAP-KO_mock_72h_WT_mock_72h	2.04702	0.0269824	-0.483351	-2.12727	2.67866	0.0156	-0.550707	-2.66381	1.236	0.0977672	-0.515908	-1.60844	2.55839	0.0266191	-0.32206	-1.94027	29.8501	29.9181	29.6955	30.2529	29.9222	29.9973	30.0758	29.9459	30.084	29.9927	30.1685	29.5605	29.4477	29.5759	29.4766	29.6468	29.4319	29.3478	29.5804	29.4232	29.2368	29.2942	29.5453	29.6621
P61769	P61769	Beta-2-microglobulin;Beta-2-microglobulin form pI 5.3	B2M	2648						0.788511	0.327299	-0.249249	-0.971077	0.232143	0.652382	0.105315	0.372094	0.0861454	0.89466	-0.050149	-0.16123	0.335754	0.515786	-0.118235	-0.472262	33.6448	33.7474	33.5274	34.0982	33.5997	33.6522	33.8854	33.806	31.9339	31.7584	32.68	32.1022	32.3833	32.263	32.6885	32.2225	33.6742	33.4896	33.6185	33.2385	33.7612	33.4518	34.2772	33.8744
Q96L58	Q96L58	Beta-1,3-galactosyltransferase 6	B3GALT6	5468				+	ZAP-KO_mock_72h_WT_mock_72h	1.21833	0.06234	0.676527	1.72054	0.760991	0.203262	0.372994	1.0923	0.94196	0.190186	0.383139	1.24613	1.83419	0.0116676	0.763267	2.34812	26.83	26.6164	27.0585	25.8715	26.0809	26.1214	26.8545	26.5846	26.8317	26.6288	26.2941	26.3787	26.1279	25.9698	25.9593	26.723	27.1217	26.9478	27.511	27.502	26.6569	27.1504	26.439	26.887
Q6Y288	Q6Y288	Beta-1,3-glucosyltransferase	B3GALTL	4147						0.194321	0.807512	-0.190943	-0.392089	0.267163	0.486785	-0.475739	-0.570858	0.582	0.2582	-0.831225	-1.07782	0.958409	0.0501308	-1.26522	-1.63232	28.9734	28.7425	28.3242	27.4013	28.5273	28.3954	27.976	28.0763	27.9779	28.0169	28.1212	28.4568	27.8605	27.8324	28.0564	27.9636	28.1822	27.9385	27.9064	28.6505	28.2296	28.9995	25.6789	28.1641
O94766;O94766-2;Q9NPZ5	O94766;O94766-2	Galactosylgalactosylxylosylprotein 3-beta-glucuronosyltransferase 3	B3GAT3	943	+				ZAP-KO_HCMV_48h_WT_HCMV_48h	2.75688	0.00379487	-0.681365	-2.9958	0.570495	0.370582	-0.193123	-0.747027	0.192362	0.725699	-0.188739	-0.388423	0.209882	0.69179	-0.0621476	-0.285327	29.2725	28.9619	29.2238	29.2148	29.313	28.9094	28.7512	28.8314	27.8439	28.377	27.9004	28.2881	27.748	27.6819	27.6925	27.7847	28.342	28.6449	28.6927	28.2681	28.5452	28.7286	28.7399	29.0188
Q6UX72	Q6UX72	UDP-GlcNAc:betaGal beta-1,3-N-acetylglucosaminyltransferase 9	B3GNT9	4130				+	ZAP-KO_mock_72h_WT_mock_72h	0.41605	0.580409	-0.235715	-0.671838	0.396637	0.399034	0.31835	0.703612	0.71614	0.239238	-0.473087	-1.12087	1.13351	0.0343279	1.10934	1.8117	25.9866	26.6344	26.3306	26.6077	26.0338	25.8889	26.0883	25.0502	25.8203	25.7672	26.8591	25.8014	25.8515	25.0037	23.819	25.5488	26.1024	26.4076	26.4972	25.609	25.7771	25.5252	26.4548	26.5776
P15291-2;P15291	P15291-2;P15291	Beta-1,4-galactosyltransferase 1;Lactose synthase A protein;N-acetyllactosamine synthase;Beta-N-acetylglucosaminylglycopeptide beta-1,4-galactosyltransferase;Beta-N-acetylglucosaminyl-glycolipid beta-1,4-galactosyltransferase;Processed beta-1,4-galactosyltransferase 1	B4GALT1	1551		+			ZAP-KO_HCMV_72h_WT_HCMV_72h	0.714667	0.147326	1.32671	1.32045	1.99895	0.0279923	0.63625	2.34166	1.25601	0.0626389	0.824903	1.84153	1.02386	0.0953375	0.417236	1.34407	28.5128	29.0123	25.0048	27.983	28.7537	28.4818	28.0653	28.0673	28.9156	28.9743	28.4348	27.5316	28.6923	27.983	28.4836	28.2225	29.0629	28.7008	29.1489	28.907	29.0583	28.9912	28.9014	28.9622
O60513	O60513	Beta-1,4-galactosyltransferase 4;N-acetyllactosamine synthase;Lactotriaosylceramide beta-1,4-galactosyltransferase	B4GALT4	725				+	ZAP-KO_mock_72h_WT_mock_72h	0.0614515	0.964418	0.0210028	0.0949748	0.796301	0.386464	-0.131729	-0.723278	0.00776669	0.989892	0.00455618	0.0153538	2.39694	0.0100905	0.529637	2.43931	29.0635	28.9939	29.1582	28.6897	29.0164	28.9731	28.7128	28.8361	28.622	28.9585	28.2291	28.4613	28.36	28.333	27.9655	28.0769	29.1336	28.9115	29.0856	28.8588	28.7683	28.6256	28.8333	28.7842
O43286;Q9UBX8-2;Q9UBX8	O43286	Beta-1,4-galactosyltransferase 5	B4GALT5	572	+	+			ZAP-KO_HCMV_48h_WT_HCMV_48h;ZAP-KO_HCMV_72h_WT_HCMV_72h	1.70597	0.0127292	-1.41906	-2.58138	2.69155	0.00301031	-1.43866	-3.81407	NaN	1	0	NaN	NaN	1	0	NaN	27.2412	27.5382	27.4797	27.4364	27.0772	26.8374	27.6176	26.8559	26.5015	26.9283	25.9353	26.7275	26.3657	26.069	26.5288	25.9941	24.8643	26.7603	25.7326	26.662	25.5188	26.1715	25.7654	25.1779
Q9UBV7	Q9UBV7	Beta-1,4-galactosyltransferase 7;Xylosylprotein 4-beta-galactosyltransferase	B4GALT7	6862				+	ZAP-KO_mock_72h_WT_mock_72h	0.545325	0.529711	0.192056	0.728603	0.16988	0.6747	-0.163075	-0.345669	0.0899601	0.878409	0.0726624	0.184517	1.58103	0.0287475	0.543899	1.90478	27.0251	26.9256	26.841	26.3572	26.9278	26.3997	26.9029	26.3908	26.9577	27.1443	25.9177	27.0144	26.822	26.149	26.7576	26.7488	26.9883	26.7935	27.0067	27.1286	26.8728	25.5379	26.4896	27.0686
O43505	O43505	Beta-1,4-glucuronyltransferase 1	B4GAT1	610						0.0364495	0.973588	-0.0206671	-0.0697998	0.714227	0.303437	0.211163	0.865159	NaN	1	0	NaN	NaN	1	0	NaN	26.4304	26.415	26.9543	27.186	26.451	26.8471	26.9598	26.6087	25.181	24.9876	25.8585	26.2443	25.6873	26.2604	25.4562	25.8208	26.654	26.8029	26.7684	26.6776	27.1001	26.6859	26.9552	26.97
Q9NWV8;Q9NWV8-3;Q9NWV8-2	Q9NWV8;Q9NWV8-3	BRISC and BRCA1-A complex member 1	BABAM1	6617						0.150887	0.847278	-0.171388	-0.321017	1.51406	0.137871	0.246222	1.31308	0.537382	0.443254	-0.220517	-0.760105	0.0234603	0.956571	0.00976038	0.0403413	27.5167	27.4442	27.8162	29.2142	27.8877	27.6315	27.6551	27.7495	28.1825	28.0784	28.6363	28.4853	28.4928	28.4576	28.2631	27.9025	27.4712	27.8822	27.8451	28.1072	27.87	28.1591	27.9844	27.8953
Q92934	Q92934	Bcl2-associated agonist of cell death	BAD	5129						NaN	1	0	NaN	NaN	1	0	NaN	0.973182	0.0933605	-1.17646	-1.63481	NaN	1	0	NaN	27.79	27.7017	27.8784	25.7095	27.7839	26.2447	25.2764	26.2905	27.7398	27.978	25.6126	28.2095	24.6448	26.4494	28.0477	25.6407	27.6519	25.742	25.9157	26.0163	26.063	25.9432	25.7181	25.9837
Q99933-4;Q99933-3;Q99933-2;Q99933	Q99933-4;Q99933-3;Q99933-2;Q99933	BAG family molecular chaperone regulator 1	BAG1	5680						0.0611633	0.945229	-0.0563321	-0.132125	NaN	1	0	NaN	NaN	1	0	NaN	NaN	1	0	NaN	26.4009	25.7992	26.3047	26.7371	24.1977	25.0254	26.1535	25.5045	24.9546	25.5022	25.1732	25.417	25.236	25.4713	24.8535	25.262	26.2233	26.1188	25.7075	26.9671	25.1677	25.0773	27.487	26.0141
O95816;O95816-2	O95816;O95816-2	BAG family molecular chaperone regulator 2	BAG2	1106						0.029139	0.97841	0.0156813	0.0550776	1.39886	0.223403	0.172878	1.04055	0.020179	0.975737	0.0119133	0.0396157	2.18437	0.0693666	0.233289	1.48353	31.1676	31.3329	31.2475	31.9708	30.9787	31.0702	31.223	31.0564	31.632	31.3969	32.3333	31.7881	31.7968	31.878	31.609	31.7589	31.4384	31.4945	31.4561	31.3925	31.2069	31.1835	31.3721	31.2574
O95817	O95817	BAG family molecular chaperone regulator 3	BAG3	1107						0.40297	0.565241	-0.279245	-0.689273	1.34594	0.16347	0.235038	1.21688	0.516624	0.602822	0.105942	0.545144	1.06006	0.137896	0.273357	1.16918	31.7064	31.6981	31.9187	32.9713	31.6302	31.6455	31.4162	31.4123	31.7846	31.7293	31.8926	31.5973	31.3185	31.7122	31.206	31.3284	31.7706	31.7383	31.8825	31.786	31.8596	31.8292	31.7911	31.5643
O95429-2;O95429	O95429-2;O95429	BAG family molecular chaperone regulator 4	BAG4	1056						NaN	1	0	NaN	NaN	1	0	NaN	0.25918	0.640809	-0.232521	-0.497048	NaN	1	0	NaN	26.3626	26.8029	26.4608	26.1117	26.5991	24.5667	25.7022	25.3293	26.7745	26.5938	26.1324	25.6408	26.6185	25.6405	25.6117	26.5319	26.7296	24.7191	25.827	25.7277	25.7576	26.0643	25.1199	25.4047
Q9UL15;Q9UL15-2	Q9UL15;Q9UL15-2	BAG family molecular chaperone regulator 5	BAG5	7026						0.212456	0.803729	-0.157565	-0.398334	0.574203	0.405905	-0.158185	-0.690296	1.22367	0.0792703	0.66538	1.71819	0.595279	0.196897	-0.474184	-0.996454	27.23	27.545	27.4209	28.5311	27.7318	28.117	27.7051	27.5424	27.1808	27.3771	27.545	26.5199	27.0796	27.5486	27.5683	27.4614	27.5307	27.6621	27.3948	27.509	27.5232	27.7312	27.5934	27.6158
P46379-2;P46379;P46379-3;P46379-5;P46379-4	P46379-2;P46379;P46379-3;P46379-5;P46379-4	Large proline-rich protein BAG6	BAG6	2198				+	ZAP-KO_mock_72h_WT_mock_72h	0.422652	0.744153	0.0969682	0.480369	0.598971	0.436095	0.130122	0.642193	2.17047	0.0771296	0.305812	1.74176	3.176	0.0307934	0.263187	1.86779	31.0652	31.1311	31.2766	30.7927	31.1605	31.1595	31.0437	31.0231	30.6703	30.8723	30.5555	30.6387	30.6187	30.6061	30.5218	30.5753	31.1341	31.1744	31.1769	31.168	31.3677	31.3832	30.9742	31.1822
Q9UQB8-3;Q9UQB8-5;Q9UQB8-4;Q9UQB8-6;Q9UQB8-2;Q9UQB8	Q9UQB8-3;Q9UQB8-5;Q9UQB8-4;Q9UQB8-6;Q9UQB8-2;Q9UQB8	Brain-specific angiogenesis inhibitor 1-associated protein 2	BAIAP2	7141						0.611315	0.441089	-0.231085	-0.827614	2.04521	0.0697109	0.305616	1.69304	0.618122	0.521171	0.130795	0.652281	0.586077	0.255307	0.287361	0.868908	27.9462	28.2543	28.4156	28.6975	27.8215	27.7132	27.8168	27.8165	28.3276	28.1414	28.1499	27.8455	27.8037	28.3335	27.923	27.502	28.1287	27.8457	28.1803	28.2346	27.9998	28.2407	27.9364	28.2135
Q9UHR4	Q9UHR4	Brain-specific angiogenesis inhibitor 1-associated protein 2-like protein 1	BAIAP2L1	6930						0.457212	0.451828	-0.410493	-0.814226	0.627919	0.194862	-0.75113	-1.12134	1.07605	0.103434	-0.650389	-1.57	0.467387	0.284273	0.380017	0.812995	26.7682	27.2862	27.572	27.4107	27.2311	27.5613	27.3709	27.1457	26.3779	26.5641	27.0554	26.3422	25.3898	26.7876	26.2654	26.278	27.2127	25.7547	27.2395	27.1884	26.7879	27.3764	27.2103	24.9298
Q16611-2;Q16611	Q16611-2;Q16611	Bcl-2 homologous antagonist/killer	BAK1	3613	+				ZAP-KO_HCMV_48h_WT_HCMV_48h	1.18932	0.0295614	-2.55559	-2.07526	NaN	1	0	NaN	NaN	1	0	NaN	NaN	1	0	NaN	29.6364	29.6765	29.188	25.0798	25.6015	28.8937	25.9753	25.7185	25.9838	26.7816	26.1586	25.0617	23.726	25.3318	25.5253	25.1206	26.2445	26.0118	25.2352	25.867	26.3415	25.4551	25.9718	25.9187
O75531	O75531	Barrier-to-autointegration factor;Barrier-to-autointegration factor, N-terminally processed	BANF1	867			+	+	ZAP-KO_mock_48h_WT_mock_48h;ZAP-KO_mock_72h_WT_mock_72h	1.26264	0.0668014	-0.568662	-1.67877	0.515707	0.444937	-0.14287	-0.628257	1.52392	0.0463732	-0.695545	-2.01193	2.08002	0.0183273	-0.471442	-2.12373	33.2131	33.2177	33.1747	32.3399	33.0707	32.7767	32.9489	32.6377	33.1842	33.6003	32.5146	33.2741	33.3423	32.9881	33.1768	32.9657	32.4997	32.6674	32.2246	32.2791	32.5834	32.5597	32.8223	32.8972
Q92560	Q92560	Ubiquitin carboxyl-terminal hydrolase BAP1	BAP1	5056						0.335692	0.785318	-0.0918875	-0.423697	0.101957	0.815913	0.0609984	0.1907	NaN	1	0	NaN	NaN	1	0	NaN	25.8191	25.8225	25.7628	26.0673	25.5671	25.811	26.3645	25.9561	25.6807	24.7654	25.5912	25.8119	24.4446	25.4045	26.8536	25.5324	25.7989	25.6659	25.6049	26.0344	25.7823	25.9542	26.3989	25.8075
Q8IXM2-3;Q8IXM2;Q8IXM2-2	Q8IXM2-3;Q8IXM2;Q8IXM2-2	Chromatin complexes subunit BAP18	BAP18	4522				+	ZAP-KO_mock_72h_WT_mock_72h	0.934343	0.259225	-0.260915	-1.07702	0.862374	0.299091	-0.178194	-0.873754	1.22793	0.0857856	-0.595324	-1.67123	2.29469	0.013794	-0.478979	-2.26681	28.193	28.37	28.3614	28.848	28.1598	28.1536	28.4454	28.0278	28.9161	29.0577	29.9344	29.1443	29.1314	28.9682	29.2734	29.0735	28.1534	28.2324	28.1518	28.1911	28.052	27.8804	28.1429	27.9985
P80723;P80723-2	P80723;P80723-2	Brain acid soluble protein 1	BASP1	2797	+	+		+	ZAP-KO_HCMV_48h_WT_HCMV_48h;ZAP-KO_HCMV_72h_WT_HCMV_72h;ZAP-KO_mock_72h_WT_mock_72h	1.42798	0.0406485	-0.702127	-1.93122	3.59197	0.00998347	-0.488192	-2.98395	1.62272	0.0502655	-0.565901	-1.96297	1.97283	0.0247898	-0.431976	-1.97977	33.0809	33.3735	33.1659	34.196	33.1468	33.3425	33.1266	33.2002	33.1477	33.1643	33.9377	33.3291	33.3817	33.3672	33.1765	32.962	32.6949	32.784	32.9222	32.6067	32.632	32.6599	32.777	32.7945
Q07812-5;Q07812-8;Q07812;Q07812-2;Q07812-7;Q07812-6;Q07812-4;Q07812-3	Q07812-5;Q07812-8;Q07812;Q07812-2;Q07812-7	Apoptosis regulator BAX	BAX	2998						0.913237	0.194883	-0.359615	-1.19915	0.191607	0.725399	-0.0718279	-0.290367	0.731348	0.499687	0.125436	0.681999	0.696817	0.329341	-0.151486	-0.737213	31.95	32.1527	31.9021	32.7411	32.1931	32.2147	32.0156	31.7631	31.3047	31.396	31.1653	31.217	31.3595	31.6056	31.313	31.1507	31.8597	31.6691	31.88	31.8988	31.9341	32.2508	31.9667	31.7476
Q9NRL2;Q9NRL2-2	Q9NRL2;Q9NRL2-2	Bromodomain adjacent to zinc finger domain protein 1A	BAZ1A	6459	+				ZAP-KO_HCMV_48h_WT_HCMV_48h	1.92581	0.0223041	-0.612875	-2.25372	1.32917	0.112695	-0.344485	-1.44689	0.267106	0.706851	-0.115581	-0.415451	0.672722	0.137834	0.722129	1.16917	29.1264	29.2409	28.8384	29.6492	28.6406	29.145	29.0356	28.8649	27.7049	27.7841	28.3138	27.7698	25.4886	27.152	27.1768	27.3636	28.5418	28.7065	28.5855	28.5696	28.3654	28.7706	28.6119	28.5602
Q9UIG0-2;Q9UIG0	Q9UIG0-2;Q9UIG0	Tyrosine-protein kinase BAZ1B	BAZ1B	6951	+	+	+	+	ZAP-KO_HCMV_48h_WT_HCMV_48h;ZAP-KO_HCMV_72h_WT_HCMV_72h;ZAP-KO_mock_48h_WT_mock_48h;ZAP-KO_mock_72h_WT_mock_72h	2.4514	0.00346919	-0.919703	-3.08451	2.83846	0.0150526	-0.525153	-2.69753	2.81851	0.0107818	-0.670492	-3.02066	1.79903	0.0300982	-0.434536	-1.88399	31.2207	31.3548	31.2795	32.0481	31.1591	31.2857	31.1597	31.193	30.5489	30.7296	30.7934	30.5522	30.3629	30.6217	30.4994	30.1292	30.5284	30.5178	30.6918	30.4863	30.5558	30.4896	30.8636	30.7879
Q9UIF9-2;Q9UIF9-3;Q9UIF9	Q9UIF9-2;Q9UIF9-3;Q9UIF9	Bromodomain adjacent to zinc finger domain protein 2A	BAZ2A	6950	+				ZAP-KO_HCMV_48h_WT_HCMV_48h	2.02515	0.004	-1.55493	-3.02557	1.03565	0.07795	-0.892665	-1.63553	NaN	1	0	NaN	0.195905	0.556087	-0.290857	-0.424401	27.843	27.1472	27.6393	28.1467	27.5632	27.9791	27.5973	27.822	27.166	27.0944	25.5096	25.4361	27.2962	27.1788	24.9385	26.9682	25.3833	27.0472	26.3073	25.8185	27.465	26.8204	27.4784	25.6272
P50895	P50895	Basal cell adhesion molecule	BCAM	2357	+	+			ZAP-KO_HCMV_48h_WT_HCMV_48h;ZAP-KO_HCMV_72h_WT_HCMV_72h	1.60394	0.0180638	-1.12095	-2.34918	1.45553	0.0434065	-0.74923	-1.99101	0.702888	0.324057	-0.276749	-0.949935	0.358181	0.33738	0.568851	0.724259	27.0084	26.8964	26.3152	27.8894	27.3944	27.3317	27.4765	27.4129	27.5103	27.3505	28.0415	27.3168	27.8755	27.8696	25.1686	26.0607	25.3767	25.9749	25.9824	26.2914	26.9902	26.4797	27.1865	25.9623
Q9UHQ4;Q9UHQ4-2	Q9UHQ4;Q9UHQ4-2	B-cell receptor-associated protein 29	BCAP29	6928	+				ZAP-KO_HCMV_48h_WT_HCMV_48h	1.52844	0.0234065	-0.999863	-2.21097	0.88262	0.173747	-0.362483	-1.17935	0.167584	0.785673	-0.103377	-0.305387	1.11844	0.0802985	-0.418705	-1.41627	30.5687	30.5167	30.0303	31.5252	30.3178	30.3599	30.1993	29.9076	29.4955	29.6044	30.5415	29.7884	29.5538	29.9054	29.8226	29.353	29.7165	29.9116	29.8239	29.1894	29.6463	29.4604	30.2865	29.9414
P51572;P51572-2	P51572;P51572-2	B-cell receptor-associated protein 31	BCAP31	2381						0.00930427	0.992806	0.0048275	0.0175985	0.290424	0.58388	0.126728	0.449342	1.35358	0.103583	0.411031	1.56846	0.281193	0.678035	0.0533762	0.298542	33.4695	33.5351	33.3193	34.0081	33.8912	33.9249	33.6347	33.3528	33.048	32.6622	33.4252	32.9309	32.9446	33.2171	33.214	33.0745	33.7055	33.5827	33.7302	33.3328	33.758	33.5209	34.1049	33.9268
P56945;P56945-3;P56945-5;P56945-8;P56945-7;P56945-2;P56945-6;P56945-4;Q14511-3;Q14511	P56945;P56945-3;P56945-5;P56945-8;P56945-7;P56945-2;P56945-6;P56945-4	Breast cancer anti-estrogen resistance protein 1	BCAR1	2561			+	+	ZAP-KO_mock_48h_WT_mock_48h;ZAP-KO_mock_72h_WT_mock_72h	0.250189	0.750143	-0.201026	-0.47002	0.577839	0.461235	-0.119418	-0.606186	2.77026	0.0203113	0.467651	2.50162	2.71151	0.0188807	0.352427	2.10669	29.4215	29.4605	29.3469	30.6692	29.3363	29.344	29.3023	29.5405	29.4076	29.438	29.597	29.3403	29.2423	29.5192	29.3117	29.2471	29.2861	29.4967	29.6569	29.6543	29.2115	29.1803	29.5004	29.1531
O75815;O75815-3;O75815-2	O75815;O75815-3;O75815-2	Breast cancer anti-estrogen resistance protein 3	BCAR3	897						0.499375	0.427456	-0.372122	-0.844321	0.938767	0.120181	-0.602768	-1.41055	0.653522	0.229823	0.721143	1.14574	0.657333	0.172537	0.472793	1.06142	27.6536	27.583	28.3254	28.8811	27.3516	27.5638	27.7265	28.6535	26.4755	27.4926	26.9954	25.1828	27.0087	27.179	26.3334	25.758	27.3367	27.695	28.0027	27.9201	27.0559	26.8976	27.6169	27.314
O75934	O75934	Pre-mRNA-splicing factor SPF27	BCAS2	919		+	+	+	ZAP-KO_HCMV_72h_WT_HCMV_72h;ZAP-KO_mock_48h_WT_mock_48h;ZAP-KO_mock_72h_WT_mock_72h	1.33813	0.065277	-0.517315	-1.68999	3.3685	0.0282057	-0.348832	-2.3266	3.28301	0.00701538	-0.699843	-3.43242	2.64591	0.0043342	-0.706966	-2.95681	30.5182	30.5191	30.9457	29.9811	30.5905	30.5065	30.5487	30.6614	30.1492	30.2641	29.9935	30.0193	30.2867	30.412	30.1269	29.9743	30.1022	30.0372	29.9131	29.8423	30.1609	30.2211	30.334	30.1958
Q9H6U6-2;Q9H6U6-7;Q9H6U6;Q9H6U6-3;Q9H6U6-8;Q9H6U6-6	Q9H6U6-2;Q9H6U6-7;Q9H6U6;Q9H6U6-3;Q9H6U6-8;Q9H6U6-6	Breast carcinoma-amplified sequence 3	BCAS3	6201			+		ZAP-KO_mock_48h_WT_mock_48h	0.413921	0.516415	-0.362826	-0.743855	0.106751	0.769858	-0.13325	-0.237705	2.11605	0.0129552	-1.07714	-2.88293	0.618505	0.175672	-0.554871	-1.05445	26.6183	26.437	26.6063	27.3618	25.5263	26.8822	26.5552	26.7389	26.712	26.877	27.1019	26.908	26.8649	27.0964	26.9114	26.5654	27.1498	26.6591	25.629	26.1341	25.5665	25.9879	26.4451	27.1701
P54687-4;P54687;P54687-5;P54687-2;P54687-3	P54687-4;P54687;P54687-5;P54687-2;P54687-3	Branched-chain-amino-acid aminotransferase, cytosolic	BCAT1	2494						0.0273957	0.981911	0.0119114	0.0478442	1.40903	0.0560359	0.58646	1.81635	1.18033	0.109608	0.494341	1.54321	0.397485	0.4634	-0.133878	-0.539925	27.6889	27.759	27.9473	28.2746	26.886	27.3849	27.0028	26.6889	28.2011	28.345	28.1289	27.3929	28.576	28.6988	28.2413	28.2775	27.8078	27.9726	27.8258	28.1113	27.4878	27.1617	27.7058	27.9532
O15382;O15382-2	O15382;O15382-2	Branched-chain-amino-acid aminotransferase, mitochondrial	BCAT2	529				+	ZAP-KO_mock_72h_WT_mock_72h	0.699866	0.54711	-0.139329	-0.70844	0.0137911	0.979909	-0.00705147	-0.0258642	0.383155	0.563149	-0.187601	-0.597961	1.95298	0.0251708	0.429462	1.96326	28.3793	28.3797	28.3807	28.6497	28.6518	28.4724	28.3759	28.7356	28.6194	28.7796	28.0864	28.6422	28.3161	28.1238	28.1099	28.272	28.1148	28.401	28.4153	28.3009	28.548	28.7963	28.1249	28.7382
Q9P287;Q9P287-4;Q9P287-3;Q9P287-2	Q9P287;Q9P287-4;Q9P287-3;Q9P287-2	BRCA2 and CDKN1A-interacting protein	BCCIP	6787						1.01489	0.2411	0.25334	1.10757	1.36542	0.132761	0.282305	1.34159	0.846261	0.267621	0.283198	1.05742	0.300587	0.564193	-0.0988069	-0.415383	29.4441	29.3009	29.4888	28.9786	29.8052	29.4663	29.6262	29.869	29.65	29.8415	29.0791	29.4211	29.4818	29.341	29.3314	29.394	29.4459	29.6969	29.5999	29.4831	30.1472	29.8566	29.9738	29.9183
P12694;P12694-2	P12694;P12694-2	2-oxoisovalerate dehydrogenase subunit alpha, mitochondrial	BCKDHA	1475						0.238252	0.82895	-0.0885901	-0.353547	0.389145	0.5322	-0.12079	-0.512131	0.197008	0.864799	0.0339251	0.202007	0.331029	0.599675	0.0732312	0.377019	28.8557	28.8965	28.6094	28.4016	29.2775	29.4069	29.0732	28.879	28.3553	28.4964	28.639	28.4446	28.6801	28.5279	28.5602	28.6523	28.7532	28.3193	28.6484	28.688	29.0432	29.1734	28.8416	29.0954
O14874;O14874-2;O14874-3	O14874;O14874-2;O14874-3	[3-methyl-2-oxobutanoate dehydrogenase [lipoamide]] kinase, mitochondrial	BCKDK	442			+		ZAP-KO_mock_48h_WT_mock_48h	0.393996	0.475859	-0.64615	-0.78863	0.148737	0.748425	0.080195	0.262393	2.81043	0.00250746	-1.61597	-4.09075	0.716398	0.22272	0.259181	0.937725	27.9199	27.7091	28.1183	27.47	28.2943	27.9945	27.9816	28.4323	28.14	27.6844	27.4394	27.714	27.5085	27.6431	27.8536	27.5791	26.733	25.3948	27.8709	28.6341	27.7788	28.5867	28.397	28.2609
O95999	O95999	B-cell lymphoma/leukemia 10	BCL10	1128						0.368952	0.803881	0.0749393	0.398404	0.187891	0.734956	-0.0666027	-0.278669	0.151434	0.848945	0.0513639	0.223693	0.453978	0.483714	0.104912	0.514535	27.5295	27.7414	27.7895	27.9081	27.5911	27.467	27.5005	27.4556	27.61	27.9058	27.9135	27.5629	27.4336	27.5243	27.439	27.6434	27.9136	27.837	27.7304	27.7872	27.4751	27.1483	27.7907	27.3336
Q07817;Q07817-3;Q07817-2	Q07817;Q07817-3;Q07817-2	Bcl-2-like protein 1	BCL2L1	2999						0.220674	0.736381	0.432302	0.488596	NaN	1	0	NaN	NaN	1	0	NaN	NaN	1	0	NaN	28.0144	26.9608	28.3102	25.4522	25.8008	25.4552	28.0546	27.8209	28.055	27.8965	25.8604	25.5978	27.5659	26.1158	27.7024	26.2596	28.0404	28.1573	27.9852	26.2839	25.0824	28.1047	26.3092	27.145
Q9BXK5;Q9BXK5-4;Q9BXK5-2	Q9BXK5;Q9BXK5-4	Bcl-2-like protein 13	BCL2L13	5914						1.03353	0.0940229	-0.639205	-1.52271	0.400928	0.477937	0.162992	0.584513	0.210817	0.780684	-0.077188	-0.314077	0.517987	0.416343	0.129823	0.602836	30.8809	31.0448	30.9095	32.1214	30.8823	30.9773	30.7723	30.5177	29.7912	29.6561	30.2237	30.0293	29.8609	29.9863	30.0058	29.7816	30.5259	30.9467	30.5379	30.3893	30.9474	30.5311	31.1411	31.182
Q8WUZ0;Q8WUZ0-2	Q8WUZ0;Q8WUZ0-2	B-cell CLL/lymphoma 7 protein family member C	BCL7C	4963		+		+	ZAP-KO_HCMV_72h_WT_HCMV_72h;ZAP-KO_mock_72h_WT_mock_72h	NaN	1	0	NaN	1.25524	0.0498906	-0.927118	-1.88717	0.404585	0.403418	0.753087	0.818415	2.79372	0.00390083	-0.664389	-2.98986	25.8462	26.4407	24.9794	25.757	27.0118	27.0835	27.1098	27.0379	25.3688	27.3307	24.1282	27.4364	27.2417	27.3757	27.3624	27.2821	26.674	25.7477	26.7796	26.4799	25.7582	25.2193	26.8848	26.6722
Q86UU0-4;Q86UU0-2;Q86UU0;Q86UU0-3	Q86UU0-4;Q86UU0-2;Q86UU0;Q86UU0-3	B-cell CLL/lymphoma 9-like protein	BCL9L	4365				+	ZAP-KO_mock_72h_WT_mock_72h	NaN	1	0	NaN	1.21154	0.0561477	-0.87155	-1.81723	0.115014	0.8161	-0.198531	-0.267832	1.44927	0.0139584	-1.38801	-2.26083	24.9604	25.7501	25.2574	27.9224	27.1159	27.3891	27.4534	27.4696	27.2471	27.3397	27.6968	28.2788	27.3428	27.2167	25.4628	27.3148	26.6404	28.1604	25.4031	25.6168	27.3719	25.8465	25.9016	26.8218
Q9NYF8-2;Q9NYF8;Q9NYF8-3;Q9NYF8-4	Q9NYF8-2;Q9NYF8;Q9NYF8-3;Q9NYF8-4	Bcl-2-associated transcription factor 1	BCLAF1	6679						0.875506	0.193626	-0.390328	-1.20171	0.566054	0.401932	-0.165357	-0.698876	0.397687	0.585603	-0.152926	-0.568632	1.07253	0.254623	-0.150784	-0.87126	32.1559	32.1169	32.0303	32.9067	32.2011	32.3755	32.1263	32.1424	32.0296	31.9888	32.6543	32.1789	32.0815	32.2427	32.2256	32.0305	31.9474	32.0808	31.9846	31.6356	31.909	31.8329	32.3934	32.0485
P11274-2;P11274	P11274-2;P11274	Breakpoint cluster region protein	BCR	1443						0.10801	0.89942	0.10082	0.226676	0.289725	0.636823	-0.0887675	-0.389735	0.0219132	0.967685	0.0353537	0.0544286	0.483851	0.318401	-0.258286	-0.753636	28.1538	27.8555	28.2564	26.9176	27.9375	27.7576	27.9608	27.6943	27.7127	28.0264	26.1861	28.2846	28.2463	27.8714	28.1922	27.4336	27.8895	27.5309	27.8507	28.3155	27.5128	27.7997	28.0263	27.6564
Q9Y276	Q9Y276	Mitochondrial chaperone BCS1	BCS1L	7163		+		+	ZAP-KO_HCMV_72h_WT_HCMV_72h;ZAP-KO_mock_72h_WT_mock_72h	0.179641	0.802147	-0.315146	-0.401942	3.62507	0.00406897	0.68504	3.64327	0.208503	0.796881	0.0667057	0.293631	2.58666	0.00511671	0.660987	2.82883	27.8045	27.9604	27.8494	26.798	27.6628	27.3429	27.5818	27.7	27.889	27.7882	27.532	27.683	27.8078	27.5745	27.3752	27.2503	28.3522	27.3464	27.9455	25.5076	28.2101	28.3037	28.1814	28.3324
Q02338	Q02338	D-beta-hydroxybutyrate dehydrogenase, mitochondrial	BDH1	2906						0.335192	0.605176	0.358552	0.644175	1.85993	0.0643132	0.349434	1.7334	NaN	1	0	NaN	0.407457	0.375561	0.236526	0.664223	25.7813	26.1633	25.9634	24.3088	26.2058	26.5473	26.531	26.2784	27.1264	25.358	26.371	24.1898	25.1904	25.9701	25.4168	25.7993	26.0964	26.0585	25.3934	26.1028	26.6698	26.863	26.7893	26.6382
Q9BUT1;Q9BUT1-3;Q9BUT1-2	Q9BUT1;Q9BUT1-3;Q9BUT1-2	3-hydroxybutyrate dehydrogenase type 2	BDH2	5837						0.53756	0.345282	-0.515932	-0.947223	0.464329	0.513166	-0.112185	-0.536624	1.33418	0.105624	-0.412835	-1.55833	0.390835	0.302284	0.625552	0.780901	28.1186	28.3714	27.7875	29.1752	27.7592	27.6826	28.0833	28.016	27.8514	28.2953	27.8692	28.4106	27.8701	27.8148	25.3475	28.3572	27.8705	27.8822	27.0062	28.6301	27.7684	27.6369	27.8218	27.8653
Q14457	Q14457	Beclin-1	BECN1	3339						0.408496	0.454224	0.652708	0.810595	0.830447	0.140809	-0.592407	-1.29733	0.35278	0.694283	0.0908427	0.430835	0.841025	0.0756366	-1.03893	-1.44524	26.633	23.911	26.9838	26.3694	26.8059	26.9358	26.897	26.4202	26.6914	26.75	26.6966	26.5458	26.5973	27.1025	26.4611	26.7676	26.729	26.3523	26.6895	26.7372	25.3586	26.7138	25.8803	26.7366
O15155;O15155-2	O15155;O15155-2	BET1 homolog	BET1	496				+	ZAP-KO_mock_72h_WT_mock_72h	0.800719	0.131663	0.914495	1.36997	0.921824	0.195672	0.291337	1.11767	1.04652	0.0743819	1.35905	1.75896	1.01665	0.0411071	1.40482	1.72836	28.5512	27.9407	29.0882	26.5405	28.4228	28.6166	28.7164	28.0258	28.2584	26.4679	27.8215	25.3126	28.201	25.8482	25.6174	28.1745	28.773	29.373	28.7947	28.8377	28.8257	28.6409	28.8216	28.6586
Q9NYM9	Q9NYM9	BET1-like protein	BET1L	6689						1.13592	0.054006	-1.01036	-1.7859	NaN	1	0	NaN	NaN	1	0	NaN	NaN	1	0	NaN	25.9821	27.4124	27.6453	27.1103	26.2913	26.2485	25.531	26.2045	24.313	28.3484	27.0209	28.4507	26.0686	28.2441	28.1193	25.1809	26.3983	26.6291	25.558	25.5234	25.7029	26.4841	26.4029	25.6814
P21810	P21810	Biglycan	BGN	1717	+	+			ZAP-KO_HCMV_48h_WT_HCMV_48h;ZAP-KO_HCMV_72h_WT_HCMV_72h	2.60885	0.0166141	-0.474678	-2.43419	2.52313	0.0197563	-0.549803	-2.56291	0.57691	0.389336	-0.266071	-0.84092	0.622575	0.291301	-0.207364	-0.802407	30.0702	30.0576	29.9347	30.0826	30.0137	30.1305	29.9456	29.7208	29.7257	29.8384	30.5324	30.4867	30.0164	29.6857	30.3888	30.1971	29.4377	29.8123	29.4349	29.5615	29.2438	29.4654	29.5821	29.32
Q9H694;Q9H694-2	Q9H694;Q9H694-2	Protein bicaudal C homolog 1	BICC1	6185		+			ZAP-KO_HCMV_72h_WT_HCMV_72h	0.107639	0.881029	-0.251182	-0.261195	4.24489	0	-1.71444	-6.32845	1.35272	0.0556355	-0.760137	-1.90093	1.23976	0.0529175	-0.51507	-1.61062	24.7534	27.2861	28.1006	27.5527	27.1891	27.2783	27.1859	27.3527	28.8332	28.6578	29.8748	28.8052	29.5043	29.2437	29.1662	28.5088	26.859	27.2823	25.3896	27.1572	25.7927	25.3753	25.8332	25.147
Q8TD16;Q8TD16-2	Q8TD16;Q8TD16-2	Protein bicaudal D homolog 2	BICD2	4881						1.05221	0.162442	0.345093	1.27811	0.979288	0.196099	0.269002	1.11652	0.0714892	0.930691	-0.022893	-0.106692	0.380809	0.517359	0.101879	0.470217	29.0845	29.1053	28.8379	29.6332	29.0544	29.1999	28.837	28.5659	29.4058	29.4022	29.4591	29.026	29.2395	29.1497	28.9243	28.821	29.48	29.56	29.5595	29.4418	29.1603	29.1832	29.2621	29.1278
P55957-2;P55957;P55957-4	P55957-2;P55957;P55957-4	BH3-interacting domain death agonist;BH3-interacting domain death agonist p15;BH3-interacting domain death agonist p13;BH3-interacting domain death agonist p11	BID	2544						0.506166	0.515596	-0.228665	-0.744672	0.895315	0.204075	0.284179	1.09039	0.471482	0.61253	0.107829	0.529842	0.2693	0.586362	0.0979547	0.391844	29.0611	29.0903	29.2256	29.8163	28.6746	28.7052	29.1982	28.9018	28.761	29.0574	29.1501	28.9508	28.8753	29.3315	28.7208	29.1514	28.8828	28.9581	29.0616	29.3762	29.0657	29.4722	29.0293	29.0494
O00499;O00499-6;O00499-11;O00499-3;O00499-2;O00499-5;O00499-9;O00499-10;O00499-7;O00499-8;O00499-4	O00499;O00499-6;O00499-11;O00499-3;O00499-2;O00499-5;O00499-9;O00499-10;O00499-7;O00499-8;O00499-4	Myc box-dependent-interacting protein 1	BIN1	359	+			+	ZAP-KO_HCMV_48h_WT_HCMV_48h;ZAP-KO_mock_72h_WT_mock_72h	1.63575	0.0294646	-0.662718	-2.07874	0.603535	0.388528	-0.164819	-0.719177	1.84713	0.069343	-0.378517	-1.79547	2.76153	0.0038374	-0.673141	-2.98329	29.5768	29.5194	29.8749	30.4191	29.4423	29.6473	29.2097	29.1089	29.591	29.6388	29.8852	29.8626	30.0426	30.1906	29.908	29.6994	29.2866	29.277	28.9686	29.2073	29.3108	29.1935	29.0921	29.1525
Q9NQY0;Q9NQY0-2	Q9NQY0;Q9NQY0-2	Bridging integrator 3	BIN3	6427	+	+			ZAP-KO_HCMV_48h_WT_HCMV_48h;ZAP-KO_HCMV_72h_WT_HCMV_72h	1.24918	0.0383106	-1.20315	-1.97248	1.91545	0.0235614	-0.781814	-2.43892	0.96447	0.175763	-0.410389	-1.29131	0.789289	0.0966804	-0.828858	-1.33563	26.5993	27.0349	27.0552	27.3719	26.6375	26.9234	26.3657	27.068	27.0506	26.7029	26.3621	26.8461	26.4784	26.7797	26.506	24.6844	26.3163	24.5494	25.6074	26.7755	25.7409	26.4249	25.8976	25.804
Q9NR09;REV__Q96C03;REV__Q96C03-3	Q9NR09	Baculoviral IAP repeat-containing protein 6	BIRC6	6430				+	ZAP-KO_mock_72h_WT_mock_72h	0.121845	0.889198	0.100749	0.246408	0.47867	0.412045	0.192136	0.680943	0.622198	0.466389	-0.163674	-0.727085	2.82969	0.00282251	0.863707	3.36951	28.1765	27.9958	28.3684	29.3031	28.2952	28.2847	28.5927	28.1372	28.4901	28.6451	28.9199	28.5595	27.8335	28.3026	28.0737	28.4928	28.5382	28.419	28.4267	28.8628	28.7944	28.7501	28.1395	28.3944
Q13867	Q13867	Bleomycin hydrolase	BLMH	3261		+	+	+	ZAP-KO_HCMV_72h_WT_HCMV_72h;ZAP-KO_mock_48h_WT_mock_48h;ZAP-KO_mock_72h_WT_mock_72h	0.674673	0.35573	-0.280605	-0.933276	1.82823	0.0399117	-0.52714	-2.0596	3.54332	0.00757233	-0.5818	-3.28033	2.55652	0.00602141	-0.635345	-2.75889	29.498	29.3653	29.5717	29.9924	29.9263	29.717	29.4298	30.0414	30.058	30.0314	30.1552	30.0379	30.055	30.4764	30.2087	30.0379	28.9439	29.2412	29.5441	29.5758	29.0766	29.4611	29.2467	29.2215
Q6QNY1;Q6QNY1-2	Q6QNY1;Q6QNY1-2	Biogenesis of lysosome-related organelles complex 1 subunit 2	BLOC1S2	4099						NaN	1	0	NaN	NaN	1	0	NaN	0.30029	0.521159	-0.730713	-0.652163	NaN	1	0	NaN	26.4509	24.6526	26.0056	25.504	26.362	25.3514	25.3486	25.9574	27.2611	27.2583	27.1491	24.7931	26.9991	27.4545	24.6405	27.5246	26.8768	25.5832	25.0776	26.0389	24.7703	25.4587	26.2489	25.7129
Q6QNY0	Q6QNY0	Biogenesis of lysosome-related organelles complex 1 subunit 3	BLOC1S3	4098						1.07865	0.0622263	-1.00847	-1.72016	NaN	1	0	NaN	NaN	1	0	NaN	NaN	1	0	NaN	27.035	26.8489	26.8746	27.6977	25.8669	26.727	25.5769	25.3931	27.1358	27.0706	26.0318	25.942	24.778	27.0559	26.2211	24.7223	27.0285	24.9331	26.001	26.4596	26.0666	25.7983	27.1269	26.6022
Q8TDH9;Q8TDH9-2;Q8TDH9-3	Q8TDH9;Q8TDH9-2;Q8TDH9-3	Biogenesis of lysosome-related organelles complex 1 subunit 5	BLOC1S5	4892				+	ZAP-KO_mock_72h_WT_mock_72h	0.540244	0.497019	0.222888	0.765092	NaN	1	0	NaN	NaN	1	0	NaN	2.13079	0.00725	0.817683	2.67072	25.391	26.1829	25.5213	25.6341	25.6072	25.485	26.2327	25.2544	24.2653	25.6179	26.7796	27.6066	25.6247	25.8736	25.6288	25.5858	25.8766	26.1211	25.7389	25.8843	25.898	26.4298	26.1702	26.1422
P53004	P53004	Biliverdin reductase A	BLVRA	2449						1.05717	0.120215	0.465037	1.41709	0.31615	0.550113	0.141962	0.489763	1.24142	0.276589	0.185857	1.03705	1.09233	0.0907241	0.388494	1.36175	29.6868	30.0145	29.7734	30.5061	29.6087	29.6505	30.2207	30.1142	30.0018	30.1368	30.2914	30.1065	30.061	29.9555	30.5098	30.6984	30.3088	30.2373	30.4521	30.8427	30.1637	30.2616	29.7867	29.9498
P30043	P30043	Flavin reductase (NADPH)	BLVRB	1905		+		+	ZAP-KO_HCMV_72h_WT_HCMV_72h;ZAP-KO_mock_72h_WT_mock_72h	0.12589	0.889339	-0.092536	-0.24646	2.02954	0.04614	-0.40691	-1.9556	0.737097	0.260471	-0.375243	-1.07385	4.08792	0.00310231	-0.47636	-3.16298	31.1679	31.1662	31.5993	30.3299	31.114	31.2765	31.5666	31.4188	31.4515	31.4378	30.4332	31.3754	31.52	31.3726	31.3458	31.4248	30.7822	30.9832	30.9902	31.1375	30.9031	31.0781	30.8642	30.9027
P35226	P35226	Polycomb complex protein BMI-1	BMI1	2012						0.323345	0.604279	-0.4245	-0.646006	0.610206	0.201206	-0.759024	-1.10077	NaN	1	0	NaN	0.630938	0.191229	0.43064	1.01226	27.0722	27.114	27.4307	25.9873	26.4271	27.6225	27.5418	27.3732	27.0816	27.1097	26.2562	25.1751	27.0514	26.6982	25.6702	27.0155	25.0996	26.9525	26.9821	26.872	25.0033	27.1012	26.5153	27.3088
Q9NSY1;Q9NSY1-2;Q9NSY1-3	Q9NSY1;Q9NSY1-2;Q9NSY1-3	BMP-2-inducible protein kinase	BMP2K	6506						0.621932	0.223271	-0.895522	-1.14113	0.774686	0.256705	-0.250028	-0.963538	0.207126	0.684883	-0.288804	-0.441747	0.0424285	0.889774	-0.0605488	-0.101502	27.6375	27.6243	27.6849	28.5194	28.3101	27.7216	28.0887	27.8757	26.9335	27.0888	27.6767	27.3505	27.497	27.2984	27.6183	27.4703	27.9069	25.0586	27.6115	27.307	27.5726	27.7603	27.6534	28.0096
Q13873-2;Q13873	Q13873-2;Q13873	Bone morphogenetic protein receptor type-2	BMPR2	3263						0.35861	0.672123	0.17539	0.563734	0.107739	0.755275	-0.20089	-0.254757	0.114144	0.832098	-0.130042	-0.248676	0.423583	0.323568	0.341615	0.745553	25.5222	26.0423	25.9019	26.1749	26.5933	26.4779	26.4018	25.1912	24.548	25.999	26.3184	25.9467	25.75	25.8609	25.4453	26.1093	25.7675	26.2518	25.8822	26.4413	26.6071	24.1908	26.2138	26.8491
Q14692	Q14692	Ribosome biogenesis protein BMS1 homolog	BMS1	3372						2.05627	0.159315	-0.194118	-1.28685	0.760681	0.292681	-0.207824	-0.885901	0.175958	0.836248	-0.0523419	-0.242665	0.0459339	0.938445	0.0101032	0.057146	30.1816	30.2177	30.1935	30.3297	30.4359	30.2593	30.3087	30.1688	29.6536	29.5662	29.8893	29.6393	29.5573	29.6954	29.6091	29.551	30.0372	30.1244	30.0453	29.9392	29.8958	30.4343	29.9358	30.0755
Q12981;Q12981-1;Q12981-2;Q12981-3	Q12981;Q12981-1;Q12981-2;Q12981-3	Vesicle transport protein SEC20	BNIP1	3105						0.627471	0.389144	-0.275312	-0.891005	0.120493	0.837765	0.0346479	0.167141	0.0462406	0.938872	0.0341883	0.0954374	0.388828	0.443701	0.15628	0.566449	30.4791	30.4208	30.1381	30.8627	30.4541	30.4177	30.0884	30.3915	30.0422	29.9124	30.6575	29.566	29.9078	30.1047	29.6776	29.8612	30.3873	30.2795	30.3665	29.7661	30.2624	30.2553	30.4597	30.5129
Q12983	Q12983	BCL2/adenovirus E1B 19 kDa protein-interacting protein 3	BNIP3	3106						NaN	1	0	NaN	0.326621	0.481705	-0.23518	-0.579182	NaN	1	0	NaN	NaN	1	0	NaN	24.8614	25.4817	25.4811	25.9239	26.1515	26.2008	26.0678	26.0656	25.9112	25.2387	25.1393	24.9552	26.0879	24.6616	25.7048	25.8626	26.1168	24.8835	24.9212	24.7938	25.545	25.2247	26.2231	26.552
O60238-2;O60238	O60238-2;O60238	BCL2/adenovirus E1B 19 kDa protein-interacting protein 3-like	BNIP3L	684	+	+			ZAP-KO_HCMV_48h_WT_HCMV_48h;ZAP-KO_HCMV_72h_WT_HCMV_72h	1.54788	0.0164685	-1.65342	-2.44756	1.43882	0.0294492	-1.61471	-2.30047	0.2167	0.771435	0.0846591	0.330552	1.16446	0.0756798	-0.415223	-1.44532	27.1509	27.1244	27.0226	28.0916	27.4383	27.4003	27.6954	27.4403	27.7806	27.7853	27.4049	27.8237	28.0752	28.2178	28.1058	28.2101	25.4279	26.3353	24.3499	26.6628	27.064	26.7244	25.0989	24.6282
Q8NFC6	Q8NFC6	Biorientation of chromosomes in cell division protein 1-like 1	BOD1L1	4798	+		+	+	ZAP-KO_HCMV_48h_WT_HCMV_48h;ZAP-KO_mock_48h_WT_mock_48h;ZAP-KO_mock_72h_WT_mock_72h	2.39082	0.00242105	-1.33405	-3.3698	1.37318	0.0711826	-0.484812	-1.67954	1.31901	0.0397489	-1.44141	-2.11407	3.56593	0.00120755	-1.39688	-4.91879	28.8618	28.9492	29.1697	29.3726	28.2093	28.7871	28.4563	28.3763	28.1355	28.3063	28.265	28.2956	27.9861	28.0393	28.0412	27.6213	28.1851	28.1613	27.6438	27.027	28.1272	27.993	28.2092	27.5603
Q9H3K6;Q9H3K6-2	Q9H3K6;Q9H3K6-2	BolA-like protein 2	BOLA2	6133						0.0691192	0.957903	0.0259552	0.110893	0.0252832	0.954258	-0.0161853	-0.0507638	0.153615	0.804114	-0.0974832	-0.284292	1.50991	0.0656171	-0.329578	-1.51568	28.5439	28.5969	28.6855	28.1246	28.6936	28.7638	28.2278	28.1044	28.9309	29.1528	28.3116	28.1756	28.5655	28.9063	28.5148	28.4165	28.3834	28.489	28.5952	28.5871	28.7713	28.0681	28.4296	28.4558
Q53S33	Q53S33	BolA-like protein 3	BOLA3	3763						0.00889269	0.991674	-0.00886488	-0.0203904	0.265406	0.496098	-0.411002	-0.557564	NaN	1	0	NaN	0.804043	0.105529	-0.660009	-1.29875	27.2636	27.2791	26.9671	27.9383	28.0001	27.9234	27.1022	27.1315	25.6951	25.851	27.155	25.984	26.4641	25.846	26.3746	26.4108	27.4005	27.9048	27.4745	26.6328	27.537	25.4768	28.2434	27.256
Q14137;Q14137-2	Q14137;Q14137-2	Ribosome biogenesis protein BOP1	BOP1	3292			+		ZAP-KO_mock_48h_WT_mock_48h	0.213629	0.795292	-0.178481	-0.412002	0.0494474	0.921253	-0.0224848	-0.0867072	2.91432	0.0104037	0.641222	3.02806	1.04499	0.189337	0.205168	1.01733	29.4785	29.4351	29.6536	30.7739	29.984	30.0758	29.4514	29.8995	29.3092	29.0846	29.2852	29.0272	29.2693	29.1572	28.8986	29.0846	29.7595	29.779	29.7444	29.3443	29.8759	29.5988	29.95	29.896
P07738	P07738	Bisphosphoglycerate mutase	BPGM	1302						0.577653	0.274421	0.712363	1.04948	0.405718	0.317484	-0.977356	-0.841123	0.271085	0.572356	-0.548527	-0.586541	0.67627	0.127687	-0.876885	-1.20806	27.7343	27.6812	25.5802	28.0365	27.1825	25.4052	27.6417	27.7542	27.6624	27.8016	27.4946	26.4415	28.042	27.7441	27.2276	27.5968	27.9238	28.334	27.748	27.8758	27.6373	24.6181	24.2707	27.5481
Q86WA6-2;Q86WA6	Q86WA6-2;Q86WA6	Valacyclovir hydrolase	BPHL	4396			+		ZAP-KO_mock_48h_WT_mock_48h	2.04983	0.141593	0.207076	1.34097	0.22981	0.690185	-0.0767717	-0.327261	1.45704	0.0334439	-1.21922	-2.22	0.895348	0.253254	0.172836	0.874295	26.949	26.9083	26.9777	26.9067	27.5042	27.1575	27.0766	27.0117	26.933	27.1247	27.3247	27.1413	26.8796	26.7679	26.9849	26.7966	27.2313	27.2182	27.0109	27.1096	26.9439	27.0205	27.1949	27.2837
O95861-4;O95861;O95861-2;O95861-3	O95861-4;O95861;O95861-2;O95861-3	3(2),5-bisphosphate nucleotidase 1	BPNT1	1115						0.151729	0.899351	-0.0534968	-0.227872	1.10029	0.215744	0.21283	1.05954	2.88134	0.0735571	0.256693	1.76542	1.55095	0.149915	-0.185676	-1.12866	29.9054	29.8204	29.7058	30.2897	29.4332	29.6779	29.4099	29.7591	30.0146	29.968	29.9034	29.8613	30.1425	30.1174	30.1535	29.9427	29.8449	29.9956	29.7751	29.8916	29.9114	29.6669	29.7643	29.7889
Q12830-4;Q12830-2;Q12830	Q12830-4;Q12830-2;Q12830	Nucleosome-remodeling factor subunit BPTF	BPTF	3072				+	ZAP-KO_mock_72h_WT_mock_72h	1.0351	0.0968814	-0.617512	-1.51156	0.0637055	0.881592	-0.0411019	-0.124866	0.334538	0.553376	-0.279457	-0.612223	1.31243	0.0205569	-1.28944	-2.07028	28.4622	28.3067	28.1789	28.5691	28.0899	27.8573	27.7093	27.9986	28.3076	27.6448	27.9135	27.128	27.7366	28.0512	27.4809	27.2653	28.2155	26.9695	27.6455	28.2165	28.0654	27.7369	28.339	27.3493
Q6PJG6;Q6PJG6-3;Q6PJG6-2	Q6PJG6	BRCA1-associated ATM activator 1	BRAT1	4089			+		ZAP-KO_mock_48h_WT_mock_48h	0.0706432	0.946982	-0.0376811	-0.129627	0.827891	0.225556	0.2757	1.0349	2.9071	0.00614546	0.973016	3.60199	0.662703	0.14221	-0.705564	-1.15277	26.6757	26.6555	26.8686	27.4587	26.5399	27.192	26.9583	26.8983	25.8413	26.0277	26.4154	25.9732	26.4571	26.6462	27.1022	26.9502	26.8872	26.7779	26.9136	26.9291	27.283	27.3787	26.9459	27.0835
P46736-2;P46736-3;P46736;P46736-5;P46736-4	P46736-2;P46736-3;P46736;P46736-5	Lys-63-specific deubiquitinase BRCC36	BRCC3	2204						0.117017	0.890207	0.106705	0.242893	0.694935	0.23142	0.352997	1.01918	0.347392	0.589288	0.18415	0.562093	0.405453	0.345379	0.316466	0.712684	28.8078	28.8893	28.6898	30.1247	28.7776	28.3848	28.0616	28.9089	29.0566	28.7332	28.749	29.6204	28.9646	29.1695	29.0786	28.6242	29.1919	29.2283	29.1296	29.3886	28.6073	29.01	29.262	28.6657
O95696;O95696-2	O95696;O95696-2	Bromodomain-containing protein 1	BRD1	1087						0.137364	0.856341	0.198886	0.307179	0.189156	0.664788	-0.137299	-0.356735	NaN	1	0	NaN	NaN	1	0	NaN	26.4772	26.6532	24.637	26.6335	26.6499	27.1052	26.4558	26.3533	25.9971	26.1017	25.821	26.123	26.1036	24.3764	26.9046	27.3005	25.7219	26.0625	26.7446	26.6675	26.8816	25.8297	26.6625	26.6413
P25440;P25440-2;P25440-3;P25440-4	P25440;P25440-2;P25440-3;P25440-4	Bromodomain-containing protein 2	BRD2	1800	+				ZAP-KO_HCMV_48h_WT_HCMV_48h	1.67065	0.0192305	-0.918806	-2.31317	0.5951	0.439322	-0.128559	-0.636652	0.159978	0.847677	-0.0492768	-0.225576	0.902335	0.202738	-0.218687	-0.981564	28.6254	28.3798	28.6852	29.6403	28.4639	28.4705	28.1074	28.5226	28.0053	28.0769	27.9164	27.915	28.0259	27.7532	27.9826	28.1781	28.0439	27.7042	28.1458	27.7615	28.1637	28.2653	28.2889	28.3322
Q15059;Q15059-2	Q15059;Q15059-2	Bromodomain-containing protein 3	BRD3	3444				+	ZAP-KO_mock_72h_WT_mock_72h	0.588676	0.257941	-0.78826	-1.07895	0.934502	0.0853283	-1.16192	-1.58427	0.806036	0.162827	-0.773162	-1.33955	1.32904	0.0186352	-1.37572	-2.1116	27.7498	27.9213	27.9291	29.0494	27.8359	27.9802	27.8984	27.9677	27.5113	27.4403	27.9922	27.5406	27.8466	28.1811	27.8236	27.5097	28.2821	27.9678	27.4594	25.7873	27.892	27.0186	24.9488	27.1752
O60885;O60885-2;O60885-3;Q58F21-5;Q58F21-4;Q58F21;Q58F21-3;Q58F21-2	O60885;O60885-2;O60885-3	Bromodomain-containing protein 4	BRD4	766	+	+		+	ZAP-KO_HCMV_48h_WT_HCMV_48h;ZAP-KO_HCMV_72h_WT_HCMV_72h;ZAP-KO_mock_72h_WT_mock_72h	1.5404	0.0310588	-0.721604	-2.04805	2.75862	0.0172869	-0.513441	-2.62018	0.176081	0.772473	-0.117629	-0.326886	2.08478	0.0189018	-0.461941	-2.10703	30.3045	30.4008	30.6406	31.3814	30.5009	30.7218	30.6767	30.451	29.9816	29.9542	30.6594	29.9725	30.0347	30.2104	30.1736	30.1135	30.0581	29.8291	30.087	29.8666	30.1496	29.9259	30.2289	29.992
Q9H0E9-2;Q9H0E9-4;Q9H0E9;Q9H0E9-3	Q9H0E9-2;Q9H0E9-4;Q9H0E9;Q9H0E9-3	Bromodomain-containing protein 8	BRD8	6052	+	+		+	ZAP-KO_HCMV_48h_WT_HCMV_48h;ZAP-KO_HCMV_72h_WT_HCMV_72h;ZAP-KO_mock_72h_WT_mock_72h	2.4808	0.00348718	-0.936799	-3.13247	3.84392	0.002	-1.15302	-4.89951	0.4502	0.407105	-0.427942	-0.812453	1.51625	0.015791	-1.01125	-2.20344	27.7066	27.9337	27.7378	28.1795	27.8094	27.8336	28.0029	27.9326	27.2811	27.5988	26.7857	26.9753	26.8001	26.8159	27.0435	26.811	27.0309	26.7776	27.3828	26.6192	26.9487	26.3746	26.8728	26.7704
Q9NXR7;Q9NXR7-4;Q9NXR7-3;Q9NXR7-1	Q9NXR7;Q9NXR7-4;Q9NXR7-3;Q9NXR7-1	BRCA1-A complex subunit BRE	BRE	6657				+	ZAP-KO_mock_72h_WT_mock_72h	0.0837318	0.944166	-0.0328999	-0.135872	0.294835	0.447525	-0.547534	-0.624657	0.06989	0.914564	-0.0420103	-0.133477	2.32986	0.00806102	-0.601979	-2.5346	28.3093	28.3984	28.5388	28.6918	28.593	28.4208	28.2606	28.3926	28.947	29.3492	28.6652	28.5578	29.3001	29.2598	28.8684	29.1143	28.3618	28.1686	28.62	28.6564	28.6228	25.5535	28.5291	28.7715
Q8WY22	Q8WY22	BRI3-binding protein	BRI3BP	5019	+	+			ZAP-KO_HCMV_48h_WT_HCMV_48h;ZAP-KO_HCMV_72h_WT_HCMV_72h	1.68656	0.0484184	-0.451591	-1.84525	3.2182	0.00576344	-0.636487	-3.22845	0.124078	0.894624	-0.0313053	-0.161023	0.934854	0.0566391	-1.15633	-1.58367	28.4212	28.8732	28.9407	28.4975	28.7156	28.7176	28.6357	28.555	28.1456	27.9282	28.188	27.8267	28.0036	28.1756	27.957	27.7085	28.3378	28.3274	28.1805	28.0807	27.8909	27.8501	28.2218	28.1152
Q8TDN6	Q8TDN6	Ribosome biogenesis protein BRX1 homolog	BRIX1	4894						0.170955	0.872533	0.0740356	0.27641	1.65908	0.22835	-0.154354	-1.02719	0.740676	0.292497	-0.300856	-1.00557	0.623794	0.353585	0.149028	0.69745	31.3713	31.4257	31.3844	30.7304	31.5336	31.403	31.3764	31.4505	31.0863	31.2693	30.8741	31.1503	31.0628	30.705	31.1661	31.1099	31.367	31.2574	31.293	31.2907	31.3637	31.251	31.2026	31.3288
Q8WUW1;Q8WUW1-2	Q8WUW1;Q8WUW1-2	Protein BRICK1	BRK1	4959						0.133803	0.876096	-0.112705	-0.269874	0.0930896	0.852479	-0.0378261	-0.1524	0.655767	0.220348	0.802023	1.16721	0.45275	0.262351	-0.5593	-0.85373	27.6437	28.1782	28.5863	27.196	27.9136	27.4637	27.5733	27.7714	27.7325	28.0155	25.4766	27.6128	28.6538	27.7069	27.7418	27.4265	27.5138	27.8652	27.8781	27.8963	27.4564	27.6935	27.9295	27.4914
Q5VW32;Q5VW32-2	Q5VW32;Q5VW32-2	BRO1 domain-containing protein BROX	BROX	3927				+	ZAP-KO_mock_72h_WT_mock_72h	0.651453	0.386945	-0.261585	-0.89419	0.519689	0.577855	-0.0765762	-0.456196	1.3336	0.230844	-0.210413	-1.14299	2.62371	0.0186443	-0.363173	-2.10914	29.3825	29.5464	29.6555	30.1341	29.3836	29.1986	29.3207	29.4812	29.5879	29.5913	29.7489	29.5471	29.6509	29.7735	29.6163	29.8699	29.3894	29.3586	29.2136	29.7105	29.272	29.3135	29.1749	29.3174
Q96G97-3;Q96G97;Q96G97-4	Q96G97-3;Q96G97;Q96G97-4	Seipin	BSCL2	5362						NaN	1	0	NaN	0.00660845	0.990483	-0.00337124	-0.0124459	NaN	1	0	NaN	NaN	1	0	NaN	26.6665	26.1564	26.1011	26.7866	25.6751	26.0032	26.2228	25.6198	25.898	26.3745	24.4777	26.2965	25.7969	26.0078	25.7491	25.4717	24.8342	25.4085	25.465	25.9361	25.9839	25.9365	25.5947	25.9924
Q9NW68-2;Q9NW68;Q9NW68-7;Q9NW68-3;Q9NW68-8;Q9NW68-9;Q9NW68-4;Q9NW68-5	Q9NW68-2;Q9NW68;Q9NW68-7;Q9NW68-3;Q9NW68-8;Q9NW68-9;Q9NW68-4	BSD domain-containing protein 1	BSDC1	6594						0.161401	0.827104	0.242741	0.357531	0.0690687	0.886949	0.0320568	0.120658	0.911539	0.135243	-0.707515	-1.43254	0.319798	0.596948	-0.0764852	-0.379935	27.9875	28.2603	25.8414	28.1155	27.8405	27.8529	27.8726	27.3625	27.6647	27.8014	27.6022	27.8107	27.5377	27.5733	27.8791	27.8461	27.6104	27.9403	27.6873	27.9378	27.9813	27.8978	27.6894	27.4882
P35613-2;P35613;P35613-3;P35613-4	P35613-2;P35613;P35613-3;P35613-4	Basigin	BSG	2040						0.0587067	0.967342	0.0191345	0.0889053	1.18367	0.123362	-0.363234	-1.38907	0.141903	0.842254	0.0618286	0.233035	0.384932	0.606818	-0.0638266	-0.370139	31.7026	31.8208	32.0808	31.5844	31.9541	32.2127	31.9113	31.6102	31.8237	31.3187	32.0357	31.9694	31.782	31.8813	31.9707	31.8348	31.8928	31.6876	31.8545	31.8302	31.5017	31.7887	31.6443	31.3007
Q10588;Q10588-2	Q10588;Q10588-2	ADP-ribosyl cyclase/cyclic ADP-ribose hydrolase 2	BST1	3053		+			ZAP-KO_HCMV_72h_WT_HCMV_72h	1.33365	0.0560542	-0.597498	-1.76369	1.7411	0.0275625	-0.869042	-2.34915	1.04384	0.102684	-0.717944	-1.57402	0.655673	0.154615	-0.599001	-1.11224	27.0849	27.344	27.4192	27.6253	27.0514	27.3929	27.5777	27.4509	26.9264	26.6319	27.1075	27.3095	27.0071	27.2372	27.4804	27.9524	26.9348	27.1742	26.1838	26.7907	26.7818	26.0191	27.0411	26.1547
Q10589-2;Q10589	Q10589-2;Q10589	Bone marrow stromal antigen 2	BST2	3054	+				ZAP-KO_HCMV_48h_WT_HCMV_48h	1.71073	0.0175154	-0.936259	-2.36484	0.714641	0.248564	-0.297884	-0.982643	NaN	1	0	NaN	NaN	1	0	NaN	31.0443	30.969	30.7712	31.9073	30.4496	30.4044	30.7425	30.0593	25.3986	25.7135	25.0103	26.6104	25.9754	25.0131	26.8804	25.275	30.0728	29.9835	30.6839	30.2065	29.7677	30.3985	30.3176	29.9805
O14981;O14981-2	O14981	TATA-binding protein-associated factor 172	BTAF1	466						0.903485	0.465218	-0.144854	-0.799197	0.501097	0.44557	-0.146557	-0.626804	1.0514	0.120401	-0.572196	-1.49763	0.233999	0.656955	-0.0710821	-0.319188	29.1528	28.8353	28.8424	29.0519	29.3299	29.0461	28.8952	28.9872	28.8483	28.8722	28.3679	28.7625	28.6017	28.2943	28.5454	28.4251	28.7914	28.7931	28.8681	28.8505	29.073	29.0507	28.6592	28.8892
P20290;P20290-2	P20290;P20290-2	Transcription factor BTF3	BTF3	1682						0.545665	0.427407	-0.301035	-0.84491	0.262895	0.675987	-0.0744276	-0.344072	0.0520149	0.926344	0.0484638	0.113428	1.04184	0.16533	-0.233363	-1.08065	31.6052	31.5695	31.5596	32.5375	31.2307	31.3777	31.6967	31.5375	32.3566	32.0583	30.9985	31.2607	31.7287	31.7029	31.6456	31.4714	31.4153	31.6184	31.322	31.712	31.3846	31.5516	31.2946	31.3141
Q96K17;Q96K17-2	Q96K17;Q96K17-2	Transcription factor BTF3 homolog 4	BTF3L4	5450						0.270514	0.683298	-0.345589	-0.551058	1.16469	0.206171	0.212337	1.08469	1.00767	0.168223	-0.405525	-1.3195	0.2512	0.59961	-0.0973992	-0.377185	30.4972	30.3901	31.1391	32.6726	30.4341	30.6095	30.6741	30.4206	30.9634	30.7116	31.6211	30.9119	30.5994	31.2755	30.7238	31.003	30.7532	30.8022	30.8415	30.9198	30.7184	30.9022	30.8038	30.5633
Q7KYR7;Q7KYR7-5;Q7KYR7-1;Q7KYR7-6;Q7KYR7-4;Q7KYR7-3;Q8WVV5-3;Q8WVV5-2;Q8WVV5	Q7KYR7;Q7KYR7-5;Q7KYR7-1;Q7KYR7-6;Q7KYR7-4;Q7KYR7-3	Butyrophilin subfamily 2 member A1	BTN2A1	4202						0.345167	0.635726	-0.247851	-0.607482	1.15634	0.164638	0.26964	1.21257	0.56539	0.29199	-0.599924	-1.00644	0.355786	0.50109	0.122366	0.492879	28.8539	28.881	28.9488	27.9696	28.6409	28.5604	29.0732	28.8879	27.0765	27.344	27.8286	27.3895	27.223	27.4261	27.7309	27.6239	28.9076	27.9218	28.3613	28.4712	29.0269	29.0083	29.0414	29.1642
O00481-4;O00481;P78410-3;P78410-2;P78410;O00481-2;O00481-3;O00478-2;O00478	O00481-4;O00481;P78410-3;P78410-2;P78410;O00481-2;O00481-3;O00478-2;O00478	Butyrophilin subfamily 3 member A1;Butyrophilin subfamily 3 member A2;Butyrophilin subfamily 3 member A3	BTN3A1;BTN3A2;BTN3A3	355						0.540432	0.272827	-1.09533	-1.05327	NaN	1	0	NaN	NaN	1	0	NaN	NaN	1	0	NaN	27.5055	27.9713	27.5404	27.369	26.4332	25.5829	27.3787	25.9479	25.117	25.6837	25.3285	25.3681	25.9862	25.987	25.1902	23.9722	28.4857	27.6355	24.5481	25.3356	27.0486	25.7846	24.9561	25.9979
O43684-2;O43684	O43684-2;O43684	Mitotic checkpoint protein BUB3	BUB3	634	+	+		+	ZAP-KO_HCMV_48h_WT_HCMV_48h;ZAP-KO_HCMV_72h_WT_HCMV_72h;ZAP-KO_mock_72h_WT_mock_72h	2.7283	0.0163818	-0.465516	-2.47345	3.1356	0.0192435	-0.436416	-2.58188	1.72802	0.0538502	-0.482566	-1.92246	2.54025	0.0296057	-0.310326	-1.8908	31.8271	31.694	31.5896	31.9654	31.6621	31.6196	31.6261	31.5096	31.774	31.7455	32.0613	31.4116	31.1946	31.1716	31.3533	31.2468	31.2332	31.2739	31.3911	31.3159	31.1923	31.2367	31.2528	30.99
Q13895	Q13895	Bystin	BYSL	3269	+				ZAP-KO_HCMV_48h_WT_HCMV_48h	1.97637	0.0400817	-0.414183	-1.94347	0.0857962	0.892609	-0.0220509	-0.114167	0.374636	0.677432	-0.0942583	-0.45011	0.22965	0.638523	-0.0811758	-0.334891	31.3413	31.3955	31.4859	31.7918	31.2346	30.9484	30.9963	31.1347	30.7926	31.0026	31.2247	30.8758	30.8855	30.848	30.3316	30.4457	31.1544	30.9501	31.1801	31.073	30.9763	31.0896	30.9311	31.2288
Q7L1Q6-2;Q7L1Q6;Q7L1Q6-4;Q7L1Q6-3	Q7L1Q6-2;Q7L1Q6;Q7L1Q6-4;Q7L1Q6-3	Basic leucine zipper and W2 domain-containing protein 1	BZW1	4212						0.109124	0.898686	-0.103724	-0.229778	1.05373	0.338612	0.132774	0.8031	0.34266	0.602673	0.170945	0.544889	1.0336	0.165414	0.23503	1.08023	31.9632	31.9414	31.9817	33.3478	31.9115	31.9625	31.9177	32.0883	32.0233	32.0672	32.6673	31.733	31.8941	32.1508	31.6111	31.7626	32.085	32.1434	32.2396	32.3512	32.1479	31.9687	32.2066	32.0878
Q9Y6E2;Q9Y6E2-2	Q9Y6E2	Basic leucine zipper and W2 domain-containing protein 2	BZW2	7431						0.137161	0.873199	-0.11134	-0.27364	1.0481	0.206244	0.233171	1.08323	0.313443	0.758735	-0.0655355	-0.348072	0.145958	0.778358	0.0433426	0.203471	30.0387	30.125	30.5879	31.3167	30.0509	30.1131	30.1787	30.3031	31.0969	30.9877	30.8723	30.8056	30.8247	30.6761	30.4909	30.5269	30.3324	30.2472	30.3704	30.6729	30.3538	30.6908	30.2317	30.3021
Q9H7M9	Q9H7M9	Platelet receptor Gi24	C10orf54	6224	+	+	+	+	ZAP-KO_HCMV_48h_WT_HCMV_48h;ZAP-KO_HCMV_72h_WT_HCMV_72h;ZAP-KO_mock_48h_WT_mock_48h;ZAP-KO_mock_72h_WT_mock_72h	2.01834	0.00330526	-1.98194	-3.14853	1.35085	0.0483498	-0.776823	-1.90938	2.5341	0.00458537	-1.95887	-3.87177	1.74231	0.0070963	-1.38805	-2.61474	27.5451	27.7416	27.3838	27.433	27.9697	27.8993	27.2942	27.3442	27.5194	26.7459	27.795	28.1762	28.6671	27.8622	28.2343	27.8872	25.0513	26.6572	24.3353	26.1319	26.154	27.2898	26.8424	27.1139
Q5T2E6;Q5T2E6-2	Q5T2E6;Q5T2E6-2	UPF0668 protein C10orf76	C10orf76	3864			+		ZAP-KO_mock_48h_WT_mock_48h	0.518701	0.418906	-0.356107	-0.855906	0.106383	0.754708	0.227005	0.255896	2.87373	0.00258462	-1.50771	-4.10183	0.149777	0.62869	-0.292092	-0.345943	28.0954	27.9168	27.9966	27.985	25.3394	26.7556	27.555	28.0016	28.1715	28.0266	27.6375	27.7053	27.7734	26.5715	27.7182	27.7449	27.8321	28.2413	27.7361	26.7598	25.794	26.9214	28.2779	27.5662
Q9H0W9-2;Q9H0W9;Q9H0W9-4;Q9H0W9-3	Q9H0W9-2;Q9H0W9;Q9H0W9-4;Q9H0W9-3	Ester hydrolase C11orf54	C11orf54	6073	+				ZAP-KO_HCMV_48h_WT_HCMV_48h	1.24729	0.0276715	-2.02206	-2.11021	0.305441	0.486093	-0.268273	-0.571618	0.306747	0.53364	-0.509241	-0.637713	0.187641	0.658735	-0.0943704	-0.317548	27.3097	27.1965	27.3973	29.0864	27.2801	27.4941	27.632	27.5592	27.9368	26.6106	28.4867	28.9086	28.0042	28.2113	27.9054	28.4601	24.9278	24.8745	25.1879	27.9115	27.4113	26.1588	27.5718	27.7505
Q9H3H3-1;Q9H3H3;Q9H3H3-3	Q9H3H3-1;Q9H3H3;Q9H3H3-3	UPF0696 protein C11orf68	C11orf68	6130						0.217138	0.843236	-0.0827918	-0.328012	0.29509	0.53	0.191401	0.515551	0.0265805	0.967184	0.0196562	0.0556612	0.305038	0.516081	-0.13482	-0.471715	28.5713	28.6445	28.988	29.1426	28.1994	28.1367	28.9588	28.9988	29.3047	29.1101	28.4481	29.5355	29.4594	28.9903	29.3855	29.8805	28.7372	28.6293	28.7036	28.9451	28.6493	28.9018	29.0627	28.4454
Q53FT3	Q53FT3	Protein Hikeshi	C11orf73	3745						0.153027	0.846716	0.166678	0.322566	NaN	1	0	NaN	0.472081	0.391583	-0.426957	-0.838101	0.580451	0.263636	-0.274033	-0.851659	27.6863	26.2964	27.9655	27.9317	26.7192	25.5234	28.3843	28.1882	29.0848	28.7386	28.0942	27.7869	28.2971	28.8071	27.9721	28.6777	27.3009	27.9275	27.6219	27.6964	26.7014	26.5554	26.1724	27.2695
E9PRG8	E9PRG8	Uncharacterized protein C11orf98	C11orf98	179						0.808948	0.135244	-0.833733	-1.36004	NaN	1	0	NaN	0.330151	0.518231	-0.424925	-0.655717	0.0339521	0.90878	-0.0580492	-0.0841564	26.9159	26.9607	27.9539	27.8876	27.1891	25.7	25.7392	25.4385	27.0485	26.315	25.4531	26.8935	27.0883	27.0065	26.6761	24.8389	27.0627	25.3231	27.1157	26.8818	26.9668	26.7345	25.7181	26.1568
Q9HB07	Q9HB07	UPF0160 protein MYG1, mitochondrial	C12orf10	6303						0.20255	0.817943	-0.136945	-0.372413	0.146172	0.818278	0.0369329	0.188263	1.16043	0.142613	-0.386432	-1.40606	0.474524	0.44632	-0.121757	-0.562998	29.5443	29.4408	29.6607	30.4629	29.6679	29.4261	29.6224	29.6775	30.0955	30.292	30.2006	30.1594	30.3857	30.1283	29.8835	30.1394	29.604	29.3702	29.584	30.0029	29.4097	29.7446	29.6943	29.693
Q8N999-3;Q8N999	Q8N999-3;Q8N999	Uncharacterized protein C12orf29	C12orf29	4702			+		ZAP-KO_mock_48h_WT_mock_48h	NaN	1	0	NaN	NaN	1	0	NaN	1.38944	0.0342253	1.46525	2.20648	NaN	1	0	NaN	25.5402	26.8397	26.7302	26.2506	25.1238	26.1039	24.9723	24.873	24.5005	24.3258	25.4464	25.7066	24.7344	25.3951	24.6374	24.6836	26.623	25.952	25.7513	25.9591	25.0733	26.5591	25.2605	25.6799
Q96C57	Q96C57	Uncharacterized protein C12orf43	C12orf43	5254		+			ZAP-KO_HCMV_72h_WT_HCMV_72h	0.579098	0.266055	-0.784558	-1.06579	1.87584	0.0156872	-1.15339	-2.66728	0.164177	0.730082	-0.382666	-0.383042	NaN	1	0	NaN	27.2896	27.4722	27.7582	28.3621	27.8696	27.7381	27.2913	27.3743	27.3867	26.9035	27.0544	25.1805	25.9341	26.6058	25.7123	26.1382	27.61	25.2065	27.7744	27.153	25.592	27.0141	26.651	26.4026
Q99622	Q99622	Protein C10	C12orf57	5642						NaN	1	0	NaN	1.07248	0.0809473	0.747723	1.61728	NaN	1	0	NaN	NaN	1	0	NaN	25.2018	24.6595	25.9881	24.4177	25.468	24.9773	26.3278	26.4951	24.1053	27.0051	24.3247	27.0855	26.7451	25.2389	26.6709	25.8075	25.2352	25.034	26.4998	26.0911	26.4529	26.5197	26.6659	26.6204
Q9UKR5	Q9UKR5	Probable ergosterol biosynthetic protein 28	C14orf1	7009						0.453106	0.443883	-0.451587	-0.824176	0.0827614	0.812748	-0.130675	-0.194837	NaN	1	0	NaN	NaN	1	0	NaN	26.8684	26.8451	26.5412	26.0161	27.4497	26.9947	26.6628	25.9604	24.6918	24.8047	25.8935	26.8788	26.4114	24.9329	25.5334	24.3321	26.8212	25.9327	26.6517	25.0589	27.5266	26.8986	26.8353	25.2844
Q7Z3D6-2;Q7Z3D6-3;Q7Z3D6;Q7Z3D6-5;Q7Z3D6-4;Q7Z3D6-6	Q7Z3D6-2;Q7Z3D6-3;Q7Z3D6;Q7Z3D6-5;Q7Z3D6-4	UPF0317 protein C14orf159, mitochondrial	C14orf159	4264			+		ZAP-KO_mock_48h_WT_mock_48h	0.0161203	0.989854	-0.00768375	-0.0294009	0.115133	0.812605	0.0526814	0.195116	1.34732	0.0379449	-1.46424	-2.15407	0.801943	0.159372	0.343619	1.09791	28.1637	28.3053	27.9128	28.1208	28.1409	28.5757	28.1775	27.8304	27.2807	27.0883	28.0486	27.9422	27.7423	27.3667	27.8413	27.5391	28.3608	27.9789	28.3397	27.7927	28.0822	28.4278	28.163	28.2623
Q9Y224	Q9Y224	UPF0568 protein C14orf166	C14orf166	7150						0.283159	0.774159	0.123722	0.439423	1.35596	0.148307	0.254016	1.27013	0.5891	0.44202	0.195681	0.763052	1.51874	0.0521465	0.377942	1.61554	31.9944	31.931	31.7976	32.5521	32.0454	31.9726	32.0847	32.1145	32.0929	31.9828	31.441	32.0176	31.9757	31.5044	31.6178	31.8389	32.1101	32.1993	32.0655	32.3949	32.4289	32.4208	32.027	32.3565
Q6ZUT6-4;Q6ZUT6;Q6ZUT6-2;Q6ZUT6-3	Q6ZUT6-4;Q6ZUT6;Q6ZUT6-2	Uncharacterized protein C15orf52	C15orf52	4170			+	+	ZAP-KO_mock_48h_WT_mock_48h;ZAP-KO_mock_72h_WT_mock_72h	0.20293	0.803257	0.181792	0.399699	0.257594	0.495725	-0.496463	-0.558185	1.96901	0.0263468	0.674739	2.36758	2.33266	0.0110106	0.534461	2.4084	29.0723	28.9601	29.3098	30.4615	29.0571	29.2769	29.2717	29.2069	28.8077	29.1261	29.4798	29.0127	29.0769	29.4538	29.3382	29.218	29.4396	29.5956	29.6474	29.8482	29.3849	29.6163	26.3477	29.4778
Q96S19;Q96S19-3;Q96S19-5;Q96S19-2;Q96S19-6;Q96S19-4	Q96S19;Q96S19-3;Q96S19-5;Q96S19-2;Q96S19-6;Q96S19-4	UPF0585 protein C16orf13	C16orf13	5564	+			+	ZAP-KO_HCMV_48h_WT_HCMV_48h;ZAP-KO_mock_72h_WT_mock_72h	2.64827	0.00347826	-1.57392	-3.84505	NaN	1	0	NaN	0.614856	0.286333	-0.478332	-1.01943	2.67913	0.00105455	-2.2227	-4.1882	27.5671	26.9936	27.1416	27.6557	25.3231	26.5736	27.1823	26.578	27.8335	26.3838	27.6044	27.0693	27.7298	28.331	28.0415	28.3791	25.4042	25.4616	26.5417	25.6548	26.9053	26.0014	26.5104	26.2686
Q96GQ5;Q96GQ5-2	Q96GQ5;Q96GQ5-2	RUS1 family protein C16orf58	C16orf58	5376			+		ZAP-KO_mock_48h_WT_mock_48h	0.327835	0.631421	-0.296816	-0.611905	0.166205	0.674633	-0.177084	-0.346168	1.91785	0.0287368	0.665823	2.31516	1.06387	0.157467	0.238822	1.10291	28.2737	28.1136	28.3374	29.6492	28.5674	28.2405	28.0506	28.1531	27.7016	28.0016	27.5438	27.4625	28.2677	28.0602	28.285	28.2529	28.656	28.4125	28.1341	27.984	28.1848	28.1826	28.926	27.0098
Q7Z3J2;Q7Z3J2-2	Q7Z3J2;Q7Z3J2-2	UPF0505 protein C16orf62	C16orf62	4267						0.553901	0.492976	0.218235	0.769711	0.690234	0.278935	0.255158	0.914311	0.576489	0.502846	0.150671	0.67681	0.546657	0.496422	0.0868006	0.499458	29.6158	29.6612	29.797	30.2377	29.3678	29.3799	29.787	29.9184	29.6996	29.9201	29.8861	29.9414	29.8702	30.0937	30.0117	29.8752	30.097	30.0208	29.7516	30.3154	29.7872	30.1891	29.6825	29.815
Q96GS4	Q96GS4	Uncharacterized protein C17orf59	C17orf59	5378						0.444823	0.561323	0.229826	0.693387	1.62502	0.109079	-0.286184	-1.46693	0.526201	0.354348	-0.412823	-0.893357	0.35279	0.370582	-0.372365	-0.671684	26.4554	26.5271	26.3112	27.2791	26.6449	26.8108	26.6877	26.7017	26.9126	26.2541	27.8373	26.5846	26.7641	26.5004	26.4504	26.945	26.9922	26.9751	26.8859	26.6389	26.413	26.3735	26.2463	26.6675
Q9BQA9-2;Q9BQA9	Q9BQA9-2;Q9BQA9	Uncharacterized protein C17orf62	C17orf62	5715				+	ZAP-KO_mock_72h_WT_mock_72h	0.301555	0.607202	0.600328	0.641787	1.47538	0.0816716	0.389991	1.6114	0.542734	0.279919	-0.871788	-1.03109	1.75848	0.035068	0.402435	1.79836	29.9307	29.6969	29.2961	26.3514	29.517	29.183	29.375	29.0289	29.5311	30.0092	28.1822	29.3723	28.6087	28.5779	28.9394	29.0197	29.4411	29.5017	29.5055	29.228	29.553	29.646	29.5294	29.9355
Q9HAS0	Q9HAS0	Protein Njmu-R1	C17orf75	6294						0.219834	0.771037	0.229813	0.44317	0.338827	0.46745	-0.242886	-0.597454	0.901888	0.133183	-0.767765	-1.44511	0.0297624	0.919557	0.0555458	0.0749609	26.93	26.7277	26.874	25.2215	26.6116	27.4015	26.8634	26.8806	26.7256	27.0136	25.6311	26.9325	26.711	25.0187	26.5198	26.9768	26.8011	26.3953	26.6898	26.7862	27.1493	26.7483	25.9633	26.9247
Q53F19;Q53F19-2	Q53F19;Q53F19-2	Uncharacterized protein C17orf85	C17orf85	3741				+	ZAP-KO_mock_72h_WT_mock_72h	1.94811	0.0586217	-0.33677	-1.74166	0.31779	0.561809	-0.129967	-0.475958	0.304942	0.650814	-0.146076	-0.4847	1.1341	0.0328945	-1.20584	-1.8364	28.1569	28.1563	28.2044	28.3863	28.0319	28.4698	28.4343	28.1259	27.7123	27.8903	28.2892	27.7807	28.0416	27.9437	27.9228	27.8102	27.8083	27.7525	27.8982	28.0978	28.3965	28.1143	28.2583	27.7729
Q96B23-2;Q96B23	Q96B23-2;Q96B23	Uncharacterized protein C18orf25	C18orf25	5214						0.398139	0.531482	0.365626	0.726132	0.13323	0.708684	0.235497	0.307347	0.0478786	0.926263	-0.067802	-0.113877	NaN	1	0	NaN	27.0839	27.223	27.4145	28.6821	27.6246	27.1512	25.3399	27.2323	27.3207	27.2396	28.1421	27.4928	26.0742	26.3583	26.8531	26.4324	27.4681	28.0716	28.1226	28.2037	27.6747	27.4332	25.7995	27.3827
Q96DM3	Q96DM3	Uncharacterized protein C18orf8	C18orf8	5293						0.185258	0.833082	-0.125435	-0.343625	1.50423	0.0507876	0.56457	1.87006	0.123939	0.849516	-0.0682335	-0.222988	0.992043	0.186881	0.217987	1.02366	26.561	26.8824	26.5921	27.374	26.1664	26.2553	26.5953	26.6082	26.3084	26.1479	26.9217	26.337	26.3	26.0804	25.8387	26.2878	26.8585	26.2527	26.657	27.1395	26.7586	26.9938	26.699	27.4321
Q9UFG5;Q9UFG5-2	Q9UFG5;Q9UFG5-2	UPF0449 protein C19orf25	C19orf25	6884	+				ZAP-KO_HCMV_48h_WT_HCMV_48h	1.45909	0.0315099	-0.813972	-2.03747	0.565442	0.247995	0.528337	0.984132	0.0806813	0.877012	-0.111719	-0.186336	NaN	1	0	NaN	26.6506	27.4229	26.5432	27.0386	25.9269	25.179	26.2618	26.4032	26.134	26.2484	26.3248	26.1143	24.5333	25.4774	26.1719	25.2749	26.0131	25.5376	26.2498	26.5988	26.0358	27.482	26.095	26.2714
Q9BQ61	Q9BQ61	Uncharacterized protein C19orf43	C19orf43	5708				+	ZAP-KO_mock_72h_WT_mock_72h	0.509362	0.347854	-0.628874	-0.943489	1.09231	0.0984496	-0.548381	-1.51674	0.248059	0.593675	-0.644656	-0.556426	1.2818	0.0259773	-1.00921	-1.94826	28.0191	27.3313	27.0137	29.3193	27.4634	27.7052	27.4991	27.6176	25.4199	27.7786	28.4052	27.362	27.4448	27.7099	26.8856	27.0755	26.9344	27.3544	27.9594	26.9198	27.5769	26.9705	26.3547	27.1898
Q9BSF4	Q9BSF4	Uncharacterized protein C19orf52	C19orf52	5765						0.0787183	0.931637	-0.0759368	-0.169726	0.142187	0.78085	0.0568719	0.225866	0.912903	0.0996642	-1.41032	-1.59508	0.216998	0.561734	-0.182068	-0.41822	27.8972	27.6935	27.4006	28.9609	28.1147	28.0963	27.863	27.8256	27.4153	27.3489	27.6715	27.4645	27.3201	27.4477	27.1956	27.5312	27.9313	27.7146	27.9446	28.0579	28.2477	27.6566	28.0508	28.172
Q9UNZ5	Q9UNZ5	Leydig cell tumor 10 kDa protein homolog	C19orf53	7108						0.0395179	0.962983	0.0817032	0.0999734	NaN	1	0	NaN	NaN	1	0	NaN	NaN	1	0	NaN	26.1608	24.991	27.043	26.5928	25.5444	25.3495	24.5005	25.0664	26.8179	26.6651	24.9231	24.7546	25.7018	26.3589	25.5887	24.9019	26.7655	26.7777	26.9841	24.5871	25.8333	25.7759	26.9797	26.5589
Q9NUL5-4;Q9NUL5;Q9NUL5-3;Q9NUL5-2	Q9NUL5-4;Q9NUL5;Q9NUL5-3;Q9NUL5-2	UPF0515 protein C19orf66	C19orf66	6527						0.122247	0.868333	-0.21952	-0.284722	0.104022	0.774388	-0.13324	-0.233125	0.732712	0.176278	0.927221	1.28887	0.106703	0.736368	-0.160575	-0.245063	27.1413	27.4755	27.2563	29.4386	27.6617	28.1035	27.1738	27.6559	25.3238	25.6122	28.0129	25.8047	26.7376	26.8393	26.7858	26.1227	28.0067	28.1658	27.8234	26.4377	27.6478	26.3621	28.4541	27.598
Q9NS00;Q9NS00-2	Q9NS00;Q9NS00-2	Glycoprotein-N-acetylgalactosamine 3-beta-galactosyltransferase 1	C1GALT1	6487						0.854423	0.227833	0.339512	1.13329	1.96112	0.0838047	0.284221	1.5945	0.242793	0.655103	-0.242529	-0.47967	0.897392	0.137922	0.345219	1.17126	28.0107	28.0597	28.2431	27.7925	27.8838	27.8569	27.9612	27.7159	27.4854	27.9471	27.3663	27.953	27.6461	26.9789	27.1876	27.2551	28.4686	27.8427	28.6083	28.5445	28.2918	28.0686	28.0257	28.1686
Q96EU7	Q96EU7	C1GALT1-specific chaperone 1	C1GALT1C1	5327						0.265433	0.690885	-0.336579	-0.541364	0.843556	0.367249	0.135962	0.752061	0.0983385	0.843225	-0.166912	-0.231227	NaN	1	0	NaN	28.0026	27.6942	28.0325	27.0338	27.5462	27.4867	27.6629	27.6264	27.1875	27.2501	26.5714	26.1872	26.9061	27.1851	26.7985	24.2447	25.9751	27.8731	27.5846	27.9839	27.9123	27.7188	27.5903	27.6447
Q6ZSJ8;Q6ZSJ8-2	Q6ZSJ8;Q6ZSJ8-2	Uncharacterized protein C1orf122	C1orf122	4165				+	ZAP-KO_mock_72h_WT_mock_72h	0.211755	0.828281	0.106761	0.354883	0.198028	0.679133	0.10571	0.340174	0.736194	0.258299	0.384977	1.08088	1.7839	0.0110272	0.893511	2.4089	26.1492	26.4557	26.7229	26.3963	25.9442	26.5273	26.0701	26.4676	26.3615	26.1354	27.1844	26.7186	26.0956	26.5293	26.0916	25.343	26.5305	26.3387	26.9992	26.2828	26.6102	26.4145	26.4939	25.9134
Q9NWV4	Q9NWV4	UPF0587 protein C1orf123	C1orf123	6616						0.46724	0.549302	-0.222425	-0.705859	1.12586	0.119328	-0.411878	-1.41372	1.07174	0.241705	-0.242507	-1.11454	0.672232	0.174202	-0.438407	-1.0578	29.2061	28.9943	29.5457	28.5927	28.9577	28.9959	29.7042	29.4948	29.7285	29.5864	29.5022	29.8122	29.8515	29.8199	29.1758	30.3222	28.8664	29.0692	28.8362	28.6772	28.8137	28.8407	29.0225	28.8283
Q8IYL3	Q8IYL3	UPF0688 protein C1orf174	C1orf174	4553						0.028575	0.972918	-0.0591025	-0.0730109	NaN	1	0	NaN	0.173986	0.848639	-0.0448079	-0.224008	NaN	1	0	NaN	26.8767	24.6065	25.3146	27.4313	25.2799	26.2018	24.5068	26.2837	26.0284	25.9193	26.0353	25.9715	25.1366	25.0664	24.497	26.0395	25.9094	25.6574	26.7647	25.6613	27.2884	25.5437	26.2229	24.9912
Q9H425;Q9H425-3;Q9H425-2	Q9H425;Q9H425-3;Q9H425-2	Uncharacterized protein C1orf198	C1orf198	6146		+		+	ZAP-KO_HCMV_72h_WT_HCMV_72h;ZAP-KO_mock_72h_WT_mock_72h	0.288124	0.686556	-0.262133	-0.547182	1.95364	0.0398502	-0.481849	-2.06635	1.31051	0.0759922	-0.601799	-1.7477	2.24127	0.025698	-0.365605	-1.95283	28.0697	28.2408	28.7523	29.6674	28.4707	28.4295	28.3025	28.4261	29.48	29.6552	30.4952	30.2326	29.8223	30.0092	30.0665	30.0229	28.583	28.6023	28.4213	28.0751	27.9519	27.9238	27.5998	28.2259
Q07021	Q07021	Complement component 1 Q subcomponent-binding protein, mitochondrial	C1QBP	2990	+		+		ZAP-KO_HCMV_48h_WT_HCMV_48h;ZAP-KO_mock_48h_WT_mock_48h	2.06209	0.0311596	-0.438288	-2.04367	1.36678	0.266929	-0.148396	-0.939256	3.35558	0.00391667	-0.805628	-3.73058	0.918772	0.311078	-0.132696	-0.765332	32.5253	32.6479	32.2395	32.6355	32.6311	32.6311	32.7547	32.534	32.1527	32.2195	32.149	31.8994	32.167	31.9238	32.0131	32.0783	32.0568	32.2467	32.0536	31.9379	32.4702	32.5816	32.4065	32.4989
Q9BXJ1;Q9BXJ1-2	Q9BXJ1;Q9BXJ1-2	Complement C1q tumor necrosis factor-related protein 1	C1QTNF1	5910						NaN	1	0	NaN	0.922121	0.130637	-0.530108	-1.35142	NaN	1	0	NaN	NaN	1	0	NaN	26.2046	25.5538	26.3976	26.3386	26.2135	25.8226	26.8647	25.7224	25.2172	25.9867	25.0695	25.7369	25.8118	24.85	25.7374	25.8872	25.6282	25.4709	25.5352	25.837	25.6144	25.8634	25.7751	25.2497
P00736	P00736	Complement C1r subcomponent;Complement C1r subcomponent heavy chain;Complement C1r subcomponent light chain	C1R	1160		+	+	+	ZAP-KO_HCMV_72h_WT_HCMV_72h;ZAP-KO_mock_48h_WT_mock_48h;ZAP-KO_mock_72h_WT_mock_72h	0.549539	0.342547	-0.486188	-0.950459	1.93076	0.0206439	-0.870898	-2.53403	2.17507	0.00804678	-1.56947	-3.22291	1.90021	0.00490951	-1.50676	-2.85061	27.3161	27.5017	27.4028	26.6529	27.0344	26.7759	27.236	27.0197	26.6867	27.0345	27.4282	27.4483	27.1765	27.4934	27.8138	27.4079	25.7588	27.4336	27.1051	26.6313	25.7132	26.4664	25.8077	26.5951
P09871	P09871	Complement C1s subcomponent;Complement C1s subcomponent heavy chain;Complement C1s subcomponent light chain	C1S	1383	+				ZAP-KO_HCMV_48h_WT_HCMV_48h	1.24911	0.0354293	-1.29999	-1.99678	0.797509	0.125647	-0.961225	-1.37607	0.229198	0.635462	-0.43238	-0.502917	0.84991	0.0817556	-0.838403	-1.40898	26.7003	26.6054	27.3286	28.6101	26.7631	26.5808	26.6971	26.2363	25.466	25.8863	28.1654	26.9783	26.7138	25.5211	27.0693	26.5818	25.5984	26.5592	25.3934	26.4935	24.4723	25.3014	25.4047	27.2539
Q9GZN8;Q9GZN8-2	Q9GZN8;Q9GZN8-2	UPF0687 protein C20orf27	C20orf27	6014		+		+	ZAP-KO_HCMV_72h_WT_HCMV_72h;ZAP-KO_mock_72h_WT_mock_72h	0.0494394	0.963579	0.0348816	0.100467	2.97139	0.021982	0.427771	2.47699	0.857067	0.235025	0.33802	1.13357	1.85671	0.0304856	0.413588	1.8761	28.418	28.1955	28.361	29.2694	27.9744	28.0139	28.2204	28.1825	29.2004	28.9894	29.1345	28.5401	28.7346	28.6452	28.2345	28.5849	28.431	28.6389	28.6789	28.6347	28.6011	28.5737	28.4232	28.5043
P57076	P57076	UPF0769 protein C21orf59	C21orf59	2564						0.542625	0.334229	-0.540001	-0.961105	NaN	1	0	NaN	NaN	1	0	NaN	NaN	1	0	NaN	26.3297	26.052	26.2496	27.5683	25.2117	25.7139	25.0741	25.1266	25.813	24.7838	26.1319	25.8524	25.4501	25.1321	25.018	26.5424	26.7851	25.2798	26.0091	25.9655	25.2181	25.646	26.0436	26.4779
Q9Y426-2;Q9Y426-3;Q9Y426	Q9Y426-2;Q9Y426-3;Q9Y426	C2 domain-containing protein 2	C2CD2	7298						NaN	1	0	NaN	0.272646	0.54349	0.202211	0.497576	NaN	1	0	NaN	NaN	1	0	NaN	24.9334	26.5726	26.9106	25.7927	26.5358	26.5252	26.4636	25.5256	25.3369	24.9703	25.1619	25.9339	25.1825	24.9327	25.3821	25.2534	26.7823	25.8181	26.1939	26.8364	26.0269	26.626	26.3353	26.8708
Q86YS7;Q86YS7-2;Q86YS7-3;Q86YS7-4;Q86YS7-5	Q86YS7;Q86YS7-2;Q86YS7-3;Q86YS7-4;Q86YS7-5	C2 domain-containing protein 5	C2CD5	4439						0.700016	0.210508	-0.607576	-1.1651	0.943532	0.0996531	-0.820955	-1.50937	0.081805	0.872209	-0.131022	-0.193133	0.665747	0.210319	0.319198	0.964976	27.0058	26.7985	26.5885	28.233	26.4828	26.7325	27.4869	27.4864	26.2003	26.7588	27.5982	26.5366	27.0704	26.4112	26.9803	27.3791	26.9188	25.9879	26.766	26.5228	26.7813	25.1852	26.3094	26.6288
Q9H6V9;Q9H6V9-2;Q9H6V9-3;Q9H6V9-4	Q9H6V9;Q9H6V9-2;Q9H6V9-3;Q9H6V9-4	UPF0554 protein C2orf43	C2orf43	6203						1.30269	0.0779092	-0.469804	-1.61014	0.675346	0.207895	-0.468701	-1.07771	0.0298686	0.958609	-0.0291877	-0.0669958	0.761171	0.127755	-0.554997	-1.20853	27.8545	28.1002	27.9353	27.9258	28.4415	28.8668	27.9063	27.4263	27.7316	27.126	26.9889	28.049	27.5714	27.2788	27.9846	27.2653	27.3896	27.321	27.2005	28.0254	27.7177	27.9838	27.65	27.4147
Q8WWC4	Q8WWC4	Uncharacterized protein C2orf47, mitochondrial	C2orf47	4990						1.46662	0.0513209	-0.543066	-1.81708	0.415096	0.417958	-0.235464	-0.670723	0.257428	0.689604	0.141922	0.435619	0.0284432	0.946888	-0.0127149	-0.0501923	29.1144	28.6922	28.2481	28.8489	28.5923	29.1721	28.2658	29.182	27.9481	28.2782	28.6537	28.3575	27.8728	28.1968	28.2126	28.3342	28.2677	27.9506	28.316	28.197	28.573	28.2587	28.7518	28.6868
Q9BVC5;Q9BVC5-2	Q9BVC5;Q9BVC5-2	Ashwin	C2orf49	5857	+			+	ZAP-KO_HCMV_48h_WT_HCMV_48h;ZAP-KO_mock_72h_WT_mock_72h	2.07101	0.011914	-0.813259	-2.61152	0.634171	0.228887	-0.449547	-1.02569	0.623868	0.231779	-0.880512	-1.14119	1.24283	0.0316544	-0.887259	-1.85702	28.6222	28.8981	29.4938	29.0226	29.0767	28.8002	28.0278	28.3452	27.8291	28.0196	28.1718	28.4113	28.6892	28.492	28.551	28.1598	28.3669	28.1428	28.3608	27.9131	28.7511	28.2329	27.805	27.6628
Q6NW34-2;Q6NW34	Q6NW34-2;Q6NW34	Uncharacterized protein C3orf17	C3orf17	4029				+	ZAP-KO_mock_72h_WT_mock_72h	0.116469	0.911491	-0.0577664	-0.203065	0.403033	0.492377	0.145813	0.562314	0.61323	0.276187	0.525844	1.03763	1.28009	0.0473896	0.535914	1.66311	26.4993	26.5823	26.3406	27.1422	26.4179	26.6385	26.7238	26.8175	25.3698	25.9879	27.2292	25.8776	25.1665	26.0657	25.5228	26.0663	26.5687	26.434	26.7264	26.6043	26.4585	26.7028	26.9709	27.0487
Q8NDZ4;Q8NDZ4-2	Q8NDZ4;Q8NDZ4-2	Deleted in autism protein 1	C3orf58	4775						0.388041	0.708171	-0.126338	-0.521126	0.227497	0.687858	0.0792274	0.329968	0.665581	0.197149	1.09104	1.22727	0.383867	0.416412	-0.191995	-0.602991	27.2478	27.5066	27.7146	27.236	27.6409	27.3223	27.515	27.872	24.649	25.3	27.8867	27.3595	27.1423	27.0502	27.127	26.9903	27.2462	27.1641	27.5472	27.2422	27.7395	27.8492	27.4891	27.5892
Q9NWY4	Q9NWY4	UPF0609 protein C4orf27	C4orf27	6621						0.867898	0.110238	-0.934125	-1.4551	0.0322526	0.93914	-0.0227098	-0.0663133	1.14477	0.0733837	-0.923251	-1.76628	0.675183	0.117132	-1.16682	-1.24941	27.7247	27.5248	27.4901	28.428	27.4642	26.6682	27.5894	26.985	27.6504	27.0633	27.4372	27.4102	27.0787	27.6104	27.2032	27.3801	25.3749	27.4033	27.2342	27.4188	27.374	26.9107	27.3226	27.0086
Q8WVX3;Q8WVX3-2	Q8WVX3;Q8WVX3-2	Uncharacterized protein C4orf3	C4orf3	4983						NaN	1	0	NaN	0.707502	0.155267	-0.857587	-1.2434	NaN	1	0	NaN	NaN	1	0	NaN	25.4928	25.5337	26.2237	27.3781	26.6787	28.0012	25.7818	26.0427	25.782	23.9992	25.1766	24.8422	25.6598	25.0209	24.6655	25.4656	26.0456	28.2001	26.3168	26.35	26.2178	26.0092	24.82	26.027
A6NDU8	A6NDU8	UPF0600 protein C5orf51	C5orf51	28						NaN	1	0	NaN	NaN	1	0	NaN	NaN	1	0	NaN	0.571364	0.202761	-0.500841	-0.980899	25.4604	26.734	27.1278	28.8422	25.4537	25.7619	27.3536	26.748	24.9294	25.5442	23.9221	25.4547	27.2753	26.905	27.0072	27.3571	26.5772	25.3168	26.8322	25.956	25.177	24.8091	27.3436	24.8558
Q7Z4R8	Q7Z4R8	UPF0669 protein C6orf120	C6orf120	4288						0.0338597	0.967384	0.0855913	0.0880665	0.119364	0.725107	-0.310171	-0.29022	0.697404	0.176795	-1.2302	-1.28677	0.237491	0.491142	-0.361281	-0.504759	28.1642	28.136	25.5724	25.6819	28.2384	25.05	27.9409	27.9073	28.3258	28.3492	25.2642	27.963	27.9203	26.071	28.1326	28.0383	27.3449	25.5457	27.585	27.4212	25.1765	27.8505	27.6762	27.1926
Q9P0P8	Q9P0P8	Uncharacterized protein C6orf203	C6orf203	6759						1.21834	0.102054	0.42365	1.49379	1.47228	0.118999	0.292825	1.41567	1.46115	0.104091	0.368698	1.5657	0.309096	0.60907	0.0735021	0.367178	27.8978	27.9429	28.0138	27.3276	28.2698	28.0684	28.0335	28.0822	27.7387	27.8395	28.0075	27.9318	28.1034	28.1012	28.4264	28.1357	28.2516	27.9488	28.2972	28.3789	28.3604	28.1637	28.5666	28.5346
Q6UWU4-2;Q6UWU4;Q6UWU4-3	Q6UWU4-2;Q6UWU4	Bombesin receptor-activated protein C6orf89	C6orf89	4125						0.508442	0.450381	0.310353	0.816704	NaN	1	0	NaN	NaN	1	0	NaN	NaN	1	0	NaN	26.2718	25.9902	26.3243	26.116	26.1971	25.5902	24.9234	26.2461	26.0541	25.6978	26.1693	25.9615	25.6174	26.7947	24.3595	25.3989	26.9848	26.4224	26.7801	25.7564	26.9549	26.3373	25.7223	25.5747
Q9BRJ6	Q9BRJ6	Uncharacterized protein C7orf50	C7orf50	5736	+			+	ZAP-KO_HCMV_48h_WT_HCMV_48h;ZAP-KO_mock_72h_WT_mock_72h	1.90213	0.0110137	-1.05252	-2.63749	1.08482	0.117277	-0.449694	-1.42413	0.596862	0.331958	-0.359808	-0.935569	1.45863	0.0316273	-0.58653	-1.85683	28.8548	28.6446	29.0545	29.9843	28.9786	29.0222	28.2243	28.3422	28.862	28.775	29.7092	28.4106	28.9185	28.7848	28.8223	28.0611	28.1718	28.0713	27.9554	28.1296	28.2187	28.304	28.2058	28.0401
Q96HJ9-2;Q9Y383-3;Q9Y383-2	Q96HJ9-2;Q9Y383-3;Q9Y383-2	UPF0562 protein C7orf55;Putative RNA-binding protein Luc7-like 2	C7orf55;LUC7L2	5396						0.315882	0.770279	-0.109807	-0.444635	0.152131	0.753594	-0.0727687	-0.257237	0.268585	0.67607	-0.148072	-0.452496	0.0785771	0.860147	0.0330157	0.131381	30.6772	30.6613	30.5295	31.1362	31.2985	31.1163	30.693	30.5905	30.5921	30.4657	31.3974	30.5133	30.6601	30.9242	30.3407	30.3069	30.7	30.7772	30.6045	30.4833	30.8371	30.8616	31.0264	30.6823
Q9H7E9;Q9H7E9-2	Q9H7E9;Q9H7E9-2	UPF0488 protein C8orf33	C8orf33	6220		+			ZAP-KO_HCMV_72h_WT_HCMV_72h	NaN	1	0	NaN	1.69426	0.0161648	-1.70888	-2.64841	NaN	1	0	NaN	NaN	1	0	NaN	24.9542	24.9876	25.266	29.7682	28.0535	28.215	28.2596	26.6675	26.2033	25.496	25.8319	28.1825	25.3868	25.1353	26.6294	28.1116	25.1152	26.4121	25.7163	26.336	26.933	26.5321	25.6774	25.2176
Q6P1X6-2;Q6P1X6	Q6P1X6-2;Q6P1X6	UPF0598 protein C8orf82	C8orf82	4056				+	ZAP-KO_mock_72h_WT_mock_72h	0.547552	0.383464	-0.377591	-0.897829	0.0780525	0.818728	0.137602	0.187337	0.455799	0.43722	-0.322127	-0.770713	1.24926	0.0252287	1.19008	1.96903	26.6224	26.9018	26.4943	26.5799	27.468	27.6175	27.0879	24.9696	26.7042	26.7612	26.3032	26.5879	27.1173	25.0749	26.3761	25.1943	25.3885	26.6603	26.3126	26.7266	27.1668	26.6206	27.2096	26.6964
Q5T280	Q5T280	Putative methyltransferase C9orf114	C9orf114	3862						1.1204	0.0521531	-1.12818	-1.80123	1.28871	0.117361	-0.34587	-1.42588	0.403708	0.446372	-0.429088	-0.755232	0.32158	0.411999	-0.313687	-0.610792	27.4743	27.1032	27.3343	29.0413	27.3132	27.3961	26.91	27.3941	26.6744	26.6469	27.8504	25.9426	26.3438	26.8721	26.2079	25.7238	26.9942	26.803	26.8868	25.7564	26.6767	27.0067	26.9009	27.0456
Q9BUH6	Q9BUH6	Protein PAXX	C9orf142	5824						0.824711	0.135297	0.766229	1.35867	0.137965	0.788567	0.0552564	0.2197	0.628255	0.237224	-0.77148	-1.1262	0.647941	0.279283	0.209575	0.822042	27.5045	27.0986	25.7566	26.4149	27.559	27.2182	27.4059	27.668	27.4084	27.4023	27.956	27.6948	27.5452	27.9899	27.7935	27.638	27.7598	27.7095	27.6865	26.6837	27.5693	27.2375	27.7961	27.4692
Q8N4J0	Q8N4J0	UPF0586 protein C9orf41	C9orf41	4641						0.645977	0.210887	-0.849112	-1.16422	0.659216	0.227164	0.416068	1.03173	0.701555	0.190944	-0.886328	-1.24181	0.47383	0.238461	0.67083	0.904884	26.9496	26.5067	26.9228	26.152	26.3067	26.2355	25.1205	26.043	27.1324	26.925	25.9303	27.132	26.6721	24.7007	26.2038	26.7264	26.9988	24.7664	24.7386	26.6308	26.651	26.4381	26.0552	26.2257
Q5T6V5	Q5T6V5	UPF0553 protein C9orf64	C9orf64	3877						0.144409	0.85995	0.139984	0.298793	1.56087	0.0825192	0.358476	1.60181	0.744552	0.31191	0.269744	0.970927	1.19835	0.0555282	0.52982	1.591	27.6105	27.5868	27.7228	29.0218	27.4705	27.4555	27.6996	27.6459	27.4953	27.6101	27.9362	27.4746	27.3763	27.1138	27.5103	27.7208	28.2048	27.7882	28.1245	28.3843	27.7998	28.2341	27.7608	27.9107
Q9NZ63	Q9NZ63	Uncharacterized protein C9orf78	C9orf78	6704				+	ZAP-KO_mock_72h_WT_mock_72h	0.290629	0.652321	-0.388227	-0.590628	0.237199	0.532965	-0.400871	-0.511351	0.414939	0.49908	0.251509	0.682982	1.07337	0.0444357	-0.951111	-1.69672	26.9117	27.2203	26.7596	28.7344	27.4402	27.6056	26.1498	26.7087	26.9805	26.8489	27.3588	26.8278	26.5767	27.2838	26.7783	26.6823	27.1209	27.4818	27.3987	26.0718	26.8882	26.0817	28.06	25.2709
Q96LW7-2;Q96LW7	Q96LW7-2;Q96LW7	Bcl10-interacting CARD protein	C9orf89	5479						0.26011	0.667267	-0.592151	-0.572779	1.02889	0.118502	0.492569	1.41796	0.199644	0.67605	-0.436588	-0.452754	0.607029	0.18355	0.530131	1.03233	28.9751	28.7937	27.8822	28.5758	28.1941	28.0488	29.0312	28.5783	28.6489	28.6179	27.7935	28.342	28.4855	27.2645	27.9583	28.9059	25.2622	28.845	29.0167	28.7343	28.873	28.7423	28.9333	29.2742
Q9H8G2;Q9H8G2-2	Q9H8G2;Q9H8G2-2	Caspase activity and apoptosis inhibitor 1	CAAP1	6238						0.797841	0.239292	-0.359194	-1.11005	0.251274	0.603291	0.14003	0.427672	0.0835915	0.869597	0.128693	0.195921	0.70504	0.185477	-0.353243	-1.02805	26.6342	26.6783	26.7332	27.4672	26.8535	26.9675	27.0212	27.0266	26.9671	26.5792	24.6423	26.6707	26.8238	26.7116	26.3969	26.6573	26.2301	26.5466	26.7334	26.5661	26.7199	26.7192	27.491	27.4989
Q9Y376	Q9Y376	Calcium-binding protein 39	CAB39	7244						0.663862	0.50402	0.16818	0.757976	0.644487	0.303508	-0.242007	-0.865206	0.222797	0.809813	0.0556889	0.278076	0.098009	0.883998	0.017858	0.107103	30.5074	30.3631	30.5602	30.1264	29.9425	30.1661	30.2979	30.7646	30.6308	30.7671	30.3092	30.5039	30.5508	30.5793	30.3064	30.5321	30.4387	30.5735	30.4577	30.7599	29.911	30.0971	30.0898	30.1052
Q5VU97;Q5VU97-2	Q5VU97	VWFA and cache domain-containing protein 1	CACHD1	3921						NaN	1	0	NaN	NaN	1	0	NaN	0.0187443	0.9741	-0.0199671	-0.0432556	0.124314	0.703593	0.157047	0.274158	24.5332	26.7956	26.242	26.3822	24.8343	26.1368	25.3097	24.7349	25.964	26.1225	25.8904	26.1652	26.2502	26.3056	27.1534	25.0798	25.7393	25.6201	25.8657	26.0407	26.3983	25.0458	26.6257	25.4618
P54289;P54289-5;P54289-4;P54289-2;P54289-3;Q9NY47-4;Q9NY47-2;Q9NY47-3;Q9NY47;Q9NY47-5	P54289;P54289-5;P54289-4;P54289-2;P54289-3	Voltage-dependent calcium channel subunit alpha-2/delta-1;Voltage-dependent calcium channel subunit alpha-2-1;Voltage-dependent calcium channel subunit delta-1	CACNA2D1	2489						1.04075	0.259364	0.231778	1.07672	0.929629	0.337766	-0.143686	-0.804171	1.8873	0.0780626	0.342983	1.73015	1.05914	0.166271	0.228048	1.07718	29.2886	29.5308	29.3413	29.072	29.5536	29.7479	29.8239	29.5909	29.2534	29.3052	29.5651	29.5796	29.5462	29.4654	29.7177	29.953	29.658	29.6508	29.4352	29.4159	29.507	29.6003	29.4188	29.6157
Q8WUQ7-2;Q8WUQ7	Q8WUQ7-2;Q8WUQ7	Cactin	CACTIN	4957						0.84276	0.115069	-0.982105	-1.43581	0.6149	0.19508	0.83136	1.12093	0.128546	0.785632	-0.282792	-0.305341	0.0677223	0.816659	-0.157515	-0.169506	27.8939	27.6953	28.2803	27.9458	27.6623	27.7113	27.54	25.1273	27.1535	27.4726	25.213	27.6101	27.2396	24.6102	27.6469	27.5416	27.7879	27.2786	27.5336	25.2866	27.5492	27.9322	27.7372	28.1477
Q9HB71;Q9HB71-3;Q9HB71-2	Q9HB71;Q9HB71-3	Calcyclin-binding protein	CACYBP	6311				+	ZAP-KO_mock_72h_WT_mock_72h	0.906471	0.120209	-0.682671	-1.41677	0.967788	0.296733	-0.164182	-0.878526	1.14871	0.139251	-0.403194	-1.41946	2.24839	0.00766323	-0.649063	-2.55239	32.4854	32.248	32.5896	33.9218	32.4371	32.3145	32.1333	32.0878	32.432	32.3689	32.6903	31.8814	32.2209	32.5515	32.0328	31.8486	32.0258	32.0282	32.2668	32.1933	32.1382	32.0808	31.9923	32.1046
P27708	P27708	CAD protein;Glutamine-dependent carbamoyl-phosphate synthase;Aspartate carbamoyltransferase;Dihydroorotase	CAD	1845						0.22827	0.825264	-0.099534	-0.36128	1.64373	0.1865	0.183287	1.14389	0.147255	0.867716	-0.0405588	-0.197917	0.575762	0.49744	-0.08389	-0.49833	32.2264	32.178	32.2979	32.8391	31.9962	31.9854	31.9618	32.1802	32.7202	32.7375	32.3765	32.4152	32.5775	32.3668	32.4328	32.3281	32.1638	32.1425	32.3255	32.5113	32.1345	32.2946	32.2004	32.2273
Q9P1Z2-2;Q9P1Z2-3;Q9P1Z2;Q9P1Z2-4	Q9P1Z2-2;Q9P1Z2-3;Q9P1Z2;Q9P1Z2-4	Calcium-binding and coiled-coil domain-containing protein 1	CALCOCO1	6774						0.131218	0.936651	-0.0289965	-0.158313	0.012455	0.983432	0.00487042	0.0210082	1.8728	0.075739	0.353868	1.75045	1.02693	0.0857998	0.46112	1.38907	28.821	28.7088	28.6666	28.7862	28.0594	28.468	27.9777	28.0672	27.1647	27.2663	27.2154	26.9165	27.3931	27.6905	27.0382	26.8184	28.5929	28.7566	28.6042	28.9129	28.353	28.0186	28.0853	28.1347
Q13137-4;Q13137;Q13137-3;Q13137-5;Q13137-2	Q13137-4;Q13137;Q13137-3;Q13137-5;Q13137-2	Calcium-binding and coiled-coil domain-containing protein 2	CALCOCO2	3130						0.933394	0.164175	-0.417329	-1.27339	0.000836049	0.999372	0.000511169	0.00168452	0.568139	0.306453	-0.512663	-0.981655	0.561012	0.175702	-0.859494	-1.05424	28.7308	28.5898	28.7902	29.5196	28.5923	28.8447	28.2158	28.2128	27.6306	27.4795	27.8473	27.6821	27.3331	27.9044	27.8212	27.3954	28.3084	28.5995	28.3621	28.691	28.3746	28.1904	28.4815	28.8212
Q05682;REV__Q13136;REV__Q13136-2	Q05682	Caldesmon	CALD1	2968		+		+	ZAP-KO_HCMV_72h_WT_HCMV_72h;ZAP-KO_mock_72h_WT_mock_72h	NaN	1	0	NaN	1.88805	0.0107299	1.70118	2.89778	1.17332	0.054235	1.35459	1.91615	2.64976	0.00139597	1.55665	3.83664	25.1975	24.346	26.2467	25.9957	24.9229	23.9202	23.8281	24.1687	24.2244	24.1624	25.2436	24.4835	24.5249	24.5229	24.6122	24.3945	25.7881	25.7446	25.676	26.7833	25.4517	25.0721	26.1427	26.9781
Q05682-6;Q05682-2	Q05682-6;Q05682-2	Caldesmon	CALD1	2969				+	ZAP-KO_mock_72h_WT_mock_72h	NaN	1	0	NaN	NaN	1	0	NaN	0.718211	0.172137	1.12897	1.30253	2.96592	0.000820513	1.97133	4.52317	24.8665	24.8569	26.2776	26.6902	25.6385	25.347	25.0916	25.2717	23.3633	23.487	25.6686	23.0678	23.6391	24.3915	24.1346	23.4723	26.7672	25.9593	23.5399	24.9018	23.4718	23.759	26.2499	26.4563
Q05682-4	Q05682-4	Caldesmon	CALD1	2970						0.150256	0.859094	-0.125598	-0.299647	0.0500901	0.916839	0.0253067	0.0913188	0.00905053	0.98639	0.00822353	0.0202962	0.229505	0.658604	-0.0718365	-0.317748	35.1382	35.1444	35.2407	36.3488	34.9583	35.0859	34.6452	34.8006	35.9139	35.8932	37.1799	36.264	36.2798	36.5464	36.5367	36.0836	35.3402	35.4878	35.5446	34.9971	34.8951	34.5529	35.2806	34.8626
Q9HA72;Q9HA72-3;Q9HA72-2	Q9HA72;Q9HA72-3;Q9HA72-2	Calcium homeostasis modulator protein 2	CALHM2	6285						1.05087	0.069348	-0.91827	-1.66093	NaN	1	0	NaN	1.05537	0.101516	-0.706649	-1.5801	NaN	1	0	NaN	26.247	26.4043	26.5567	28.0206	24.3282	26.2113	26.4611	24.9015	26.8982	26.4984	26.8948	26.5129	26.5161	25.4083	26.4778	25.4188	25.7013	26.362	25.4721	26.0201	25.2475	26.7792	25.8289	24.7708
Q9NZT1	Q9NZT1	Calmodulin-like protein 5	CALML5	6732				+	ZAP-KO_mock_72h_WT_mock_72h	NaN	1	0	NaN	0.692882	0.137537	-1.64038	-1.31483	0.515793	0.357621	-0.425035	-0.887374	1.7126	0.00888442	-1.21825	-2.51383	26.5499	26.0218	24.8288	29.055	26.7526	26.699	26.3504	30.8708	27.2498	25.9875	26.1543	27.1141	26.8284	26.6392	26.6628	26.0573	25.2191	25.3413	26.5273	25.7237	25.1026	26.8913	26.522	25.5953
P27797	P27797	Calreticulin	CALR	1846	+	+	+	+	ZAP-KO_HCMV_48h_WT_HCMV_48h;ZAP-KO_HCMV_72h_WT_HCMV_72h;ZAP-KO_mock_48h_WT_mock_48h;ZAP-KO_mock_72h_WT_mock_72h	1.89618	0.0167158	-0.78933	-2.42869	3.66762	0.00421429	-0.688021	-3.68201	1.9287	0.0201235	-0.84302	-2.50795	3.77302	0.00292377	-0.57848	-3.40461	35.8314	35.8556	35.7334	36.6069	36.0478	36.1315	35.7366	35.935	35.6114	35.7451	36.5587	35.7935	35.6871	35.8277	35.7196	35.5766	35.3119	35.3633	35.2707	34.9242	35.2318	35.3048	35.286	35.2763
O43852;O43852-3;O43852-6;O43852-5;O43852-15;O43852-10;O43852-9;O43852-11;O43852-13;O43852-14;O43852-12	O43852;O43852-3;O43852-6;O43852-5;O43852-15;O43852-10;O43852-9	Calumenin	CALU	668				+	ZAP-KO_mock_72h_WT_mock_72h	0.533347	0.500742	0.223851	0.760917	1.46924	0.121258	0.287814	1.40247	2.01944	0.0590136	-0.373332	-1.86966	4.13879	0.0293655	-0.236656	-1.89892	35.1881	35.1505	35.1915	34.4425	35.3093	35.2217	34.9659	34.9007	35.2827	35.3245	35.6799	35.4826	35.4774	35.3749	35.4804	35.4422	35.291	35.2924	35.2538	35.0308	35.3442	35.3211	35.4886	35.395
O43852-2;O43852-4;O43852-8;O43852-7	O43852-2;O43852-4;O43852-8	Calumenin	CALU	669						1.16066	0.277573	0.197847	1.04407	0.575072	0.349252	0.218195	0.785069	0.868201	0.140147	0.794021	1.41652	0.0897873	0.853477	0.0311751	0.137776	31.3368	31.1475	31.3391	30.9954	30.9443	30.9644	31.4433	31.4258	31.0936	31.0099	30.562	29.1432	30.9199	31.3645	31.0858	31.1523	31.5004	31.3489	31.3872	31.3737	31.2747	31.6031	31.1716	31.6012
Q14012;Q8IU85-2;Q8IU85	Q14012	Calcium/calmodulin-dependent protein kinase type 1	CAMK1	3282						1.71762	0.0633321	0.369013	1.70707	0.837583	0.202475	0.316194	1.09411	0.292367	0.684208	0.120445	0.442755	0.89947	0.137947	0.341673	1.16864	28.2018	27.9591	27.8975	28.2565	27.9418	27.9805	27.9784	27.7693	28.1378	28.6155	28.7427	28.169	28.334	28.3543	28.447	27.7259	28.5451	28.2254	28.536	28.4845	27.9124	28.3611	28.6913	27.97
Q13557-8;Q13557-12;Q13557-10;Q13557;Q13557-6;Q13557-11;Q13557-9;Q13557-5;Q13557-3;Q13557-4;Q9UQM7;Q9UQM7-2	Q13557-8;Q13557-12;Q13557-10;Q13557;Q13557-6;Q13557-11;Q13557-9;Q13557-5;Q13557-3;Q13557-4	Calcium/calmodulin-dependent protein kinase type II subunit delta	CAMK2D	3215						0.296153	0.793766	-0.0999064	-0.414275	0.837077	0.300994	0.181036	0.869264	0.270613	0.737299	-0.0880747	-0.375904	0.629356	0.470094	0.088892	0.531295	32.0462	31.9713	32.2947	32.5611	31.692	31.6508	31.8416	31.8397	32.3675	32.2906	32.8775	32.3955	32.4858	32.2414	32.3123	32.2893	31.9823	32.1569	32.1531	32.1814	31.9481	31.7156	32.1834	31.901
Q13555-11;Q13555-6;Q13555-5;Q13555-4;Q13555-2;Q13555-8;Q13555;Q13555-10;Q13555-3;Q13555-7;Q13555-9	Q13555-11;Q13555-6;Q13555-5;Q13555-4;Q13555-2;Q13555-8;Q13555;Q13555-10;Q13555-3;Q13555-7;Q13555-9	Calcium/calmodulin-dependent protein kinase type II subunit gamma	CAMK2G	3214						2.15906	0.0563903	0.313293	1.76135	0.179949	0.746306	0.0623488	0.265165	1.1142	0.267214	0.209905	1.05797	0.25234	0.593285	-0.101174	-0.383633	28.5954	28.8439	28.7428	28.8079	28.9001	28.5358	28.7031	28.6682	29.143	29.195	29.1062	28.9674	29.049	29.3376	29.2483	29.3048	28.9459	29.0083	29.0866	29.2024	28.8429	29.0148	28.4815	28.7174
P49069	P49069	Calcium signal-modulating cyclophilin ligand	CAMLG	2262						0.674426	0.15747	-1.70362	-1.29193	0.341249	0.453337	0.271937	0.616409	0.765515	0.152386	-1.21224	-1.37606	0.0885649	0.763472	-0.204485	-0.217815	28.0864	28.7066	28.2803	29.5577	28.7647	27.8866	29.036	28.2141	28.7061	28.7684	28.1215	28.5581	28.3833	28.4134	28.6499	28.5828	28.3461	23.7813	26.63	29.0592	28.5154	29.2669	28.2727	28.9342
Q08AD1-2;Q08AD1-3;Q08AD1	Q08AD1-2;Q08AD1-3;Q08AD1	Calmodulin-regulated spectrin-associated protein 2	CAMSAP2	3028						1.61521	0.0547074	-0.439428	-1.78005	0.288004	0.592526	-0.120603	-0.439419	0.105688	0.863978	-0.0701499	-0.203516	0.14066	0.717186	-0.0892601	-0.262106	27.8136	27.7799	28.0824	28.3497	27.3334	27.0253	27.5638	27.822	27.6634	27.8856	28.7658	28.0468	27.7245	28.012	27.5926	27.4957	27.5228	27.6411	27.6913	27.4126	27.3872	27.3246	27.1969	27.3533
Q86VP6;Q86VP6-2;Q86VP6-3	Q86VP6;Q86VP6-2	Cullin-associated NEDD8-dissociated protein 1	CAND1	4381						0.0286001	0.983473	-0.00914001	-0.043601	0.0664604	0.929196	0.0136995	0.0790027	0.280444	0.754842	-0.0739727	-0.353194	0.201786	0.747886	-0.0431013	-0.233562	34.224	34.0722	34.3118	34.5744	34.069	34.0589	34.2247	34.282	34.3004	34.3828	34.6546	34.2283	34.3904	34.376	34.2112	34.5933	34.2704	34.2973	34.2156	34.3624	34.1535	34.3119	34.1104	34.1136
O75155-2;O75155	O75155-2;O75155	Cullin-associated NEDD8-dissociated protein 2	CAND2	801						0.0341145	0.974948	0.0202093	0.0663945	0.0242541	0.956739	-0.0151873	-0.0483948	0.529799	0.387841	0.318641	0.843115	0.0488241	0.914352	-0.0182543	-0.0790523	26.2067	25.9799	26.5807	26.805	26.4587	26.7705	26.3263	26.191	26.0855	26.1237	26.1837	25.8622	26.5446	26.257	26.5095	26.3266	26.5677	26.5139	26.1752	26.3963	26.3622	26.9304	26.1814	26.2118
Q8WVQ1;Q8WVQ1-3;Q8WVQ1-2	Q8WVQ1;Q8WVQ1-3;Q8WVQ1-2	Soluble calcium-activated nucleotidase 1	CANT1	4980			+	+	ZAP-KO_mock_48h_WT_mock_48h;ZAP-KO_mock_72h_WT_mock_72h	0.040729	0.970014	-0.0257063	-0.080527	0.175694	0.713953	-0.0911059	-0.30203	2.29393	0.0110218	0.985523	2.99467	1.24281	0.021574	1.59625	2.04732	28.0705	27.7666	27.4138	28.2193	27.7054	28.1038	28.1196	27.911	27.449	27.4421	27.4971	27.22	26.7278	24.9024	27.5523	24.858	27.7055	27.6353	28.2078	27.8188	27.3962	28.2524	27.9081	27.9187
P27824-2;P27824;P27824-3	P27824-2;P27824;P27824-3	Calnexin	CANX	1851	+		+	+	ZAP-KO_HCMV_48h_WT_HCMV_48h;ZAP-KO_mock_48h_WT_mock_48h;ZAP-KO_mock_72h_WT_mock_72h	2.67092	0.014657	-0.491796	-2.51356	1.30517	0.129196	-0.305503	-1.36084	2.37645	0.0396881	-0.400248	-2.11338	1.84669	0.0460399	-0.327755	-1.6724	35.6671	35.6429	35.5571	35.8423	35.8434	35.9273	35.5432	35.5321	35.3078	35.3881	35.5654	35.2287	35.3186	35.2161	35.349	35.0434	35.2045	35.1938	35.3537	34.9902	35.4296	35.2004	35.5292	35.4648
Q01518	Q01518	Adenylyl cyclase-associated protein 1	CAP1	2878						0.181303	0.835061	-0.127393	-0.34035	0.597623	0.418782	0.142166	0.66956	0.35391	0.603227	0.161037	0.54407	0.698346	0.300437	-0.172398	-0.784235	34.6803	34.5183	34.8006	35.7267	34.6525	34.7636	34.3792	34.4309	35.0365	35.1004	35.6584	34.7644	35.0592	35.4175	35.1479	34.9093	34.7097	34.8988	34.7741	34.8336	34.6047	34.6688	34.8924	34.629
Q01518-2	Q01518-2	Adenylyl cyclase-associated protein 1	CAP1	2879						0.20219	0.749319	-0.606519	-0.471062	0.494346	0.271303	-0.659604	-0.930312	0.666591	0.189441	-1.2824	-1.24963	0.4807	0.204409	1.26913	0.976955	28.7748	28.783	28.7775	25.8778	28.5632	28.7407	28.7313	28.478	29.4474	29.3747	27.2736	29.2364	29.3691	29.3165	24.468	29.0641	29.0606	29.0905	25.8288	25.807	28.517	26.153	28.5882	28.6165
P40123;P40123-2;P40123-3	P40123;P40123-2;P40123-3	Adenylyl cyclase-associated protein 2	CAP2	2102						0.645833	0.412079	0.240057	0.863649	0.997966	0.201015	0.253887	1.09964	0.593914	0.503852	0.145257	0.674489	0.96429	0.36241	0.107245	0.683405	30.2768	30.0639	30.2189	30.8069	29.8454	29.7629	30.1844	30.28	30.8185	30.7905	31.2044	30.9009	31.0284	31.0062	30.8482	30.868	30.4419	30.6734	30.4678	30.7437	30.1815	30.2963	30.3466	30.2638
P40121;P40121-2	P40121;P40121-2	Macrophage-capping protein	CAPG	2101		+		+	ZAP-KO_HCMV_72h_WT_HCMV_72h;ZAP-KO_mock_72h_WT_mock_72h	0.491967	0.546667	-0.20727	-0.709505	4.0683	0.00836842	-0.45704	-3.0686	0.854541	0.446715	-0.13558	-0.754516	3.21578	0.00293694	-0.710056	-3.40568	30.9884	30.8503	31.4854	31.5543	31.396	31.2892	31.4384	31.434	31.4478	31.3757	31.467	31.4739	31.7369	32.0948	31.871	32.0992	30.8844	30.9917	30.9406	31.2327	30.8569	30.9343	30.9149	31.0233
P07384	P07384	Calpain-1 catalytic subunit	CAPN1	1294				+	ZAP-KO_mock_72h_WT_mock_72h	1.70524	0.0665455	0.359439	1.67993	0.867276	0.32395	0.16012	0.82983	1.62963	0.152784	0.25204	1.37339	2.44344	0.0265851	0.335019	1.94259	32.7265	32.6525	33.0831	32.6785	32.8687	32.7313	33.1317	33.0239	33.0045	33.1841	32.9459	33.2663	33.27	33.2373	33.1457	33.4791	33.0551	33.0932	33.131	33.299	33.1147	33.1332	33.0086	33.1395
P17655;P17655-2	P17655;P17655-2	Calpain-2 catalytic subunit	CAPN2	1616						0.223523	0.816275	-0.115435	-0.375699	1.20898	0.297982	0.141775	0.87588	0.261647	0.755954	-0.0783091	-0.351357	0.971255	0.350294	-0.11206	-0.704243	32.3231	32.4157	32.4106	33.1541	31.9644	31.939	32.0465	32.1557	32.8796	32.9697	32.8003	32.6755	32.8671	32.8377	32.7734	32.7506	32.3791	32.53	32.3039	32.6287	32.078	32.2427	32.2178	32.1342
O15484	O15484	Calpain-5	CAPN5	543						0.458563	0.449897	0.415905	0.817928	0.0464326	0.914849	0.0308876	0.0929295	0.138002	0.810723	-0.113615	-0.276135	1.20355	0.0566772	0.51618	1.58267	28.3297	28.2821	28.4876	26.9763	28.2927	28.1657	28.9129	28.5056	27.6583	28.4023	28.1296	28.7038	28.5485	28.4573	28.0087	28.7388	28.434	28.2818	28.0145	29.009	28.6678	28.8063	28.0483	28.478
Q9Y6W3	Q9Y6W3	Calpain-7	CAPN7	7460			+		ZAP-KO_mock_48h_WT_mock_48h	NaN	1	0	NaN	0.193457	0.638349	0.183646	0.387729	2.7951	0.00579048	1.0715	3.608	0.0748897	0.802921	0.14023	0.181641	25.5837	24.9624	26.1595	27.4041	26.6645	26.6176	25.755	26.5236	25.5242	26.1932	26.2674	26.2547	26.3372	24.1298	26.9494	26.7912	25.5723	27.0249	27.0045	26.5786	26.9031	25.6613	26.9545	26.7764
P04632;Q96L46	P04632	Calpain small subunit 1	CAPNS1	1222						1.09821	0.185027	0.29023	1.22058	0.0875298	0.885614	0.0246401	0.121874	0.0272672	0.972573	0.0110502	0.0462691	1.0623	0.216037	-0.178274	-0.952814	32.8402	32.8549	33.1856	32.6815	32.7183	32.8693	33.0408	33.0755	33.3906	33.4893	33.1648	33.3784	33.5709	33.7345	33.5373	33.4364	33.029	33.3605	33.0298	33.3039	32.8204	32.8861	33.0887	33.0072
Q14444-2;Q14444	Q14444-2;Q14444	Caprin-1	CAPRIN1	3338						1.68661	0.0520809	-0.426621	-1.80218	2.3998	0.0527975	-0.312529	-1.84908	1.3895	0.237194	-0.19911	-1.12716	1.00805	0.182911	-0.21959	-1.03466	32.81	32.8855	32.8001	33.3552	32.919	32.9813	32.701	32.7552	33.0122	32.9849	32.9885	32.7211	32.8093	32.761	32.5138	32.3413	32.5192	32.4464	32.5729	32.6059	32.5192	32.5423	32.5678	32.4771
P52907	P52907	F-actin-capping protein subunit alpha-1	CAPZA1	2445						0.0355685	0.972597	-0.0277777	-0.0751069	0.818337	0.369428	0.137543	0.748231	0.848739	0.391962	0.165848	0.837448	0.37336	0.54954	-0.0874901	-0.433455	32.8847	32.9799	32.9422	33.9625	32.9834	33.0838	32.8426	32.7123	33.2146	32.9741	33.1054	33.019	33.3693	33.3787	33.3429	33.077	33.0097	33.3842	33.0874	33.177	33.0922	32.9948	33.0571	33.028
P47755;P47755-2	P47755;P47755-2	F-actin-capping protein subunit alpha-2	CAPZA2	2223		+			ZAP-KO_HCMV_72h_WT_HCMV_72h	0.868009	0.308551	0.234994	0.994366	2.74572	0.038303	0.347253	2.10102	0.780466	0.387933	0.180964	0.842777	1.9236	0.0818453	0.233281	1.40935	32.5792	32.6885	32.8655	33.1891	32.5524	32.4954	32.509	32.6895	32.8181	32.839	33.2249	32.7039	32.9256	32.9294	32.7891	32.9399	33.0984	33.09	32.9795	33.0944	32.9755	32.8437	32.811	33.0052
P47756-2;P47756	P47756-2;P47756	F-actin-capping protein subunit beta	CAPZB	2224		+			ZAP-KO_HCMV_72h_WT_HCMV_72h	0.353537	0.743172	0.116705	0.481938	3.47802	0.0468014	0.265415	1.94768	1.03635	0.473155	0.112043	0.718586	1.73747	0.187867	0.149549	1.02047	33.3173	33.2703	33.1284	33.7358	33.0228	33.1018	33.1148	33.0445	33.5738	33.4846	33.5276	33.3526	33.4578	33.45	33.3888	33.3532	33.4752	33.3864	33.4183	33.6387	33.4053	33.3523	33.2685	33.3195
Q9Y2V2	Q9Y2V2	Calcium-regulated heat stable protein 1	CARHSP1	7218						0.345547	0.643137	-0.235818	-0.600389	0.0433813	0.919794	-0.0309205	-0.088793	0.978717	0.195353	-0.349686	-1.23438	1.63271	0.0693127	-0.291451	-1.48397	29.5661	29.6993	29.7957	30.7739	28.7161	29.1233	29.5711	29.5606	30.0947	30.1051	30.1226	29.8375	30.3279	30.2106	30.2048	29.9033	29.6629	29.4924	29.7758	29.9606	29.2103	29.5971	28.9278	29.1122
Q8IW45;Q8IW45-2;Q8IW45-4;Q8IW45-3	Q8IW45;Q8IW45-2;Q8IW45-4	ATP-dependent (S)-NAD(P)H-hydrate dehydratase	CARKD	4481		+			ZAP-KO_HCMV_72h_WT_HCMV_72h	1.06423	0.202488	0.277939	1.17978	1.89951	0.0385	0.523385	2.10258	0.186308	0.823939	-0.057055	-0.259389	0.304184	0.383696	-0.664535	-0.652772	28.9513	28.7417	29.2113	29.1302	28.5295	28.6637	29.0245	28.6157	28.9235	29.013	29.3607	29.3714	28.829	29.1938	29.0569	29.3085	29.4641	29.0653	29.2424	29.3745	29.4647	29.2227	28.9711	29.2685
Q86X55;Q86X55-1;Q86X55-2	Q86X55;Q86X55-1;Q86X55-2	Histone-arginine methyltransferase CARM1	CARM1	4413	+		+	+	ZAP-KO_HCMV_48h_WT_HCMV_48h;ZAP-KO_mock_48h_WT_mock_48h;ZAP-KO_mock_72h_WT_mock_72h	1.57028	0.0499727	-0.490938	-1.82796	1.70785	0.105575	-0.279511	-1.48292	2.67993	0.0418817	-0.347858	-2.07823	2.60978	0.0180304	-0.375222	-2.14331	30.7435	30.654	30.7356	31.3375	30.4307	30.3617	30.5853	30.5714	31.1545	31.1592	31.1978	31.0055	31.252	31.0688	31.1301	31.205	30.4283	30.5183	30.2655	30.2947	30.2234	30.1382	30.3956	30.0738
P49589-3;P49589;P49589-2	P49589-3;P49589;P49589-2	Cysteine--tRNA ligase, cytoplasmic	CARS	2291			+	+	ZAP-KO_mock_48h_WT_mock_48h;ZAP-KO_mock_72h_WT_mock_72h	0.363764	0.67052	-0.173909	-0.566722	0.998313	0.24961	0.197522	0.978822	2.4116	0.028129	-0.474186	-2.32297	3.18373	0.00461614	-0.522206	-2.88674	31.8505	31.8132	31.8339	32.5939	31.7922	31.8278	31.5253	31.5573	31.9292	32.1495	32.2272	32.328	32.3617	32.334	32.3867	32.1611	31.6876	31.8723	31.7732	32.0629	31.8808	32.0546	31.7693	31.788
Q9HA77	Q9HA77	Probable cysteine--tRNA ligase, mitochondrial	CARS2	6286			+		ZAP-KO_mock_48h_WT_mock_48h	0.178817	0.829778	-0.148757	-0.350679	0.192804	0.692554	-0.0961576	-0.324616	1.23033	0.0398971	-2.22101	-2.10674	0.0964086	0.769432	0.108407	0.212026	29.7863	29.5957	29.9687	29.4997	29.5962	29.8401	30.2609	30.2271	29.7204	29.6991	29.8647	29.7308	28.3269	29.3625	29.1108	29.8554	29.3819	28.9332	29.5399	30.4004	29.6608	30.167	29.9649	29.747
Q6P4E1-2;Q6P4E1;Q6P4E1-5;Q6P4E1-3	Q6P4E1-2;Q6P4E1;Q6P4E1-5	Protein CASC4	CASC4	4066						0.794416	0.528064	-0.134412	-0.730637	0.689598	0.400823	0.138124	0.701101	1.04618	0.332966	-0.173314	-0.932785	0.826101	0.184524	0.273462	1.03057	29.2214	29.4148	29.5093	29.3572	29.2811	29.019	29.0702	28.8512	28.8118	28.8595	29.1405	28.9883	28.74	28.789	28.8327	28.2654	29.303	29.0952	29.3621	29.2047	29.2406	29.0852	29.1857	29.2624
Q8NG31-3;Q8NG31-4;Q8NG31-2;Q8NG31	Q8NG31-3;Q8NG31-4;Q8NG31-2;Q8NG31	Protein CASC5	CASC5	4811						0.317944	0.578243	-0.666883	-0.675215	NaN	1	0	NaN	NaN	1	0	NaN	NaN	1	0	NaN	24.699	26.9724	26.8987	27.0148	26.7628	26.578	25.343	25.0798	25.8098	25.4991	26.9083	25.1248	25.276	25.659	26.3181	26.0186	25.5438	23.8656	26.7443	26.7636	25.9235	26.4343	24.4914	26.734
O14936-3;O14936-4;O14936-6;O14936-2;O14936;O14936-5	O14936-3;O14936-4;O14936-6;O14936-2;O14936	Peripheral plasma membrane protein CASK	CASK	453						0.515103	0.516481	0.221261	0.743726	0.92666	0.274475	-0.187258	-0.923307	0.237406	0.794105	-0.0599709	-0.296529	0.0287862	0.94597	0.0129204	0.0508676	29.7321	29.6628	29.2189	28.9679	29.402	29.5646	29.7874	29.5167	29.7343	29.7694	29.854	29.8114	29.5408	29.8336	29.8273	30.2026	29.6252	29.4059	29.7646	29.6711	29.5273	29.2925	29.2575	29.4444
Q8WXE0-2;Q8WXE0	Q8WXE0-2;Q8WXE0	Caskin-2	CASKIN2	5008						0.223383	0.81217	0.1243	0.384484	1.1192	0.0964037	-0.530321	-1.52547	0.991534	0.249274	0.255493	1.09918	0.229046	0.525141	0.242559	0.460746	26.7226	26.5456	26.9232	25.9082	26.2959	26.5075	26.4845	26.6701	26.7684	26.9284	26.7149	26.9882	27.2011	26.9441	25.2948	26.6642	26.6884	26.569	26.5955	26.7439	25.2667	26.0579	26.2561	26.2559
P29466-2;P29466;P29466-3;P29466-4;P29466-5;Q5EG05-2;Q5EG05	P29466-2;P29466;P29466-3;P29466-4	Caspase-1;Caspase-1 subunit p20;Caspase-1 subunit p10	CASP1	1888						0.0877	0.911248	0.126379	0.202815	0.361172	0.46176	0.218935	0.604823	0.994579	0.168263	-0.413841	-1.31812	0.455416	0.477897	0.107478	0.521329	28.6477	28.4032	28.2885	30.2807	27.9619	27.9648	28.9733	28.5315	28.016	27.6713	27.9799	28.5102	28.2043	28.3109	28.4134	28.5269	28.43	29.0766	29.014	29.6052	28.7285	28.7143	28.333	28.5314
P42574	P42574	Caspase-3;Caspase-3 subunit p17;Caspase-3 subunit p12	CASP3	2150						0.188611	0.805748	0.223054	0.395505	0.615859	0.271368	0.328989	0.930399	0.972175	0.208374	-0.328116	-1.20203	0.684163	0.143043	0.61594	1.15036	28.5262	28.4417	29.0651	30.2829	28.2718	28.2911	28.9537	29.1744	28.9354	29.2129	29.5595	29.0508	29.1817	28.7196	29.233	27.3853	29.4033	28.9852	29.0304	29.7893	29.0458	29.1986	28.7009	29.0615
P49662-2;P49662;P49662-4;P49662-5;P51878-3;P51878-6;P51878-2;P51878;P51878-5	P49662-2;P49662;P49662-4	Caspase-4;Caspase-4 subunit 1;Caspase-4 subunit 2	CASP4	2298			+		ZAP-KO_mock_48h_WT_mock_48h	0.730312	0.29701	-0.313995	-1.01182	0.295323	0.569379	-0.137677	-0.466722	1.70685	0.0175188	-1.66707	-2.65431	0.369719	0.318048	-0.656066	-0.754151	28.3687	28.022	27.7283	28.6791	27.5725	27.8257	27.6399	27.717	27.8064	27.9946	28.1004	27.6871	27.4314	27.528	27.2614	25.0223	27.8361	27.9704	27.9324	27.8034	27.5328	27.0914	28.0079	27.5723
P55212;P55212-2	P55212	Caspase-6;Caspase-6 subunit p18;Caspase-6 subunit p11	CASP6	2527			+	+	ZAP-KO_mock_48h_WT_mock_48h;ZAP-KO_mock_72h_WT_mock_72h	0.694325	0.195566	-0.726494	-1.19611	0.269116	0.530646	-0.243689	-0.514825	1.41067	0.0430084	-0.930484	-2.05295	1.03606	0.0476775	-0.968015	-1.65966	26.6569	26.9882	26.9637	27.4839	27.3113	27.4419	25.8635	26.8953	27.3703	27.3661	27.926	26.9866	27.2641	27.5576	27.0043	27.3014	25.6965	25.2709	27.155	27.0641	26.6636	26.6939	26.8437	26.3359
P55210-3;P55210;P55210-4	P55210-3;P55210;P55210-4	Caspase-7;Caspase-7 subunit p20;Caspase-7 subunit p11	CASP7	2526	+	+		+	ZAP-KO_HCMV_48h_WT_HCMV_48h;ZAP-KO_HCMV_72h_WT_HCMV_72h;ZAP-KO_mock_72h_WT_mock_72h	4.21449	0	-1.48764	-5.94739	2.37443	0.0055	-1.37188	-3.37335	0.282964	0.617088	-0.227042	-0.523903	1.85315	0.00948852	-0.908544	-2.48837	27.8679	28.058	27.7114	27.6731	27.5485	26.9693	26.6547	26.9891	26.284	25.9769	26.7283	26.9329	26.5187	27.264	26.9009	26.4161	26.27	26.5037	26.5598	26.0263	25.0499	25.8054	26.2229	25.5959
Q14790-6;Q14790-5;Q14790-8;Q14790-7;Q14790-3;Q14790-2;Q14790;Q14790-4;Q14790-9	Q14790-6;Q14790-5;Q14790-8;Q14790-7;Q14790-3;Q14790-2;Q14790;Q14790-4;Q14790-9	Caspase-8;Caspase-8 subunit p18;Caspase-8 subunit p10	CASP8	3388		+			ZAP-KO_HCMV_72h_WT_HCMV_72h	NaN	1	0	NaN	1.51106	0.0377407	-0.859902	-2.11691	NaN	1	0	NaN	NaN	1	0	NaN	25.8576	26.0591	26.3047	26.9872	25.8671	25.9723	26.4793	26.2884	26.3735	26.4238	25.5296	25.8476	24.9928	25.7819	25.0359	26.456	25.5137	25.634	26.582	26.8866	25.5631	24.7729	25.9219	24.9097
P20810-6;P20810-10;P20810-7;P20810-9;P20810-5;P20810;P20810-8;P20810-2;P20810-4;P20810-3	P20810-6;P20810-10;P20810-7;P20810-9;P20810-5;P20810;P20810-8;P20810-2;P20810-4;P20810-3	Calpastatin	CAST	1698						0.620599	0.278308	-0.517654	-1.04255	1.48311	0.187276	-0.194602	-1.14122	0.228186	0.781161	-0.0698109	-0.312866	1.02192	0.154633	-0.253401	-1.11137	32.2145	32.2694	32.513	33.8784	32.0724	32.1868	32.1808	32.3285	32.3128	32.2929	32.7562	32.2237	32.384	32.7536	32.2522	32.3689	32.0356	32.1894	32.2771	32.3026	32.0692	31.9445	32.0843	31.8921
P04040	P04040	Catalase	CAT	1202						0.804609	0.598355	-0.109412	-0.652711	2.5271	0.0560917	-0.292006	-1.81696	1.20152	0.314323	-0.167199	-0.964454	0.705411	0.370474	-0.125076	-0.671666	32.3182	32.2734	32.2382	32.3049	32.4256	32.6003	32.5931	32.4964	32.615	32.544	32.4072	32.7281	32.7011	32.7549	32.5573	32.9487	32.2845	32.2287	32.1976	31.9861	32.1685	32.3187	32.307	32.1532
Q03135;P56539	Q03135	Caveolin-1	CAV1	2929						0.0466012	0.969833	-0.0205193	-0.0808355	0.0899914	0.830503	0.0586166	0.173973	0.153913	0.846256	0.0520973	0.226917	0.169446	0.705603	-0.0719347	-0.272108	33.9754	34.2854	34.07	34.3231	34.306	34.3581	33.9915	33.9302	34.464	34.4264	34.7888	34.6766	34.6577	34.7851	35.0093	34.4671	34.2445	34.3738	34.1778	33.7759	34.1292	33.6819	34.6965	34.3127
Q03135-2	Q03135-2	Caveolin-1	CAV1	2930	+	+		+	ZAP-KO_HCMV_48h_WT_HCMV_48h;ZAP-KO_HCMV_72h_WT_HCMV_72h;ZAP-KO_mock_72h_WT_mock_72h	2.25529	0.00334043	-1.25342	-3.15763	1.85235	0.0238298	-0.822722	-2.4185	1.27231	0.0711211	-0.697445	-1.78462	2.1796	0.00684082	-0.810352	-2.70706	31.1476	31.4217	31.0503	32.0917	30.4408	30.9282	30.9203	30.898	31.2792	31.2258	31.3147	31.7483	31.3704	31.4133	31.969	31.6538	30.3619	29.886	29.8555	30.5942	29.8661	29.5054	30.5125	30.0124
P51636;P51636-3;P51636-2	P51636;P51636-3;P51636-2	Caveolin-2	CAV2	2387						0.109374	0.901041	0.087708	0.221188	0.940298	0.15715	-0.375916	-1.23715	0.104155	0.857429	0.0835195	0.211317	0.128089	0.747756	-0.074451	-0.233977	30.8412	30.8478	30.7427	29.7928	31.1907	31.0889	30.6472	30.6817	30.7062	30.4598	31.6001	30.7297	30.8218	30.9392	31.3849	30.6737	30.7749	30.8885	30.7046	30.2073	30.6274	30.122	30.8318	30.5236
Q13951-2	Q13951-2	Core-binding factor subunit beta	CBFB	3275		+		+	ZAP-KO_HCMV_72h_WT_HCMV_72h;ZAP-KO_mock_72h_WT_mock_72h	1.01292	0.109564	-0.563692	-1.45688	2.12417	0.0143653	-0.898502	-2.74514	0.681755	0.316228	-0.302122	-0.96155	3.09058	0.0028	-0.797503	-3.48808	28.5506	28.433	28.5732	28.8928	28.7727	28.7615	28.3988	28.3273	28.3996	28.7992	28.333	28.1206	28.6651	28.6606	28.3305	28.3836	27.6624	28.6398	28.3659	27.5267	27.368	27.3867	28.2001	27.7115
P22681	P22681	E3 ubiquitin-protein ligase CBL	CBL	1740						0.115027	0.90329	0.0730138	0.217426	0.808345	0.146988	-0.594982	-1.27586	0.0198287	0.970861	-0.0323415	-0.0494272	0.0604807	0.836922	-0.132803	-0.151331	27.6792	27.7607	27.7152	28.034	27.0062	27.1255	26.6326	27.2926	27.822	28.3421	27.7948	27.6799	27.9123	27.6488	27.5137	27.2019	27.3295	28.0803	27.7211	28.3503	26.8992	25.9681	27.0906	25.7192
P16152;P16152-2	P16152;P16152-2	Carbonyl reductase [NADPH] 1	CBR1	1574						1.06177	0.205185	0.276068	1.17504	1.62863	0.132744	0.242196	1.34328	0.628211	0.427239	0.19443	0.785737	1.38808	0.202793	-0.157637	-0.9807	32.5539	32.5382	32.7737	32.46	32.2817	32.2553	32.4156	32.3592	32.8319	32.9369	32.3344	32.8116	32.9487	32.838	32.7816	32.8876	32.6501	32.8215	32.7669	33.1917	32.522	32.7811	32.5135	32.464
O75828	O75828	Carbonyl reductase [NADPH] 3	CBR3	902						0.311079	0.665181	0.260303	0.574767	0.508884	0.640777	0.0588598	0.384537	1.20387	0.128171	0.405773	1.46103	0.359895	0.509143	0.114054	0.48148	30.1349	29.9008	30.3518	31.3842	30.066	30.2223	30.1352	30.1006	30.3424	30.2647	30.2189	29.9222	30.2725	30.4437	30.2293	30.8167	30.5425	30.6533	30.5251	31.0921	30.1923	30.2474	30.2471	30.0728
P0DN79;P35520;P35520-2	P0DN79;P35520;P35520-2	Cystathionine beta-synthase	CBS	1404			+	+	ZAP-KO_mock_48h_WT_mock_48h;ZAP-KO_mock_72h_WT_mock_72h	0.37759	0.622316	-0.222869	-0.624255	0.152763	0.725191	0.106263	0.29027	1.9855	0.0205421	-0.778934	-2.49892	4.77377	0.00145455	-0.86619	-5.09869	28.6175	28.4231	28.7195	29.5122	28.4747	28.2181	28.4787	28.1644	29.0055	29.1295	29.5001	29.7327	29.3673	29.5814	29.5134	29.4613	28.5133	28.4337	28.5712	28.8626	28.6819	28.9736	28.3013	27.8042
P83916	P83916	Chromobox protein homolog 1	CBX1	2820		+		+	ZAP-KO_HCMV_72h_WT_HCMV_72h;ZAP-KO_mock_72h_WT_mock_72h	0.0728871	0.925017	0.159262	0.180414	2.57059	0.0268402	-0.452879	-2.35549	0.202267	0.760224	-0.106688	-0.345464	1.67536	0.036925	-0.411188	-1.76747	29.556	29.4707	29.5171	26.4293	29.343	29.3018	29.3399	29.0557	28.6737	28.7798	28.4262	29.0813	28.5012	29.0791	28.8199	29.0404	29.2539	28.936	28.784	28.6362	28.6691	28.7382	28.9177	28.9039
Q13185	Q13185	Chromobox protein homolog 3	CBX3	3140		+		+	ZAP-KO_HCMV_72h_WT_HCMV_72h;ZAP-KO_mock_72h_WT_mock_72h	1.86058	0.0514747	-0.384636	-1.81618	2.47581	0.027014	-0.476068	-2.36381	0.788925	0.231163	-0.404795	-1.14241	1.67826	0.0223035	-0.590207	-2.0347	32.1207	32.2578	32.1706	32.6068	32.1199	32.1393	32.4689	32.3197	31.8188	31.7323	32.8045	31.992	31.6028	32.3212	31.8509	31.8829	31.9099	31.8496	31.9555	31.9023	31.8949	31.8591	31.7586	31.6309
P45973	P45973	Chromobox protein homolog 5	CBX5	2184	+	+	+	+	ZAP-KO_HCMV_48h_WT_HCMV_48h;ZAP-KO_HCMV_72h_WT_HCMV_72h;ZAP-KO_mock_48h_WT_mock_48h;ZAP-KO_mock_72h_WT_mock_72h	2.97555	0.00314286	-1.16714	-3.91675	4.32748	0.00426667	-1.33075	-5.82849	3.19643	0.00248	-1.34579	-4.37873	3.42442	0.000941176	-1.34514	-4.67004	30.2521	30.4163	30.7284	31.0819	30.5559	30.7379	30.5761	30.5701	31.0753	31.2524	31.6613	30.7196	30.7006	31.0165	30.5433	30.151	29.6055	29.3108	29.5586	29.3353	29.1284	29.412	29.5481	29.0285
Q6P1N0-2;Q6P1N0	Q6P1N0-2;Q6P1N0	Coiled-coil and C2 domain-containing protein 1A	CC2D1A	4050						0.166794	0.858337	-0.102809	-0.303997	0.527117	0.427252	0.154766	0.657019	0.578556	0.289571	0.564835	1.01166	1.01301	0.216206	-0.184796	-0.952292	29.8418	29.8975	30.2762	30.842	29.8439	29.9912	29.885	30.2196	29.6154	29.7667	30.0637	29.9401	30.1618	29.748	29.9906	30.0354	30.2796	30.1067	29.9962	30.0637	29.9276	30.3001	29.9874	30.3437
Q5T0F9-2;Q5T0F9;Q5T0F9-3;Q5T0F9-4;Q5T0F9-5	Q5T0F9-2;Q5T0F9;Q5T0F9-3	Coiled-coil and C2 domain-containing protein 1B	CC2D1B	3856						0.04772	0.963095	-0.0393744	-0.101324	0.276333	0.479114	-0.45989	-0.582919	0.874915	0.258273	-0.285333	-1.07905	1.61645	0.0637649	0.313071	1.5305	27.5599	27.837	27.2982	28.602	27.6332	27.7525	27.3229	27.6475	28.1252	28.2379	28.6812	28.1897	28.0018	27.8582	27.6384	27.6617	27.6607	27.9199	27.6957	27.8633	28.53	27.6099	25.2858	27.091
Q8IX12-2;Q8IX12	Q8IX12-2;Q8IX12	Cell division cycle and apoptosis regulator protein 1	CCAR1	4511						1.04526	0.117075	-0.489759	-1.42933	1.77897	0.0653571	-0.36257	-1.72456	0.234141	0.771772	-0.076333	-0.329459	1.71491	0.0699693	-0.277005	-1.47863	31.4603	31.4744	31.5541	32.4456	31.5787	31.7867	31.4006	31.6917	31.3556	31.4109	31.6411	31.1801	31.3343	31.615	31.3671	31.3805	31.3043	31.1123	31.3114	31.2473	31.2802	31.0886	31.4347	31.204
Q8N163-2;Q8N163	Q8N163-2;Q8N163	Cell cycle and apoptosis regulator protein 2	CCAR2	4591	+				ZAP-KO_HCMV_48h_WT_HCMV_48h	1.99039	0.0374468	-0.427348	-1.97983	2.57632	0.0633248	-0.269995	-1.74348	2.03614	0.14543	-0.221939	-1.39809	1.15373	0.29222	-0.125324	-0.7983	32.4625	32.3987	32.5376	32.8973	32.439	32.4676	32.5413	32.5578	32.3802	32.3737	32.3889	32.3419	32.0662	32.1869	32.2869	32.2844	32.2355	32.0941	32.1093	32.1477	32.2172	32.1434	32.2016	32.3636
Q6YP21;Q6YP21-3;Q6YP21-2	Q6YP21;Q6YP21-3	Kynurenine--oxoglutarate transaminase 3	CCBL2	4152						0.549782	0.590341	-0.149954	-0.660936	0.988137	0.209787	0.242764	1.07317	0.408012	0.615311	0.122389	0.526709	0.252616	0.669362	0.0612602	0.307774	29.8423	29.784	30.0083	29.4523	29.5036	29.7592	29.6759	29.577	29.6755	29.8571	30.0505	29.8207	30.0111	30.2234	29.9532	29.7849	29.5053	29.5715	29.6996	29.7108	29.7065	29.6672	30.1464	29.9666
Q9NWR8	Q9NWR8	Calcium uniporter regulatory subunit MCUb, mitochondrial	CCDC109B	6607	+				ZAP-KO_HCMV_48h_WT_HCMV_48h	2.02682	0.0171148	-0.667296	-2.40481	0.341206	0.467527	0.237507	0.596752	0.10805	0.860463	-0.0720873	-0.208084	0.143308	0.741118	0.0660033	0.240066	27.33	27.1167	27.7864	27.2143	27.09	26.7807	26.6435	26.9684	26.1674	26.9051	26.5787	26.9607	26.1529	26.6238	26.5624	26.2023	26.968	26.5568	26.7041	26.5493	27.2145	27.3597	26.293	27.5655
Q96NT0;Q96NT0-2	Q96NT0	Coiled-coil domain-containing protein 115	CCDC115	5500						0.331941	0.573761	0.539718	0.680654	0.816511	0.108377	1.4335	1.46987	1.38613	0.0534957	0.752977	1.92823	NaN	1	0	NaN	27.5636	27.6703	24.7642	27.0638	25.3044	24.2267	27.073	27.3285	26.2601	25.5021	26.5367	25.6058	25.2659	25.7132	26.8652	25.8841	27.5396	27.5125	27.1749	26.9938	27.9033	26.0525	27.5667	28.1441
Q8WUD4	Q8WUD4	Coiled-coil domain-containing protein 12	CCDC12	4943		+		+	ZAP-KO_HCMV_72h_WT_HCMV_72h;ZAP-KO_mock_72h_WT_mock_72h	0.0464463	0.956838	-0.0710583	-0.112001	1.65724	0.0238531	-1.16346	-2.42738	0.883138	0.151072	-0.652572	-1.3793	2.53002	0.00731915	-0.555175	-2.57898	26.8834	26.8275	26.7571	24.7411	27.4236	27.3111	26.8737	26.5901	26.4287	26.7288	27.8062	26.1564	26.4223	26.4343	26.6043	26.3977	26.3469	26.2786	26.4151	25.8843	24.9864	25.9198	26.5317	26.1068
Q96CT7	Q96CT7	Coiled-coil domain-containing protein 124	CCDC124	5272						0.64157	0.44884	-0.210395	-0.819231	0.5233	0.42791	0.15531	0.655736	0.235328	0.760076	0.0842381	0.344248	0.246306	0.614641	-0.0897965	-0.361577	29.93	29.7046	30.1762	30.1112	29.392	29.7566	29.3201	29.3406	30.3615	30.5148	30.5797	30.2442	30.0756	30.5278	29.8664	29.9795	29.63	29.5738	29.7862	30.0904	29.4277	29.7149	29.8052	29.4827
Q96BQ5	Q96BQ5	Coiled-coil domain-containing protein 127	CCDC127	5236						0.0084466	0.991349	0.0155706	0.0216643	0.200362	0.634661	-0.171889	-0.391349	NaN	1	0	NaN	0.292592	0.433154	-0.337081	-0.580025	26.9367	26.9928	24.8268	27.0569	27.2808	27.1516	26.3159	26.4572	25.4685	25.9313	25.8673	26.245	26.4204	27.033	26.3116	26.2518	26.0489	25.9678	26.6072	27.2516	27.1171	26.1886	26.259	26.9532
Q96JG6;Q96JG6-3;Q96JG6-2	Q96JG6;Q96JG6-3	Coiled-coil domain-containing protein 132	CCDC132	5438	+			+	ZAP-KO_HCMV_48h_WT_HCMV_48h;ZAP-KO_mock_72h_WT_mock_72h	1.47727	0.040785	0.644416	1.92713	0.652609	0.27952	0.277608	0.913083	0.315188	0.60486	0.198191	0.541894	2.10549	0.0391398	0.31606	1.74887	27.9864	28.5133	28.4257	27.6969	28.2595	28.2627	28.4631	28.2026	28.7526	28.8569	27.8597	29.0255	28.6577	28.4808	28.5643	28.5626	28.6543	28.7188	28.6256	29.2013	28.4418	29.1579	28.327	28.3715
Q9H6E4	Q9H6E4	Coiled-coil domain-containing protein 134	CCDC134	6188						0.398067	0.654818	-0.166186	-0.586318	0.440666	0.413294	-0.218183	-0.678776	0.449389	0.511895	-0.197271	-0.664204	0.0167122	0.964116	0.00995874	0.0329936	29.0571	29.0788	29.1263	29.6602	29.5843	29.5682	29.2413	28.8431	28.6524	28.4028	29.0803	28.3113	28.0482	28.6942	28.2735	27.8942	29.0715	28.9419	28.8638	29.3805	28.6916	29.3007	29.2198	29.1521
Q6PK04	Q6PK04	Coiled-coil domain-containing protein 137	CCDC137	4092		+			ZAP-KO_HCMV_72h_WT_HCMV_72h	0.0670089	0.943133	-0.0523286	-0.138348	2.10036	0.0233867	-0.661374	-2.45536	0.159303	0.780562	-0.129283	-0.31385	0.234952	0.575009	-0.131695	-0.403314	26.8548	26.7523	27.3695	27.9413	27.1797	27.1642	27.1048	27.1752	26.6722	26.9067	26.8696	25.8496	26.4966	26.805	26.1833	26.9493	27.2895	27.1444	27.2314	27.0433	26.8063	26.017	26.6051	26.5501
Q5M9N0;Q5M9N0-3;Q5M9N0-2	Q5M9N0	Coiled-coil domain-containing protein 158	CCDC158	3829			+	+	ZAP-KO_mock_48h_WT_mock_48h;ZAP-KO_mock_72h_WT_mock_72h	0.537481	0.270276	1.19647	1.05756	0.11875	0.73131	-0.248227	-0.28243	2.34933	0.0431068	0.381637	2.04791	1.00534	0.0347512	2.37338	1.8037	29.2994	29.3069	25.2787	29.329	28.7115	29.0009	28.863	29.5886	28.9934	29.171	29.1265	28.9717	25.2349	24.8396	29.2529	29.2165	29.1556	29.7776	29.9615	29.1052	29.6076	29.0967	29.8851	26.5817
O60826	O60826	Coiled-coil domain-containing protein 22	CCDC22	755						0.150593	0.872623	-0.0943108	-0.27806	0.229151	0.725123	0.0594192	0.290665	0.0297802	0.965248	-0.0174274	-0.0578994	1.44738	0.147191	-0.196457	-1.13671	29.3685	29.3877	29.5169	30.3101	29.2402	29.4356	29.0437	29.4129	29.4098	29.4456	30.098	29.6576	29.6731	29.9002	29.7273	29.719	29.5703	29.4412	29.4124	29.7821	29.2781	29.451	29.2347	29.4063
Q86WR0;Q86WR0-2	Q86WR0;Q86WR0-2	Coiled-coil domain-containing protein 25	CCDC25	4405						1.24607	0.216583	-0.226027	-1.1531	0.174516	0.745445	-0.0653014	-0.266115	1.83294	0.0541744	-0.43989	-1.91428	0.41003	0.387223	-0.213773	-0.647292	28.4203	28.4647	28.8063	28.6613	28.3379	27.8232	28.3303	28.2552	28.8792	28.9296	29.2663	28.7632	29.3954	29.5635	28.7958	28.7287	28.374	28.2731	28.3607	28.4408	28.2014	28.0645	27.9317	28.2878
Q96A33;Q96A33-2	Q96A33;Q96A33-2	Coiled-coil domain-containing protein 47	CCDC47	5186						0.976989	0.433707	-0.149481	-0.837573	0.391788	0.554014	-0.10631	-0.485649	2.22734	0.0768766	-0.298154	-1.73729	0.0237006	0.955178	-0.0109162	-0.042445	32.4398	32.5338	32.4192	32.1875	32.3388	32.1961	32.5039	32.5614	32.1011	32.1152	32.3193	32.0657	31.7789	31.7904	31.9923	32.3968	32.2776	32.2894	32.168	32.2473	32.2968	32.4395	32.0533	32.3855
Q8IVM0;Q8IVM0-2	Q8IVM0;Q8IVM0-2	Coiled-coil domain-containing protein 50	CCDC50	4475	+				ZAP-KO_HCMV_48h_WT_HCMV_48h	2.54529	0.0229127	-0.413374	-2.23185	1.16031	0.151799	-0.291269	-1.25661	0.495285	0.486394	-0.197105	-0.699688	0.679758	0.26667	-0.211607	-0.845104	29.2177	29.2975	29.1503	29.1729	28.9136	28.6522	28.9122	28.8344	29.3209	29.6236	29.0963	29.1062	28.8921	28.4599	28.927	28.5062	29.0056	28.6727	28.8298	28.6768	28.5749	28.2774	28.8343	28.4607
Q96ER9;Q96ER9-2	Q96ER9;Q96ER9-2	Coiled-coil domain-containing protein 51	CCDC51	5324						0.0441935	0.968088	-0.0258036	-0.0850172	0.0880776	0.847699	-0.0450363	-0.157645	0.577536	0.462562	-0.181084	-0.732686	0.2865	0.459489	-0.263509	-0.545712	28.5653	28.6213	28.5205	28.1945	28.709	28.9154	28.8336	28.472	27.9247	27.7056	28.349	27.8793	27.8009	27.7268	27.7268	28.3383	28.663	27.9202	28.5335	28.6817	28.4416	29.1357	28.4869	28.6856
Q9Y3C0	Q9Y3C0	WASH complex subunit CCDC53	CCDC53	7262						0.963441	0.0752045	-1.19436	-1.62616	0.206536	0.687233	0.0911412	0.331189	0.612792	0.408415	0.217588	0.810637	0.729397	0.10746	-0.964839	-1.29169	28.0279	28.1765	28.303	29.4068	28.116	28.2291	28.0621	28.2288	28.1714	28.3128	28.8633	28.2697	28.4145	28.5378	28.2922	28.3836	27.1765	28.3678	27.7916	25.8008	27.8392	28.6557	28.3364	28.1692
Q4VC31	Q4VC31	Coiled-coil domain-containing protein 58	CCDC58	3729	+		+	+	ZAP-KO_HCMV_48h_WT_HCMV_48h;ZAP-KO_mock_48h_WT_mock_48h;ZAP-KO_mock_72h_WT_mock_72h	1.97725	0.0129302	-0.869752	-2.57764	0.254946	0.572608	-0.178217	-0.461838	2.49486	0.00795876	-0.917032	-3.1237	2.51569	0.00369663	-0.813701	-3.01276	29.4224	29.4981	29.357	30.0181	30.001	30.0702	29.511	28.8763	29.5337	29.1644	29.9611	29.2193	29.3786	29.1261	29.2099	28.9097	28.1774	29.0001	28.7431	28.8961	29.2764	29.4507	29.6349	29.3836
Q16204	Q16204	Coiled-coil domain-containing protein 6	CCDC6	3586						0.396789	0.638967	-0.182242	-0.604053	0.266184	0.719525	-0.0548797	-0.296865	0.616211	0.343924	-0.303569	-0.909174	1.22765	0.121727	-0.262074	-1.23146	29.6475	29.6289	30.1239	30.4197	29.7517	29.6813	29.7828	29.4938	30.1035	30.1971	30.8336	30.0238	30.3822	30.5899	30.2996	30.0642	29.6094	29.7939	29.791	29.8967	29.7817	29.5862	29.5304	29.5917
Q8N9Z2;Q8N9Z2-2	Q8N9Z2;Q8N9Z2-2	Coiled-coil domain-containing protein 71L	CCDC71L	4711			+	+	ZAP-KO_mock_48h_WT_mock_48h;ZAP-KO_mock_72h_WT_mock_72h	0.794758	0.164468	0.618748	1.27213	1.21253	0.117366	-0.375393	-1.42527	1.31374	0.0483045	1.03225	1.9921	1.66248	0.0429256	-0.387195	-1.71443	28.2329	28.1422	28.4522	29.6917	28.5725	28.6575	28.83	29.0188	29.0797	28.0796	27.9941	28.751	28.7817	28.9507	29.2785	28.9788	29.3907	29.4558	28.8363	29.3113	28.1621	28.7638	28.3666	28.2849
Q9H0W5	Q9H0W5	Coiled-coil domain-containing protein 8	CCDC8	6071						NaN	1	0	NaN	NaN	1	0	NaN	0.277966	0.590795	-0.34036	-0.560409	NaN	1	0	NaN	24.466	24.5784	25.2431	26.2932	25.8456	25.3135	25.8396	25.0597	26.5664	26.3825	24.4906	26.422	26.3562	26.2797	25.6604	25.6246	25.6827	25.2478	26.2835	25.8631	26.4363	26.2195	26.3738	25.9597
Q76M96;Q76M96-2	Q76M96;Q76M96-2	Coiled-coil domain-containing protein 80	CCDC80	4201						0.507426	0.617593	-0.145354	-0.628267	0.215361	0.576383	-0.301809	-0.457614	0.583351	0.396402	0.250466	0.829731	0.316781	0.434545	0.253593	0.578206	26.7112	26.6411	26.8369	26.9622	27.0044	26.413	26.8509	26.089	27.1536	27.3074	27.7334	27.4993	27.2775	27.5695	27.8318	27.1261	26.5018	26.4665	26.6494	26.9524	24.8242	26.7581	26.3484	27.2194
Q9H6F5;Q9H6F5-2	Q9H6F5	Coiled-coil domain-containing protein 86	CCDC86	6190	+				ZAP-KO_HCMV_48h_WT_HCMV_48h	2.58848	0.00317778	-0.898194	-3.19103	0.933332	0.199834	-0.278197	-1.10476	0.718775	0.182481	-0.919816	-1.26994	0.781421	0.0854852	-1.17094	-1.39137	28.5985	28.7651	29.1343	29.3404	28.509	28.9549	28.7299	28.3944	28.6854	28.4361	29.0195	28.2152	28.1699	28.2312	28.219	27.854	28.2383	28.0765	27.938	27.9928	28.4276	28.1152	28.4149	28.5177
Q3V6T2-2;Q3V6T2;Q3V6T2-4;Q3V6T2-3;Q3V6T2-5	Q3V6T2-2;Q3V6T2;Q3V6T2-4;Q3V6T2-3;Q3V6T2-5	Girdin	CCDC88A	3703						0.18592	0.815047	0.184556	0.377617	0.116527	0.743	-0.191024	-0.269145	0.490939	0.316921	-0.885819	-0.960194	0.605298	0.174812	-0.606052	-1.0561	27.9084	28.0282	27.4556	29.2105	27.8885	27.7849	27.5475	28.3771	28.6983	28.7323	28.4152	28.2435	28.3156	28.3745	28.4457	28.4858	28.2746	28.0671	28.4564	28.5429	28.1806	28.4501	28.2389	25.9643
Q9Y3X0	Q9Y3X0	Coiled-coil domain-containing protein 9	CCDC9	7295						0.180329	0.823779	-0.169791	-0.36333	0.785986	0.25505	0.248933	0.969019	0.517902	0.397619	-0.313348	-0.827953	0.0860739	0.852695	0.033186	0.138412	28.0291	28.358	27.6116	29.3105	28.1158	28.1875	27.5402	27.9305	28.0469	27.8958	28.7645	28.516	28.1871	28.5263	28.0562	27.9692	28.2622	28.239	27.9769	28.1519	28.0751	28.1069	28.2653	28.3224
Q9GZT6;Q9GZT6-2;Q9GZT6-3	Q9GZT6;Q9GZT6-2;Q9GZT6-3	Coiled-coil domain-containing protein 90B, mitochondrial	CCDC90B	6024						0.206684	0.870587	-0.0614605	-0.281842	0.802903	0.191536	0.377063	1.13072	1.64636	0.0957708	-0.346761	-1.62209	0.996386	0.0803181	0.525768	1.4156	28.5058	28.9166	28.5888	28.4092	28.2626	28.3855	28.5489	27.5191	28.5031	28.6612	28.7488	28.8093	28.5391	28.0345	27.9482	28.4693	28.5475	28.6593	28.5084	28.4594	28.6019	28.5409	28.4195	28.662
Q567U6	Q567U6	Coiled-coil domain-containing protein 93	CCDC93	3770		+			ZAP-KO_HCMV_72h_WT_HCMV_72h	0.0166329	0.984574	0.0143895	0.036614	1.65765	0.0465579	0.535725	1.95084	0.32122	0.604677	0.190883	0.542431	0.314023	0.558895	0.0971413	0.421156	29.1037	29.2061	29.1567	30.2619	29.2095	29.2441	28.9982	29.3175	29.4607	29.2769	30.2805	29.5674	29.5651	29.49	29.7845	29.63	29.5772	29.6345	29.2451	29.3291	29.9376	29.3051	30.0136	29.6559
Q9BW85	Q9BW85	Coiled-coil domain-containing protein 94	CCDC94	5884						0.510702	0.324772	-0.784939	-0.974338	NaN	1	0	NaN	NaN	1	0	NaN	NaN	1	0	NaN	26.3939	24.0693	26.2136	26.7042	25.8335	24.9724	26.3395	26.3795	24.3026	25.8291	25.8821	26.1754	26.2715	25.3529	26.5091	25.8061	25.7834	25.199	24.0241	25.2347	25.8188	25.3144	26.7211	26.0066
Q9BSQ5-3;Q9BSQ5-4;Q9BSQ5;Q9BSQ5-2	Q9BSQ5-3;Q9BSQ5-4;Q9BSQ5;Q9BSQ5-2	Cerebral cavernous malformations 2 protein	CCM2	5775				+	ZAP-KO_mock_72h_WT_mock_72h	NaN	1	0	NaN	NaN	1	0	NaN	NaN	1	0	NaN	1.36931	0.0276203	-0.773255	-1.92505	25.9206	26.0501	25.531	25.9632	26.7637	24.8636	25.9587	25.6442	25.5223	24.4663	26.2797	25.2927	25.7025	26.1818	25.873	26.8409	25.6015	25.9631	25.1935	25.2186	27.3458	26.2371	25.8559	27.0592
P14635;P14635-2	P14635;P14635-2	G2/mitotic-specific cyclin-B1	CCNB1	1530						0.20697	0.784198	-0.232553	-0.425759	0.652517	0.362998	-0.173357	-0.762253	NaN	1	0	NaN	NaN	1	0	NaN	28.4819	28.5393	28.6606	30.3208	28.4167	28.3581	28.8169	28.3595	24.3839	27.2674	24.8142	25.5692	25.2905	25.9673	25.2349	25.8714	28.728	28.6051	28.862	28.8773	28.4105	28.2461	28.1703	28.4307
O95067	O95067	G2/mitotic-specific cyclin-B2	CCNB2	992						NaN	1	0	NaN	0.714462	0.140959	-1.11992	-1.29635	NaN	1	0	NaN	NaN	1	0	NaN	26.5836	26.0875	26.0135	25.3912	26.1754	28.1455	28.6507	28.0336	25.7813	25.3806	25.3573	25.6629	25.7323	25.8289	25.0353	24.3969	29.2872	26.3979	26.4483	25.8755	28.2449	26.0424	26.1094	26.1289
O95273-2;O95273;O95273-4;O95273-3	O95273-2;O95273	Cyclin-D1-binding protein 1	CCNDBP1	1028			+		ZAP-KO_mock_48h_WT_mock_48h	NaN	1	0	NaN	0.11442	0.77732	0.0892091	0.229035	2.66101	0.00899065	-0.747267	-3.03755	NaN	1	0	NaN	24.7078	25.6146	26.3157	26.0411	25.6978	26.1924	26.0865	26.2354	26.3177	26.3407	25.9485	26.2139	26.1187	25.3711	24.6139	26.4289	26.2426	27.0219	26.0639	25.4296	26.2967	26.8028	25.6055	25.864
O75909;O75909-4;O75909-1;O75909-2	O75909;O75909-4;O75909-1;O75909-2	Cyclin-K	CCNK	915		+	+		ZAP-KO_HCMV_72h_WT_HCMV_72h;ZAP-KO_mock_48h_WT_mock_48h	1.3274	0.0505496	-0.679371	-1.82306	2.52229	0.0221076	-0.510337	-2.47323	2.22318	0.0147375	-0.837033	-2.7764	1.28978	0.0744939	-0.36257	-1.45413	29.2339	29.0184	29.2206	30.0512	28.893	29.2858	29.01	29.0506	28.8711	28.9346	29.6279	28.936	28.4551	28.6677	28.5232	28.5111	28.7163	28.3041	28.7653	29.0208	28.4515	28.6777	28.6523	28.4166
Q9UK58-6;Q9UK58;Q9UK58-4;Q9UK58-5	Q9UK58-6;Q9UK58;Q9UK58-4;Q9UK58-5	Cyclin-L1	CCNL1	6987			+		ZAP-KO_mock_48h_WT_mock_48h	0.244437	0.720311	-0.328311	-0.508282	0.619876	0.223447	-0.513751	-1.04017	1.74236	0.0179042	-1.44699	-2.63502	0.169353	0.590666	-0.330465	-0.386314	28.1279	27.5562	27.7123	26.5436	27.6431	27.8865	27.6809	27.8165	27.6196	27.4617	27.6111	27.5573	27.0308	24.8338	27.4251	27.1984	27.6998	27.5609	27.4933	25.8728	27.6505	26.0739	27.6185	27.6291
O60563;O60563-2	O60563	Cyclin-T1	CCNT1	730	+				ZAP-KO_HCMV_48h_WT_HCMV_48h	1.63751	0.0374	-0.570131	-1.97934	0.396288	0.408087	-0.286066	-0.68611	0.257295	0.582199	-0.638645	-0.572	0.108419	0.711998	-0.286665	-0.266183	28.1637	28.4842	28.5464	28.8017	28.6835	28.8676	27.9554	28.0217	27.5075	27.6183	28.3699	27.7491	26.9265	24.5117	27.3966	27.0676	28.0386	28.157	27.9797	27.5402	28.299	27.7836	28.6101	27.6913
Q8ND76-3;Q8ND76-2;Q8ND76	Q8ND76-3;Q8ND76-2;Q8ND76	Cyclin-Y	CCNY	4766				+	ZAP-KO_mock_72h_WT_mock_72h	NaN	1	0	NaN	NaN	1	0	NaN	NaN	1	0	NaN	2.8694	0.00131818	2.044	4.41043	24.6012	25.857	25.4953	26.3661	25.0807	25.0787	25.4044	25.0871	25.9733	25.4562	25.8727	25.678	25.7085	25.5289	25.4028	25.8429	26.1093	25.1655	26.248	25.7129	26.9745	25.5469	24.9995	26.3834
Q9ULG6-2;Q9ULG6;Q9ULG6-5;Q9ULG6-4;Q9ULG6-3	Q9ULG6-2;Q9ULG6;Q9ULG6-5;Q9ULG6-4	Cell cycle progression protein 1	CCPG1	7039			+		ZAP-KO_mock_48h_WT_mock_48h	0.131871	0.889467	-0.0811319	-0.244635	1.09146	0.21501	-0.215026	-1.06119	1.37798	0.040084	-1.14176	-2.10314	0.279621	0.440852	0.371909	0.57077	28.1896	28.5605	28.3033	29.0534	28.7741	28.5483	28.7306	28.4364	27.5295	27.1227	27.465	27.3385	26.7667	27.1723	26.1079	28.1723	28.7898	28.4421	28.3876	28.1628	28.5579	28.4031	28.4295	28.2388
O14618	O14618	Copper chaperone for superoxide dismutase	CCS	405			+		ZAP-KO_mock_48h_WT_mock_48h	0.630178	0.23062	0.760295	1.12619	0.456542	0.337482	-0.390043	-0.805073	1.91429	0.0147867	-1.28862	-2.77864	0.387186	0.330424	0.434018	0.735368	27.5346	27.4076	25.9296	25.3077	26.9043	26.8932	27.428	27.3191	27.9974	27.75	27.339	27.8481	27.7212	28.0585	27.31	25.8389	27.2455	27.484	27.6285	26.8627	26.4739	27.2057	25.8651	27.4396
P78371;P78371-2	P78371;P78371-2	T-complex protein 1 subunit beta	CCT2	2781						1.04915	0.339622	-0.180653	-0.95473	0.10733	0.902553	0.0164814	0.105187	0.116345	0.92234	-0.0196543	-0.120708	2.32298	0.0580944	-0.245637	-1.57161	34.8015	34.7699	34.8277	35.1474	34.7039	34.8113	34.6267	34.6169	34.8613	34.8417	34.6652	34.6677	34.8567	34.8072	34.6813	34.6203	34.665	34.7388	34.6957	34.7245	34.7448	34.7719	34.6932	34.6149
P49368;P49368-2	P49368;P49368-2	T-complex protein 1 subunit gamma	CCT3	2276						1.34178	0.382203	0.139899	0.899094	1.63127	0.451689	0.0778637	0.619066	0.743532	0.461341	0.142476	0.734299	0.952375	0.265014	-0.155743	-0.848507	34.2592	34.2295	34.3839	34.134	34.2684	34.2562	34.2828	34.3159	34.47	34.459	34.3716	34.0879	34.5836	34.5593	34.3321	34.3336	34.3592	34.3765	34.3777	34.4527	34.3785	34.4013	34.3574	34.2973
P50991;P50991-2	P50991;P50991-2	T-complex protein 1 subunit delta	CCT4	2361						0.171915	0.861636	0.0893373	0.296267	3.19134	0.0504839	0.263547	1.87319	1.54982	0.116597	0.320999	1.51699	0.928839	0.381043	0.10281	0.657627	34.1709	34.036	34.3064	34.9178	34.1132	34.1973	34.1413	34.1266	34.2253	34.1918	34.4508	33.9117	34.2016	34.3264	34.1576	34.0851	34.2984	34.4982	34.4555	34.5363	34.3971	34.5026	34.3261	34.4067
P48643;P48643-2	P48643;P48643-2	T-complex protein 1 subunit epsilon	CCT5	2249						0.498782	0.687923	-0.108905	-0.545024	0.266458	0.758395	0.0408812	0.250556	0.428392	0.682512	-0.0827169	-0.444884	0.247841	0.782628	-0.0297403	-0.199771	34.4099	34.3404	34.5927	34.7555	34.3125	34.4309	34.3365	34.3544	34.652	34.6329	34.6384	34.3378	34.3438	34.375	34.1813	34.2498	34.4107	34.4154	34.3333	34.5034	34.3966	34.5181	34.4396	34.2435
P40227;P40227-2	P40227;P40227-2	T-complex protein 1 subunit zeta	CCT6A	2105						0.872636	0.29251	0.24739	1.01858	1.97269	0.0892383	0.274261	1.56678	1.21578	0.2128	0.246246	1.19005	0.848464	0.407826	0.0972843	0.617583	34.356	34.2136	34.4463	33.9902	34.1153	34.1488	34.3191	34.3605	34.5	34.4117	34.1604	34.0907	34.2782	34.3974	34.1734	34.2425	34.4425	34.4266	34.3292	34.7974	34.5054	34.6282	34.4902	34.417
Q99832;Q99832-3;Q99832-4;Q99832-2	Q99832;Q99832-3;Q99832-4;Q99832-2	T-complex protein 1 subunit eta	CCT7	5675						0.358092	0.7474	0.11083	0.474505	1.09409	0.183284	0.255998	1.15352	0.490236	0.596587	0.113759	0.55288	0.152072	0.81255	0.0309429	0.174038	34.0556	33.9368	34.264	34.2358	33.8737	33.9058	34.1141	33.9965	34.1022	34.1199	33.7164	33.9878	34.0088	33.8573	33.8751	34.1186	34.1438	34.1656	34.0714	34.5549	34.2844	34.5082	34.1152	34.0063
P50990;P50990-2;P50990-3	P50990;P50990-2;P50990-3	T-complex protein 1 subunit theta	CCT8	2360						0.238488	0.829065	0.0885773	0.353707	2.18949	0.129041	0.204225	1.36158	1.53018	0.181252	0.23061	1.27302	0.131447	0.841241	0.0255527	0.14756	34.8114	34.6971	34.8659	35.3376	34.7381	34.813	34.7019	34.829	34.9424	34.8364	34.9539	34.6674	34.8249	34.874	34.6495	34.8591	34.9272	35.0153	34.9597	35.1641	35.0247	35.0352	34.9775	34.8614
P86791;P86790	P86791;P86790	Vacuolar fusion protein CCZ1 homolog;Vacuolar fusion protein CCZ1 homolog B	CCZ1;CCZ1B	2833						0.0587931	0.959771	-0.0301418	-0.107169	1.17977	0.174658	0.247343	1.1762	0.148118	0.780579	-0.163671	-0.314008	0.11534	0.711751	-0.189052	-0.26662	28.1428	28.5365	28.0464	28.4297	27.9158	27.9355	28.1173	28.1041	28.1066	27.9099	28.5181	27.5312	27.6387	27.9192	27.5848	28.6623	28.1421	28.2421	28.0011	28.6495	27.9902	28.4399	28.309	28.323
Q6YHK3;Q6YHK3-4;Q6YHK3-2;Q6YHK3-3	Q6YHK3;Q6YHK3-4;Q6YHK3-2;Q6YHK3-3	CD109 antigen	CD109	4149						2.01007	0.147477	-0.204359	-1.31988	1.87605	0.0895982	-0.28453	-1.56339	0.595384	0.468801	-0.169476	-0.723269	0.052402	0.929003	0.0118484	0.0660269	32.1277	32.2777	32.3238	32.2616	32.1049	32.0879	32.2731	32.2634	32.6481	32.6512	33.0958	33.049	32.9145	32.7882	32.9747	33.0769	32.1005	32.0643	32.0678	31.9408	31.755	31.821	31.991	32.0242
P48509	P48509	CD151 antigen	CD151	2244						0.0642619	0.938503	-0.105502	-0.154367	0.295379	0.597104	-0.112716	-0.434174	0.369111	0.47983	-0.423478	-0.708558	0.0251869	0.952454	0.0113311	0.0446504	28.6423	28.608	28.2312	30.7392	29.2962	29.0892	28.8602	28.9562	28.894	29.073	30.3043	28.8373	29.6728	29.1901	29.7072	29.3632	28.843	29.3133	28.929	28.7135	29.2857	28.6795	28.8337	28.952
Q9HCU0;Q9HCU0-2	Q9HCU0	Endosialin	CD248	6355	+	+	+		ZAP-KO_HCMV_48h_WT_HCMV_48h;ZAP-KO_HCMV_72h_WT_HCMV_72h;ZAP-KO_mock_48h_WT_mock_48h	1.99942	0.0111585	-0.910847	-2.63436	2.34437	0.0146825	-0.70867	-2.71793	2.93312	0.0443912	-0.313807	-2.03454	0.198195	0.684215	0.0702138	0.292702	29.9816	30.0933	29.7833	30.5659	29.939	29.7874	30.5141	30.1941	31.2254	31.3499	31.3661	31.1964	31.003	31.1999	30.8009	31.3637	29.4506	29.2629	29.4021	28.6652	29.3689	29.3545	29.453	29.4236
Q9NZQ7;Q9NZQ7-3;Q9NZQ7-2	Q9NZQ7;Q9NZQ7-3;Q9NZQ7-2	Programmed cell death 1 ligand 1	CD274	6730						0.0235989	0.975192	-0.0795913	-0.0636287	0.332715	0.417809	0.483901	0.672021	NaN	1	0	NaN	NaN	1	0	NaN	28.3523	28.491	24.6427	28.994	27.5917	27.3733	27.6551	25.088	26.6121	25.352	26.8938	26.0004	25.2567	25.9288	27.4543	26.0993	28.3407	28.2425	25.8989	27.6794	27.3609	27.619	27.3689	27.2949
Q5ZPR3-4;Q5ZPR3;Q5ZPR3-3;Q5ZPR3-2	Q5ZPR3-4;Q5ZPR3;Q5ZPR3-3;Q5ZPR3-2	CD276 antigen	CD276	3947	+	+			ZAP-KO_HCMV_48h_WT_HCMV_48h;ZAP-KO_HCMV_72h_WT_HCMV_72h	2.41143	0.00389474	-0.882008	-3.00308	2.07436	0.0307234	-0.548525	-2.26339	0.0422625	0.942438	-0.0363774	-0.0910722	0.630051	0.231501	-0.303524	-0.920802	30.0112	30.0753	30.505	30.6573	29.9134	29.8044	30.2752	30.1198	29.1733	29.3595	29.538	29.6964	29.6105	29.8997	29.6753	29.5386	29.753	29.2839	29.2868	29.3971	29.3335	29.3826	29.7596	29.443
Q9Y5K6	Q9Y5K6	CD2-associated protein	CD2AP	7366			+		ZAP-KO_mock_48h_WT_mock_48h	0.212346	0.827895	-0.107433	-0.356196	0.181612	0.78396	0.0429869	0.223401	2.04364	0.0228884	0.686838	2.44347	0.420001	0.459132	0.129018	0.546143	29.8137	30.0535	29.7925	30.6181	29.9034	30.0572	29.8021	29.823	28.8514	28.7511	29.3186	29.2038	29.234	29.5108	29.0444	29.462	29.8383	29.9874	29.9024	30.1199	29.9606	30.1162	29.9147	29.7662
O95400	O95400	CD2 antigen cytoplasmic tail-binding protein 2	CD2BP2	1052						0.485369	0.451807	-0.343745	-0.814181	1.48486	0.0803579	-0.39189	-1.62032	0.488172	0.309832	1.08047	0.975189	0.123673	0.800879	0.0413861	0.183786	28.6361	28.8997	28.5065	29.7674	29.1228	29.1122	28.6521	29.2368	28.9082	28.4595	24.505	27.9288	28.2829	28.437	28.2905	28.1494	28.7026	28.1689	28.8762	28.6871	28.5699	28.8099	28.5615	28.6151
Q9NPF0-2;Q9NPF0	Q9NPF0-2;Q9NPF0	CD320 antigen	CD320	6389						0.734055	0.256406	0.389204	1.08231	0.130665	0.731063	0.152915	0.283065	NaN	1	0	NaN	NaN	1	0	NaN	28.1002	28.1314	28.3729	27.3076	27.9845	27.3888	28.7368	28.1334	27.8362	27.6223	26.4911	24.9187	24.6995	25.101	26.818	25.1901	28.1424	28.2583	28.3814	28.6869	28.6359	28.5244	27.1907	28.5041
O15446;O15446-2	O15446;O15446-2	DNA-directed RNA polymerase I subunit RPA34	CD3EAP	539				+	ZAP-KO_mock_72h_WT_mock_72h	0.259866	0.668505	0.574889	0.570709	0.139713	0.837982	-0.0304756	-0.166874	0.566318	0.284058	-0.66253	-1.02382	1.30309	0.0184657	-1.53992	-2.11401	27.3097	27.4466	24.6729	28.9314	27.667	27.8735	28.0051	27.8543	27.2434	27.467	27.984	27.447	27.1467	27.1196	27.7354	27.4721	27.0813	27.843	27.7801	27.9559	27.8758	27.8502	27.8651	27.6869
P16070;P16070-16;P16070-5;P16070-7;P16070-3;P16070-4;P16070-6;P16070-17;P16070-8;P16070-10;P16070-11;P16070-13;P16070-14;P16070-12;P16070-18;P16070-15;P16070-9;P16070-19	P16070;P16070-16;P16070-5;P16070-7;P16070-3;P16070-4;P16070-6;P16070-17;P16070-8;P16070-10;P16070-11;P16070-13;P16070-14;P16070-12;P16070-18	CD44 antigen	CD44	1571						0.0252162	0.983346	-0.0109663	-0.0441025	0.748962	0.384753	0.13857	0.725867	1.23923	0.211588	0.24311	1.19299	2.89462	0.0579599	0.217449	1.57307	34.5165	34.4707	34.4126	35.0098	34.3605	34.229	34.4294	34.399	34.5686	34.4492	34.6252	34.5049	34.4434	34.4633	34.4238	34.5708	34.6195	34.6147	34.6996	34.432	34.3682	34.3457	34.6561	34.6021
P15529-15;P15529-12;P15529-14;P15529-11;P15529-13;P15529-10;P15529;P15529-9;P15529-8	P15529-15;P15529-12;P15529-14;P15529-11;P15529-13;P15529-10;P15529;P15529-9;P15529-8	Membrane cofactor protein	CD46	1558	+	+			ZAP-KO_HCMV_48h_WT_HCMV_48h;ZAP-KO_HCMV_72h_WT_HCMV_72h	1.39151	0.0232065	-1.51488	-2.22	2.62608	0.00338028	-1.92438	-3.99165	0.314126	0.558964	-0.321732	-0.604071	NaN	1	0	NaN	27.8498	26.2864	27.2896	27.1746	27.891	26.9126	28.3019	27.8899	26.2577	26.6804	26.6752	26.3878	25.7478	25.8754	26.3301	26.4682	24.4194	26.6667	25.3701	26.0846	25.9075	26.2828	25.9681	25.1395
Q08722;Q08722-3;Q08722-4;Q08722-2	Q08722;Q08722-3;Q08722-4;Q08722-2	Leukocyte surface antigen CD47	CD47	3025						0.352848	0.617359	-0.270384	-0.628962	1.23622	0.0848333	0.494936	1.58764	0.161118	0.732098	-0.425186	-0.381113	0.645438	0.265446	-0.228236	-0.847582	30.8562	30.7721	30.6895	30.4832	30.498	30.4667	30.1872	29.8997	30.3239	30.6263	30.6025	30.3749	30.5455	31.2656	31.0877	30.7673	29.4818	30.8291	30.8052	30.6034	31.014	30.3955	30.5861	31.0356
P08174-5;P08174-4;P08174;P08174-3;P08174-2;P08174-6;P08174-7	P08174-5;P08174-4;P08174;P08174-3;P08174-2;P08174-6;P08174-7	Complement decay-accelerating factor	CD55	1325						NaN	1	0	NaN	0.947748	0.121386	-0.572168	-1.40164	NaN	1	0	NaN	NaN	1	0	NaN	25.542	25.3978	26.4565	26.4299	27.0863	27.2832	26.7742	26.931	25.7989	25.3768	24.2275	25.7654	25.0842	25.6454	25.7505	25.4437	26.6641	25.1272	26.7651	25.0714	27.0667	25.7906	26.1623	26.7664
P13987;P13987-2	P13987;P13987-2	CD59 glycoprotein	CD59	1513		+			ZAP-KO_HCMV_72h_WT_HCMV_72h	0.084281	0.911258	0.153768	0.20224	1.44642	0.0384139	-0.953988	-2.10186	2.08042	0.0988674	-0.273723	-1.60247	0.265256	0.416834	0.909572	0.602084	31.3463	31.807	28.9299	30.7564	30.9954	31.2507	32.0901	31.5971	31.0722	31.269	31.1159	31.2982	25.7385	31.1076	31.4897	31.4701	31.0293	31.1836	30.9413	30.3004	30.1065	30.0629	30.8367	31.1112
P08962-3;P08962-2;P08962	P08962-3;P08962-2;P08962	CD63 antigen	CD63	1353	+	+	+	+	ZAP-KO_HCMV_48h_WT_HCMV_48h;ZAP-KO_HCMV_72h_WT_HCMV_72h;ZAP-KO_mock_48h_WT_mock_48h;ZAP-KO_mock_72h_WT_mock_72h	4.1418	0.00237037	0.832688	4.46375	1.62034	0.0450799	0.57114	1.9674	2.47632	0.00791241	1.19262	3.3694	3.73205	0.00118367	0.918296	4.31379	32.2824	32.3901	32.1816	32.2866	32.2956	32.6558	32.1963	32.3062	32.0858	31.5226	32.7233	32.1496	32.2288	32.4909	32.2549	32.217	33.2846	33.1733	33.0862	32.9274	33.086	32.4944	32.9133	33.2447
P60033	P60033	CD81 antigen	CD81	2586	+	+	+	+	ZAP-KO_HCMV_48h_WT_HCMV_48h;ZAP-KO_HCMV_72h_WT_HCMV_72h;ZAP-KO_mock_48h_WT_mock_48h;ZAP-KO_mock_72h_WT_mock_72h	4.5825	0	-2.04871	-7.35989	2.8218	0.00444444	-1.82142	-4.22757	2.45572	0.0039579	-1.89231	-3.73311	2.39363	0.00299083	-1.42591	-3.42906	29.6557	29.4757	30.2391	29.872	29.6183	29.9314	29.7308	29.4403	29.6792	30.4241	31.5128	30.5414	29.4276	30.1339	30.8866	30.4339	27.6022	27.7148	27.798	27.9327	27.9027	26.9919	28.4875	28.0531
P27701-2;P27701	P27701-2;P27701	CD82 antigen	CD82	1843						NaN	1	0	NaN	0.789005	0.130672	-0.896889	-1.35181	NaN	1	0	NaN	NaN	1	0	NaN	25.881	25.4522	24.6787	26.3462	27.6099	27.6051	27.3903	27.303	24.7103	26.8344	26.4531	25.5771	25.8511	25.8314	25.854	26.9915	26.9556	27.2503	25.4731	25.5979	26.4802	27.9859	26.598	25.2566
P21926	P21926	CD9 antigen	CD9	1719	+	+		+	ZAP-KO_HCMV_48h_WT_HCMV_48h;ZAP-KO_HCMV_72h_WT_HCMV_72h;ZAP-KO_mock_72h_WT_mock_72h	2.37145	0.00511111	-0.828737	-2.90246	1.41678	0.0490578	-0.673046	-1.89861	1.01814	0.120506	-0.619172	-1.49641	1.66155	0.0216646	-0.610223	-2.04471	30.8243	31.0464	30.7513	31.5437	31.3829	31.3359	30.4152	31.1154	30.5849	30.2904	31.7279	30.7519	31.2844	31.1001	31.2192	30.4696	30.2719	30.2512	30.2628	30.0647	30.4678	30.1539	30.6959	30.2397
P48960-2;P48960-3;P48960;Q9UHX3-4;Q9UHX3-6;Q9UHX3-3;Q9UHX3-2;Q9UHX3	P48960-2;P48960-3;P48960	CD97 antigen;CD97 antigen subunit alpha;CD97 antigen subunit beta	CD97	2258	+	+		+	ZAP-KO_HCMV_48h_WT_HCMV_48h;ZAP-KO_HCMV_72h_WT_HCMV_72h;ZAP-KO_mock_72h_WT_mock_72h	1.43135	0.0311788	-0.866217	-2.04078	1.68861	0.0474436	-0.501781	-1.92529	0.0498117	0.932187	-0.0391035	-0.104236	3.90182	0.00109434	-0.818102	-4.2221	30.9728	31.2633	31.2728	32.4168	30.9751	31.369	31.018	31.1404	29.9396	29.6793	30.7151	29.6995	29.9007	29.9074	29.8363	29.7149	30.5755	30.5852	30.7796	30.5205	30.6304	30.2629	30.9079	30.6941
P14209;P14209-2;P14209-3	P14209;P14209-2;P14209-3	CD99 antigen	CD99	1516	+	+	+	+	ZAP-KO_HCMV_48h_WT_HCMV_48h;ZAP-KO_HCMV_72h_WT_HCMV_72h;ZAP-KO_mock_48h_WT_mock_48h;ZAP-KO_mock_72h_WT_mock_72h	2.47472	0.00280916	-1.34795	-3.48082	3.10895	0.00432	-0.839559	-3.58263	1.83302	0.0195459	-0.984118	-2.52104	3.98124	0.00108475	-1.01357	-4.77073	32.0087	31.8741	31.9227	33.0266	31.4653	31.6762	31.4837	31.3753	32.0574	31.8925	33.1817	32.3869	32.3292	32.5922	32.5501	32.1166	31.0238	30.7261	30.9906	30.6998	30.6101	30.3647	30.9298	30.7377
Q8TCZ2-3;Q8TCZ2-2;Q8TCZ2;Q8TCZ2-5;Q8TCZ2-6	Q8TCZ2-3;Q8TCZ2-2;Q8TCZ2;Q8TCZ2-5	CD99 antigen-like protein 2	CD99L2	4880	+				ZAP-KO_HCMV_48h_WT_HCMV_48h	2.40998	0.00353846	-2.12477	-3.7477	0.406548	0.337087	-0.6457	-0.806708	0.903631	0.0993441	-1.52307	-1.5962	0.620413	0.1349	-1.26701	-1.18326	28.1243	27.7614	27.9187	28.2925	27.9698	28.0945	25.6316	27.1304	28.4594	28.5059	28.859	28.1858	28.8987	29.0622	28.8625	25.3743	26.1012	25.1005	25.3045	27.0916	26.3463	26.1218	27.7757	25.9997
O75794	O75794	Cell division cycle protein 123 homolog	CDC123	896						0.218657	0.733443	-0.503698	-0.493021	0.214611	0.587384	0.256674	0.44462	NaN	1	0	NaN	NaN	1	0	NaN	26.345	26.3472	26.5833	28.1014	24.6991	26.344	26.2653	26.1856	24.5721	25.0665	25.873	25.7523	25.6571	25.4412	25.2034	25.0024	23.9077	26.8742	27.1464	27.434	25.8284	26.5747	26.5988	25.5188
Q13042-3;Q13042-2;Q13042;Q13042-4	Q13042-3;Q13042-2;Q13042;Q13042-4	Cell division cycle protein 16 homolog	CDC16	3112						0.0856123	0.941288	-0.0368252	-0.143926	0.0314938	0.938383	0.0263681	0.0679455	0.715418	0.247336	-0.444957	-1.10364	0.229516	0.638175	-0.0816431	-0.335585	28.7637	28.4345	28.9834	28.7626	28.1579	28.179	28.7705	28.9994	28.7511	28.8922	29.7582	28.3607	28.3804	28.3977	28.602	28.7504	28.7862	28.3786	28.8283	28.8037	28.6151	29.0802	28.2796	28.2374
Q12834	Q12834	Cell division cycle protein 20 homolog	CDC20	3073	+	+			ZAP-KO_HCMV_48h_WT_HCMV_48h;ZAP-KO_HCMV_72h_WT_HCMV_72h	2.02677	0.00960231	-0.927701	-2.67541	2.23872	0.011593	-0.907378	-2.86476	NaN	1	0	NaN	NaN	1	0	NaN	27.7643	27.9204	28.0147	28.828	27.6385	27.7199	27.6211	27.7704	27.327	25.8374	26.1366	24.8091	26.5197	23.9022	26.8088	25.824	27.0446	27.1966	27.3684	27.207	26.9908	27.2644	26.5524	26.3129
Q9UJX2;Q9UJX2-3;Q9UJX2-2	Q9UJX2;Q9UJX2-3	Cell division cycle protein 23 homolog	CDC23	6977						0.0294429	0.97432	-0.0224657	-0.0620634	0.379836	0.552592	0.110394	0.486996	0.34885	0.592681	-0.177761	-0.557329	0.914915	0.21992	-0.198789	-0.945148	28.5268	28.6934	28.6328	29.542	28.5294	28.6102	28.6064	28.6064	28.5824	28.6129	28.7762	28.6503	28.7658	28.6183	28.7686	28.6946	28.6125	28.9234	28.6537	29.1155	28.7455	28.9934	28.3855	28.6696
Q8NHZ8	Q8NHZ8	Anaphase-promoting complex subunit CDC26	CDC26	4823			+	+	ZAP-KO_mock_48h_WT_mock_48h;ZAP-KO_mock_72h_WT_mock_72h	1.13664	0.0631834	-0.809834	-1.71175	0.727667	0.165959	-0.639884	-1.20753	1.37858	0.0384732	-1.25448	-2.13925	2.77911	0.00132258	-1.62719	-4.0548	26.4136	26.417	26.7614	27.0541	27.506	26.9528	26.8494	26.4376	27.5508	26.9303	27.1279	26.5986	26.4765	26.9408	26.5919	26.6393	25.8275	25.678	25.1337	26.7676	25.816	27.3969	25.9472	26.0261
P30260;P30260-2	P30260;P30260-2	Cell division cycle protein 27 homolog	CDC27	1917						0.0352469	0.976047	-0.0172377	-0.0640984	0.11849	0.84846	-0.0309443	-0.156846	0.951209	0.398512	-0.148563	-0.826358	0.268959	0.626208	0.075408	0.349782	29.1152	29.127	29.1277	29.7662	29.0514	29.016	29.1364	29.0949	28.6949	28.9873	28.7107	28.7767	28.3625	28.166	28.5219	28.4893	29.2957	29.2617	29.1301	29.3797	29.1513	29.2363	28.9702	28.8172
P49427	P49427	Ubiquitin-conjugating enzyme E2 R1	CDC34	2282						0.405249	0.671937	0.145713	0.563733	0.438308	0.435243	0.186991	0.64342	0.637408	0.401318	0.214538	0.822721	0.153025	0.762608	-0.0483508	-0.218894	27.5929	27.5754	27.8325	27.4639	27.3286	26.8797	27.6223	27.6939	27.7106	27.6525	27.1869	27.1715	27.4505	27.2117	27.3664	27.7184	27.7676	27.5013	27.6355	28.1431	27.5663	27.6982	27.5231	27.4849
Q16543	Q16543	Hsp90 co-chaperone Cdc37;Hsp90 co-chaperone Cdc37, N-terminally processed	CDC37	3605						0.592913	0.318294	-0.449028	-0.982347	1.38249	0.0962847	-0.372683	-1.52657	0.631374	0.415684	0.202823	0.801099	0.980143	0.217591	-0.188843	-0.949626	31.8703	31.7677	31.8776	33.2249	31.5185	31.7707	31.5492	31.817	32.105	32.0729	32.3476	31.6928	32.0463	32.088	31.8454	31.7614	31.7502	31.5912	31.9619	31.6411	31.3398	30.9382	31.502	31.3846
O60508	O60508	Pre-mRNA-processing factor 17	CDC40	724						0.184753	0.858725	-0.0844135	-0.302791	1.22938	0.239259	-0.175813	-1.00128	0.519374	0.597471	-0.107967	-0.551631	0.397244	0.40014	-0.205787	-0.628276	28.3294	28.4227	28.2863	28.9337	28.5281	28.42	28.5105	28.6193	28.1561	28.2246	28.1244	28.3168	28.3319	27.9585	28.7465	27.7596	28.5843	28.5358	28.3621	28.1522	28.4076	28.4776	28.3038	28.1857
P60953;P60953-1	P60953;P60953-1	Cell division control protein 42 homolog	CDC42	2603						0.144692	0.885761	0.0767174	0.254367	0.607921	0.415907	-0.142305	-0.674846	1.7132	0.123501	0.278328	1.48172	0.482801	0.45037	-0.116945	-0.556634	31.8991	31.8291	31.58	32.4971	31.9927	32.0167	32.1344	32.245	32.2566	32.1095	31.8837	32.068	32.0302	32.5072	32.3632	32.177	32.0467	32.0512	32.1348	31.8795	31.7179	31.9346	32.1763	31.9907
Q5VT25-4;Q5VT25-5;Q5VT25;Q5VT25-2;Q5VT25-6;Q5VT25-3	Q5VT25-4;Q5VT25-5;Q5VT25;Q5VT25-2;Q5VT25-6;Q5VT25-3	Serine/threonine-protein kinase MRCK alpha	CDC42BPA	3913	+				ZAP-KO_HCMV_48h_WT_HCMV_48h	1.46457	0.0487653	0.565128	1.83952	1.5801	0.0592636	0.45849	1.78751	0.00432331	0.995509	0.00216389	0.00809794	0.564859	0.479778	0.0909548	0.518942	28.5182	28.6629	28.7065	28.0567	28.6098	28.4379	28.5229	28.6293	29.1948	29.2615	29.7112	29.7391	29.3266	29.5762	29.5526	29.5869	29.2478	29.149	28.6225	29.1855	29.0118	29.2166	28.5825	29.2229
Q9Y5S2	Q9Y5S2	Serine/threonine-protein kinase MRCK beta	CDC42BPB	7378						0.204981	0.847107	-0.0847073	-0.320987	1.06008	0.257957	0.181312	0.960606	0.294899	0.648731	-0.157935	-0.487531	0.192222	0.796247	0.0304513	0.18762	30.4931	30.5835	30.4029	31.0778	30.2424	30.278	30.2293	30.3317	30.5406	30.7203	31.5379	31.0032	30.8441	31.096	31.0237	30.9224	30.6035	30.6868	30.3821	30.5463	30.2652	30.5254	30.6523	30.3637
Q00587-2;Q00587	Q00587-2;Q00587	Cdc42 effector protein 1	CDC42EP1	2856				+	ZAP-KO_mock_72h_WT_mock_72h	1.33156	0.0660035	-0.515262	-1.68273	1.4797	0.0535588	-0.556044	-1.84159	0.490194	0.485572	-0.200924	-0.700562	3.90571	0.0010087	-0.783316	-4.13061	28.7323	29.035	29.1196	29.5978	28.5139	28.5923	28.9185	28.5638	29.171	29.3542	29.781	29.9786	29.6718	29.9545	29.8513	29.9114	28.5843	28.5054	28.8976	28.4363	27.9103	28.1779	28.5524	27.7238
O14613	O14613	Cdc42 effector protein 2	CDC42EP2	403						0.551882	0.355415	-0.440824	-0.934284	0.637358	0.196311	0.681054	1.11577	0.950429	0.0998912	-1.09371	-1.59028	0.118466	0.763726	-0.0688353	-0.217514	27.328	27.5424	27.5642	28.9094	25.5614	25.5456	27.1978	27.3823	28.085	27.8799	28.2601	28.0058	28.1268	28.2158	28.0945	28.156	27.384	27.5877	27.4369	27.1721	27.1483	27.2212	27.1994	26.8424
Q9UKI2	Q9UKI2	Cdc42 effector protein 3	CDC42EP3	6999			+		ZAP-KO_mock_48h_WT_mock_48h	0.428548	0.486663	-0.400607	-0.776312	0.802009	0.122122	-1.04759	-1.39817	1.54642	0.0304982	-1.10222	-2.27726	0.683935	0.255467	-0.225528	-0.86916	26.9887	27.5641	27.4383	28.6803	27.1137	27.0382	27.8713	27.5846	28.4608	28.6248	29.2244	28.8628	28.5075	28.9017	28.3208	28.648	27.0062	27.732	26.832	27.4988	27.0272	25.7342	24.9586	27.6974
Q9H3Q1;Q9H3Q1-2	Q9H3Q1;Q9H3Q1-2	Cdc42 effector protein 4	CDC42EP4	6138		+	+		ZAP-KO_HCMV_72h_WT_HCMV_72h;ZAP-KO_mock_48h_WT_mock_48h	0.234379	0.778774	-0.170226	-0.432678	1.80572	0.0234388	-0.930278	-2.45679	1.50483	0.0488177	-0.683445	-1.98492	0.721215	0.266156	-0.197947	-0.846019	27.3814	27.7395	28.0284	28.6221	27.8473	27.9609	27.7562	27.8536	28.3562	28.26	28.8403	28.6474	28.4674	28.3622	27.9484	28.3393	27.9465	27.5151	27.5823	28.0466	27.4138	27.3595	26.626	26.2976
Q6NZY7	Q6NZY7	Cdc42 effector protein 5	CDC42EP5	4040						NaN	1	0	NaN	NaN	1	0	NaN	1.03303	0.120191	-0.600513	-1.49923	NaN	1	0	NaN	25.3578	25.9912	25.4785	26.149	26.132	25.5865	24.5368	25.3422	26.351	26.2351	26.8476	26.2478	26.4524	26.6717	26.4345	26.3717	24.4589	25.1088	25.2708	26.1735	25.4345	25.6857	25.7409	25.8916
Q99459	Q99459	Cell division cycle 5-like protein	CDC5L	5609	+	+		+	ZAP-KO_HCMV_48h_WT_HCMV_48h;ZAP-KO_HCMV_72h_WT_HCMV_72h;ZAP-KO_mock_72h_WT_mock_72h	1.89578	0.0194328	-0.687222	-2.32218	2.63692	0.0235654	-0.475585	-2.45197	1.00642	0.203946	-0.320193	-1.21341	2.7918	0.0127436	-0.402341	-2.31132	32.0238	32.1274	32.0612	32.8291	32.2875	32.306	31.9836	32.0401	31.5601	31.5495	32.099	31.4431	31.4522	31.5902	31.5048	31.2674	31.5896	31.6191	31.641	31.4428	31.6797	31.5727	31.787	31.6754
Q6P1J9	Q6P1J9	Parafibromin	CDC73	4046						1.80557	0.0721296	-0.324207	-1.64471	0.848283	0.206158	-0.302423	-1.08452	1.10193	0.21435	-0.270159	-1.18555	0.224046	0.692036	-0.0580544	-0.28455	30.509	30.359	30.5097	30.8167	30.4111	30.0645	30.4335	30.5735	30.3858	30.3282	30.2731	30.026	29.7896	29.6609	29.9589	30.0474	30.1871	30.2231	30.2514	30.236	30.1116	30.2806	29.6543	30.2264
Q69YH5	Q69YH5	Cell division cycle-associated protein 2	CDCA2	3974						NaN	1	0	NaN	0.734708	0.144257	-0.903723	-1.28671	NaN	1	0	NaN	NaN	1	0	NaN	25.5648	24.6237	26.6421	27.3336	26.4028	26.4441	26.9008	26.3261	24.7943	24.712	26.3283	24.9057	25.356	26.3992	25.4003	25.7806	25.3193	25.7328	25.3361	25.6001	24.0058	25.4733	26.4142	26.5656
Q99618	Q99618	Cell division cycle-associated protein 3	CDCA3	5641						0.752341	0.144888	-1.00564	-1.32802	NaN	1	0	NaN	NaN	1	0	NaN	NaN	1	0	NaN	26.2158	25.0449	26.6767	27.7777	26.1671	26.5462	25.9585	24.6825	24.8006	26.2885	24.6601	25.2051	26.0435	26.3006	25.5444	25.6824	24.7806	25.9917	24.9108	26.0094	25.5704	26.2169	26.208	25.3232
Q96FF9	Q96FF9	Sororin	CDCA5	5344						NaN	1	0	NaN	0.318726	0.446585	0.37059	0.62572	NaN	1	0	NaN	NaN	1	0	NaN	25.829	25.8324	25.9678	26.5601	26.1326	26.1937	26.3075	25.2294	26.5676	25.1975	25.3662	25.3992	25.7871	25.8803	24.9554	23.7427	25.1177	26.2366	27.4399	25.6026	26.1621	26.5979	25.2763	27.3093
Q53HL2	Q53HL2	Borealin	CDCA8	3759	+	+			ZAP-KO_HCMV_48h_WT_HCMV_48h;ZAP-KO_HCMV_72h_WT_HCMV_72h	4.20746	0.00336842	-1.01829	-5.01476	3.07167	0.00304167	-1.00826	-3.81951	0.175994	0.723342	-0.296483	-0.392575	NaN	1	0	NaN	28.9211	28.9853	29.1123	28.9039	28.481	29.1397	29.0926	28.6891	27.1644	27.2564	26.6952	25.4579	26.6709	25.6431	25.4456	25.9677	27.7486	28.0469	27.8865	28.1674	27.7771	27.7922	27.8532	27.9469
Q9H5V8;Q9H5V8-2;Q9H5V8-3	Q9H5V8;Q9H5V8-2;Q9H5V8-3	CUB domain-containing protein 1	CDCP1	6180				+	ZAP-KO_mock_72h_WT_mock_72h	1.27108	0.0885802	0.434622	1.54462	0.745178	0.260608	-0.257035	-0.954367	0.372547	0.45321	0.574674	0.746169	2.11116	0.00262903	2.0703	3.30069	28.5026	28.3098	28.6021	27.8089	29.0671	28.5714	29.1688	29.1305	26.614	28.2846	25.5328	26.8837	25.2295	25.8805	25.5441	25.7154	28.7726	28.8201	28.6227	28.7466	28.967	28.733	28.4957	28.7139
P55287;P55287-2;Q9ULB5;P55289-2;P55289	P55287;P55287-2	Cadherin-11	CDH11	2533	+	+	+	+	ZAP-KO_HCMV_48h_WT_HCMV_48h;ZAP-KO_HCMV_72h_WT_HCMV_72h;ZAP-KO_mock_48h_WT_mock_48h;ZAP-KO_mock_72h_WT_mock_72h	3.46207	0.00364356	-0.780663	-3.7639	2.7543	0.0115122	-0.617054	-2.86274	2.67228	0.0145306	-0.60959	-2.78995	3.92548	0.00102655	-0.789839	-4.16463	30.6486	30.5254	30.3877	30.7336	30.3764	30.213	30.349	30.1507	31.1583	31.1602	31.5325	31.3172	31.6848	31.5158	31.555	31.5848	29.9932	29.6263	29.7454	29.8077	29.3651	29.6972	29.8444	29.7142
P55290;P55290-4;P55290-5;P55290-3;P55290-2	P55290;P55290-4;P55290-5	Cadherin-13	CDH13	2534	+	+		+	ZAP-KO_HCMV_48h_WT_HCMV_48h;ZAP-KO_HCMV_72h_WT_HCMV_72h;ZAP-KO_mock_72h_WT_mock_72h	2.89423	0.0102123	0.497209	2.65268	2.41011	0.0418093	0.362873	2.01885	1.4187	0.0532323	0.714387	1.93188	3.32409	0.00287619	0.694	3.44873	30.6809	30.5647	30.7081	30.9283	30.8788	30.8963	30.7808	30.772	30.3547	30.4427	31.3396	31.2458	30.9459	31.0038	31.274	31.1941	31.3115	31.2341	31.1016	31.2236	31.0044	31.2137	31.3595	31.2017
P19022-2;P19022;P55283-2;P55283	P19022-2;P19022	Cadherin-2	CDH2	1658	+				ZAP-KO_HCMV_48h_WT_HCMV_48h	2.64338	0.0473843	-0.294458	-1.86362	1.05854	0.306482	-0.148891	-0.860795	0.452566	0.572372	-0.140356	-0.586392	0.232785	0.775587	0.0319891	0.205765	31.247	31.2474	31.2988	31.2103	31.0347	31.1058	31.0547	30.8813	31.634	31.6542	32.1588	31.5854	31.5323	31.6204	31.4043	31.4566	30.9077	31.0844	31.002	30.8316	30.7244	30.9839	30.8622	30.9104
O14735;O14735-3;O14735-2	O14735;O14735-3	CDP-diacylglycerol--inositol 3-phosphatidyltransferase	CDIPT	423	+	+		+	ZAP-KO_HCMV_48h_WT_HCMV_48h;ZAP-KO_HCMV_72h_WT_HCMV_72h;ZAP-KO_mock_72h_WT_mock_72h	2.117	0.00464463	1.15951	2.93987	1.66467	0.0288346	0.928914	2.31345	1.18	0.0837464	0.687674	1.69137	1.05374	0.0305461	2.40335	1.87399	29.3273	28.8575	28.1018	29.344	28.8042	28.7381	29.5634	29.5591	29.0058	29.0366	29.0929	30.0775	29.915	25.4727	26.0763	29.7238	30.1619	29.9779	30.1133	30.0156	30.0574	29.7906	29.8714	30.6612
P06493;P06493-2	P06493;P06493-2	Cyclin-dependent kinase 1	CDK1	1265		+		+	ZAP-KO_HCMV_72h_WT_HCMV_72h;ZAP-KO_mock_72h_WT_mock_72h	1.46443	0.108049	-0.316745	-1.46539	3.7184	0.0178947	-0.384151	-2.60465	0.83081	0.217513	-0.40183	-1.17557	2.50608	0.00443544	-0.762584	-2.93164	32.2718	32.1938	32.228	32.5137	31.7006	31.6814	31.7428	31.7797	31.7704	31.8509	31.1462	30.9201	30.8676	30.5653	30.611	30.4522	31.8344	31.9561	31.9027	32.2471	31.4448	31.3609	31.3195	31.2428
P21127-8;P21127-3;P21127-2;P21127-6;P21127-9;P21127;P21127-10;P21127-12;P21127-4;P21127-5;Q9UQ88-9;Q9UQ88-8;Q13882	P21127-8;P21127-3;P21127-2;P21127-6;P21127-9;P21127;P21127-10;P21127-12;P21127-4;P21127-5;Q9UQ88-9	Cyclin-dependent kinase 11B;Cyclin-dependent kinase 11A	CDK11B;CDK11A	1705						0.10487	0.968431	0.0121636	0.0852215	0.960352	0.322916	0.149369	0.831842	1.13582	0.187151	-0.297929	-1.25525	0.82195	0.262527	0.177043	0.853217	30.4366	30.4383	30.493	30.346	30.2763	30.385	30.2778	30.475	30.0962	30.1319	30.3711	30.2705	29.7845	29.9584	29.7358	29.9273	30.3801	30.4171	30.5216	30.4438	30.5483	30.6622	30.4081	30.3929
Q9NYV4;Q9NYV4-2;Q9NYV4-3	Q9NYV4;Q9NYV4-2;Q9NYV4-3	Cyclin-dependent kinase 12	CDK12	6693			+		ZAP-KO_mock_48h_WT_mock_48h	0.171051	0.834995	0.148545	0.340229	0.192811	0.710735	-0.0808301	-0.305092	4.06787	0.0026383	0.836255	4.41146	0.659022	0.132842	-0.906875	-1.1914	27.7138	27.2876	27.715	28.5888	27.776	28.0566	27.9258	27.4242	27.1242	27.0342	27.3827	27.2185	27.2673	27.2217	27.6256	27.5458	27.5298	27.7869	28.4124	28.1703	27.4635	27.9101	27.732	27.7536
Q14004;Q14004-2;Q96Q40-6;Q96Q40-4;Q96Q40-3;O94921-3;Q96Q40-5;Q96Q40;O94921-2;O94921	Q14004;Q14004-2	Cyclin-dependent kinase 13	CDK13	3279			+		ZAP-KO_mock_48h_WT_mock_48h	0.334027	0.667137	0.213325	0.572753	0.525732	0.269187	-0.521393	-0.934951	1.92057	0.0194504	-0.909883	-2.55598	0.643144	0.242726	0.270314	0.897828	27.3077	27.3669	27.3706	26.2834	27.0653	26.7732	26.7891	27.6228	27.2642	27.3914	26.9514	27.7631	26.7774	26.3767	27.2021	26.8386	27.3245	27.1801	27.2395	27.438	27.3607	26.6263	26.7792	25.3985
Q00536;Q00536-3;Q00536-2	Q00536;Q00536-3;Q00536-2	Cyclin-dependent kinase 16	CDK16	2853						NaN	1	0	NaN	NaN	1	0	NaN	0.46401	0.365899	0.591001	0.875759	NaN	1	0	NaN	25.4619	26.2011	26.2412	25.9317	25.8906	26.0493	24.5525	23.9452	26.0543	26.0292	25.9888	23.952	26.0686	26.0362	24.0137	25.4759	26.2071	25.2407	24.5416	26.2909	25.1203	25.9636	26.6404	25.793
Q00537-2;Q00537;Q07002;Q07002-3	Q00537-2;Q00537	Cyclin-dependent kinase 17	CDK17	2854						0.165396	0.813854	0.348881	0.381577	0.65269	0.420269	-0.130745	-0.666781	0.00139249	0.998084	0.00116348	0.00307629	0.381234	0.354333	0.34101	0.695744	27.8158	27.8489	27.8368	25.2574	27.7279	27.5374	27.7569	27.8511	27.9755	28.1779	26.9526	27.4994	28.0735	26.2471	27.3078	27.5675	28.278	28.0449	27.7521	26.0794	27.5569	27.4041	27.7202	27.6692
P24941-2;P24941	P24941-2;P24941	Cyclin-dependent kinase 2	CDK2	1792						0.702376	0.483517	-0.169691	-0.780586	1.325	0.0993249	-0.384825	-1.51092	0.738122	0.343195	0.230412	0.910764	1.79784	0.0551082	-0.305958	-1.59312	29.9094	29.9629	30.1979	30.1721	29.6399	29.5548	29.5511	29.9414	29.4498	29.3099	29.2294	29.0222	28.5344	28.4887	28.3704	28.4799	29.6724	29.8097	30.0753	30.0062	29.3639	29.1268	29.0546	29.6026
P11802;P11802-2	P11802	Cyclin-dependent kinase 4	CDK4	1457			+	+	ZAP-KO_mock_48h_WT_mock_48h;ZAP-KO_mock_72h_WT_mock_72h	0.114337	0.914597	0.0550141	0.197432	0.898543	0.229869	0.241085	1.02219	2.5483	0.0158344	0.629705	2.74226	3.75319	0.00110476	0.873313	4.23095	28.8323	28.6823	28.5667	28.4474	28.5733	28.525	28.4721	28.0029	28.4444	28.2553	28.3895	27.9256	28.2303	28.1793	28.0662	28.373	28.2914	29.0409	28.61	28.8065	28.5763	28.5806	28.7076	28.6731
Q00535;Q00535-2	Q00535;Q00535-2	Cyclin-dependent-like kinase 5	CDK5	2852	+			+	ZAP-KO_HCMV_48h_WT_HCMV_48h;ZAP-KO_mock_72h_WT_mock_72h	2.02924	0.0206806	0.579557	2.28214	2.32503	0.0618045	0.295227	1.76156	1.22998	0.18311	0.278141	1.26698	2.73958	0.0111177	0.438657	2.40109	28.1701	28.179	28.6217	28.7278	28.4843	28.7054	28.6199	28.621	28.54	28.6459	28.9775	28.4972	28.8793	29.0429	28.6818	28.7271	28.9193	29.023	29.1342	28.9404	28.8792	29.0412	28.804	28.8871
Q96SZ6-6;Q96SZ6-3;Q96SZ6;Q96SZ6-2;Q96SZ6-5;Q96SZ6-4	Q96SZ6-6;Q96SZ6-3;Q96SZ6;Q96SZ6-2;Q96SZ6-5;Q96SZ6-4	CDK5 regulatory subunit-associated protein 1	CDK5RAP1	5590		+			ZAP-KO_HCMV_72h_WT_HCMV_72h	0.51562	0.331858	-0.692849	-0.965042	1.58289	0.0394866	0.714664	2.08039	NaN	1	0	NaN	NaN	1	0	NaN	29.0148	28.8785	28.432	29.0356	29.0538	29.1369	28.525	28.4479	25.7933	25.6061	25.395	24.3314	25.5672	28.5395	24.8552	25.6205	26.4098	28.2728	29.0278	28.8792	29.914	29.5482	29.1011	29.459
Q96SN8-4;Q96SN8-3;Q96SN8-2;Q96SN8	Q96SN8-4;Q96SN8-3;Q96SN8-2;Q96SN8	CDK5 regulatory subunit-associated protein 2	CDK5RAP2	5583						0.657453	0.235716	-0.605797	-1.11659	0.691156	0.194203	-0.527374	-1.12277	NaN	1	0	NaN	NaN	1	0	NaN	26.7149	26.506	26.3076	27.1072	26.7089	26.9101	27.0466	26.1697	25.0837	25.4193	26.6642	25.2061	25.2669	26.3104	26.7228	25.7102	26.1108	26.7603	24.8951	26.4464	26.5718	25.2448	26.3651	26.5441
Q96JB5;Q96JB5-4;Q96JB5-2;Q96JB5-3	Q96JB5;Q96JB5-4;Q96JB5-2;Q96JB5-3	CDK5 regulatory subunit-associated protein 3	CDK5RAP3	5435				+	ZAP-KO_mock_72h_WT_mock_72h	1.49307	0.0617295	0.45622	1.72618	1.23536	0.164922	0.25172	1.21161	1.29603	0.321342	0.15665	0.953773	2.06392	0.0111289	0.63865	2.39528	30.9867	31.0078	30.902	30.3456	30.9143	30.9273	31.3288	31.1624	30.7965	30.9164	30.8055	31.0428	30.778	30.4365	30.6365	30.8908	31.3524	31.1638	31.1999	31.3508	31.3986	31.2266	31.3175	31.397
Q00534	Q00534	Cyclin-dependent kinase 6	CDK6	2851			+		ZAP-KO_mock_48h_WT_mock_48h	0.0477486	0.95576	0.0699964	0.114232	0.818914	0.127389	-0.818821	-1.3676	3.96719	0	-2.69327	-6.72411	0.829352	0.0799111	-0.980627	-1.41915	27.2778	26.3286	27.6248	25.916	26.862	26.6468	27.0756	26.7086	28.1655	28.182	28.3327	27.9801	27.7053	28.3638	28.4473	28.4516	27.5363	27.1987	26.0786	26.6136	27.001	25.295	25.0431	26.6787
P50613	P50613	Cyclin-dependent kinase 7	CDK7	2352						1.02274	0.249886	-0.243687	-1.09269	0.0414706	0.939225	-0.014782	-0.0660203	1.03868	0.180424	0.350297	1.27613	0.545393	0.429974	0.116394	0.584497	28.9525	28.8577	29.032	29.3088	28.9531	28.9846	28.7641	28.6755	28.2372	28.0796	28.613	27.9086	28.0711	27.9222	27.9218	28.2681	28.7239	28.9058	28.9316	28.6149	28.9385	28.9634	28.8791	28.5371
P49336-2;P49336	P49336-2;P49336	Cyclin-dependent kinase 8	CDK8	2272						0.155197	0.877902	0.0779324	0.266501	0.116595	0.815304	-0.0496922	-0.192209	NaN	1	0	NaN	NaN	1	0	NaN	26.4167	26.3347	25.687	26.5002	26.3178	26.5566	26.4313	26.4695	25.1131	25.8188	26.5766	25.7303	25.5577	26.138	25.6454	25.5556	26.3931	26.2496	26.2033	26.4042	26.318	26.1775	26.8376	26.2432
P50750;P50750-2	P50750;P50750-2	Cyclin-dependent kinase 9	CDK9	2355						0.595852	0.380187	-0.315703	-0.901878	0.182186	0.675992	-0.131594	-0.344358	0.346609	0.581146	0.198391	0.573917	0.315243	0.505693	-0.139666	-0.486236	29.0789	29.1383	28.881	29.8682	29.1053	29.2667	28.672	28.7845	28.2439	28.2194	28.9591	27.8026	28.3613	27.9666	28.3911	27.646	29.0498	28.5501	29.0853	29.0183	29.1704	28.1222	29.1606	28.8491
Q5VV42-2;Q5VV42	Q5VV42-2;Q5VV42	Threonylcarbamoyladenosine tRNA methylthiotransferase	CDKAL1	3926						1.00077	0.0778542	0.931046	1.60853	0.175892	0.725033	-0.0809555	-0.290161	0.341184	0.540397	0.299231	0.629344	0.764541	0.112396	0.704056	1.27075	24.838	25.7497	26.8787	26.7155	27.1147	26.9411	27.3933	27.379	26.3507	26.7259	25.8643	26.3895	26.7312	26.5639	26.7487	24.8861	26.9434	26.8881	27.1891	26.8854	27.3023	27.2126	26.7049	27.2844
P38936	P38936	Cyclin-dependent kinase inhibitor 1	CDKN1A	2091			+	+	ZAP-KO_mock_48h_WT_mock_48h;ZAP-KO_mock_72h_WT_mock_72h	0.0717826	0.938464	-0.0667796	-0.154251	1.32121	0.081011	0.464514	1.6173	3.06402	0.00305455	1.44771	4.30566	4.16828	0.000969697	0.905865	4.69006	27.0073	26.5106	27.401	27.6632	26.529	26.4289	26.8507	26.6428	27.239	26.9038	27.7712	26.7889	27.0623	26.9727	26.743	26.8873	26.4433	27.3691	27.3674	27.1352	27.2612	26.7212	27.4344	26.8926
Q9NXV6	Q9NXV6	CDKN2A-interacting protein	CDKN2AIP	6662	+				ZAP-KO_HCMV_48h_WT_HCMV_48h	1.86765	0.0170939	-0.806027	-2.418	0.749133	0.219923	-0.335966	-1.04873	1.18293	0.126377	-0.427152	-1.47285	1.29107	0.0655664	-0.402446	-1.51516	28.6765	29.037	29.0675	29.744	28.9241	29.1666	29.2835	28.8304	28.9233	28.4453	29.0148	28.4325	28.6289	28.9744	28.4615	28.4159	28.2063	28.2052	28.4673	28.4221	28.4788	28.5655	29.294	28.5224
Q96HQ2;Q96HQ2-2	Q96HQ2;Q96HQ2-2	CDKN2AIP N-terminal-like protein	CDKN2AIPNL	5399						0.518753	0.487618	-0.248607	-0.77537	1.56429	0.093903	-0.32894	-1.54172	0.647215	0.251294	-0.576808	-1.09484	0.962171	0.101473	-0.438762	-1.31626	29.3075	29.042	29.534	29.527	29.4604	29.7772	29.7834	29.5436	29.1272	28.0674	29.3071	29.0349	29.5158	29.1533	28.8105	28.5015	28.6574	29.5597	29.0124	29.1867	29.0812	29.4221	29.3887	29.3569
Q86X02	Q86X02	Cerebellar degeneration-related protein 2-like	CDR2L	4408						0.0772829	0.934688	0.0649476	0.161456	0.147655	0.718545	-0.128949	-0.297944	0.703674	0.215816	0.639404	1.18046	0.00595114	0.985489	-0.00403643	-0.0123433	26.2409	26.0571	26.2549	26.382	26.5737	25.708	25.6316	26.7003	26.5385	26.054	25.6092	24.6157	26.2797	26.255	26.37	26.823	26.4389	26.5639	26.7557	25.4362	25.9484	25.6137	26.0561	26.4795
O95674	O95674	Phosphatidate cytidylyltransferase 2	CDS2	1084	+				ZAP-KO_HCMV_48h_WT_HCMV_48h	1.82282	0.0155618	-0.953682	-2.49023	0.392127	0.466438	-0.181103	-0.598865	0.190896	0.711541	0.24641	0.405814	0.74621	0.206807	-0.270139	-0.972584	29.5962	29.5856	29.5968	30.7009	29.5079	29.662	29.4519	29.1821	27.1372	28.4283	29.528	28.6823	28.8379	29.28	29.1858	28.5282	28.9793	28.9562	28.9852	28.7441	29.1297	28.9558	29.7709	29.223
Q9UKY7;Q9UKY7-2;Q9UKY7-3	Q9UKY7;Q9UKY7-2	Protein CDV3 homolog	CDV3	7022		+		+	ZAP-KO_HCMV_72h_WT_HCMV_72h;ZAP-KO_mock_72h_WT_mock_72h	0.578991	0.342507	-0.414253	-0.95027	2.5711	0.0213842	-0.515402	-2.51442	1.20533	0.211557	-0.249493	-1.19282	2.32853	0.0132819	-0.478024	-2.28434	31.3363	31.4918	31.4395	32.75	31.4899	31.3804	31.3184	31.3793	31.7808	31.8663	32.044	31.6196	31.585	31.8945	31.426	31.7115	31.2218	31.3712	31.41	31.3575	30.9403	31.0673	30.8979	30.6008
Q9Y232-2;Q9Y232-4;Q9Y232;Q9Y232-3	Q9Y232-2;Q9Y232-4;Q9Y232;Q9Y232-3	Chromodomain Y-like protein	CDYL	7152			+		ZAP-KO_mock_48h_WT_mock_48h	NaN	1	0	NaN	NaN	1	0	NaN	1.88336	0.0145802	-1.40367	-2.7911	NaN	1	0	NaN	25.3681	27.1151	25.9271	25.2041	26.8708	26.952	24.8339	24.1397	26.404	27.0716	26.2798	25.66	26.7082	26.3379	25.1469	25.9955	25.5369	25.5562	25.6804	26.9106	25.1195	27.2254	26.5273	25.3057
P17676-2;P17676	P17676-2;P17676	CCAAT/enhancer-binding protein beta	CEBPB	1618						0.684675	0.220323	-0.603192	-1.14641	0.690956	0.217079	-0.406291	-1.0556	NaN	1	0	NaN	NaN	1	0	NaN	25.9921	26.8171	26.3773	25.9241	26.1161	26.182	25.4324	26.1596	25.5722	25.3089	25.5717	26.2575	26.5154	24.9867	26.8877	26.0355	24.8731	25.4893	26.6721	25.6634	25.9777	24.9621	25.5403	25.7848
Q03701	Q03701	CCAAT/enhancer-binding protein zeta	CEBPZ	2942	+				ZAP-KO_HCMV_48h_WT_HCMV_48h	2.27476	0.0368432	-0.37089	-1.98305	0.060966	0.910407	-0.0221558	-0.0968562	0.0167898	0.977156	0.0137386	0.0364242	0.773771	0.234056	0.220692	0.91606	30.3857	30.3048	30.2193	30.5933	30.3546	30.0569	30.3396	30.047	29.6246	29.8299	28.6883	29.7029	29.59	29.1208	29.3996	29.5	29.9635	30.0509	29.9316	30.0735	30.4178	30.0858	29.9719	30.234
Q9BXW7-2;Q9BXW7	Q9BXW7-2;Q9BXW7	Cat eye syndrome critical region protein 5	CECR5	5924						1.17007	0.0655629	-0.697458	-1.68768	1.69971	0.0504652	-0.463803	-1.87381	0.209358	0.688496	-0.257368	-0.437001	0.297256	0.553164	-0.10824	-0.428748	29.235	29.0876	29.2733	30.1422	29.6573	29.8221	29.6651	29.3782	28.9856	28.4884	29.6182	28.471	28.94	28.8873	28.9424	28.6743	28.6676	28.3918	28.5699	29.319	28.9502	29.441	29.2707	29.0056
Q92879-2;Q92879-3;Q92879-6;Q92879;Q92879-4;Q92879-5	Q92879-2;Q92879-3;Q92879-6;Q92879;Q92879-4;Q92879-5	CUGBP Elav-like family member 1	CELF1	5115						0.348233	0.707077	-0.146997	-0.522514	0.211415	0.686564	0.0887008	0.332098	0.771033	0.407454	-0.16919	-0.812054	1.26502	0.333251	-0.10556	-0.731829	31.1652	31.029	30.8696	31.6535	31.5438	31.396	30.9368	31.4523	31.0788	31.2155	30.8772	30.8345	30.8007	30.7266	30.861	30.8291	31.0889	30.9069	30.945	31.1885	31.3068	31.6523	31.2174	31.5073
Q8WUJ3;Q8WUJ3-2	Q8WUJ3;Q8WUJ3-2	Cell migration-inducing and hyaluronan-binding protein	CEMIP	4951	+	+			ZAP-KO_HCMV_48h_WT_HCMV_48h;ZAP-KO_HCMV_72h_WT_HCMV_72h	1.79278	0.0164072	-0.970663	-2.47079	2.30943	0.0056421	-1.2445	-3.21484	1.42286	0.0756917	-0.514542	-1.75138	0.415572	0.56067	0.0757713	0.41929	31.424	31.3021	31.3168	31.7434	30.5265	30.7959	31.0251	30.7796	32.5593	32.7666	33.191	33.3259	32.7033	32.6555	32.8788	32.9966	31.0541	30.7033	30.3833	29.763	29.4303	28.9963	29.4425	30.28
Q8N111	Q8N111	Cell cycle exit and neuronal differentiation protein 1	CEND1	4585						NaN	1	0	NaN	0.500746	0.290972	-0.475584	-0.889788	0.0497858	0.925851	-0.0622683	-0.115664	0.0292433	0.921703	-0.0493703	-0.0726535	25.7609	26.0064	26.2834	26.4474	25.8889	26.1508	26.1482	25.6814	26.2362	25.9834	26.1236	26.6303	26.6869	26.4905	26.2451	24.2725	25.5338	25.6692	25.4551	26.3229	25.7036	25.7314	24.2895	26.2424
P07199	P07199	Major centromere autoantigen B	CENPB	1287	+				ZAP-KO_HCMV_48h_WT_HCMV_48h	1.74361	0.01715	-0.960161	-2.41357	0.845181	0.124273	-0.765159	-1.38138	0.692419	0.208098	-0.760341	-1.20265	0.21169	0.539553	-0.273418	-0.444958	28.035	28.1581	27.9897	28.4763	27.8461	27.3285	28.092	27.9036	28.0278	28.2768	28.1797	27.6112	27.4502	27.5483	27.3464	27.7715	27.6356	27.2807	27.4986	26.4035	27.787	26.1957	27.7271	26.3997
Q03188;Q03188-2	Q03188;Q03188-2	Centromere protein C	CENPC	2934						0.888044	0.114538	-0.790637	-1.43763	NaN	1	0	NaN	NaN	1	0	NaN	NaN	1	0	NaN	26.5521	26.8896	26.5099	26.8491	26.5969	26.7637	24.5359	26.931	26.2623	27.0227	26.4332	26.3608	26.7953	25.579	25.6185	26.3739	26.7869	26.494	25.4368	24.9204	27.8374	26.6085	25.3218	26.5179
P49454	P49454	Centromere protein F	CENPF	2286	+	+			ZAP-KO_HCMV_48h_WT_HCMV_48h;ZAP-KO_HCMV_72h_WT_HCMV_72h	1.27769	0.0305866	-1.44013	-2.0626	2.16727	0.00491139	-2.16358	-3.40425	0.0611581	0.901597	-0.124464	-0.151576	NaN	1	0	NaN	29.1544	29.7474	29.5947	30.1934	29.3391	29.9544	29.8398	29.2787	26.972	26.5554	26.2661	26.3664	26.8176	26.3022	28.0951	26.1404	28.3464	29.0868	28.873	26.6232	27.5416	26.007	28.3696	27.8394
Q9NSP4-2;Q9NSP4-4;Q9NSP4	Q9NSP4-2;Q9NSP4-4;Q9NSP4	Centromere protein M	CENPM	6502						NaN	1	0	NaN	0.107731	0.783296	0.0965509	0.224039	NaN	1	0	NaN	NaN	1	0	NaN	25.6111	24.8515	26.3891	25.7329	26.2045	25.9273	25.4326	25.9164	26.1354	24.8552	24.8197	25.8806	25.0856	25.4482	24.573	24.2149	26.3497	25.5886	26.1124	26.9255	25.1574	26.5211	26.0203	26.1682
Q9UPN4;Q9UPN4-3;Q9UPN4-2	Q9UPN4;Q9UPN4-3;Q9UPN4-2	Centrosomal protein of 131 kDa	CEP131	7116						0.780041	0.158021	-0.709069	-1.28986	0.931021	0.117201	-0.648696	-1.42649	0.308624	0.561874	-0.329548	-0.599461	NaN	1	0	NaN	27.2833	27.5633	26.8247	28.3404	28.1221	27.4375	27.1199	27.3746	26.9732	26.858	27.5367	26.2951	25.6186	25.3315	24.8331	26.0691	27.0686	26.8727	27.3484	25.8858	26.964	26.0381	27.2572	27.2001
Q5SW79;Q5SW79-3;Q5SW79-2;Q96L14	Q5SW79;Q5SW79-3;Q5SW79-2	Centrosomal protein of 170 kDa	CEP170	3849						0.0057345	0.995469	0.00498819	0.0127553	0.0973948	0.874941	0.0260015	0.131499	0.11842	0.878333	-0.0436344	-0.183907	0.400923	0.591326	-0.0668254	-0.385543	31.2838	31.4413	31.4867	32.5384	31.2006	31.2871	31.2511	31.2299	31.3757	31.2914	31.5847	30.9673	31.0668	31.1258	30.9063	30.9948	31.7101	31.7502	31.7604	31.5495	31.3187	31.2538	31.4816	31.0185
Q9Y4F5-3;Q9Y4F5-2;Q9Y4F5	Q9Y4F5-3;Q9Y4F5-2;Q9Y4F5	Centrosomal protein of 170 kDa protein B	CEP170B	7321	+				ZAP-KO_HCMV_48h_WT_HCMV_48h	1.67384	0.0174855	-1.00947	-2.37005	0.444551	0.452952	-0.163378	-0.617409	0.129245	0.834247	0.085547	0.24533	0.391522	0.467449	0.133102	0.53465	26.9638	26.9598	26.9941	26.8832	26.7259	26.3911	26.9095	26.5117	27.2645	27.5485	26.5154	27.341	26.8763	27.41	26.9722	27.0401	25.6829	26.8092	25.9967	25.2742	26.615	26.2519	26.2906	26.7271
Q5VT06	Q5VT06	Centrosome-associated protein 350	CEP350	3912						NaN	1	0	NaN	0.321969	0.419992	0.55161	0.667386	NaN	1	0	NaN	NaN	1	0	NaN	26.9695	26.6642	26.7379	26.2907	26.7701	27.1132	25.6498	24.9798	26.0094	25.5603	25.8928	25.1993	25.7779	24.3501	24.9529	25.1591	24.0098	25.6496	25.7941	26.8223	27.2269	25.0822	27.2223	27.1878
Q9Y6K0	Q9Y6K0	Choline/ethanolaminephosphotransferase 1	CEPT1	7443				+	ZAP-KO_mock_72h_WT_mock_72h	0.372749	0.481349	0.896506	0.782971	1.42551	0.107895	0.329708	1.47214	1.02352	0.169729	0.389051	1.31318	1.26099	0.0177203	2.2464	2.15133	28.6401	28.8975	24.7446	29.1555	28.5708	28.6786	28.5882	28.731	28.4073	28.3047	28.974	28.0533	25.0063	27.8115	24.7417	28.3691	28.8196	28.6523	28.875	28.6769	29.0665	28.6519	29.2079	28.961
Q5T4B2;Q5T4B2-2	Q5T4B2;Q5T4B2-2	Probable inactive glycosyltransferase 25 family member 3	CERCAM	3869						1.30544	0.0844825	-0.435761	-1.57006	0.963496	0.121311	-0.548492	-1.40152	0.0332578	0.953255	0.0340538	0.0751815	0.273957	0.501204	-0.192557	-0.493003	28.5558	28.4474	28.5466	28.6268	28.3725	28.0692	28.9583	28.5806	28.7173	28.7722	29.6282	29.3938	28.5905	28.4371	29.0341	29.6389	27.6798	28.4793	27.9977	28.2768	27.3194	28.3525	27.9631	28.1516
Q96G23	Q96G23	Ceramide synthase 2	CERS2	5359						0.0328109	0.972714	-0.0349164	-0.0748227	0.48635	0.434217	0.162845	0.645227	1.02121	0.169627	0.390524	1.31316	0.410715	0.423802	0.163281	0.592393	31.2112	31.0851	31.5802	30.0081	30.9617	30.8333	30.7775	31.3027	30.6886	30.5577	29.9184	30.1858	30.2787	30.2035	30.216	29.9924	30.8264	31.2768	31.0325	30.6092	30.9837	30.975	31.1857	31.3822
P41208;Q12798	P41208	Centrin-2	CETN2	2124	+				ZAP-KO_HCMV_48h_WT_HCMV_48h	1.51432	0.0462345	-0.558058	-1.87068	0.00878443	0.982749	0.0169239	0.0226595	1.21016	0.0849152	-0.620654	-1.67473	0.797957	0.104387	-0.693594	-1.30453	27.35	27.4569	27.6927	28.0699	28.0182	27.7756	27.3251	25.3646	27.864	27.8838	28.495	27.5795	27.8764	28.0235	28.0164	27.1343	26.9228	27.3293	27.2391	26.8461	27.4045	26.5119	27.5761	27.0586
Q9Y6A4	Q9Y6A4	Cilia- and flagella-associated protein 20	CFAP20	7420	+		+	+	ZAP-KO_HCMV_48h_WT_HCMV_48h;ZAP-KO_mock_48h_WT_mock_48h;ZAP-KO_mock_72h_WT_mock_72h	4.46934	0	-3.14491	-8.13763	0.396155	0.319447	-1.18063	-0.83827	3.45966	0	-2.65971	-5.70375	1.31383	0.0182566	-1.58108	-2.13525	28.8671	28.7642	29.1412	29.8367	25.4131	29.1794	29.0538	28.9056	28.9195	28.8342	29.2935	28.7835	28.5667	28.6203	29.1489	28.5025	26.3936	25.6426	25.9667	26.0267	25.6656	28.3848	25.0334	28.7456
Q9UEE9;Q9UEE9-2	Q9UEE9;Q9UEE9-2	Craniofacial development protein 1	CFDP1	6875		+			ZAP-KO_HCMV_72h_WT_HCMV_72h	0.478544	0.366402	-0.72787	-0.921082	3.34634	0.00396639	-0.761341	-3.62527	1.05903	0.0812172	1.03337	1.70456	0.526871	0.274233	-0.306451	-0.831573	27.7754	26.8684	27.8131	29.5274	28.187	28.1588	28.0189	28.5025	25.5274	27.3309	27.7817	27.3962	27.389	27.9044	27.8035	28.6025	26.0453	27.7696	27.5545	27.7035	27.4243	27.4835	27.3611	27.5529
P23528	P23528	Cofilin-1	CFL1	1765						0.246616	0.73727	0.250057	0.487764	0.261846	0.699939	0.0623713	0.315317	1.11325	0.128163	0.46639	1.46293	0.609686	0.382079	0.133262	0.654598	34.715	34.6279	34.4055	36.2096	34.8212	34.7723	34.676	35.0351	35.2763	35.0388	35.7541	34.8129	35.077	35.4954	35.4844	35.4012	35.2213	35.268	35.1774	35.2916	35.0494	34.7674	34.9152	34.822
Q9Y281;Q9Y281-3	Q9Y281;Q9Y281-3	Cofilin-2	CFL2	7165	+		+		ZAP-KO_HCMV_48h_WT_HCMV_48h;ZAP-KO_mock_48h_WT_mock_48h	3.68355	0.00334177	0.788846	3.9654	1.61028	0.070385	0.389512	1.68939	2.18099	0.0225357	0.621322	2.45835	0.136732	0.757464	0.0589318	0.22417	30.6305	30.4104	30.327	30.681	30.7874	30.6728	30.5647	30.9413	31.0945	31.4508	31.2331	30.9346	31.3874	31.4729	31.4615	31.2799	31.4475	31.2347	31.2862	31.236	31.2679	31.0977	31.3045	30.8542
Q9UFW8	Q9UFW8	CGG triplet repeat-binding protein 1	CGGBP1	6886		+		+	ZAP-KO_HCMV_72h_WT_HCMV_72h;ZAP-KO_mock_72h_WT_mock_72h	0.720153	0.259249	-0.398194	-1.07668	1.92302	0.0286415	-0.662249	-2.315	0.499242	0.331671	0.656393	0.936151	1.1807	0.0293131	-1.2314	-1.89826	27.87	28.4695	27.4076	28.2285	28.3058	28.089	27.5723	27.9356	27.5925	27.8188	25.2136	26.8477	26.7575	27.2786	27.9653	27.9328	27.3713	27.3381	27.8511	27.8225	27.4002	27.1895	27.5619	27.102
Q13111;Q13111-2;Q13111-3	Q13111;Q13111-2;Q13111-3	Chromatin assembly factor 1 subunit A	CHAF1A	3123						0.78789	0.167923	-0.619148	-1.26502	0.267133	0.53695	-0.23077	-0.506322	NaN	1	0	NaN	NaN	1	0	NaN	26.6755	26.898	26.9084	27.1595	26.4868	26.5976	26.6326	26.6053	25.3103	26.0926	26.2799	24.8645	26.3025	26.0098	24.2668	25.6353	26.6036	26.055	25.3738	27.1324	26.2749	25.3771	26.929	26.8181
Q13112	Q13112	Chromatin assembly factor 1 subunit B	CHAF1B	3124						1.11431	0.0853025	-0.581369	-1.56064	1.20922	0.0964631	-0.455879	-1.52521	0.400941	0.432018	-0.53711	-0.77915	NaN	1	0	NaN	28.4656	28.2852	28.9094	29.4262	28.8344	28.1412	28.5163	28.8244	27.7503	27.6707	27.6518	26.7873	26.7239	25.0826	25.5383	24.5138	28.3136	27.9609	28.3846	28.1018	28.4022	28.0753	28.1605	27.8548
Q96JM3	Q96JM3	Chromosome alignment-maintaining phosphoprotein 1	CHAMP1	5444	+				ZAP-KO_HCMV_48h_WT_HCMV_48h	1.8781	0.0256703	-0.577126	-2.16857	1.00402	0.165183	-0.319636	-1.21107	0.892205	0.325131	-0.204758	-0.947639	0.813506	0.221777	-0.221749	-0.940366	29.6266	29.4991	29.432	29.9406	29.624	29.8157	29.4589	29.1462	29.1693	29.1157	29.4937	29.0157	29.4173	29.1721	29.3356	29.1102	28.7629	28.9261	29.235	29.2656	29.0744	29.0566	29.4107	29.2246
Q96BP2	Q96BP2	Coiled-coil-helix-coiled-coil-helix domain-containing protein 1	CHCHD1	5234						0.0382454	0.965623	0.0554419	0.0920572	0.406347	0.34698	0.55111	0.789497	0.480607	0.36734	-0.501722	-0.873928	NaN	1	0	NaN	27.4015	27.1923	27.0303	25.7372	27.786	25.4302	27.5076	27.7886	27.2088	27.0962	28.1709	27.1451	25.3407	25.106	26.9301	27.0827	25.9024	27.2626	27.3027	27.1155	27.5914	27.2816	28.1589	27.6849
Q9Y6H1;Q5T1J5	Q9Y6H1;Q5T1J5	Coiled-coil-helix-coiled-coil-helix domain-containing protein 2;Putative coiled-coil-helix-coiled-coil-helix domain-containing protein CHCHD2P9, mitochondrial	CHCHD2;CHCHD2P9	7436						0.475584	0.378088	-0.65574	-0.90445	0.192461	0.579463	-0.644544	-0.454771	0.642724	0.241995	-0.651146	-1.11379	0.829743	0.0799134	-0.976443	-1.41874	28.4608	29.0469	28.3113	29.3007	29.1265	29.1748	24.6719	28.4576	29.0995	28.592	28.4181	28.737	27.8866	28.2357	28.4515	27.8813	28.7517	28.6199	28.7358	26.3892	28.1423	28.7479	25.3834	26.579
Q9NX63	Q9NX63	MICOS complex subunit MIC19	CHCHD3	6639						0.207962	0.781851	-0.236313	-0.428454	0.137089	0.757829	0.0816379	0.251098	0.14316	0.802998	0.118398	0.28592	0.458191	0.356687	-0.215869	-0.691533	30.6602	30.3727	30.6322	32.338	31.0862	31.4783	30.4951	31.1139	30.278	30.0908	31.1833	29.7439	30.4936	30.6984	30.876	30.2158	30.6885	30.7439	30.8406	30.7847	31.1345	30.9454	31.39	31.0301
Q8N4Q1;Q8N4Q1-2	Q8N4Q1;Q8N4Q1-2	Mitochondrial intermembrane space import and assembly protein 40	CHCHD4	4645						1.34899	0.0525146	-0.624048	-1.7994	1.34904	0.0899193	-0.406965	-1.55956	0.387704	0.452917	-0.475812	-0.747174	1.07978	0.0802478	-0.446111	-1.41662	28.1516	28.3078	28.8848	27.8128	27.9695	28.5718	28.5187	28.1603	26.0901	27.3145	27.7455	27.5643	27.268	27.8506	27.4351	27.2589	27.7808	27.4441	27.8943	27.5416	27.8977	28.0991	27.7987	27.7969
Q9BRQ6	Q9BRQ6	MICOS complex subunit MIC25	CHCHD6	5743		+		+	ZAP-KO_HCMV_72h_WT_HCMV_72h;ZAP-KO_mock_72h_WT_mock_72h	0.542115	0.267122	1.1863	1.06356	1.64465	0.0150957	-2.31807	-2.69124	0.150647	0.739566	-0.675192	-0.372672	1.7683	0.00422281	-3.13851	-2.96088	29.9272	25.7088	29.8389	29.474	30.1617	29.906	29.9639	29.9354	29.6793	29.5743	25.1792	29.9544	29.677	29.9739	30.1137	30.2389	29.9548	29.9309	30.0202	29.7881	27.2543	26.3653	29.8671	27.208
O14646-2;O14646	O14646-2;O14646	Chromodomain-helicase-DNA-binding protein 1	CHD1	408						0.671075	0.180417	-1.07969	-1.2332	0.938787	0.147057	-0.416047	-1.2765	0.359276	0.582317	-0.183068	-0.572044	0.46537	0.25807	-0.530492	-0.862943	28.013	27.8249	28.0507	26.6244	28.6041	28.5083	28.0504	28.3211	27.301	27.3794	26.9802	27.0599	27.1047	26.3808	26.8758	26.7579	25.5686	27.7655	27.729	25.1311	28.084	28.2231	27.3912	28.1215
Q86WJ1-2;Q86WJ1;Q86WJ1-3;Q86WJ1-4;Q86WJ1-5	Q86WJ1-2;Q86WJ1;Q86WJ1-3;Q86WJ1-4;Q86WJ1-5	Chromodomain-helicase-DNA-binding protein 1-like	CHD1L	4401						0.925232	0.235402	0.289441	1.11701	0.425949	0.383143	0.303366	0.728129	0.444863	0.453343	-0.300154	-0.746173	0.625579	0.204665	0.379242	0.97592	27.7575	27.6253	27.9622	27.2684	27.6373	27.0494	28.3179	27.9441	28.213	28.2978	27.1367	27.8555	27.3217	26.7946	27.4379	28.0947	27.8819	27.8501	27.9088	28.1304	28.1569	28.2947	27.5444	28.1661
O14647;O14647-2;O14647-3	O14647;O14647-2	Chromodomain-helicase-DNA-binding protein 2	CHD2	409						0.90139	0.148402	0.504323	1.31529	0.332067	0.565293	0.11982	0.472128	1.78479	0.066511	0.401041	1.81025	1.02651	0.083006	0.477214	1.40298	28.9762	28.7038	29.0389	27.9418	28.8908	29.2194	29.4137	29.503	28.067	28.2062	27.8457	28.3327	27.8729	27.6029	28.0779	28.7032	29.3368	29.0089	28.8932	29.4391	29.4103	29.4094	29.1718	29.5146
Q12873-2;Q12873;Q12873-3	Q12873-2;Q12873;Q12873-3	Chromodomain-helicase-DNA-binding protein 3	CHD3	3080	+	+	+	+	ZAP-KO_HCMV_48h_WT_HCMV_48h;ZAP-KO_HCMV_72h_WT_HCMV_72h;ZAP-KO_mock_48h_WT_mock_48h;ZAP-KO_mock_72h_WT_mock_72h	1.89511	0.00650847	-1.41141	-2.80844	1.38412	0.0391238	-1.07838	-2.08746	2.4511	0.0113607	-0.814301	-2.95591	1.66825	0.00708303	-1.61792	-2.59248	27.2688	27.3673	27.3614	27.6689	27.0796	27.118	26.6745	27.133	28.1411	27.8883	28.585	28.4471	28.4772	28.1459	28.3184	29.9869	26.5223	26.6528	25.9172	24.9285	25.4442	25.5633	27.1259	25.5582
Q14839;Q14839-2	Q14839;Q14839-2	Chromodomain-helicase-DNA-binding protein 4	CHD4	3392	+		+	+	ZAP-KO_HCMV_48h_WT_HCMV_48h;ZAP-KO_mock_48h_WT_mock_48h;ZAP-KO_mock_72h_WT_mock_72h	2.23911	0.0384208	-0.371886	-1.96961	2.89254	0.054151	-0.271082	-1.83527	2.43004	0.0497039	-0.347268	-1.97772	3.12978	0.0253474	-0.284335	-1.95974	33.0479	32.9833	33.0274	32.876	33.0847	33.0446	33.0599	32.9536	32.7986	32.7735	32.8691	32.523	32.5149	32.3802	32.5075	32.3883	32.8397	32.4917	32.6071	32.5085	32.666	32.7833	32.7586	32.8505
Q9HCK8;Q9HCK8-2	Q9HCK8;Q9HCK8-2	Chromodomain-helicase-DNA-binding protein 8	CHD8	6347						0.485698	0.514359	-0.24837	-0.746592	0.951247	0.134172	-0.469983	-1.33374	0.267951	0.592928	-0.388244	-0.557019	0.0750612	0.81262	-0.103059	-0.173842	27.5527	27.2197	27.7597	28.2264	27.2738	27.455	27.695	27.6184	27.4488	27.2335	26.6584	26.9509	26.8461	25.2295	26.4798	26.9375	27.4253	27.2586	27.3622	27.7189	26.5842	27.4551	26.6883	27.4347
O96017-12;O96017;O96017-9;O96017-13;O96017-4;O96017-5;O96017-2;O96017-8;O96017-7	O96017-12;O96017;O96017-9;O96017-13;O96017-4	Serine/threonine-protein kinase Chk2	CHEK2	1136		+			ZAP-KO_HCMV_72h_WT_HCMV_72h	NaN	1	0	NaN	1.36488	0.0394607	-1.11152	-2.07786	NaN	1	0	NaN	NaN	1	0	NaN	26.7868	25.4755	27.081	27.0268	26.6193	26.6755	28.0204	26.6138	23.9628	25.5839	24.7167	25.549	25.4885	24.6781	24.8046	24.8692	26.2847	26.2103	25.8218	26.8592	26.25	26.1292	26.0083	25.0954
Q8IWX8	Q8IWX8	Calcium homeostasis endoplasmic reticulum protein	CHERP	4505		+			ZAP-KO_HCMV_72h_WT_HCMV_72h	1.29679	0.11789	-0.343772	-1.427	1.93172	0.0450242	-0.437154	-1.96691	1.19508	0.166636	-0.319864	-1.32716	2.02167	0.0905313	-0.214054	-1.36266	30.3482	30.295	30.2367	29.7837	30.0275	30.1695	29.8014	30.3339	29.7659	30.104	29.443	29.7437	29.4199	29.4556	29.5927	29.6164	29.8676	29.6622	29.8401	29.9187	29.6126	29.7486	29.6903	29.5323
Q9BWS9;Q9BWS9-2	Q9BWS9;Q9BWS9-2	Chitinase domain-containing protein 1	CHID1	5895						0.423188	0.636545	-0.166718	-0.606362	0.122639	0.822406	0.0408225	0.181902	0.409016	0.501229	0.255321	0.679817	0.392968	0.462274	0.136714	0.541381	29.9784	30.221	29.9524	30.5891	30.4594	30.269	30.226	30.1781	29.2865	29.2047	30.3166	29.5566	29.4554	29.6674	30.0112	29.5045	30.2341	29.9057	30.1111	29.8231	30.2238	30.1439	30.635	30.293
Q9HD42;Q9HD42-2	Q9HD42	Charged multivesicular body protein 1a	CHMP1A	6363	+				ZAP-KO_HCMV_48h_WT_HCMV_48h	1.37339	0.0304186	-1.05278	-2.06583	1.25544	0.050181	-0.905478	-1.87825	0.429862	0.431962	-0.403038	-0.778806	0.533389	0.27031	-0.307475	-0.838467	29.0328	29.2534	28.6767	30.1551	28.4446	28.6228	27.8541	28.6366	28.5204	28.7145	29.15	28.0692	28.6373	28.682	28.2321	28.4524	27.6775	27.9119	28.5041	28.8134	27.477	26.6734	28.3143	27.4714
Q7LBR1	Q7LBR1	Charged multivesicular body protein 1b	CHMP1B	4239			+		ZAP-KO_mock_48h_WT_mock_48h	0.0447592	0.962974	-0.0479994	-0.101266	0.458841	0.305165	0.564791	0.863014	1.76767	0.0198265	1.09918	2.51915	0.226021	0.549109	-0.190588	-0.434213	28.5113	29.1929	29.1743	27.704	28.66	27.3465	27.2436	28.354	26.51	27.2559	28.1351	27.4709	28.3125	28.1336	28.6606	27.4625	28.5822	28.5925	28.9196	28.2962	28.4155	27.339	29.373	28.7358
O43633	O43633	Charged multivesicular body protein 2a	CHMP2A	622				+	ZAP-KO_mock_72h_WT_mock_72h	1.016	0.0622951	-1.35126	-1.71915	0.372242	0.360986	-0.717796	-0.765537	0.730479	0.153356	-1.66382	-1.3702	4.80784	0	-2.80382	-8.67575	28.2901	28.1649	28.0641	28.5756	28.2411	27.9128	28.4539	28.7562	29.2118	28.8897	29.1342	29.1558	28.8418	29.2029	28.8878	28.9419	25.6351	28.0145	25.8731	28.1671	25.1675	28.4586	28.4377	28.4291
Q9UQN3;Q9UQN3-2	Q9UQN3;Q9UQN3-2	Charged multivesicular body protein 2b	CHMP2B	7144						0.839196	0.152033	0.586843	1.3035	0.358821	0.380046	-0.617462	-0.732551	0.703425	0.268065	0.389672	1.05535	0.448488	0.292146	0.401584	0.800441	27.5389	27.6718	27.7813	28.2643	27.8139	27.3993	28.2	28.4246	27.7043	27.1362	27.8152	28.3597	27.48	27.3975	27.4369	28.1272	27.922	28.1128	28.2528	29.3161	27.6749	27.7358	25.3228	28.6344
Q9Y3E7;Q9Y3E7-3;Q9Y3E7-2;Q9Y3E7-4	Q9Y3E7;Q9Y3E7-3;Q9Y3E7-2;Q9Y3E7-4	Charged multivesicular body protein 3	CHMP3	7280			+	+	ZAP-KO_mock_48h_WT_mock_48h;ZAP-KO_mock_72h_WT_mock_72h	1.17172	0.057075	0.81938	1.75243	0.242387	0.510959	-0.557763	-0.539337	1.52955	0.0443462	0.714827	2.03281	2.40056	0.00578649	0.719145	2.77921	27.5435	28.2801	27.7121	26.9242	27.226	26.9646	27.2269	27.5196	27.9094	28.0789	27.2713	28.2651	27.6927	28.267	28.2956	28.0418	28.5053	27.9756	28.183	29.0735	28.1438	28.3974	24.8368	25.3279
Q9BY43;Q9BY43-2	Q9BY43;Q9BY43-2	Charged multivesicular body protein 4a	CHMP4A	5931						0.798167	0.171546	-0.575323	-1.25619	0.673341	0.333628	-0.194293	-0.812364	0.940779	0.206994	-0.348752	-1.20657	0.935477	0.135875	-0.329653	-1.17923	28.5253	29.1112	28.8606	30.1636	28.4005	28.3457	28.6804	28.7217	29.153	28.7902	29.3291	28.5756	28.8765	29.1646	28.566	28.838	28.6981	28.4396	28.5928	28.629	28.2986	28.1054	28.5944	28.3727
Q9H444;P59074;Q96CF2	Q9H444	Charged multivesicular body protein 4b	CHMP4B	6147	+				ZAP-KO_HCMV_48h_WT_HCMV_48h	1.60512	0.0276317	-0.7264	-2.11016	1.09719	0.159074	-0.296708	-1.23131	1.36981	0.168374	-0.271299	-1.3182	1.09999	0.0887194	-0.393345	-1.37308	31.3754	31.9243	31.4301	32.419	31.2579	31.2763	30.9884	30.9785	31.3417	31.1911	31.4544	31.0543	31.4907	31.7186	31.2041	30.8684	31.0707	31.0787	31.0475	31.0462	30.8644	30.8163	31.0961	30.5374
Q9NZZ3;Q9NZZ3-2	Q9NZZ3;Q9NZZ3-2	Charged multivesicular body protein 5	CHMP5	6738						1.14172	0.0621762	-0.813124	-1.7185	0.273542	0.529997	-0.234155	-0.515977	1.13484	0.0531673	-1.77243	-1.93136	0.950072	0.0505524	-1.30148	-1.62762	28.9293	29.3413	29.2383	30.6141	29.0097	28.6201	27.5597	29.0363	28.7889	29.1838	29.5901	28.2797	28.9392	29.0183	29.034	28.7657	28.6569	28.6641	28.7516	28.7979	28.3225	28.4466	28.4112	28.109
Q96FZ7	Q96FZ7	Charged multivesicular body protein 6	CHMP6	5355				+	ZAP-KO_mock_72h_WT_mock_72h	1.08789	0.11209	-0.470757	-1.44706	0.814124	0.210973	-0.310606	-1.07064	0.547253	0.352374	-0.375493	-0.896331	1.85778	0.0225564	-0.49474	-2.02761	28.2828	28.3185	28.4374	28.9841	28.9563	28.9413	28.5716	28.5349	28.4603	28.1189	29.3671	28.5564	28.3764	28.531	28.5504	28.2896	28.148	28.0865	28.3146	27.5907	28.2593	28.147	28.8276	28.5278
Q8WUX9;Q8WUX9-2	Q8WUX9	Charged multivesicular body protein 7	CHMP7	4960				+	ZAP-KO_mock_72h_WT_mock_72h	0.0544212	0.957806	0.0387101	0.110466	0.0410982	0.926096	-0.0261893	-0.0814798	0.493734	0.32796	-0.727596	-0.941902	2.24145	0.00974639	0.60179	2.47091	28.0861	27.6811	28.096	27.6786	27.5228	27.5261	27.6353	27.7785	27.7747	28.3707	25.6858	28.2339	27.4176	27.3393	27.0199	27.2783	28.1288	27.3337	27.8736	28.3605	27.7516	27.5884	27.0062	28.0118
Q9UHD1-2;Q9UHD1	Q9UHD1-2;Q9UHD1	Cysteine and histidine-rich domain-containing protein 1	CHORDC1	6915		+		+	ZAP-KO_HCMV_72h_WT_HCMV_72h;ZAP-KO_mock_72h_WT_mock_72h	0.935452	0.131052	-0.542201	-1.37155	2.55228	0.0204411	-0.535574	-2.54977	1.01845	0.127712	-0.568115	-1.46488	2.11117	0.0105	-0.635005	-2.42635	30.7285	30.7156	30.8789	31.8891	30.7552	30.7779	30.4911	30.4319	30.7706	30.8351	31.544	30.198	30.3579	30.7645	30.2636	30.3157	30.2731	30.6145	30.4736	30.6822	30.1041	30.2492	30.0045	29.956
Q99653	Q99653	Calcineurin B homologous protein 1	CHP1	5648						0.785285	0.37796	-0.211156	-0.905545	1.58812	0.250527	-0.146249	-0.977092	1.2807	0.206909	0.241476	1.20681	0.151004	0.864374	-0.0190125	-0.128376	31.1599	31.3442	31.2193	31.237	31.4041	31.3346	31.191	31.2353	30.6993	30.4747	30.56	30.9138	30.8881	30.9467	30.9574	31.0226	31.2278	31.2353	30.9507	30.702	31.1138	31.1566	31.1712	31.1385
Q8IZ52;Q8IZ52-2;Q8IZ52-4	Q8IZ52;Q8IZ52-2;Q8IZ52-4	Chondroitin sulfate synthase 2	CHPF	4563						0.788529	0.134058	-0.963652	-1.36549	0.358767	0.461959	-0.221422	-0.60426	0.477351	0.438097	0.285567	0.768981	0.0957419	0.763291	0.130268	0.218063	27.0856	27.0588	26.724	28.1882	26.8571	27.1484	26.8623	26.5196	26.1688	26.3811	27.3749	26.4849	26.9129	27.0911	26.7822	25.066	26.1219	26.8884	24.9293	27.2624	26.9035	26.6148	25.972	27.0115
Q9P2E5;Q9P2E5-2	Q9P2E5;Q9P2E5-2	Chondroitin sulfate glucuronyltransferase	CHPF2	6797						0.136857	0.878707	-0.0973816	-0.263946	0.09006	0.847825	-0.043623	-0.157939	0.575815	0.380688	-0.281023	-0.854374	0.132254	0.669147	-0.251337	-0.308109	28.3163	28.104	27.5042	28.3765	28.2146	28.1033	28.4266	28.2008	27.7498	28.1328	28.5531	27.9132	27.4701	27.8388	27.8361	27.8861	28.1958	27.4866	27.9329	28.2962	28.4502	27.8877	27.9367	28.4961
Q9NRG0	Q9NRG0	Chromatin accessibility complex protein 1	CHRAC1	6452						0.224281	0.749283	0.299363	0.470759	NaN	1	0	NaN	NaN	1	0	NaN	NaN	1	0	NaN	26.8447	25.45	26.2971	27.1662	25.5938	26.3478	27.0975	26.9702	25.0604	23.6842	25.8484	24.4843	24.9377	26.1562	24.0552	26.7378	27.0356	25.6016	27.0594	27.259	26.2901	26.3274	26.9538	26.8691
P08172	P08172	Muscarinic acetylcholine receptor M2	CHRM2	1324			+		ZAP-KO_mock_48h_WT_mock_48h	NaN	1	0	NaN	NaN	1	0	NaN	1.61817	0.019617	-1.90142	-2.58922	1.09755	0.0998571	-0.356184	-1.32323	25.6328	25.1966	25.1153	26.4249	24.0755	26.5506	25.2355	24.9638	27.7549	27.764	28.6493	27.6986	27.6994	27.7177	27.8923	27.1842	24.8987	25.804	25.1788	27.2747	25.8684	26.9175	26.257	24.8928
Q8NCH0	Q8NCH0	Carbohydrate sulfotransferase 14	CHST14	4755						1.37812	0.0633303	-0.506702	-1.70877	0.654006	0.180387	-0.782942	-1.1609	0.359785	0.718753	-0.0761833	-0.397918	0.289119	0.552346	0.113646	0.430703	27.8036	27.9978	28.2406	28.6736	27.6763	28.1621	28.0912	28.019	28.4394	28.4157	28.6826	28.518	28.0244	28.164	28.4046	28.6402	27.7477	27.7004	27.7417	27.499	27.7523	27.4755	25.5473	28.0417
Q86X52	Q86X52	Chondroitin sulfate synthase 1	CHSY1	4411						0.17558	0.848851	-0.108721	-0.319045	0.0181668	0.956922	0.047811	0.0481562	0.174719	0.772747	0.119197	0.326468	NaN	1	0	NaN	26.7764	26.737	26.8203	26.466	27.0276	26.9315	24.2689	26.7981	26.5735	26.5905	27.0028	26.6387	26.6646	25.7297	26.7474	26.3839	26.8485	26.7664	25.912	26.8381	24.7409	27.3826	27.0698	26.024
Q8WVB6-2;Q8WVB6;Q8WVB6-3	Q8WVB6-2;Q8WVB6;Q8WVB6-3	Chromosome transmission fidelity protein 18 homolog	CHTF18	4969						0.693666	0.214909	-0.602349	-1.15613	0.956004	0.15881	-0.361711	-1.23276	0.15478	0.785499	-0.123992	-0.304733	0.410454	0.302308	-0.488995	-0.780827	26.898	27.0495	26.7627	28.4995	27.4898	27.6568	27.1123	26.8884	26.7927	25.6255	26.5439	26.6012	26.6867	26.7941	25.3057	25.9472	26.4957	27.0242	26.743	26.5374	26.8635	26.8942	27.1619	26.7808
Q9Y3Y2-4;Q9Y3Y2;Q9Y3Y2-3	Q9Y3Y2-4;Q9Y3Y2;Q9Y3Y2-3	Chromatin target of PRMT1 protein	CHTOP	7296	+	+		+	ZAP-KO_HCMV_48h_WT_HCMV_48h;ZAP-KO_HCMV_72h_WT_HCMV_72h;ZAP-KO_mock_72h_WT_mock_72h	2.48679	0.00572549	-0.748329	-2.89417	1.71976	0.0434994	-0.533207	-1.99217	2.24779	0.0581915	-0.341334	-1.88409	3.59373	0.00156627	-0.714269	-3.70102	30.8434	31.0003	31.1361	31.5638	31.1713	31.1949	31.1479	30.7621	30.5342	30.3861	30.631	30.6532	30.7126	30.7951	30.7552	30.4246	30.4632	30.3516	30.4263	30.3091	30.2363	30.5333	30.8807	30.493
O15111	O15111	Inhibitor of nuclear factor kappa-B kinase subunit alpha	CHUK	484						0.548722	0.506814	0.209865	0.755302	0.0713506	0.832987	0.122687	0.171563	0.667071	0.435895	0.175014	0.773269	0.322408	0.541919	-0.105959	-0.442604	27.9658	27.493	27.7184	27.3163	26.8213	26.872	27.1305	27.1612	27.7145	27.9394	27.9117	27.767	27.6976	27.8657	28.0861	27.7325	28.0568	27.7821	27.5539	27.9401	27.6938	27.6964	25.2935	27.7919
O76071	O76071	Probable cytosolic iron-sulfur protein assembly protein CIAO1	CIAO1	938						0.365274	0.511324	-0.677106	-0.750122	0.15601	0.680096	-0.202312	-0.338748	0.528128	0.312792	-0.632649	-0.968452	0.980079	0.0515595	-1.06526	-1.61968	26.4957	26.2721	26.1182	29.0711	27.4886	27.2207	26.5641	26.8446	26.4294	26.6622	28.2693	25.6546	27.0596	27.4777	27.1884	26.9554	27.2029	25.9456	26.6885	25.4117	27.267	25.4666	27.2738	27.3012
Q6FI81;Q6FI81-3;Q6FI81-2	Q6FI81;Q6FI81-3	Anamorsin	CIAPIN1	3992	+	+			ZAP-KO_HCMV_48h_WT_HCMV_48h;ZAP-KO_HCMV_72h_WT_HCMV_72h	1.66725	0.0172206	-1.09665	-2.4079	1.88109	0.0449687	-0.452018	-1.96609	1.10078	0.164444	-0.362926	-1.33457	0.622963	0.141903	-0.970876	-1.15391	29.6549	29.8125	29.6048	30.9807	29.3322	29.4654	29.1889	29.1503	29.0062	28.9252	29.1843	28.8282	28.747	29.0644	28.6302	28.6255	28.6548	29.0323	28.7139	29.2653	28.8202	28.9886	28.9894	28.5305
Q96RK0	Q96RK0	Protein capicua homolog	CIC	5545		+		+	ZAP-KO_HCMV_72h_WT_HCMV_72h;ZAP-KO_mock_72h_WT_mock_72h	0.883514	0.101686	-1.02954	-1.49546	1.50652	0.0495754	-0.584134	-1.89287	1.15877	0.0508428	-1.72616	-1.95722	2.56367	0.00300461	-1.14974	-3.43213	27.441	27.3867	27.9874	28.2094	27.1842	27.2989	26.9372	27.5068	27.2242	27.1169	28.02	27.3832	27.4238	27.5729	27.5013	27.4238	27.3899	26.7179	25.1733	27.6253	27.0506	26.7713	26.249	26.5197
Q86X95;Q86X95-2	Q86X95	Corepressor interacting with RBPJ 1	CIR1	4416			+		ZAP-KO_mock_48h_WT_mock_48h	0.19069	0.779762	-0.39003	-0.431651	0.671982	0.172772	0.776284	1.18161	2.04332	0.00830151	1.67117	3.0908	0.30181	0.488251	-0.174824	-0.509532	24.4717	23.962	25.5145	26.5634	25.3829	24.9004	24.3154	24.6043	24.1031	23.7216	25.3421	24.2641	24.2671	24.4769	24.8943	25.3099	24.4239	24.2766	26.3778	23.8731	25.2246	24.3012	26.4968	26.2854
Q14011;Q14011-2;Q14011-3	Q14011;Q14011-2	Cold-inducible RNA-binding protein	CIRBP	3281						0.284054	0.716952	0.204801	0.512342	1.13661	0.144407	-0.3153	-1.28554	1.70333	0.0686486	-0.419792	-1.79981	1.29393	0.137708	-0.226185	-1.17259	30.4572	30.5887	30.5292	29.3417	30.4991	30.9695	30.6804	30.8138	30.6988	30.7284	30.4349	31.0576	30.8243	30.7677	30.7405	31.1188	30.3971	30.5506	30.3716	30.4167	30.6083	30.5985	30.3052	30.1895
Q969X6;Q969X6-2;Q969X6-3	Q969X6;Q969X6-2;Q969X6-3	Cirhin	CIRH1A	5180			+		ZAP-KO_mock_48h_WT_mock_48h	1.0973	0.130916	0.395302	1.37355	0.289851	0.615132	0.102192	0.413679	1.74431	0.0378006	0.645175	2.15031	0.361774	0.441295	0.17884	0.570086	29.6288	29.3146	29.5118	28.8832	30.3235	29.9795	29.8278	29.7427	28.4994	28.6151	29.0341	28.9484	28.7634	28.6786	29.3432	29.4343	29.7531	29.7123	29.951	29.5032	29.8831	30.0913	30.2348	30.073
Q9NZ45	Q9NZ45	CDGSH iron-sulfur domain-containing protein 1	CISD1	6701			+		ZAP-KO_mock_48h_WT_mock_48h	0.526003	0.335139	0.608076	0.959819	0.11344	0.818866	0.0481467	0.187	1.6386	0.0378223	0.741516	2.153	0.461398	0.370054	0.196019	0.672338	31.0424	30.8413	30.7429	28.767	30.6847	31.0333	31.0605	31.2117	29.9484	29.8302	28.9214	29.7182	30.2123	29.9011	29.5288	30.3081	31.0576	30.8045	30.9856	30.9782	30.8831	31.3354	30.8594	31.105
Q8N5K1	Q8N5K1	CDGSH iron-sulfur domain-containing protein 2	CISD2	4662						0.185185	0.868128	0.0721588	0.285757	0.760023	0.239539	0.284487	1.00041	1.27874	0.143843	0.335248	1.4018	1.53163	0.0854995	0.272227	1.39097	31.487	31.5444	31.7258	31.2406	31.778	31.8242	31.1973	31.2001	30.5725	30.5095	30.3564	30.1137	30.2776	30.2295	30.1873	30.108	31.5162	31.269	31.749	31.7522	31.6705	31.8219	31.9379	31.7071
O14578-4;O14578;O14578-2	O14578-4;O14578	Citron Rho-interacting kinase	CIT	400		+			ZAP-KO_HCMV_72h_WT_HCMV_72h	1.20169	0.0711579	-0.597514	-1.64998	3.43724	0.00412	-0.802292	-3.79252	0.3208	0.545468	0.352121	0.623009	0.0173835	0.952553	0.0327497	0.0443409	29.439	30.5743	29.6589	30.0397	29.6251	29.8014	29.905	30.0923	28.991	29.2947	28.5895	27.5136	27.7259	27.6104	26.8899	28.381	29.2692	29.2482	29.5783	29.2263	28.9202	29.0294	29.1769	29.0881
Q9ULV3-5;Q9ULV3-2;Q9ULV3;Q9ULV3-3;Q9ULV3-4	Q9ULV3-5;Q9ULV3-2;Q9ULV3;Q9ULV3-3;Q9ULV3-4	Cip1-interacting zinc finger protein	CIZ1	7054				+	ZAP-KO_mock_72h_WT_mock_72h	1.0109	0.0653064	-1.21842	-1.68935	0.492291	0.285309	-0.548594	-0.901915	0.322938	0.548318	-0.331294	-0.618953	1.02587	0.0480703	-0.989518	-1.65413	26.12	26.8622	26.7866	27.7698	26.7419	27.1398	26.7093	26.4392	26.5725	26.7244	27.4179	26.8689	26.8134	26.5748	26.6733	26.4026	26.317	26.1976	26.0364	24.1138	26.9658	26.8224	26.2172	24.8303
Q8WWK9-6;Q8WWK9-5;Q8WWK9;Q8WWK9-4	Q8WWK9-6;Q8WWK9-5;Q8WWK9;Q8WWK9-4	Cytoskeleton-associated protein 2	CKAP2	4995	+				ZAP-KO_HCMV_48h_WT_HCMV_48h	1.79747	0.01373	-1.09425	-2.54904	1.27448	0.0900073	-0.443585	-1.55821	NaN	1	0	NaN	NaN	1	0	NaN	28.4742	29.109	28.9152	29.8823	28.3346	28.7455	28.2255	28.5733	25.6929	25.8943	27.6755	25.3565	25.5727	25.8316	26.0047	24.6516	28.0422	27.6002	28.0454	28.3158	28.2338	28.304	27.727	27.8397
Q07065	Q07065	Cytoskeleton-associated protein 4	CKAP4	2991						0.10108	0.951494	0.0218143	0.121697	1.45994	0.281497	0.136545	0.909	1.25513	0.171314	0.291189	1.30636	2.0104	0.246468	0.116667	0.888569	36.4153	36.5527	36.3995	36.6961	36.251	36.3123	36.3077	36.3128	36.088	35.9918	36.5124	36.3203	36.2862	36.2745	36.4036	36.3249	36.6128	36.5124	36.5848	36.4408	36.3612	36.3391	36.5247	36.5048
Q14008;Q14008-2;Q14008-3	Q14008;Q14008-2;Q14008-3	Cytoskeleton-associated protein 5	CKAP5	3280						0.209191	0.857949	-0.072443	-0.30474	0.437164	0.666374	0.0557184	0.35507	0.604951	0.5374	0.125222	0.63258	1.13028	0.361323	0.100181	0.684381	33.0416	33.0356	33.1737	33.5948	32.8264	33.0359	32.8872	32.9758	32.7873	32.7111	32.9095	32.476	32.5471	32.4946	32.4327	32.3721	33.1416	33.0411	33.135	33.2382	32.9838	33.0812	32.9389	32.9444
P12277;P06732	P12277	Creatine kinase B-type	CKB	1473			+	+	ZAP-KO_mock_48h_WT_mock_48h;ZAP-KO_mock_72h_WT_mock_72h	1.17228	0.0726568	-0.619339	-1.6397	0.505453	0.535583	-0.0942602	-0.508261	1.70034	0.041658	-0.614889	-2.08082	4.28477	0.00104918	-0.880412	-4.72408	31.2034	30.9468	31.3128	32.1013	31.403	31.4535	31.363	31.7013	30.9007	31.1191	30.4363	30.351	30.6957	30.7391	30.7046	30.663	30.4154	30.8625	30.8277	30.9815	31.4527	31.44	31.2827	31.3685
[truncated: 5,022 more rows]
[truncated: 19 more columns]

## Sheet: 2 - raw data
Protein IDs	Majority protein IDs	Protein names	Gene names	id	LFQ intensity WT_HCMV_48h_1	LFQ intensity WT_HCMV_48h_2	LFQ intensity WT_HCMV_48h_3	LFQ intensity WT_HCMV_48h_4	LFQ intensity WT_HCMV_72h_1	LFQ intensity WT_HCMV_72h_2	LFQ intensity WT_HCMV_72h_3	LFQ intensity WT_HCMV_72h_4	LFQ intensity WT_mock_48h_1	LFQ intensity WT_mock_48h_2	LFQ intensity WT_mock_48h_3	LFQ intensity WT_mock_48h_4	LFQ intensity WT_mock_72h_1	LFQ intensity WT_mock_72h_2	LFQ intensity WT_mock_72h_3	LFQ intensity WT_mock_72h_4	LFQ intensity ZAP-KO_HCMV_48h_1	LFQ intensity ZAP-KO_HCMV_48h_2	LFQ intensity ZAP-KO_HCMV_48h_3	LFQ intensity ZAP-KO_HCMV_48h_4	LFQ intensity ZAP-KO_HCMV_72h_1	LFQ intensity ZAP-KO_HCMV_72h_2	LFQ intensity ZAP-KO_HCMV_72h_3	LFQ intensity ZAP-KO_HCMV_72h_4	LFQ intensity ZAP-KO_mock_48h_1	LFQ intensity ZAP-KO_mock_48h_2	LFQ intensity ZAP-KO_mock_48h_3	LFQ intensity ZAP-KO_mock_48h_4	LFQ intensity ZAP-KO_mock_72h_1	LFQ intensity ZAP-KO_mock_72h_2	LFQ intensity ZAP-KO_mock_72h_3	LFQ intensity ZAP-KO_mock_72h_4	Only identified by site	Reverse	Potential contaminant	Peptides	Razor + unique peptides	Unique peptides	Sequence coverage [%]	Unique + razor sequence coverage [%]	Unique sequence coverage [%]	Mol. weight [kDa]	Q-value	Score	Intensity
[truncated: 7,711 more rows]
[truncated: 1 more columns]
