# Supplementary material for: The Zinc Finger Antiviral Protein ZAP Restricts Human Cytomegalovirus and Selectively Binds and Destabilizes Viral UL4/UL5 Transcripts
Source: mBio. 2021 May 4;12(3):e02683-20. doi: 10.1128/mBio.02683-20 (PMC8263000; doi:10.1128/mBio.02683-20)
Supplement: DATA SET S2 [file mbio.02683-20-sd002.xlsx]

## Sheet: human genes
gene	logFC_DE-Control-24h	PValue	logFC_DE-Control-72h	PValue	logFC_DE-Control-8h	PValue	logFC_DE-Control-mock	PValue	logFC_DE-WT-24h	PValue	logFC_DE-WT-72h	PValue	logFC_DE-WT-8h	PValue	logFC_DE-WT-mock	PValue	logFC_DE-ZAP(g3)-24h	PValue	logFC_DE-ZAP(g3)-72h	PValue	logFC_DE-ZAP(g3)-8h	PValue	logFC_DE-ZAP(g3)-Control-24h	PValue	logFC_DE-ZAP(g3)-Control-72h	PValue	logFC_DE-ZAP(g3)-Control-8h	PValue	logFC_DE-ZAP(g3)-Control-untr	PValue	logFC_DE-ZAP(g3)-mock	PValue	logFC_DE-ZAP(g3)-WT-24h	PValue	logFC_DE-ZAP(g3)-WT-72h	PValue	logFC_DE-ZAP(g3)-WT-8h	PValue	logFC_DE-ZAP(g3)-WT-untr	PValue	logFC_DE-ZAP(g1)-24h	PValue	logFC_DE-ZAP(g1)-72h	PValue	logFC_DE-ZAP(g1)-8h	PValue	logFC_DE-ZAP(g1)-Control-24h	PValue	logFC_DE-ZAP(g1)-Control-72h
A1BG	-0.787777	0.000165355	-0.468751	0.0176666	0.0230925	0.960515	0.0391191	0.856538	0.13203	0.589001	0.192729	0.3967	0.560926	0.00969167	0.592061	0.00738717	-0.633836	0.00356854	-0.454971	0.0344167	-0.121764	0.584516	-0.878891	3.06694e-05	0.110742	0.710446	-0.382912	0.04579	-0.221943	0.277764	0.111991	0.609333	-0.358619	0.092447	-0.240448	0.252917	-0.275474	0.170054	0.407196	0.0826469	-0.761021	0.000394674	-0.363308	0.0795234	-0.112833	0.58444	-0.912408	2.19071e-05	0.29596
A2M	-0.706038	4.26762e-13	-0.832345	1.8628e-17	-0.010347	0.917237	-0.160938	0.0951796	-0.765706	6.39539e-15	-0.237646	0.014549	-0.0174466	0.859801	-0.186015	0.0566	-0.544792	5.01452e-08	-0.740311	2.7619e-13	-0.0839234	0.400844	-1.07235	2.15977e-27	-0.57219	1.53828e-08	-0.460896	2.26554e-06	-0.537904	3.94284e-08	-0.0370389	0.709785	-0.288303	0.00368126	-1.01189	4.21261e-24	-0.57569	3.72666e-09	-0.509206	2.34381e-07	-0.562313	8.59594e-09	-1.67966	9.36576e-61	0.100919	0.293472	-0.649735	3.5018e-11	-1.0714
A4GALT	0.318285	0.105013	0.628731	0.00112558	-0.471869	0.0295701	-0.404785	0.0532441	0.406922	0.0360872	0.354214	0.0710803	-0.470838	0.0234106	-0.495136	0.0183115	0.339774	0.101545	0.665421	0.00113185	-0.556833	0.0126109	0.586093	0.00529758	0.121581	0.546911	-0.377756	0.0867216	-0.225585	0.295488	-0.729071	0.00122717	-0.551672	0.0033336	-0.173226	0.349781	-0.570444	0.0095123	-0.48436	0.0226447	0.702702	0.00018062	0.716109	0.000150871	-0.366447	0.0757849	1.28986	2.50781e-10	0.513178
AAAS	-0.0288277	0.812036	0.257248	0.0447385	0.00788963	0.965512	0.0552489	0.673452	-0.175758	0.186762	0.211756	0.105296	-0.0768826	0.587979	0.0215473	0.880164	-0.0734849	0.570375	0.236211	0.0762358	0.0145787	0.9337	-0.0837587	0.52597	0.262666	0.0431393	-0.0430544	0.737982	-0.00238412	1	-0.00881516	0.967157	0.0386015	0.767942	-0.0392178	0.73906	0.0277914	0.85757	-0.0636688	0.651482	-0.248912	0.0617584	0.161433	0.218799	-0.226053	0.0878277	-0.261837	0.0540369	0.185214
AACS	0.609244	3.62506e-09	0.37206	0.000403261	0.406971	0.000203817	0.045174	0.702015	0.192766	0.0672633	0.180368	0.0991569	0.0966208	0.436303	-0.246967	0.0354805	0.00745563	0.959576	0.0389495	0.751333	0.120758	0.257349	-0.174416	0.0893898	-0.345172	0.000432268	0.300718	0.00351303	0.22511	0.0469273	0.00581888	1	-0.119563	0.214809	-0.0756671	0.44647	0.08989	0.374821	0.0657492	0.581303	0.0160912	0.878858	0.210909	0.0403016	0.2416	0.0172367	-0.193298	0.0660247	-0.200732
AAED1	0.524837	0.000105747	0.164058	0.260553	0.778524	1.21126e-08	0.0452867	0.749959	0.793404	7.69792e-09	0.417607	0.00509303	0.820038	3.9915e-09	0.0655415	0.689259	0.421188	0.00493462	0.365525	0.0157282	0.71311	1.13944e-06	-0.58655	6.19499e-06	-0.388429	0.00428511	0.438752	0.00109269	-0.229113	0.161047	0.274707	0.0906699	-0.583235	1.64781e-06	-0.263034	0.0616102	-0.317914	0.0100753	-0.210899	0.212809	0.316099	0.0243965	0.0654152	0.658569	0.405175	0.00300305	-0.439597	0.000598297	-0.436537
AAGAB	0.197214	0.0748123	0.150062	0.170023	-0.06219	0.612483	-0.0570599	0.636335	0.0857151	0.431387	0.0223461	0.836305	-0.228026	0.0517036	-0.0446291	0.721594	-0.0256062	0.821375	-0.0891686	0.43488	-0.185107	0.100007	0.209644	0.0614127	-0.113327	0.319247	0.0450072	0.69399	0.173052	0.123916	-0.0100921	0.933766	-0.0652145	0.539118	-0.0654084	0.545636	0.0890353	0.445601	0.0461068	0.693699	0.00444772	0.973074	0.219126	0.0441256	-0.18249	0.103894	0.119828	0.292158	0.0751057
AAK1	-0.235617	0.00463352	-0.0853264	0.304501	-0.385645	6.9442e-06	0.0297866	0.713529	-0.290335	0.000684545	-0.0905793	0.286517	-0.128039	0.136988	0.165228	0.0511592	-0.212873	0.0103913	-0.139726	0.100622	-0.103081	0.219049	0.151773	0.0775189	0.0748828	0.363941	-0.153876	0.0595784	-0.021006	0.816909	0.139882	0.0854869	0.174118	0.0363534	0.0475033	0.554186	0.12161	0.146698	0.0966477	0.259674	-0.183673	0.0278451	-0.04403	0.600278	-0.221164	0.00793337	0.133918	0.123581	0.123527
AAMDC	-0.305438	0.138347	-0.217503	0.29218	0.217411	0.297524	-0.0833052	0.684714	0.0888869	0.73213	0.273218	0.225797	0.316511	0.179039	0.157738	0.519422	-0.0345697	0.91211	-0.39398	0.0756421	0.197216	0.364828	-0.397917	0.0499124	-0.23452	0.309434	0.134633	0.514786	-0.145892	0.521722	-0.254826	0.244395	0.198117	0.349413	-0.345756	0.10831	0.20219	0.295749	0.321435	0.162537	-0.753153	0.000350982	-0.647095	0.00205623	-0.0383773	0.876706	-0.817594	0.000163795	-0.188796
AAMP	0.113927	0.124086	0.0783856	0.298626	0.277194	0.000208106	0.112701	0.129004	0.0079772	0.932995	-0.0312624	0.712715	0.186513	0.0154365	0.0653857	0.406508	-0.14312	0.0512962	-0.112298	0.131332	0.0801364	0.279118	-0.292107	5.15516e-05	-0.0980138	0.171124	0.0956505	0.176335	0.12821	0.0947907	-0.137977	0.0706036	-0.0472902	0.511076	0.0227719	0.795908	-0.00257238	1	0.103804	0.184439	0.107894	0.137085	0.322646	6.8004e-06	0.281747	7.99404e-05	-0.180258	0.0141908	0.197767
AAR2	0.129808	0.211556	0.0230651	0.823483	0.254079	0.0148196	0.0988555	0.346528	0.124895	0.255118	0.114823	0.280833	-0.0186845	0.859652	0.0894343	0.422693	-0.0772716	0.502773	0.085931	0.46664	0.163529	0.13565	-0.471025	6.16836e-06	-0.183541	0.0735998	-0.0749871	0.469626	-0.139659	0.20792	0.206035	0.0561755	-0.322341	0.00136913	-0.149049	0.137129	0.062065	0.550037	-0.120143	0.294371	-0.022638	0.826097	-0.0484725	0.653006	-0.0425764	0.708318	-0.203753	0.0444648	-0.105312
AARS	-0.539545	5.05708e-09	-0.92505	4.00178e-23	-0.746995	2.16783e-15	-0.416644	5.9346e-06	-0.63692	4.98671e-12	-0.806214	4.89947e-18	-0.775	1.01987e-16	-0.613825	4.42829e-11	-0.160946	0.0790166	-0.716908	2.09477e-14	-0.66647	9.86657e-13	0.552825	3.9781e-09	-0.210602	0.0263843	-0.283064	0.00248852	-0.0332315	0.727231	-0.589742	2.57301e-10	0.32044	0.000470961	-0.0662337	0.484864	-0.0470044	0.628801	-0.155536	0.0920805	-0.190128	0.0380709	-0.62084	2.94445e-11	-0.849378	1.44976e-19	0.467249	8.29075e-07	-0.170919
AARS2	0.740312	1.19574e-05	0.39794	0.0214331	0.00338546	1	0.290867	0.0988729	0.352723	0.0345184	-0.190266	0.308096	-0.187606	0.286277	0.203479	0.234681	0.184622	0.266969	-0.0283941	0.887422	0.118329	0.49905	0.603257	0.000421752	-0.346682	0.0343037	0.249511	0.133405	0.421987	0.0169484	0.0298772	0.848844	-0.0767561	0.633147	0.253245	0.140798	0.397315	0.0182584	0.0913396	0.615976	0.352899	0.0436778	0.344022	0.048672	-0.0243852	0.920761	0.333275	0.0609629	-0.412486
AARSD1	-0.316365	0.0297938	-0.171321	0.241203	-0.113138	0.464795	0.0398234	0.802388	-0.510341	0.000673832	-0.249459	0.0947038	-0.409723	0.00665125	-0.0842857	0.591502	-0.711448	8.41478e-07	-0.632497	1.69534e-05	-0.327689	0.0221679	-0.369339	0.0162854	-0.0872193	0.573507	-0.138576	0.344779	0.22894	0.111564	-0.239308	0.0933902	-0.0358167	0.84762	-0.217783	0.135029	0.247348	0.0904078	0.165267	0.261055	-0.60474	7.14229e-05	-0.25701	0.076753	-0.291548	0.0427788	-0.523144	0.00100789	0.0277451
AASDHPPT	0.396016	0.000146137	0.0402529	0.718072	-0.15414	0.179214	0.168766	0.113507	0.0592185	0.574337	-0.101524	0.363645	-0.239867	0.0318147	0.083975	0.45781	-0.104892	0.322583	0.0405543	0.678401	-0.305458	0.00485544	0.241692	0.0287465	-0.163022	0.118643	-0.281795	0.00807186	0.192433	0.0801572	-0.0787818	0.467861	-0.0273796	0.787685	0.278817	0.00743463	0.0711453	0.519656	0.136724	0.220071	0.147713	0.159574	-0.10012	0.374791	-0.267358	0.0156732	0.315144	0.00469925	-0.482843
AASS	-0.143121	0.196237	0.466141	8.70561e-06	0.223267	0.0455345	-0.32076	0.00409911	0.323304	0.00615277	1.05248	6.40396e-21	0.286733	0.0214899	0.0787155	0.537844	0.0444464	0.710384	0.814788	9.30715e-14	0.28519	0.0128042	-0.47141	1.77993e-05	0.665358	1.64822e-10	0.313381	0.0050598	-0.292568	0.0116362	-0.0822579	0.520739	-0.0957071	0.379592	-0.0545403	0.608	0.181604	0.094808	0.183138	0.146497	-0.432012	0.000110898	0.0486418	0.65607	0.10245	0.33077	-0.570313	4.13141e-07	0.276717
AATF	0.222799	0.0665993	-0.201686	0.110992	0.174845	0.160376	0.0822966	0.503524	0.0884667	0.468854	-0.438258	0.000630576	-0.0454615	0.703032	-0.0459567	0.724928	0.0687889	0.565992	-0.418484	0.000884278	-0.102667	0.403543	0.118341	0.33652	-0.416895	0.000741523	0.0394407	0.753106	0.224397	0.0703191	-0.100362	0.440318	0.0615991	0.610908	0.101049	0.430508	0.0240685	0.829897	0.0812688	0.521017	0.106371	0.390085	0.117537	0.339053	-0.045927	0.715416	0.0241834	0.852492	-0.0125939
ABALON	0.446733	0.00140721	0.342761	0.0151259	-0.114632	0.458334	0.0610122	0.674202	0.389992	0.00787505	0.270841	0.0668415	0.0232924	0.875002	0.0676215	0.666475	0.331573	0.0202245	0.0167625	0.938661	-0.145339	0.327525	0.445561	0.00199678	-0.430622	0.00193296	-0.207009	0.151231	-0.000648212	1	-0.102459	0.471964	0.146514	0.284861	-0.0491576	0.719278	0.0362907	0.825533	0.204907	0.17921	0.150553	0.304175	0.146322	0.309484	-0.258341	0.0738936	0.362537	0.0147468	-0.203048
ABCA1	-0.19082	0.227204	0.0294264	0.851788	-0.357148	0.0250824	-0.483263	0.00232199	-0.330845	0.0319702	-0.0398042	0.79898	-0.0655325	0.669416	-0.465737	0.00283403	0.497202	0.00172464	1.27158	8.76092e-16	0.158514	0.323364	0.381716	0.0157856	0.989783	1.45412e-10	0.169136	0.2893	-0.472631	0.00310513	0.141823	0.383564	-0.14593	0.345781	0.337433	0.0263076	-0.749921	1.62836e-06	-0.97393	1.01321e-09	-0.139086	0.371612	-0.0363959	0.821694	0.153752	0.315655	0.520538	0.00103796	0.456901
ABCA2	-0.295327	0.0137485	-0.247164	0.0358133	0.214154	0.0636944	0.147834	0.192913	-0.536276	4.81168e-06	-0.124901	0.290883	0.0802327	0.491889	-0.0217778	0.859658	-0.659831	1.78801e-08	-0.227639	0.0480423	0.122037	0.287077	-0.652807	2.67469e-08	0.288868	0.0154689	0.195389	0.0830342	0.221177	0.0548655	0.0248682	0.834574	-0.095475	0.420914	-0.0746583	0.501539	0.0698866	0.541733	0.0280812	0.818266	-0.422995	0.000299064	-0.699074	4.97142e-09	0.224889	0.0484369	-0.56449	1.81298e-06	-0.331103
ABCB10	0.380527	0.00433689	0.119164	0.391751	0.434157	0.00152284	0.458153	0.000555319	0.158165	0.259701	-0.0450266	0.730284	0.364795	0.0077604	0.454947	0.000922106	-0.144382	0.27668	-0.552344	4.93349e-05	0.322828	0.0121753	-0.196635	0.137018	-0.550972	3.03692e-05	0.246623	0.0493362	0.381909	0.00528664	0.291314	0.0232845	0.0254644	0.852487	-0.179332	0.196414	0.28603	0.0246204	0.327977	0.0197403	0.0790567	0.584571	-0.212179	0.13766	0.277992	0.0432843	-0.418141	0.00190685	-0.655743
ABCB6	-0.285699	0.0881487	-0.388021	0.0252412	-0.753749	3.38817e-05	-0.253135	0.137444	0.0105582	0.961334	0.103072	0.574916	-0.33959	0.0566204	-0.332329	0.0686778	-0.134569	0.464824	0.121957	0.502613	-0.261452	0.155825	0.385543	0.0372503	0.173954	0.313869	-0.242059	0.17859	-0.233694	0.186042	-0.146896	0.448903	-0.249812	0.136625	-0.0857725	0.626479	-0.0265002	0.930814	-0.104642	0.570621	-0.404226	0.0234565	-0.519572	0.00331758	-0.530198	0.00285178	0.284573	0.130455	-0.298894
ABCB7	0.534323	0.000536734	0.178607	0.270634	0.600981	0.000131254	-0.319305	0.0537057	0.368836	0.0143619	0.0755733	0.673554	0.358382	0.0196499	-0.134592	0.430034	0.245646	0.132067	0.355238	0.0283146	0.30065	0.0632804	-0.391249	0.00753726	-0.214896	0.14418	0.584166	0.00026023	-0.0358371	0.811278	0.135911	0.415536	-0.367534	0.00688849	0.0354011	0.817916	-0.302041	0.0351521	-0.24423	0.161678	0.564575	0.000190577	0.56153	0.000242424	0.644296	1.54459e-05	-0.112467	0.429475	-0.0487612
ABCB8	-0.162476	0.333447	0.17909	0.276332	0.113391	0.513	0.0891023	0.608631	0.0145934	0.950799	0.0464097	0.784289	0.0649992	0.708201	0.0673079	0.702314	-0.211003	0.216454	-0.148746	0.381786	0.0295044	0.868926	-0.310691	0.060744	0.0274313	0.916484	-0.0458885	0.784623	0.0137073	0.965767	0.120144	0.465225	-0.186305	0.252203	-0.155861	0.333379	0.00380835	0.98443	0.0393021	0.834109	-0.151424	0.376658	0.0767042	0.658178	-0.0716533	0.66622	-0.229001	0.178142	0.274991
ABCC1	0.234378	0.00723229	-0.0743952	0.412993	0.0694547	0.43758	-0.0135115	0.895197	0.211589	0.0161617	-0.194702	0.0308233	0.062169	0.488938	0.0214681	0.819067	0.138507	0.122937	0.110401	0.22599	0.0453124	0.622287	-0.0816771	0.362899	-0.274706	0.00168748	-0.0919046	0.301801	-0.150726	0.099572	0.0425215	0.656022	-0.339026	8.19428e-05	0.0391672	0.677021	-0.282795	0.00138813	-0.265931	0.00352873	0.199801	0.0228784	-0.0495005	0.581826	0.0502801	0.571471	0.170495	0.0548443	-0.243727
ABCC10	0.00731764	0.948759	-0.112161	0.264565	-0.281661	0.00782257	-0.23285	0.0206076	-0.106626	0.316833	0.0892989	0.405357	-0.123231	0.248988	-0.0278039	0.810336	-0.332451	0.00143905	-0.0812701	0.412321	-0.17038	0.106562	-0.134486	0.207631	-0.172304	0.0729062	-0.0212499	0.852157	-0.0837082	0.422721	-0.0988687	0.330162	-0.09636	0.343874	-0.0411033	0.669569	0.082323	0.410872	0.12946	0.237806	-0.30789	0.0027076	0.167581	0.0954936	-0.18918	0.061668	-0.121805	0.270448	0.0646677
ABCC3	-0.160005	0.143267	-0.0726557	0.512356	-0.102917	0.356173	-0.201015	0.067444	0.039715	0.726075	0.28499	0.0100104	-0.313999	0.00599689	-0.355517	0.00186056	-0.32268	0.00412725	0.635101	7.17602e-09	-0.38632	0.000675282	-0.513601	4.33671e-06	0.501273	3.36394e-06	-0.479156	1.79827e-05	-0.293837	0.00834558	-0.38377	0.000678081	-0.407835	0.000215505	0.304685	0.00473407	-0.117749	0.301047	-0.0454297	0.69277	0.297933	0.00646305	0.54827	4.5242e-07	0.0921073	0.405399	0.182998	0.0965804	0.490426
ABCC4	-0.623557	3.08704e-07	-0.0831202	0.481808	-0.215617	0.0757581	-0.0867355	0.462752	-0.801444	2.44375e-11	-0.338419	0.00397468	-0.0768378	0.518693	-0.10663	0.369447	-0.498188	6.62139e-05	-0.158191	0.217842	-0.0124288	0.939152	-0.520908	3.15789e-05	0.227016	0.0657434	-0.164042	0.170774	-0.238339	0.0473247	0.0304496	0.835296	-0.231537	0.0617313	-0.354559	0.00333959	-0.470371	7.10678e-05	-0.534754	1.02608e-05	-0.608638	1.3201e-06	-0.492677	8.92494e-05	0.128818	0.275251	-0.622911	1.13278e-06	-0.0990479
ABCC5	0.246478	0.0101495	0.273747	0.00370423	-0.0265191	0.789322	0.104055	0.283072	-0.15525	0.135383	0.084049	0.42843	-0.135501	0.188838	0.0186023	0.864689	-0.356824	0.000448498	0.0456201	0.657811	-0.20739	0.043987	-0.335575	0.00108462	-0.206131	0.0292711	-0.31673	0.0011431	-0.00527295	0.961825	0.0593448	0.583891	-0.241259	0.0126639	-0.0781008	0.426802	-0.111558	0.288034	-0.0396669	0.724189	-0.416635	2.26905e-05	0.0196326	0.834213	-0.110782	0.253452	-0.23642	0.0224047	-0.0731608
ABCC9	0.0570212	0.517636	0.0127741	0.891519	0.145621	0.104798	0.00139	0.995212	0.34818	0.000102871	0.131174	0.155502	0.253968	0.00592743	0.1894	0.0410781	0.423769	1.52798e-06	0.172214	0.055913	0.288538	0.00131386	0.116718	0.179973	-0.0462317	0.613768	0.125726	0.148149	-0.161423	0.0781386	0.061681	0.509419	0.121105	0.153668	0.0865555	0.315744	0.0800811	0.354687	0.0455117	0.63271	0.468989	8.28355e-08	0.00445382	0.984599	0.325265	0.000238022	0.1603	0.0663052	-0.21563
ABCD1	0.481162	8.38108e-05	0.130493	0.303399	0.593595	2.40252e-06	0.0116249	0.91765	0.86515	6.4794e-10	0.570485	9.1801e-05	0.670484	4.90959e-06	0.174865	0.271289	0.299114	0.0253694	0.404192	0.00302587	0.560123	2.26901e-05	-0.523763	1.82417e-05	-0.306202	0.00983145	0.319281	0.0100806	-0.229233	0.100923	-0.0497038	0.735127	-0.150188	0.213132	0.249574	0.0520747	0.305461	0.0144292	0.415795	0.006854	0.431888	0.000866571	0.313902	0.0171599	0.619591	8.94875e-07	-0.358017	0.00318166	-0.363541
ABCD3	-0.386259	0.000138515	-0.0722725	0.473442	-0.217607	0.034807	0.119374	0.226856	-0.429966	3.59927e-05	-0.0234213	0.816735	-0.181541	0.0871071	0.0451594	0.680944	-0.452665	8.13636e-06	-0.103727	0.302797	-0.228688	0.0244339	-0.142056	0.178049	0.375527	0.000215963	-0.255074	0.00958534	0.0929918	0.364822	0.0574812	0.56005	0.0884609	0.404663	0.0308468	0.759427	0.064009	0.553074	0.111148	0.289178	-0.215203	0.036821	0.290998	0.00316737	-0.0344029	0.736256	-0.0627097	0.604469	0.612136
ABCD4	0.56438	4.00309e-05	0.185508	0.201523	0.299452	0.0473079	-0.0855346	0.585527	0.48334	0.000886754	0.114896	0.436312	0.208294	0.181249	0.136125	0.389515	0.429569	0.00531155	0.398764	0.0114304	0.214761	0.189069	-0.240621	0.0935302	-0.536306	7.30216e-05	-0.0704055	0.653646	-0.370672	0.0207548	0.0806385	0.626856	-0.370063	0.0053395	-0.0323586	0.821555	-0.309788	0.0375949	-0.316183	0.0575828	0.319866	0.0213648	0.0706091	0.632465	0.061052	0.683526	0.141206	0.330652	-0.372935
ABCE1	0.181812	0.0288736	-0.0479646	0.555809	-0.220529	0.0100133	0.227103	0.00578719	-0.343011	2.78446e-05	-0.463806	1.8977e-08	-0.484557	7.37172e-09	-0.0445391	0.595148	0.0104788	0.901957	-0.400885	1.56056e-06	-0.21065	0.0102217	0.533689	1.27973e-10	-0.280025	0.000742855	-0.135078	0.0949248	0.302673	0.00028318	0.128302	0.112233	0.300062	0.000154772	0.00948625	0.886701	0.22048	0.00835897	-0.0534329	0.52456	0.2464	0.0024719	0.199211	0.0149142	-0.275597	0.0010375	0.493573	4.59244e-09	0.0440464
ABCF1	0.407009	1.07707e-07	0.135524	0.0811602	0.143961	0.0698254	-0.0181559	0.834192	0.328867	2.06943e-05	0.0623477	0.421602	0.158753	0.0473162	0.143341	0.073661	0.297871	0.00010424	0.0223334	0.797984	0.128813	0.102203	0.243696	0.0015531	-0.294886	9.66904e-05	0.236761	0.00208255	0.0897881	0.25981	0.0922951	0.249942	-0.0353946	0.631848	-0.0444126	0.54616	-0.0343391	0.670286	-0.00439759	0.971381	0.441281	4.45314e-09	0.130322	0.0943752	0.0558134	0.480082	0.412081	8.05151e-08	-0.161916
ABCF2	0.224107	0.00175823	0.117021	0.108511	0.012188	0.887221	-0.012324	0.872595	0.0362392	0.643048	0.00215068	0.993793	-0.0653694	0.399303	0.0132318	0.878823	-0.127679	0.078513	0.0612419	0.419476	-0.0815782	0.266121	0.0194872	0.800876	-0.00350988	0.936428	0.0900997	0.214331	0.159351	0.0329083	0.111044	0.119918	0.0163332	0.819709	0.239345	0.000836752	0.164042	0.0261233	0.180244	0.0191003	0.187964	0.00824444	0.259087	0.000291491	-0.0357587	0.643495	0.190532	0.00976335	0.0497397
ABCF3	0.231076	0.00661923	0.113771	0.191484	0.276198	0.00183093	0.0753499	0.379435	0.186779	0.0341351	0.110263	0.208722	0.255904	0.00499247	0.148943	0.111929	0.121213	0.160245	0.169452	0.052037	0.34198	5.54312e-05	-0.0915727	0.275519	0.00180255	0.996484	0.330064	4.84946e-05	0.06342	0.486587	0.0611146	0.463554	0.0250545	0.769669	0.149812	0.0801654	0.176691	0.0287905	0.0906136	0.342133	0.118883	0.155411	0.166341	0.0482294	0.287892	0.000419915	-0.0190431	0.846093	0.0735491
ABHD10	0.52881	0.000449611	0.380847	0.0119146	-0.276542	0.0972595	0.239298	0.125423	0.224321	0.142774	-0.0436465	0.77198	-0.276553	0.0908381	0.207305	0.18981	0.371593	0.0132289	-0.190489	0.258286	0.0799056	0.637132	0.751509	1.5579e-06	-0.615968	4.92695e-05	-0.056034	0.730221	0.103345	0.535204	0.619993	2.81567e-05	0.0819409	0.572809	-0.212195	0.199164	0.291152	0.0645057	-0.0653262	0.707335	0.32959	0.031491	0.239952	0.127054	-0.500249	0.00280486	0.510625	0.00155458	-0.38435
ABHD11	0.664895	0.000415219	0.386324	0.0480238	-0.312883	0.176996	0.305852	0.132857	0.199009	0.304175	-0.265264	0.185265	-0.449016	0.0341833	0.192705	0.327251	0.338947	0.0613654	-0.318413	0.110756	0.20419	0.311419	0.9806	9.83445e-07	-0.654658	0.000363733	0.227096	0.221285	0.328654	0.116624	0.211553	0.260381	0.129234	0.442373	-0.0638921	0.806381	0.642595	0.00100481	-0.010718	1	0.0869591	0.646927	0.0180691	0.924637	-0.23719	0.259246	0.59323	0.00593932	-0.453405
ABHD12	0.307524	0.00107095	0.36351	0.00010203	0.668142	1.39071e-12	0.173246	0.0683228	0.311494	0.00121124	0.148771	0.13562	0.519342	5.03484e-08	-0.00648162	0.967021	0.450627	8.38788e-07	0.143521	0.139577	0.580506	2.40777e-10	-0.0507994	0.566649	0.00273896	1	0.574015	7.76801e-11	0.166731	0.0881071	0.110437	0.239438	0.243699	0.00449066	0.099311	0.289776	0.165714	0.0624591	0.104552	0.313697	0.359217	0.000119037	0.224879	0.0188083	0.535165	5.11582e-09	-0.241647	0.00761745	-0.0153468
ABHD14A	0.56347	0.00807567	0.659479	0.00204469	0.61895	0.00673016	0.0309456	1	0.103298	0.660389	0.795135	0.000115034	0.278318	0.248986	-0.0508507	0.889242	-0.462908	0.0367335	0.418854	0.0478174	-0.042507	0.900919	-0.775129	0.000346213	0.162348	0.4204	0.233445	0.326768	0.306793	0.203496	-0.407675	0.0739006	-0.421089	0.0556483	-0.231049	0.214466	-0.175635	0.412586	0.145203	0.539817	-0.336732	0.145252	0.0518913	0.818471	0.0979368	0.655387	-0.569038	0.0115015	-0.124872
ABHD14A-ACY1	0.100088	0.617515	0.528086	0.00552549	-0.101614	0.627375	0.10214	0.62159	-0.236883	0.235124	0.313849	0.110728	-0.0864858	0.689162	-0.186447	0.365491	-0.55321	0.00494093	0.134967	0.497848	-0.117991	0.55956	-0.23117	0.278514	0.255308	0.183765	0.000272814	1	0.220388	0.278933	-0.120272	0.547441	-0.205632	0.300317	-0.0681663	0.720648	0.0792217	0.71639	0.110704	0.603266	-0.269884	0.175975	0.246516	0.209349	-0.200847	0.319038	-0.1784	0.391531	0.136271
ABHD14B	-0.12457	0.428732	0.422955	0.00472521	0.156728	0.338671	0.192043	0.209659	-0.115937	0.466771	0.696205	2.1066e-06	-0.0189064	0.929789	-0.194583	0.222558	-0.0819211	0.648969	0.836772	5.58079e-08	0.283208	0.0830616	-0.451623	0.00443474	0.74844	3.84501e-07	-0.121783	0.427951	-0.212944	0.195446	0.322013	0.0431148	-0.327257	0.0342352	-0.22065	0.100489	-0.0591012	0.722666	-0.361174	0.0308067	-0.371632	0.019945	-0.151353	0.339524	-0.00572512	1	-0.584245	0.000347631	-0.0827091
ABHD15	0.410059	0.00414121	0.0397384	0.823195	0.0779289	0.650821	0.136773	0.366094	0.447222	0.00384158	0.140228	0.379693	-0.112869	0.490559	0.0757076	0.693373	0.0345799	0.857964	0.324392	0.0387039	0.141845	0.382197	-0.245678	0.110849	-0.287971	0.0383125	-0.197247	0.174292	-0.202303	0.19943	0.194135	0.202455	-0.402827	0.00440025	0.194053	0.22107	0.264603	0.0905246	0.00986441	1	-0.127203	0.394411	0.0753995	0.667655	0.138659	0.371872	-0.241045	0.126364	-0.370583
ABHD16A	0.20495	0.049721	-0.0218845	0.880478	0.613287	2.63902e-09	-0.189954	0.0850314	-0.0687601	0.533053	-0.195218	0.0739762	0.0582821	0.63443	-0.479203	2.71682e-05	-0.0509627	0.63443	0.0941338	0.368724	0.273973	0.00927903	-0.627125	4.94844e-10	-0.0736657	0.508786	0.50109	1.35685e-06	0.0371458	0.729145	-0.189007	0.0880074	-0.114743	0.263354	0.156827	0.135138	0.0831605	0.400835	-0.132524	0.238178	0.339146	0.000950278	0.0731788	0.494926	0.496592	7.95739e-07	-0.254986	0.0104018	-0.112595
ABHD17A	-0.463402	0.00145353	-0.427894	0.00306681	-0.0863471	0.566561	-0.215285	0.133424	0.0396643	0.807768	0.201314	0.170688	0.035513	0.824926	0.205964	0.16905	-0.535769	0.000194394	-0.133579	0.34124	-0.051017	0.722556	-0.330054	0.0234811	0.449187	0.00199811	0.283634	0.0466942	0.119361	0.399566	-0.156999	0.276158	-0.134882	0.357546	0.10566	0.47558	0.354025	0.0141888	0.440531	0.00276786	-0.354245	0.0153114	-0.308732	0.0331645	0.0136825	0.936844	-0.350329	0.0184252	0.0722194
ABHD17B	0.0237974	0.864388	0.383891	0.00358698	-0.358075	0.0270038	0.0291204	0.865299	-0.0622369	0.679811	0.329696	0.0223801	0.204652	0.18339	0.30435	0.0447769	-0.193644	0.200704	0.35494	0.0106547	-0.0978315	0.545863	0.122844	0.464112	0.289542	0.0326425	-0.168607	0.249382	-0.0416335	0.817727	0.0581296	0.754843	-0.0976159	0.523254	0.0590608	0.650708	-0.26871	0.0621513	0.0337991	0.882943	-0.236257	0.0968523	0.197425	0.120667	-0.399969	0.00410398	0.386768	0.0142493	0.438572
ABHD17C	0.203899	0.272735	0.519143	0.00324801	-0.723141	0.000232911	0.120785	0.51384	0.294426	0.0961952	0.342202	0.052725	-0.461694	0.0126375	0.0833716	0.659294	0.475287	0.0058663	0.780446	5.38636e-06	-0.381182	0.0362806	1.46135	4.94605e-15	0.839448	7.11e-07	-0.239129	0.18347	0.262844	0.15868	0.102255	0.58597	0.233913	0.161453	0.491308	0.0031261	0.133574	0.480967	0.053034	0.787309	0.270839	0.112119	0.359203	0.0328603	-0.509329	0.00393406	1.47008	5.79915e-15	0.631432
ABHD2	0.0364226	0.767723	0.782642	6.03522e-11	-0.196514	0.109911	-0.0233332	0.852868	-0.237107	0.0500223	0.109313	0.364563	-0.0982822	0.417562	0.162421	0.179608	0.22945	0.0569322	0.86719	4.84288e-13	-0.102424	0.403298	0.46731	0.000116741	0.872118	2.5225e-13	-0.0377489	0.759034	0.0413423	0.736831	0.142972	0.24002	0.263734	0.0274201	0.555055	2.7498e-06	-0.206969	0.0880475	-0.202824	0.0961495	0.559894	2.5074e-06	0.842532	1.33939e-12	-0.0213766	0.86473	0.960014	2.1772e-15	1.00972
ABHD3	1.07118	1.31814e-07	0.650957	0.00199201	0.11575	0.615562	0.073786	0.758823	0.435031	0.0329523	-0.139551	0.553334	-0.21041	0.358917	-0.208487	0.376508	0.128501	0.531241	-0.474593	0.0284629	-0.418252	0.0472241	0.702386	0.000738376	-0.856175	2.12406e-05	0.197616	0.397405	0.689553	0.00161674	-0.166651	0.46187	-0.111201	0.579285	-0.139744	0.560491	-0.0124878	1	0.195297	0.386165	1.12217	3.29973e-08	1.02875	4.95641e-07	-0.289678	0.22327	1.02163	8.99566e-07	-0.026983
ABHD4	-0.191284	0.108362	0.0122546	0.92887	-0.870175	1.26152e-11	-0.283515	0.0176776	-0.186469	0.136678	0.339374	0.00476735	-0.510108	9.82399e-05	-0.341412	0.00816798	0.0949201	0.484263	0.752956	5.33921e-09	-0.377208	0.00825328	0.0728009	0.582177	0.0519274	0.671635	-0.986071	5.20463e-14	-0.892298	3.65387e-12	-0.123548	0.388454	-0.380061	0.00222223	-0.247831	0.0326733	-0.528514	0.000103851	-0.661369	6.43447e-07	-0.257935	0.0280042	-0.211244	0.0785657	-0.771437	3.6575e-10	0.673268	2.11359e-07	0.04105
ABHD5	-0.223566	0.0288679	-0.774745	2.12715e-13	-0.445656	2.76847e-05	-0.0468491	0.638336	-0.652635	7.43339e-11	-1.01314	2.17691e-22	-0.647855	2.89157e-10	-0.183321	0.0665524	-0.564385	6.51813e-08	-0.866848	3.16031e-15	-0.583949	3.76741e-08	-0.116054	0.291592	-0.64066	4.23385e-09	-0.534465	2.45045e-07	0.00265736	1	-0.100499	0.32839	-0.237488	0.021845	-0.179449	0.128483	-0.261812	0.0142293	-0.325712	0.00127592	-0.115204	0.268256	-0.422188	7.03545e-05	-0.429809	4.49058e-05	0.196509	0.0721591	-0.332582
ABHD6	1.01291	2.93472e-11	0.769756	1.17107e-06	0.127642	0.508346	0.01674	0.954592	0.812131	2.27901e-06	0.463156	0.014152	0.153575	0.450596	0.147088	0.482399	0.129271	0.496734	0.345464	0.0484184	-0.18748	0.350878	-0.00687798	0.955568	-0.675895	2.25228e-06	-0.212747	0.27191	-0.0084789	1	-0.199836	0.322801	-0.568188	0.000120973	-0.00289982	1	-0.22632	0.210192	0.114749	0.600247	0.294964	0.0610999	0.431995	0.00514324	-0.267306	0.110191	0.495234	0.00339452	-0.252881
ABHD8	0.906123	6.52678e-08	1.1419	1.8708e-12	0.274787	0.163871	0.0395575	0.842061	0.789972	3.49746e-06	0.859766	6.32731e-07	0.107769	0.605656	0.0873798	0.673303	0.619028	0.000447481	1.05373	6.92387e-10	0.15427	0.437678	0.3218	0.0677368	0.125344	0.398741	0.0923556	0.635087	-0.0223789	0.956601	0.19418	0.311339	-0.29825	0.0438825	0.0667546	0.632745	-0.0807557	0.703183	-0.12721	0.536687	0.9795	2.28525e-09	1.11555	6.00389e-12	0.0399052	0.843254	0.73398	9.79122e-06	0.238875
ABI1	-0.268337	0.00386015	-0.49551	1.34267e-07	0.0716542	0.459573	0.0154262	0.875466	-0.0924027	0.337703	-0.359806	0.000209607	0.197479	0.0367421	0.0996248	0.303864	-0.28319	0.00251275	-0.437288	5.88481e-06	-0.142229	0.131457	-0.392042	2.86052e-05	-0.206158	0.0340757	-0.194857	0.0339567	-0.0371966	0.702726	0.0195806	0.853413	-0.0774855	0.403278	0.0358203	0.692628	-0.226411	0.0140308	0.113299	0.242065	-0.214823	0.0217996	-0.512449	8.84992e-08	0.0522531	0.575377	-0.338267	0.000367136	-0.295912
ABI2	0.261096	0.00486845	0.245433	0.00795887	-0.751171	2.45103e-13	-0.033627	0.72458	0.240411	0.00952103	0.33386	0.000346947	-0.549464	4.44035e-08	-0.0864357	0.380152	0.147277	0.10722	0.183722	0.0451131	-0.540755	2.56411e-08	1.05604	1.78844e-26	0.0802018	0.367417	-0.349569	0.000264619	0.157568	0.100359	0.0294776	0.745281	0.00677802	0.955468	-0.0502274	0.59688	0.10863	0.296321	0.0999078	0.306848	0.240988	0.0090627	0.0329714	0.731548	-0.758363	3.14813e-14	0.966066	9.73677e-22	-0.254219
ABI3BP	0.533559	0.00142969	-0.951427	2.52224e-06	0.548503	0.00191249	-0.290056	0.116998	1.41709	4.16125e-20	-0.159534	0.431796	1.06094	6.03298e-11	-0.222583	0.27029	1.35774	3.51627e-13	0.219853	0.334554	1.43205	3.02703e-14	0.0310081	0.853957	-1.09187	9.08719e-10	0.944169	1.74094e-08	-0.777987	0.00018613	0.251989	0.284762	-0.903325	1.3586e-11	-0.464471	0.015021	-0.472739	0.000944447	-0.843535	7.48487e-05	0.811516	1.31619e-06	-0.0540282	0.83613	0.819963	9.98282e-07	0.0721701	0.674243	-0.778335
ABL1	0.0409702	0.610965	-0.0192409	0.823296	-0.063197	0.457321	0.191436	0.0170369	-0.0477398	0.549801	-0.130602	0.106745	-0.0918134	0.253025	0.104503	0.196143	0.389357	1.57691e-06	0.416407	3.33815e-07	-0.00444645	0.964256	0.314927	0.000103412	0.237814	0.0028491	-0.333511	3.4233e-05	-0.137625	0.10037	0.223593	0.00681038	0.00177272	0.984206	0.11169	0.160227	-0.347955	1.86879e-05	-0.435314	1.49385e-07	0.767537	6.07675e-23	0.138982	0.0822517	-0.136417	0.0948669	0.911665	2.37827e-30	0.178951
ABL2	0.441225	1.24846e-06	0.055578	0.554557	0.949319	9.01247e-26	-0.168276	0.0693847	0.748404	4.83131e-16	-0.151403	0.114717	1.09096	1.69958e-32	0.0692042	0.475768	1.01585	1.07693e-29	-0.0702868	0.467769	0.936464	3.27001e-25	0.0540204	0.539321	-0.524017	9.07496e-09	1.09225	3.13649e-34	-0.0125035	0.893836	-0.0407886	0.67025	0.450022	2.01656e-07	0.263687	0.00465623	0.0280622	0.748154	0.182564	0.0575549	1.23431	3.31118e-43	0.428741	3.09299e-06	1.14494	2.59248e-37	0.140674	0.107659	-0.156784
ABLIM3	-0.659783	1.00742e-10	-0.525921	1.7168e-07	-0.44177	1.73597e-05	-0.181484	0.067436	-0.291828	0.00726207	-0.348637	0.00150362	-0.411802	0.00020355	-0.203147	0.0671714	-0.705234	2.93428e-11	-0.334059	0.00143491	-0.660903	7.6546e-10	-0.528162	9.87718e-07	0.0610036	0.581564	-0.744155	1.14177e-12	-0.264707	0.00933571	-0.314272	0.0025622	-0.177024	0.0969596	0.250971	0.0204028	-0.0127083	0.928219	0.236377	0.0273362	-0.54019	4.8044e-07	0.0682856	0.517946	-0.450686	2.1103e-05	-0.506702	4.24253e-06	0.319758
ABR	0.240985	0.00522977	0.0587748	0.496309	0.250111	0.00437009	0.130576	0.130537	0.420065	1.3434e-06	0.129188	0.14121	0.210918	0.0182793	0.150059	0.0955381	0.106614	0.223003	0.00799106	0.950849	0.113532	0.196974	-0.106747	0.21801	-0.196241	0.0217334	0.0197112	0.821579	0.0367534	0.676259	-0.00747653	0.937675	-0.248928	0.00283258	-0.0566713	0.490507	-0.0328621	0.71472	0.064525	0.482347	0.281127	0.00116694	0.272709	0.0016289	0.3892	5.52777e-06	-0.00667447	0.934461	-0.00596144
ABRACL	0.135455	0.361146	0.112931	0.469922	-0.0165188	0.943246	-0.169628	0.267133	0.60609	9.48175e-05	0.0785277	0.631126	0.445127	0.00688164	-0.0187461	0.930902	0.876112	4.56307e-09	0.420333	0.00724552	0.549026	0.000484391	0.494851	0.000587742	-0.112869	0.460945	0.320926	0.0288903	-0.397734	0.0128893	0.402763	0.0133324	0.244087	0.0644236	0.315894	0.0362203	0.0779282	0.594895	-0.0259447	0.89428	0.383033	0.0082481	0.366985	0.0118919	0.229287	0.125888	0.322146	0.0320413	0.154158
ABT1	0.275017	0.0304792	0.26229	0.040399	0.234927	0.0800592	-0.0179941	0.911775	0.225843	0.0678732	0.088856	0.550054	0.0834221	0.535648	2.51019e-06	1	0.25024	0.0501201	0.413166	0.00126828	0.0912296	0.504882	0.0832697	0.523508	0.20616	0.0864314	0.177216	0.171766	0.0679738	0.639104	0.141521	0.278429	-0.109395	0.325101	0.190554	0.10059	-0.125975	0.321757	-0.133759	0.343014	0.352637	0.00276871	0.389111	0.00105246	0.0195375	0.892343	0.323002	0.00781747	0.319441
ABTB1	-0.266686	0.0599032	-0.27703	0.0486656	-0.611466	5.4334e-05	-0.266876	0.0585699	-0.0352749	0.827188	0.156548	0.286065	-0.213394	0.149173	-0.126281	0.426696	-0.16736	0.264197	0.245038	0.0979776	-0.321862	0.0373957	0.154732	0.332789	0.222313	0.11672	-0.344447	0.0192434	-0.289407	0.0491433	-0.183553	0.224601	-0.203555	0.144047	0.0170474	0.943868	-0.179914	0.265571	-0.0714394	0.665878	-0.234191	0.0942409	-0.116934	0.414385	-0.366197	0.00876349	0.479268	0.00168619	0.251721
ABTB2	0.222278	0.220686	0.169105	0.339381	-1.84279	1.73927e-15	-0.144932	0.458468	0.0509051	0.80257	-0.347624	0.0747681	-1.43039	9.46131e-12	-0.267966	0.165934	0.0258404	0.915927	0.148223	0.433435	-1.45264	1.34775e-11	1.88817	6.71377e-17	-0.0548696	0.779161	-1.28879	1.26731e-09	0.019174	0.907867	-0.415256	0.0342402	-0.152688	0.389434	0.368283	0.0511054	-0.149757	0.589926	-0.127584	0.511879	0.923917	4.35729e-08	0.438546	0.0117522	-1.8607	1.68217e-18	3.01257	3.23334e-45	0.462114
ACAA1	0.42416	1.38266e-05	0.314735	0.00161439	0.400437	0.000115333	0.326473	0.00105711	0.354241	0.000671147	0.353722	0.000796002	0.312664	0.00393296	-0.0300809	0.800189	0.028086	0.793871	0.0656069	0.550581	0.288362	0.0037755	-0.188954	0.0552536	-0.175132	0.0581972	0.145322	0.122211	0.183409	0.0868984	-0.00813568	0.913683	-0.126871	0.177967	-0.08883	0.354456	0.17498	0.069896	0.199273	0.0801725	-0.0484288	0.593408	0.00466779	1	0.348972	0.000308487	-0.296981	0.00297408	-0.267596
ACAA2	-0.0620236	0.561024	0.0505758	0.651947	0.0435054	0.717972	0.127066	0.222736	-0.217484	0.0391786	-0.0701048	0.526909	-0.169529	0.115928	-0.0685404	0.52463	0.0173916	0.883425	0.199323	0.0703191	0.100121	0.378205	-0.2647	0.0151113	0.0227671	0.838036	-0.265531	0.0102388	-0.238576	0.0319843	-0.0208327	0.844093	-0.198736	0.0551323	-0.16417	0.113889	-0.163942	0.128394	-0.433571	0.000103607	-0.239758	0.0283124	0.0921704	0.391489	0.0794772	0.454319	-0.353977	0.00142065	0.0834696
ACACA	0.00609134	0.931844	0.30952	0.000301003	0.0442615	0.633712	-0.0363744	0.700184	-0.252159	0.00540351	0.23734	0.00728576	-0.168184	0.06939	-0.139197	0.131878	-0.2439	0.00550608	0.0170398	0.848308	-0.0202489	0.828964	-0.112339	0.215003	0.186774	0.0318682	0.191951	0.026759	0.17582	0.0481953	-0.116785	0.190216	0.114354	0.19595	-0.114213	0.18439	0.25403	0.0042193	0.106086	0.249984	0.233555	0.00923002	0.367675	3.67084e-05	0.114982	0.208623	-0.0242851	0.810897	0.148008
ACAD10	-0.190262	0.318741	0.616077	0.000615707	0.0149924	0.972372	0.265303	0.154519	-0.537469	0.00571201	0.363781	0.0445677	-0.544691	0.00588832	-0.297166	0.13452	-0.0637298	0.776864	0.574494	0.00261048	0.213224	0.269824	-0.247158	0.205722	0.596382	0.00112397	-0.220504	0.228252	-0.168417	0.389977	0.145198	0.446705	0.0998093	0.62338	-0.163221	0.32169	0.384051	0.0458517	-0.373874	0.0592752	-0.642289	0.001032	0.286394	0.120169	-0.216643	0.260652	-0.58971	0.00331321	0.54416
ACAD11	-0.285749	0.00332571	0.0758415	0.437996	-0.432551	2.5309e-05	-0.174298	0.0749159	-0.0598829	0.591935	0.690462	1.34379e-11	-0.453922	5.9678e-05	-0.0493573	0.656005	-0.6064	8.83198e-09	0.296716	0.00286447	-0.595721	2.41195e-08	-0.402882	0.000201948	0.353423	0.000248823	-0.650499	3.36886e-10	-0.229043	0.0227859	-0.098955	0.342849	-0.273875	0.00895567	-0.121096	0.207752	0.130866	0.25752	0.272639	0.0119742	-0.493791	1.59752e-06	-0.137171	0.173924	-0.350215	0.000630868	-0.279859	0.00974262	-0.0700681
ACAD8	0.387063	0.00861938	0.508054	0.000303933	0.245341	0.120094	0.183247	0.212179	0.264576	0.0700039	0.440822	0.00233066	0.0767346	0.6742	0.215952	0.159243	0.218234	0.117596	0.26224	0.064981	0.194716	0.179252	0.204968	0.141834	0.107311	0.403361	0.243605	0.0808846	0.232083	0.144674	0.0702674	0.649331	0.0813991	0.552521	-0.0508545	0.724816	0.245716	0.0810893	0.127709	0.438042	0.167461	0.215676	0.338358	0.00901568	-0.105018	0.447375	0.367124	0.00926538	0.396372
ACAD9	0.182208	0.0723876	0.213612	0.0317094	0.0816527	0.460035	0.128662	0.197493	0.114665	0.247017	0.027292	0.8163	0.0289485	0.830174	0.0675503	0.534846	0.18507	0.0517477	-0.0155874	0.917082	0.0124042	0.917992	0.298689	0.00219264	-0.00251654	1	0.0790235	0.425393	0.195269	0.0618278	0.0219457	0.87897	0.0777435	0.402169	-0.0355456	0.736407	-0.00920989	0.980292	0.00733502	0.977738	0.176828	0.0719146	0.170146	0.0994561	0.000814972	1	0.0616617	0.532921	-0.0455656
ACADM	0.499175	0.000210271	0.397352	0.00327376	0.073434	0.616692	0.080072	0.591716	0.260624	0.0525306	0.00286597	1	-0.00692954	0.96917	-0.070108	0.630072	0.0973426	0.477332	-0.0879115	0.538839	-0.208427	0.132731	0.232269	0.0900412	-0.378726	0.00409843	-0.0801406	0.553985	0.208356	0.142524	-0.15526	0.264234	-0.0870313	0.503017	-0.0145253	0.946612	-0.125248	0.384223	0.076249	0.593309	0.438554	0.00103337	0.393957	0.00344227	-0.00820857	0.969351	0.295944	0.0311334	-0.174373
ACADS	0.403318	0.0710746	0.273124	0.206602	0.388922	0.0862243	0.147575	0.514902	0.696478	0.00254671	0.636792	0.00547976	0.226827	0.385829	0.0762823	0.845107	0.272259	0.281511	0.516656	0.0293745	0.588984	0.0121297	-0.418507	0.0548664	-0.188348	0.422532	0.139747	0.520186	-0.301693	0.229919	-0.0739764	0.850239	-0.439414	0.033958	-0.135203	0.531057	0.347101	0.119952	-0.0150593	1	0.35198	0.114172	0.504455	0.0230058	0.492214	0.0291148	-0.233426	0.29971	-0.0952655
ACADSB	0.538804	2.8012e-05	0.580195	6.25964e-06	0.471852	0.000545913	0.528339	4.58861e-05	-0.0168506	0.971036	0.56819	2.03881e-05	0.314431	0.0220284	0.36788	0.00781205	-0.21247	0.133825	0.648041	4.14551e-07	0.266509	0.0515199	-0.601837	6.84362e-06	0.191803	0.106016	-0.17929	0.144748	0.0825153	0.597213	0.395221	0.00290565	-0.154378	0.242182	0.121125	0.286928	-0.0066782	0.950532	0.0412534	0.8124	-0.228117	0.111827	0.649553	1.62178e-07	0.235845	0.0674987	-0.608179	9.95267e-06	0.20255
ACADVL	-0.301787	0.00022844	-0.411387	5.53985e-07	0.16718	0.0407538	-0.0436652	0.595341	-0.141853	0.0846847	-0.339555	4.33193e-05	0.000617814	0.999797	0.0100398	0.906623	-0.167453	0.0406979	-0.318668	0.00010655	0.0267397	0.747534	-0.32608	6.4035e-05	-0.00832854	0.920197	0.0789589	0.332568	0.00855379	0.917304	-0.089269	0.277144	0.0341567	0.676401	0.0806438	0.341137	0.085878	0.288475	0.0597555	0.471276	-0.0414496	0.613311	-0.256609	0.00174056	0.165092	0.0416692	-0.16714	0.0408282	0.0866683
ACAN	-1.4688	0.0357922	-0.697942	0.313434	0.0201423	1	0.0424511	0.956462	-1.43925	0.0268947	-0.403058	0.52839	-0.330423	0.605232	-0.442897	0.489388	-1.23389	0.110825	-2.9087	0.00173695	-0.630613	0.419001	-2.72806	0.00030115	-2.92113	0.00158854	-2.14818	0.00281548	-1.47364	0.0389376	-0.643406	0.390069	-4.89137	5.51372e-10	-7.60728	2.06992e-16	-5.39436	7.82626e-12	-5.09217	4.87305e-11	-2.44364	0.00046831	-3.06911	3.12034e-05	-0.292271	0.658594	-1.43821	0.0399012	-0.575626
ACAP2	-0.0171047	0.86975	0.0391662	0.682101	-0.0824121	0.390271	-0.0148512	0.876397	-0.129173	0.171021	-0.0208357	0.823324	0.104558	0.265031	0.0449753	0.638486	0.0244992	0.798626	0.200602	0.0314988	0.0387012	0.685985	0.0635014	0.505759	0.174298	0.059659	0.0101416	0.917947	-0.0434106	0.649446	0.138876	0.144405	0.0167956	0.860183	0.0845624	0.345294	-0.202736	0.0286896	-0.136874	0.154882	-0.0135159	0.905687	-0.0348852	0.729126	0.105217	0.252947	0.057802	0.548338	-0.0288756
ACAP3	-0.655492	1.98948e-10	-0.60649	2.60051e-09	-0.317089	0.00203698	-0.267462	0.00747367	-0.526124	3.94623e-07	-0.546748	1.93422e-07	-0.42551	5.66677e-05	-0.275905	0.00861412	-0.396994	0.000119079	-0.536467	2.95967e-07	-0.419367	5.95406e-05	-0.244367	0.0208696	-0.0454617	0.619642	-0.316392	0.00208511	-0.164468	0.109192	-0.272422	0.00839339	0.0583395	0.579621	-0.0605177	0.527469	-0.064645	0.549031	-0.0707915	0.498359	-0.527064	4.21631e-07	-0.621148	3.48973e-09	-0.335178	0.00103897	-0.359828	0.000930723	-0.115536
ACAT1	0.28898	0.00526647	0.54549	4.6769e-08	0.314168	0.00364705	0.143323	0.183312	0.175279	0.0792954	0.582349	1.09911e-09	0.104958	0.315059	-0.135315	0.214377	-0.196811	0.0470429	0.241882	0.0120108	-0.075684	0.45362	-0.0695543	0.501638	0.394359	2.66041e-05	0.22244	0.0236124	0.441422	2.79717e-05	-0.0464079	0.662787	-0.218174	0.018869	-0.186546	0.0303975	-0.026721	0.802264	0.153916	0.148481	-0.0221707	0.856629	0.487616	8.71466e-07	0.166938	0.108589	-0.253462	0.0159777	0.281527
ACAT2	0.106165	0.409515	0.149498	0.246865	-0.27632	0.035467	-0.0277542	0.824806	-0.380979	0.00219927	-0.317808	0.0101703	-0.362959	0.00384419	-0.372538	0.00349684	0.0422227	0.727347	-0.490086	0.000135192	-0.225723	0.0706725	0.673296	1.13615e-07	-0.241528	0.0608239	0.15677	0.21189	0.354727	0.00518307	-0.120287	0.331214	0.383819	0.00132129	-0.211695	0.108207	0.097843	0.439899	-0.0394016	0.763793	-0.063861	0.622175	0.269501	0.0302541	-0.424902	0.00122845	0.200085	0.140945	0.150957
ACBD3	-0.0744517	0.527581	-0.008973	0.943764	-0.146785	0.216819	0.0972874	0.406082	0.0955525	0.421334	0.219206	0.0642702	0.13469	0.25618	0.214119	0.0725642	-0.184802	0.119605	0.190885	0.101614	-0.113047	0.346011	-0.136401	0.254474	0.166952	0.147302	-0.308726	0.00811921	-0.0983859	0.407719	0.127901	0.282469	-0.251919	0.0300288	0.000120647	0.987755	-0.219299	0.0614957	0.028441	0.821733	-0.167349	0.157111	0.11785	0.321382	0.0270554	0.829381	-0.159639	0.185763	0.0532205
ACBD5	0.30814	0.00556999	0.000724131	0.985183	0.352087	0.00182213	0.0993696	0.395247	0.246542	0.0280491	-0.286983	0.0155956	0.131664	0.270199	-0.0245249	0.845148	-0.00899681	0.952988	-0.343726	0.00423162	0.229423	0.0423089	-0.425051	0.000104276	-0.715841	2.07434e-10	0.0661074	0.5544	-0.0639518	0.561961	0.11048	0.325429	-0.295671	0.0057102	-0.0968662	0.428353	0.0576424	0.582855	-0.0401136	0.754706	-0.120421	0.280534	-0.184334	0.105775	0.19643	0.0678236	-0.396781	0.000364571	-0.416747
ACBD6	-0.23873	0.107453	0.0718415	0.608404	0.340857	0.0160381	0.224189	0.106585	-0.173228	0.222134	0.0388718	0.803571	0.172637	0.219878	0.125635	0.372382	-0.0476081	0.75761	0.0106005	1	0.125602	0.383437	-0.263301	0.056018	0.37453	0.0105267	0.026613	0.860405	0.125181	0.374161	0.189734	0.181886	0.0408201	0.778296	-0.11308	0.363649	-0.131847	0.336786	-0.0847932	0.576839	-0.296183	0.0379402	0.141191	0.327257	0.189693	0.171338	-0.527267	0.000240274	0.489688
ACD	0.348852	0.109289	0.0862806	0.731321	0.449911	0.0490448	0.470876	0.0346492	-0.195361	0.361346	-0.586988	0.007363	0.0449547	0.87048	0.0219445	0.933191	-0.121701	0.578145	-0.823326	0.000153096	-0.0432141	0.841969	0.197818	0.377945	-0.402762	0.060039	0.255432	0.221544	0.769408	0.00047049	0.0113027	0.942357	0.17681	0.40699	-0.133256	0.558505	0.0149469	0.961498	0.103105	0.653127	0.102762	0.63841	0.0935791	0.696009	0.25146	0.249779	-0.054408	0.830985	0.0375403
ACER3	0.0274134	0.871344	0.113539	0.347084	0.490208	2.04365e-05	0.133716	0.258605	0.0127269	0.920473	-0.154867	0.197076	0.277528	0.0155497	0.0306354	0.810122	0.19624	0.088378	0.223999	0.056037	0.479356	2.28083e-05	-0.300944	0.00619419	0.18964	0.0874189	0.338703	0.00185216	-0.00695503	0.94699	0.24349	0.0373062	0.081287	0.457985	0.276651	0.0154434	0.0995965	0.381308	-0.102221	0.404805	0.0519911	0.633218	0.132167	0.237296	0.318261	0.0038936	-0.33849	0.00274557	0.204495
ACIN1	-0.0339728	0.741142	0.0476243	0.641969	0.0540804	0.598211	-0.111336	0.280303	-0.108361	0.292546	0.0109123	0.915796	0.0355407	0.746147	-0.10196	0.325942	0.0174858	0.868795	0.0975836	0.343806	0.0502644	0.6281	0.0160795	0.882422	0.184232	0.0700919	0.214276	0.0358914	0.0526742	0.609489	-0.214158	0.0388361	0.0724439	0.476958	0.0332682	0.749938	-0.0386802	0.719958	-0.0534028	0.609832	-0.038945	0.706559	0.0345973	0.737474	0.129288	0.204437	-0.058828	0.566784	0.102768
ACKR3	-0.450687	0.245571	1.13349	2.10547e-05	-0.274464	0.512734	0.44661	0.134158	0.203729	0.327119	0.454502	0.0183327	-0.296481	0.200901	-0.39572	0.0789857	2.2182	4.9583e-15	1.72857	2.09658e-08	0.937948	0.00786627	1.83416	1.16384e-11	1.52152	8.28942e-08	-0.166855	0.6225	-0.658136	0.104081	0.681066	0.0755774	-0.279391	0.132892	-1.01919	2.56093e-07	-1.05883	2.24434e-05	-2.29173	1.44678e-14	2.18265	6.082e-35	0.548396	0.0133649	-0.276057	0.270151	3.46218	1.17779e-54	2.00486
ACKR4	0.00229207	0.998826	0.159425	0.252551	0.0551559	0.703215	0.15952	0.252811	0.477264	0.000882235	1.62098	1.11825e-30	0.349049	0.0163711	0.333416	0.0226373	0.0883069	0.529812	0.990499	3.6691e-13	0.00546554	0.976923	0.026125	0.859499	0.981203	2.66118e-13	-0.161079	0.24486	-0.00702404	0.965787	0.372159	0.00722039	0.0471747	0.735179	-0.194359	0.137633	0.0925353	0.512808	0.436106	0.00280028	0.0100104	0.949687	-0.388895	0.00446172	-0.0259283	0.855372	0.458314	0.000920222	0.112281
ACLY	-0.362948	4.12651e-08	-0.602114	1.55125e-19	-0.207168	0.00192296	-0.114701	0.0811025	-0.448584	2.29276e-11	-0.629097	1.80417e-20	-0.146502	0.0294691	-0.164133	0.0147073	-0.722877	3.00795e-27	-0.681389	4.4308e-24	-0.257598	0.000100771	-0.481816	9.97819e-13	-0.284554	2.5743e-05	-0.109007	0.0982943	0.0338909	0.606652	-0.182072	0.00557182	-0.143293	0.0330761	0.0787097	0.25417	0.0199053	0.771981	0.131	0.0503404	-0.619843	4.10999e-20	-0.506091	5.96762e-14	-0.108709	0.100321	-0.561494	2.10815e-16	-0.291969
ACO1	-1.6088	1.50426e-65	0.320595	0.000120577	0.268022	0.00165711	-0.125292	0.14093	-1.7194	6.54646e-72	0.490492	6.06508e-09	0.0907693	0.292885	-0.0875956	0.320471	-1.6059	2.4347e-66	0.501106	1.75436e-09	0.0532722	0.534683	-1.81402	4.14823e-85	2.16982	8.73305e-123	0.238463	0.00457247	0.0598964	0.48913	-0.0129091	0.883339	0.231434	0.0236101	0.128526	0.114577	0.0804131	0.347698	0.117908	0.177599	-1.09031	2.80475e-34	0.508931	7.53792e-10	0.240062	0.00402335	-1.34217	3.18859e-51	2.13388
ACO2	0.0554201	0.485771	0.471258	3.54959e-09	0.0536156	0.525805	0.0476409	0.56159	-0.0197078	0.831274	0.244096	0.00385647	0.0755388	0.385438	0.0375991	0.676104	0.00421347	0.976028	0.497676	2.7453e-09	0.195874	0.0222854	-0.20516	0.0148604	0.286507	0.000423918	-0.0075215	0.933928	-0.155754	0.0746083	0.162417	0.0561776	-0.060377	0.463004	0.169289	0.035261	0.036039	0.676587	-0.0842929	0.350873	0.14761	0.0747213	0.652038	2.91332e-16	0.0901723	0.277135	0.0348503	0.694486	0.537479
ACOT1	0.669967	1.41025e-05	0.325929	0.0407245	0.587227	0.000259616	0.260517	0.10758	0.566858	0.000286964	0.251478	0.11301	0.352423	0.0298488	0.0172001	0.970813	0.253726	0.122543	0.130344	0.443486	0.644674	5.84691e-05	-0.421466	0.00618943	-0.627536	4.36561e-05	0.296301	0.0500683	-0.0879017	0.599338	-0.00708333	1	-0.48615	0.000828789	-0.294111	0.0579225	0.119287	0.4515	-0.172927	0.327932	0.0312802	0.878584	-0.294799	0.0697687	0.476345	0.00150626	-0.351882	0.0231712	-0.760671
ACOT13	0.0492805	0.731929	0.320068	0.00705963	0.157402	0.222641	-0.121262	0.335902	-0.00925543	0.97227	0.514197	3.89829e-05	0.21927	0.113336	-0.0948812	0.515203	0.160247	0.241079	0.483268	0.000226006	0.362284	0.00657748	-0.342471	0.00669041	0.0887113	0.439097	0.138263	0.273246	-0.345277	0.0113371	-0.155414	0.291574	-0.0126036	0.92581	-0.213031	0.0644612	-0.0390909	0.826024	-0.182073	0.218472	0.0950569	0.441428	0.155532	0.209706	0.363939	0.00235608	-0.151212	0.243258	0.0173907
ACOT2	0.557198	7.88977e-06	0.0687761	0.61962	0.658706	2.63456e-07	0.310627	0.0149357	0.430022	0.000685784	0.180076	0.166924	0.465412	0.000245467	0.0758883	0.59383	0.169307	0.221276	0.2883	0.038328	0.857498	2.72775e-11	-0.673443	5.80922e-08	-0.452893	0.000193201	0.362913	0.00204201	-0.183992	0.191846	0.233738	0.0900176	-0.553766	3.93165e-06	-0.184777	0.139364	0.099082	0.437501	-0.292964	0.0409232	-0.0237172	0.858712	-0.308583	0.0175515	0.441603	0.000246527	-0.452012	0.000281413	-0.63535
ACOT7	0.231956	0.029432	0.0286633	0.793811	0.285222	0.00915879	0.245074	0.0216917	0.0621122	0.589072	-0.572908	4.45907e-07	0.258349	0.0169803	0.230441	0.0337344	0.0355474	0.734346	-0.767022	2.0323e-12	0.28979	0.00405725	0.298395	0.00400451	-0.45092	3.41601e-05	0.592811	3.05119e-09	0.548065	3.36571e-07	0.168325	0.0965389	0.288302	0.0035582	0.120739	0.307658	0.346292	0.000534671	0.314839	0.00376199	0.198048	0.0684889	0.0297833	0.800882	0.153011	0.162192	-0.097183	0.370405	-0.212173
ACOT8	-0.296589	0.0856713	0.309591	0.0442728	0.0763137	0.667308	0.0813306	0.618728	-0.223611	0.204866	0.296803	0.0677405	-0.181059	0.296052	-0.0806674	0.677526	-0.321562	0.0462549	0.117079	0.497725	-0.214692	0.193259	-0.282085	0.0911862	0.52949	0.00110619	-0.180249	0.270939	0.115784	0.466771	-0.2412	0.149302	0.0172328	0.970852	-0.0645568	0.681634	0.0815549	0.664547	0.115154	0.516294	-0.157426	0.326909	0.205488	0.189661	-0.316853	0.0464504	-0.0744456	0.701339	0.661378
ACOT9	-0.466827	3.54896e-05	-0.34319	0.00176647	0.0392278	0.746729	0.0891784	0.409401	-0.149705	0.186805	-0.241872	0.0383392	-0.0545658	0.683638	0.154602	0.174652	-0.556463	3.12472e-07	-0.568922	2.89161e-07	-0.268331	0.0123889	-0.40673	0.000266753	0.0868489	0.499192	-0.168557	0.112264	0.188954	0.0809296	-0.0547629	0.593134	-0.0559439	0.6345	0.0237584	0.85982	0.137048	0.232258	0.350792	0.00189397	-0.484532	1.01686e-05	-0.310246	0.0045134	-0.142567	0.181798	-0.405363	0.000378097	0.27496
ACOX1	0.135926	0.122026	0.212081	0.0169219	-0.118228	0.253822	0.105503	0.232021	-0.0711595	0.469451	0.190375	0.0431804	0.0475489	0.639015	0.113284	0.249665	-0.271122	0.0047692	0.25027	0.0060922	-0.146256	0.133694	-0.142085	0.14886	0.125154	0.153162	-0.240964	0.00844893	0.0108019	0.890742	-0.0404201	0.68924	-0.159035	0.0854493	0.100834	0.243025	-0.152874	0.110947	0.0409326	0.696171	-0.124266	0.167066	0.116005	0.204383	-0.100104	0.280174	0.0914788	0.371295	0.077595
ACOX3	-0.0829599	0.54251	0.191224	0.16761	-0.0646033	0.691881	-0.102345	0.485893	-0.264238	0.0679969	-0.00747036	0.950741	-0.335991	0.0262584	-0.307073	0.0454748	-0.220418	0.146489	0.0323511	0.841168	-0.0432062	0.812833	-0.289463	0.0552496	-0.0183465	0.975536	-0.0745264	0.621851	-0.133647	0.388305	0.0483178	0.769065	-0.139309	0.338662	-0.143296	0.32985	0.109702	0.479476	-0.183085	0.236036	-0.373356	0.0125727	0.182555	0.199652	-0.0744849	0.640685	-0.365335	0.0199525	0.208896
ACP1	-0.117803	0.24188	-0.0706876	0.481714	-0.0328573	0.755689	-0.0165109	0.867506	-0.231577	0.024402	-0.214634	0.0357696	-0.0325791	0.77113	-0.0154948	0.894732	-0.0965885	0.33614	-0.194346	0.0608032	-0.175067	0.085778	0.09077	0.381786	0.0779541	0.437268	-0.00405878	0.978612	0.154496	0.1357	-0.0390723	0.689192	0.122001	0.221693	0.00729372	0.941265	-0.155483	0.121024	-0.0129925	0.92449	-0.115165	0.2734	0.0271541	0.800173	0.00634955	0.966487	-0.0244038	0.857557	0.20286
ACP2	0.650056	5.79173e-10	0.384707	0.00032296	0.539926	7.28935e-07	0.210101	0.0529309	0.495275	6.94413e-06	0.265619	0.0168534	0.264373	0.0219204	0.0293909	0.816278	0.552023	8.83911e-07	0.545786	2.11931e-06	0.603352	1.04524e-07	-0.288312	0.00610067	-0.404643	6.42249e-05	0.0928829	0.382632	-0.300374	0.0108018	0.278564	0.0164998	-0.163425	0.108919	0.0600162	0.640191	0.118819	0.271058	-0.220142	0.0726476	0.486899	6.38286e-06	0.479048	9.41645e-06	0.363149	0.000843768	-0.122548	0.248152	-0.240504
ACSF2	0.635141	0.00566423	1.31571	3.50327e-10	0.301968	0.259829	0.153693	0.57174	0.52673	0.0215201	1.18181	3.36325e-08	-0.371019	0.187538	-0.0687138	0.833429	0.0156682	1	0.977992	1.57513e-06	0.00164526	1	0.144068	0.571027	0.773498	4.58068e-05	0.278461	0.240238	0.430354	0.0851246	-0.455313	0.0731566	-0.202112	0.325857	0.105199	0.605222	0.681809	0.00559575	0.308865	0.237568	0.308309	0.178491	1.22797	2.54613e-09	0.493218	0.029705	0.110384	0.675438	0.697072
ACSL1	-0.271167	0.0282758	0.0668253	0.592449	0.386224	0.00128962	0.111097	0.354819	-0.231014	0.058376	-0.0422599	0.755015	0.412327	0.000557999	0.187794	0.132702	-0.123529	0.331277	0.157771	0.206705	0.473273	8.5548e-05	-0.695808	6.39874e-09	0.242905	0.0501614	0.176153	0.125138	-0.186031	0.13326	0.418	0.000531978	-0.110587	0.376291	-0.0180277	0.876994	-0.157125	0.164417	-0.218045	0.0914431	0.221446	0.0611326	0.934637	3.78425e-16	0.577898	7.78056e-07	-0.346449	0.00401068	1.02415
ACSL3	0.509209	8.68963e-11	0.42587	6.21325e-08	1.08055	9.7668e-45	-0.0331109	0.686497	0.455583	4.90998e-09	0.266714	0.000794171	0.978475	2.00025e-37	-0.140971	0.0883293	0.680255	2.65058e-19	0.204745	0.00878963	1.13653	2.07689e-52	-0.158768	0.0284403	-0.0629191	0.42731	1.41119	3.9879e-81	0.241538	0.00307181	-0.0934474	0.244371	0.273334	0.000157435	-0.0133094	0.892966	0.206704	0.00359897	0.0486579	0.56144	0.594886	7.15512e-15	0.226009	0.00398125	0.941744	3.08652e-36	-0.354268	1.55824e-06	-0.15179
ACSL4	0.312561	0.0499561	0.395409	0.0129699	-0.0141191	0.932418	-0.0808598	0.613914	0.565787	0.000375312	-0.00503727	0.975524	0.121946	0.446911	0.133487	0.404624	0.588734	0.000209532	0.469009	0.00316463	0.0323336	0.841419	0.728663	4.8164e-06	0.282262	0.0737206	0.239004	0.133661	0.125809	0.43343	-0.00354883	0.98417	0.0301735	0.848817	0.481277	0.00235943	-0.0823874	0.606587	0.00722606	0.967008	1.42108	6.48742e-19	1.40295	1.77124e-18	0.215393	0.175405	1.52731	2.29108e-21	1.18252
ACSS2	0.34519	0.00217969	0.438892	8.05939e-05	-0.0433175	0.733519	0.0913752	0.427062	0.539279	3.15705e-06	0.53475	5.2052e-06	-0.187062	0.148577	-0.00536613	1	-0.00137189	1	0.366172	0.00165056	-0.109671	0.369257	0.0771756	0.52667	0.0562277	0.607199	-0.165827	0.156958	0.0352253	0.78651	0.0569609	0.629139	-0.411833	0.000100486	-0.0397293	0.716444	0.206252	0.0953161	0.128834	0.313744	-0.112736	0.344817	0.280971	0.0144049	-0.0498886	0.672794	-0.0475988	0.73222	-0.0424012
ACTA2	-1.2572	4.42975e-16	-0.47074	0.00189324	0.0246101	0.872705	0.260339	0.0831272	-1.37857	5.49876e-19	0.252879	0.0930529	0.039143	0.797202	-0.0475498	0.755696	-1.1408	3.87663e-13	-0.3463	0.0247876	-0.282456	0.0673899	-1.81782	6.57026e-31	0.258483	0.0999995	-1.19522	5.9515e-15	-0.652409	1.96795e-05	-0.417287	0.00701947	-0.466711	0.00301198	-1.30366	1.96465e-17	-1.02607	2.14064e-11	-0.70445	4.27057e-06	-1.39952	1.67643e-18	-1.34212	3.47122e-17	-0.251725	0.100587	-2.00844	9.30593e-36	-0.669275
ACTB	-0.824866	1.31436e-21	-0.445186	2.21029e-07	-0.25848	0.002607	-0.0363694	0.671622	-0.686434	1.75598e-15	-0.161572	0.059874	-0.184993	0.0313068	0.032592	0.704332	-1.08383	9.58408e-36	-0.446353	2.10147e-07	-0.21232	0.0133839	-0.968255	5.68843e-29	0.235604	0.00613795	-0.318859	0.000203461	-0.142909	0.0958412	-0.0654558	0.445507	-0.302042	0.00044722	-0.189431	0.0273646	0.0680236	0.428529	0.0953507	0.266722	-1.233	2.28823e-45	-0.51261	2.6193e-09	-0.303783	0.000406372	-1.31447	4.1398e-51	-0.0276888
ACTC1	0.744774	5.07854e-10	-2.76021	5.03761e-89	-0.585678	2.07295e-06	-0.739777	1.65527e-09	0.302093	0.0156841	-4.31518	1.14986e-133	-0.949053	6.65561e-13	-1.51438	2.30801e-28	-0.737006	4.63058e-06	-3.75246	4.22312e-56	-0.691425	2.23132e-05	-2.85549	2.06226e-84	-7.20269	5.384e-288	-2.65593	3.38714e-73	-2.7041	7.41628e-83	-1.18659	3.56825e-12	-2.97412	6.55184e-94	-1.37303	8.19092e-06	-1.67722	2.08505e-28	-1.93471	5.44457e-42	-0.167055	0.191621	-3.18531	3.24603e-81	-0.599637	6.08175e-06	-0.823038	1.18359e-10	-5.17184
ACTG1	-1.33178	2.31051e-55	-0.913224	1.9432e-27	-0.283329	0.000694198	0.00512998	0.951211	-1.21039	2.77252e-46	-0.555184	3.40438e-11	-0.235343	0.00485539	0.000931053	0.99135	-1.63161	6.80594e-81	-0.851568	4.26445e-24	-0.314662	0.000164812	-1.33633	1.35877e-55	0.492167	4.65708e-09	-0.30784	0.000225929	0.0119526	0.886304	-0.0808456	0.332614	-0.302857	0.000309931	-0.178022	0.0332923	0.0390436	0.640479	0.118363	0.156278	-1.83485	3.42963e-100	-0.985962	1.5378e-31	-0.344385	3.77643e-05	-1.75824	1.89584e-92	0.139102
ACTG1P20	-0.947707	5.07277e-09	-0.843268	9.24696e-08	-0.160919	0.303959	0.100664	0.509665	-1.11432	2.80963e-11	-0.426765	0.00797828	-0.361127	0.0267833	-0.106474	0.509555	-1.18695	8.59921e-13	-0.540075	0.000734924	-0.467575	0.0030556	-1.04647	5.29849e-10	0.387135	0.0254667	-0.588752	8.96031e-05	-0.0204672	0.897345	-0.0879787	0.610473	-0.0179026	0.969038	-0.058611	0.739189	-0.0517226	0.761307	0.0547071	0.735158	-1.36941	3.23913e-15	-0.750184	4.28299e-06	-0.31088	0.0468388	-1.33717	5.17809e-14	0.0686475
ACTG2	-0.653336	0.000119495	0.0701842	0.662615	0.282223	0.0729768	-0.105006	0.536088	-0.340519	0.00951687	0.456081	0.000245513	0.277938	0.029261	-0.290071	0.0310266	-1.19154	8.27909e-12	-0.37703	0.0193066	0.164172	0.300786	-1.40857	1.90227e-16	0.341493	0.0636145	0.334406	0.0265471	0.0652011	0.683111	-0.687522	4.75926e-05	-1.96914	1.25213e-36	-1.95103	3.7436e-45	-1.2316	3.43593e-20	-1.1177	1.46094e-14	-1.94718	2.66053e-21	-1.2333	5.02041e-11	-0.351079	0.03496	-2.3734	5.14812e-32	-0.724436
ACTL6A	-0.00189394	0.985424	-0.0952747	0.469074	0.335427	0.0101207	0.138218	0.297001	-0.215804	0.093559	-0.335711	0.00948653	-0.0829374	0.516862	0.00292956	1	-0.0816669	0.513433	-0.616067	2.70056e-06	-0.121975	0.342023	0.0110056	0.950774	-0.18608	0.175656	0.167924	0.181763	0.428098	0.00102429	-0.0787545	0.548712	0.237158	0.0546652	-0.177363	0.195871	0.0639714	0.610794	0.103001	0.422892	-0.0989477	0.467124	0.129875	0.322119	0.0766167	0.560542	-0.471023	0.000315533	0.0951202
ACTN1	-0.597373	8.1865e-18	-0.303933	1.10111e-05	0.00189782	0.97836	0.0372729	0.587753	-0.465955	2.14069e-11	-0.166408	0.0166055	-0.0259048	0.712193	0.0959352	0.167102	-0.716149	9.08896e-25	-0.418612	1.65671e-09	-0.0906429	0.190107	-0.752839	3.58428e-27	0.143968	0.039004	-0.162708	0.0182059	-0.0347924	0.61707	-0.0320399	0.642351	-0.147169	0.0345573	-0.149179	0.0311683	0.0382871	0.582778	0.103025	0.138147	-0.703388	9.41336e-24	-0.292341	2.58146e-05	-0.0989406	0.15281	-0.930273	4.62662e-40	0.0800434
ACTN4	-0.245243	0.00658547	-0.0968208	0.282266	0.0732754	0.416168	0.112784	0.209007	-0.0769112	0.39468	0.0856138	0.343221	0.13359	0.139349	0.229122	0.0112573	-0.277479	0.00216259	-0.158929	0.0790141	0.0629272	0.487056	-0.602495	2.72498e-11	-0.165426	0.0662834	-0.301597	0.000794642	-0.25174	0.00533193	0.151773	0.0926594	-0.243191	0.00700676	-0.287166	0.00145066	-0.113286	0.208382	-0.0426224	0.639387	-0.337394	0.0002044	-0.223095	0.013896	0.0445334	0.623611	-0.815193	3.41042e-19	-0.382378
ACTR10	-0.319933	0.00130175	-0.236927	0.0166941	-0.0124778	0.884804	-0.168793	0.086028	-0.42099	4.67118e-05	-0.2145	0.0363269	-0.212409	0.0423471	-0.169949	0.104599	-0.363913	0.000495392	-0.322146	0.00244459	-0.0718866	0.495277	-0.550243	9.73268e-08	-0.201031	0.0575889	-0.101905	0.314691	-0.198804	0.0483595	-0.136552	0.187343	-0.0597657	0.5714	-0.224494	0.0332692	0.0236867	0.832911	-0.116836	0.263152	-0.482843	3.99719e-06	-0.0612856	0.553643	0.0227543	0.830867	-0.615003	5.86007e-09	0.113993
ACTR1A	-0.143249	0.059122	-0.0707124	0.344544	0.0280502	0.721166	0.00894674	0.914265	0.0323684	0.680302	0.0563207	0.470021	0.254278	0.000910385	0.220108	0.0043686	-0.120629	0.113309	0.0139366	0.874193	0.197051	0.00937851	-0.257368	0.000681992	0.0484972	0.543528	0.0794172	0.285266	-0.108687	0.155334	0.238019	0.0015974	-0.095398	0.202251	0.015217	0.853988	0.000372112	1	0.0576	0.464729	-0.272351	0.000331147	-0.0130642	0.869649	0.0249215	0.737956	-0.301371	8.58021e-05	0.129213
ACTR1B	-0.48084	3.49362e-07	-0.225467	0.014744	0.00761098	0.965112	0.0213272	0.83137	-0.488624	5.06896e-07	0.0718502	0.448439	-0.0777377	0.42234	-0.130129	0.183673	-0.703591	2.30032e-13	0.0185996	0.875066	-0.10762	0.251754	-0.685674	1.23682e-12	0.524969	2.49512e-08	-0.103423	0.259557	0.025526	0.8012	-0.131069	0.164715	-0.0812297	0.410147	0.080489	0.401191	0.103858	0.267441	0.133734	0.165294	-0.714043	3.0757e-14	-0.255613	0.00556563	-0.0164207	0.865778	-0.60003	6.77157e-10	0.346835
ACTR2	-0.581022	5.45001e-11	-0.238454	0.00669238	-0.132153	0.13416	-0.0924891	0.291791	-0.418213	2.3436e-06	-0.124617	0.157785	0.00057871	0.993151	-0.0324175	0.716094	-0.351807	6.57599e-05	-0.32119	0.000286127	-0.12615	0.152449	-0.184702	0.0367141	0.294783	0.000885896	0.0012901	0.989723	0.0349514	0.694943	-0.0759024	0.388783	0.161497	0.0670288	-0.101484	0.254449	-0.0316391	0.717629	0.0950894	0.283083	-0.315488	0.000359257	-0.30346	0.000609089	-0.0417035	0.637796	-0.28907	0.00113016	0.171825
ACTR3	-0.529589	7.1774e-10	-0.38181	8.16662e-06	-0.103306	0.22755	-0.0651851	0.444135	-0.422321	1.00898e-06	-0.27578	0.00137612	-0.0495221	0.57239	-0.0822726	0.34171	-0.567738	4.16124e-11	-0.619991	7.67086e-13	-0.192071	0.0250757	-0.478063	2.9196e-08	-0.104036	0.231101	-0.140519	0.0999531	-0.013632	0.873598	-0.126405	0.138723	0.0166027	0.848841	-0.182194	0.0358909	0.0194695	0.827442	0.162018	0.060068	-0.497789	8.33411e-09	-0.376884	1.25532e-05	-0.100783	0.24014	-0.581556	1.99109e-11	-0.0343714
ACTR6	0.471027	0.00324453	0.238691	0.152925	0.0932401	0.624132	-0.161057	0.3312	0.356044	0.0357925	0.271099	0.125469	0.285347	0.103746	0.161467	0.371916	0.491694	0.00284661	0.394013	0.0194647	0.190644	0.278212	0.196062	0.225576	-0.279372	0.0755328	0.149336	0.370855	-0.202361	0.228227	-0.175316	0.351633	0.135279	0.388355	0.122549	0.435574	-0.0951038	0.569908	-0.000380471	1	0.779157	8.96401e-07	0.615848	0.000136824	0.276809	0.0933661	0.51675	0.00112717	-0.0242859
ACTR8	0.0491781	0.651727	0.00934018	0.963959	-0.0916374	0.415977	0.223915	0.0306149	0.180529	0.0987604	0.0358843	0.74411	0.0374966	0.753544	0.225376	0.044365	0.115944	0.309905	0.155903	0.171907	0.0791732	0.497459	-0.00802745	0.961157	-0.108885	0.301292	-0.360358	0.000479123	-0.215604	0.0559059	0.233914	0.0351713	-0.176507	0.0817962	0.0081127	0.981656	-0.0702338	0.544372	-0.1119	0.353257	-0.100659	0.328241	-0.134237	0.217569	-0.294954	0.00606122	0.0514393	0.686166	-0.122959
ACVR1	-0.631262	2.09874e-11	-0.589413	3.24096e-10	0.420105	3.44084e-06	-0.216454	0.0183616	-0.591276	6.96247e-10	-0.525655	5.57439e-08	0.382035	3.1325e-05	-0.219931	0.021975	-0.470233	1.87767e-06	-0.295224	0.00303079	0.44667	1.68475e-06	-1.21442	3.39082e-38	0.0119517	0.893064	0.339054	0.000176498	-0.324071	0.000619074	-0.0663938	0.481351	-0.140728	0.154458	-0.0313359	0.769677	-0.197135	0.0257175	-0.261756	0.00689381	-0.634871	2.09237e-11	-0.573531	1.59421e-09	0.339206	0.000132232	-1.07177	7.51183e-30	0.0409228
ACVR1B	-0.124698	0.315819	-0.123136	0.319959	0.0622249	0.660144	0.0982551	0.431597	-0.105092	0.432958	0.0400203	0.775705	-0.0659932	0.65728	0.0116051	0.955775	-0.241588	0.0526109	-0.257874	0.0488544	-0.231158	0.0684686	-0.274917	0.0306254	-0.104291	0.424638	-0.30053	0.0139474	0.0288967	0.845524	-0.146999	0.247193	0.0671463	0.596376	-0.0942725	0.499113	0.0384679	0.778492	0.203614	0.130026	-0.148754	0.239218	-0.203513	0.107506	0.139344	0.255846	-0.258275	0.0436639	-0.126124
ACVRL1	0.345419	0.0427782	0.48742	0.00368456	-0.0302265	0.907809	0.345337	0.0424206	1.2025	4.89849e-11	1.3349	1.9735e-13	0.36235	0.0708628	0.686575	0.000418667	0.419995	0.0215348	0.997245	1.78044e-08	0.201073	0.293564	0.0792322	0.652925	0.280902	0.0879896	-0.515256	0.00285775	-0.370955	0.0499217	0.339514	0.0702605	-0.497143	0.00245104	-0.0522394	0.739153	0.124104	0.511193	0.285353	0.156897	-0.282243	0.119479	0.0534724	0.767124	0.160822	0.370808	-0.306823	0.100296	-0.346784
ACY1	0.128502	0.557973	0.583824	0.00475061	-0.142148	0.507931	0.211754	0.321961	-0.251527	0.247069	0.22412	0.296971	-0.172449	0.458741	-0.165115	0.469247	-0.61055	0.0045266	0.144858	0.522144	-0.133282	0.529037	-0.183254	0.436632	0.301504	0.147427	-0.0599189	0.791652	0.285092	0.187752	-0.0619883	0.782566	-0.257292	0.229562	0.0225115	0.94406	0.140956	0.53636	0.101754	0.661043	-0.345533	0.109739	0.236168	0.279776	-0.279391	0.19965	-0.172563	0.478462	0.13845
ACYP1	1.2084	4.47922e-05	0.793441	0.00891519	0.93189	0.00266381	-0.149038	0.733053	1.19729	2.87898e-05	0.463717	0.130771	1.02701	0.000840558	0.0472416	0.932481	0.953852	0.000398943	0.193487	0.556568	0.888477	0.00126987	0.569673	0.0278829	-0.466711	0.0820437	1.58605	1.89629e-08	0.5479	0.0999404	-0.0293525	1	0.132479	0.60368	0.105666	0.767679	0.237134	0.37243	0.375633	0.265645	0.975641	0.0012589	1.2547	2.26171e-05	0.757356	0.0170657	-0.0662494	0.860408	-0.0631269
ADA	-0.041011	0.909635	-0.135238	0.617251	-0.486225	0.0854511	-0.115386	0.67404	-0.253254	0.336129	-0.320521	0.243771	-0.948623	0.000742083	-0.730047	0.00781758	-0.801858	0.00267932	-0.042769	0.875544	-0.940043	0.000877725	-0.256135	0.399046	0.0576113	0.882434	-0.765537	0.00576589	0.0593597	0.840977	-0.431034	0.0984063	-0.628499	0.0178564	0.198097	0.49452	-0.0710031	0.860404	-0.0796748	0.803872	-0.694514	0.0119825	0.294069	0.252216	-0.641785	0.0196574	-0.298439	0.312597	0.244734
ADAM10	-0.212265	0.0114491	0.031211	0.712514	0.00553977	0.955756	-0.135776	0.106671	-0.0574502	0.4998	0.246192	0.00334003	-0.00583465	0.95329	-0.19494	0.0228108	0.0486677	0.562669	0.388711	3.31451e-06	-0.00859554	0.926015	-0.00432889	0.966175	0.553522	2.77768e-11	0.0797233	0.344015	-0.0474564	0.57564	-0.0661276	0.434197	0.0342437	0.683679	0.070646	0.388018	-0.0746354	0.374064	-0.0718735	0.400867	-0.295741	0.000457612	-0.0281213	0.745157	0.0105152	0.898967	-0.254705	0.00281676	0.230717
ADAM12	-2.13201	1.20855e-51	-2.63403	3.67713e-72	0.17293	0.195963	-0.115619	0.388185	-1.84901	4.23465e-41	-2.54173	3.79311e-72	0.0166521	0.899406	-0.280516	0.0350208	-1.8034	2.6467e-38	-2.29476	1.61996e-56	-0.0927241	0.490551	-2.02971	8.53908e-48	-0.216163	0.137935	-0.0304911	0.821828	-0.0533849	0.693041	-0.274198	0.0405954	-0.553871	6.8661e-05	-0.352511	0.0151819	-0.708845	1.08301e-07	-0.599462	7.45364e-06	-1.5724	6.37805e-30	-2.8559	6.84108e-81	0.337605	0.0112435	-1.77182	3.01957e-37	-0.750418
ADAM15	0.686306	1.21e-12	0.498435	3.27021e-07	0.439114	1.33135e-05	0.197507	0.0482759	0.399746	2.63863e-05	-0.0254804	0.816861	0.211264	0.0292066	-0.0164359	0.879902	0.43888	2.43962e-06	0.163478	0.0933027	0.35446	0.000176979	0.445963	1.91329e-06	-0.0766129	0.387925	0.603176	1.07948e-10	0.446199	8.82814e-06	0.124026	0.199961	0.104231	0.242661	0.254059	0.00786169	0.208291	0.0265847	0.0650929	0.522449	0.360006	0.00016935	0.268352	0.00583986	0.247368	0.0106821	0.130519	0.178082	-0.208307
ADAM17	0.326407	0.000633991	0.0936254	0.33302	0.453406	2.64707e-06	-0.0282314	0.806899	0.430048	1.25914e-05	0.205462	0.0451895	0.333748	0.000970268	-0.0816016	0.461871	0.338949	0.000414094	0.206736	0.039209	0.362077	0.000185293	-0.120403	0.19227	-0.125596	0.181356	0.384392	4.01883e-05	-0.00592974	0.982393	-0.115826	0.245529	0.00595236	0.953906	0.098329	0.300133	0.125375	0.18018	0.0970455	0.374115	0.364525	8.96492e-05	-0.212473	0.0409097	0.39328	2.17517e-05	-0.0833279	0.37029	-0.533313
ADAM19	-0.903888	2.20875e-22	-1.51166	2.8545e-57	0.174937	0.054891	-0.125329	0.169523	-0.773461	1.59479e-16	-1.34337	1.63816e-44	0.056306	0.541479	-0.074799	0.421972	-1.31831	6.24467e-45	-1.88152	1.25998e-84	-0.0389345	0.670535	-1.39751	2.85718e-50	-0.881919	2.48744e-19	0.182128	0.0445369	0.0957332	0.292949	-0.061857	0.493652	-0.225379	0.0177321	-0.218688	0.0296239	0.22423	0.0140982	0.319467	0.000533516	-1.22236	8.87949e-38	-1.6429	3.67281e-64	0.0545215	0.553447	-1.60066	1.572e-63	-0.942396
ADAM33	-0.61031	1.11449e-05	0.391113	0.00390101	-0.411253	0.00319571	-0.14375	0.295246	-0.807873	5.32319e-09	0.930865	4.77565e-12	-0.585198	2.30389e-05	-0.476375	0.000575368	-0.970533	3.99845e-12	1.06499	3.30019e-15	-0.484074	0.000475901	-0.511079	0.000316746	1.7235	4.15049e-36	-0.292142	0.0344152	0.0481897	0.729835	-0.297997	0.0311253	-0.326086	0.0203332	-0.0292904	0.818866	-0.0622863	0.663528	-0.163412	0.236257	-1.37467	7.34872e-22	-0.353543	0.00985456	-0.269799	0.0484266	-0.83385	9.60664e-09	0.386299
ADAM9	-0.432287	1.55948e-08	-0.400309	1.6214e-07	-0.0770919	0.314301	-0.104438	0.170223	-0.28181	0.000257236	-0.0634286	0.407854	-0.0444062	0.570113	-0.15959	0.0393719	-0.378392	6.9128e-07	-0.272884	0.000359298	-0.128846	0.0908318	-0.204187	0.0076298	0.256516	0.000784983	0.072705	0.338907	0.0971133	0.202656	-0.170589	0.0249002	0.225195	0.00319959	0.112321	0.139021	0.237336	0.00192476	0.321774	2.85293e-05	-0.482406	3.21701e-10	-0.439394	1.06542e-08	-0.0311276	0.683821	-0.460199	2.41636e-09	-0.0619953
ADAMTS1	-1.12512	2.44551e-11	-1.10585	5.15166e-11	-2.84307	9.14097e-57	-0.38206	0.0217618	-0.654269	9.21078e-05	-0.579663	0.000526932	-2.18022	7.55385e-36	-0.605983	0.000294279	-1.59816	7.99265e-21	-1.20643	9.57189e-13	-2.31702	6.20063e-40	1.10182	1.40564e-10	-0.224425	0.179932	-2.07809	6.2153e-33	-0.143118	0.389869	-0.592415	0.000392997	-0.832067	7.62898e-07	-0.514941	0.00210761	-0.0249749	0.888727	0.111824	0.502404	-2.13005	1.63318e-34	-2.29037	3.80932e-39	-2.60691	5.12799e-49	0.605512	0.000424802	-1.27279
ADAMTS12	-0.727436	2.6809e-09	-0.76532	6.65275e-10	-0.0153901	0.919621	-0.211157	0.0781292	-0.40419	0.00153496	-0.134755	0.283496	0.0159707	0.906465	0.032475	0.811041	-1.15998	1.12171e-19	-0.49887	5.3467e-05	-0.195545	0.10505	-1.11753	3.82256e-18	0.255609	0.0377666	0.0426636	0.734029	0.027056	0.831095	-0.0946467	0.423644	-0.453016	0.000500133	-0.0613164	0.652728	0.0912895	0.468402	0.302789	0.0154367	-0.958963	4.15415e-15	-1.29733	4.66796e-24	-0.0271004	0.816616	-0.778641	7.06833e-10	-0.405019
ADAMTS2	-1.1397	1.8787e-36	-2.26762	1.20607e-127	-0.0366151	0.68371	-0.101949	0.248695	-0.753418	6.41544e-17	-1.3079	8.05597e-46	0.0212869	0.811201	-0.0404623	0.651873	-1.62498	2.58772e-68	-2.05803	3.52013e-103	-0.122172	0.172129	-1.8189	2.1324e-85	-1.14889	2.3636e-32	-0.250757	0.00456124	-0.230532	0.00947914	-0.108514	0.223591	-0.9337	1.60841e-23	-0.812269	1.28322e-16	-0.20558	0.0203899	-0.0621197	0.488195	-1.53172	2.0354e-61	-2.67268	4.61766e-152	0.048014	0.588109	-1.65432	6.99907e-71	-1.69223
ADAMTS4	0.31427	0.0290034	0.219031	0.135503	-0.112882	0.520425	-0.209967	0.204567	0.0515142	0.765898	-0.205456	0.206171	0.0357961	0.886814	0.277239	0.0766578	0.4253	0.00332974	-0.280405	0.0765921	0.16778	0.272184	0.658842	1.0957e-05	-0.474054	0.0012053	0.498428	0.000981816	0.120642	0.45656	0.16846	0.265383	0.414132	0.00235585	-0.0346543	0.832212	0.172293	0.237455	0.0402981	0.824653	0.796501	5.99952e-08	0.309782	0.0527196	0.17904	0.269154	0.696709	3.75375e-06	-0.217111
ADAMTS6	-0.524576	0.000175775	-1.84627	6.18321e-33	0.63685	2.3054e-06	-0.15395	0.267022	-0.146497	0.300364	-2.14336	2.47357e-39	0.433315	0.00164735	0.00420439	0.987942	0.322355	0.0166065	-1.50165	1.10041e-22	0.566175	2.5419e-05	-0.280307	0.033214	-0.942955	1.41226e-09	0.754351	1.56454e-08	0.0342059	0.817409	-0.0526981	0.705504	0.585694	1.176e-05	0.758599	1.36165e-05	0.249671	0.0597499	0.11681	0.417485	0.756792	1.43154e-08	-0.795945	4.08937e-08	0.759228	1.19551e-08	0.0429956	0.751044	-0.348304
ADAMTS7	-0.0970317	0.611651	0.25577	0.106056	0.0787576	0.638171	-0.0299457	0.907322	-0.316813	0.0292103	-0.365385	0.0139946	-0.0445954	0.758576	-0.216728	0.144115	-0.528779	0.0020123	0.364805	0.0259817	0.17614	0.288647	-0.611092	0.000382413	0.458315	0.00448406	0.202548	0.21248	-0.00355447	1	-0.0434051	0.829393	-1.22003	6.26363e-15	-0.277709	0.0564176	-0.787171	1.37695e-07	-1.00779	1.5473e-10	-0.634826	0.000180684	-0.431702	0.0101592	0.186592	0.22703	-0.572836	0.0011569	-0.193984
ADAMTSL4	0.374069	0.00685539	0.680541	4.63055e-07	-0.133327	0.375452	-0.109513	0.453792	0.229723	0.110269	0.467924	0.000900815	-0.375185	0.011636	-0.407481	0.00702148	0.0700302	0.62975	0.754446	1.16997e-08	-0.14849	0.28876	0.488153	0.000516892	0.665196	2.61594e-07	0.245813	0.0830583	0.284775	0.0441211	-0.308063	0.0278627	0.149024	0.259172	0.595246	3.31233e-06	0.535426	0.000178073	0.308679	0.0334215	-0.0942801	0.499622	0.236619	0.0892713	-0.270738	0.056461	0.131227	0.384005	-0.0452693
ADAMTSL5	0.304566	0.0274007	0.0139713	0.974993	0.120636	0.420793	0.226196	0.102113	0.226114	0.102918	-0.201337	0.179518	-0.298841	0.048451	-0.112224	0.453561	-0.292212	0.0407221	-0.290803	0.0372633	-0.0315823	0.820298	-0.334358	0.0189372	-0.516901	0.000101884	-0.179285	0.185564	0.0784911	0.615279	-0.0406032	0.797425	-0.483935	0.000251468	-0.0550327	0.635736	0.301732	0.0373524	0.0344389	0.832589	0.00676149	1	-0.483306	0.00108376	-0.00446136	1	-0.0786094	0.577969	-0.752613
ADAR	1.24333	1.19197e-65	0.403296	4.10603e-08	1.53032	6.16288e-98	0.0532244	0.472159	1.59774	5.71351e-106	0.402566	6.11028e-08	1.51273	1.29478e-94	0.118633	0.11741	1.50359	2.09336e-94	0.660427	4.48002e-19	1.52314	1.89568e-96	-0.0927699	0.183097	-0.648933	8.00558e-20	1.40389	1.33772e-84	-0.0660321	0.387964	0.0919595	0.223303	-0.169631	0.0142938	0.18239	0.0116183	-0.0650706	0.353376	-0.0754726	0.323845	1.44879	1.52366e-88	0.284544	0.00013001	1.64655	5.84723e-114	-0.153923	0.0275594	-1.03118
ADARB1	0.163685	0.147869	0.237406	0.0310916	-0.484921	0.000104147	-0.376848	0.00132902	0.467729	1.55746e-05	0.409394	0.000212766	-0.531372	1.10006e-05	-0.382063	0.00182792	0.62264	8.49123e-09	1.0116	1.35609e-21	-0.288758	0.0182402	1.05178	5.4784e-20	0.792153	1.69756e-15	0.03227	0.801895	-0.0558025	0.632602	-0.434813	0.000384138	0.0152096	0.907864	0.462534	1.55501e-06	0.10294	0.373727	-0.139686	0.244783	0.509577	2.03808e-06	0.646129	1.20581e-09	-0.0992554	0.386662	0.999717	1.69056e-17	0.487684
ADAT1	0.334268	0.0142571	0.180072	0.183027	-0.100339	0.503773	0.275699	0.0407267	0.0645568	0.65706	0.0299905	0.845896	-0.311089	0.0349485	0.354269	0.0119336	0.216583	0.114882	0.0350841	0.810348	0.0980886	0.481388	0.320086	0.020922	-0.296027	0.0328557	-0.174448	0.190684	0.00315907	0.98025	0.159073	0.246526	0.177965	0.173175	0.0310205	0.826891	0.43513	0.0020942	0.0259226	0.894234	0.426897	0.00183858	0.257279	0.067343	-0.152961	0.289913	0.399509	0.00462607	-0.204697
ADCK2	0.700436	0.000197995	0.423027	0.0280043	0.440029	0.0268662	0.418891	0.0301804	0.373845	0.0475634	-0.0598965	0.773452	0.0808156	0.717046	-0.0529893	0.818245	0.459348	0.0145615	0.175365	0.380658	0.338618	0.0776639	0.170107	0.356115	-0.374206	0.0371914	0.0706183	0.733674	0.150832	0.48544	0.276156	0.152558	0.0234236	0.903486	0.173212	0.386113	0.195736	0.309992	-0.0620624	0.783374	0.275229	0.125081	0.158792	0.391994	-0.0372351	0.896106	0.102461	0.57592	-0.274299
ADCK3	0.103023	0.584996	0.438398	0.0105717	0.322006	0.0732224	-0.167412	0.40345	0.0323197	0.920488	0.583686	0.000482212	0.587358	0.000788446	-0.285434	0.151528	0.760206	3.59461e-05	0.882863	1.50784e-06	0.851434	3.80965e-06	0.0738228	0.6888	0.415652	0.0109729	0.654665	0.000114172	-0.364245	0.071297	-0.0214797	1	0.275461	0.0798824	-0.153241	0.315752	-0.188399	0.244054	-0.452305	0.0299324	-0.0772261	0.660705	0.605574	0.000172187	0.341909	0.0407001	-0.262571	0.133986	0.639259
ADCK4	-0.158889	0.422906	0.220379	0.248572	-0.482675	0.0190206	0.00480003	1	-0.13206	0.535085	0.74456	5.96526e-05	-0.477205	0.021235	-0.0516467	0.840885	-0.18334	0.363547	0.413117	0.036683	-0.344912	0.0978926	0.162735	0.435264	0.435383	0.0216185	-0.486438	0.0148637	-0.136651	0.504717	0.0452726	0.818803	-0.222421	0.251526	-0.502568	0.00376977	-0.0387715	0.87887	-0.17107	0.415862	-0.334459	0.0828635	-0.142979	0.47061	-0.391646	0.045236	0.218674	0.313726	0.0863164
ADCK5	-0.0183879	0.878216	-0.205328	0.293925	-0.276796	0.183844	0.13255	0.526143	0.00610616	1	-0.0016182	1	0.0314392	0.953516	0.307011	0.13451	-0.0525629	0.869237	-0.16848	0.410864	-0.21175	0.316717	0.0825229	0.733313	-0.29191	0.133204	-0.486141	0.0120829	-0.141745	0.503436	0.240653	0.205863	-0.0643827	0.803781	-0.172598	0.352822	-0.248919	0.236026	-0.00569422	1	-0.381174	0.0371066	-0.215233	0.253057	-0.346866	0.0547587	0.183238	0.415426	0.0907304
ADCY3	0.180325	0.0415854	-0.112123	0.221082	0.265275	0.00306966	0.231243	0.00831714	0.0667387	0.469831	-0.0439384	0.652287	0.199519	0.0293178	0.241773	0.00774211	-0.0610834	0.506011	-0.189306	0.0380944	0.195105	0.0287227	-0.283692	0.00133522	-0.326965	0.00022196	0.00653721	0.948852	0.0426705	0.643087	0.240418	0.00635203	-0.141608	0.104023	-0.159154	0.0699622	-0.0181987	0.857093	-0.0137817	0.884917	0.135832	0.133712	-0.11375	0.22566	0.355529	6.70137e-05	-0.304824	0.000712423	-0.469457
ADCY6	0.197931	0.0622717	0.147407	0.164273	-0.119114	0.280968	-0.203292	0.0592988	0.332369	0.00224476	0.0989432	0.368431	-0.0721642	0.510463	-0.2167	0.054802	0.10599	0.335749	0.339767	0.00191947	0.0345232	0.759319	-0.156877	0.148341	-0.240144	0.0237654	-0.144171	0.185143	-0.381978	0.000498701	-0.00216334	0.996824	-0.313651	0.00307599	0.153564	0.156442	0.019425	0.852264	-0.0872611	0.439815	0.0715414	0.511706	-0.0690522	0.524371	-0.00150904	0.994371	0.10829	0.32699	-0.34935
ADCY7	0.600581	5.22287e-07	-0.00148672	1	-0.108957	0.436668	-0.214098	0.10529	0.877321	2.95833e-12	0.438406	0.000884208	-0.146208	0.307377	-0.188941	0.208343	0.299262	0.0155054	-0.22803	0.0810736	-0.378248	0.00451598	0.470975	0.000171704	-0.765882	2.33687e-10	-0.101423	0.463169	0.0627471	0.628403	-0.341439	0.0120211	-0.279781	0.0118387	-0.368171	0.00281974	0.0662575	0.655361	0.298261	0.033001	-0.108017	0.411798	-0.241322	0.0802032	-0.503949	0.000327946	-0.218555	0.112141	-1.06143
ADCY9	-0.4832	4.53289e-07	-0.147354	0.121199	-0.486427	5.31416e-07	-0.139986	0.141368	-0.164549	0.09396	0.243858	0.0118024	-0.18342	0.0660594	-0.168229	0.0910933	-0.301888	0.00254396	0.290816	0.00308293	-0.415326	4.17617e-05	-0.411094	3.73472e-05	0.178378	0.0657001	-0.870994	5.2277e-19	-0.595633	9.34839e-10	-0.117179	0.252782	-0.351606	0.000315085	-0.1673	0.0779694	-0.446166	8.42377e-06	-0.214253	0.0321602	-0.306029	0.00136739	-0.298553	0.00185872	-0.336727	0.000437255	0.100466	0.308367	0.104708
ADD1	-0.00230235	0.979926	-0.0300054	0.645358	0.155471	0.0164509	0.191052	0.00269043	0.0283535	0.666667	0.141856	0.030181	0.1533	0.0192039	0.146203	0.0267776	-0.162425	0.012702	-0.000260868	0.994345	0.047488	0.468182	-0.368982	1.11042e-08	-0.049045	0.439985	-0.194651	0.00214533	-0.051086	0.437794	0.131188	0.0433465	-0.13706	0.0319071	-0.0883983	0.166	-0.0520936	0.412833	0.0537189	0.422716	-0.32478	6.66956e-07	-0.260804	6.53363e-05	0.130526	0.0425134	-0.521441	1.94982e-15	-0.299695
ADD3	0.2097	0.0131038	0.458509	3.75294e-08	0.258462	0.0027386	0.002281	0.983821	0.211208	0.0132323	0.499243	3.09065e-09	-0.00981305	0.904132	-0.13676	0.124976	0.243856	0.00476901	0.522662	1.08919e-09	-0.00947069	0.926475	-0.155901	0.065224	0.17168	0.0385073	-0.153043	0.0752798	-0.141288	0.111624	-0.0213161	0.812997	-0.185489	0.0236865	-0.194712	0.0167724	-0.21779	0.0124892	-0.218125	0.0148823	-0.101305	0.260149	0.332697	0.000107863	0.128615	0.139009	-0.5295	1.36973e-09	-0.046738
ADGRA2	-1.11642	1.49823e-15	-0.210869	0.12597	-0.121958	0.377766	-0.0959503	0.486896	-0.738514	1.04288e-07	0.66499	1.37067e-06	-0.141654	0.305001	-0.108986	0.430571	-1.00845	5.97065e-13	0.417687	0.00246315	-0.128839	0.352027	-1.09029	7.3289e-15	1.33031	2.3868e-21	-0.236685	0.0859323	-0.203794	0.140269	-0.210984	0.127453	-0.453947	0.00113544	-0.431309	0.00161192	-0.17119	0.215327	-0.184003	0.183496	-1.33481	3.00898e-21	-1.17674	5.60163e-17	-0.14598	0.28951	-1.30067	3.41186e-20	-0.148145
ADGRA3	-0.882648	3.34388e-11	-0.203202	0.114702	-0.338465	0.00994066	-0.0542473	0.673798	-1.3203	1.11447e-23	-0.952465	1.90336e-13	-0.192277	0.128099	0.0343326	0.791565	-0.0799468	0.531462	0.0409569	0.738726	0.286921	0.0221451	0.502589	0.000104215	1.16768	6.51511e-19	0.585239	2.77902e-06	0.244056	0.0583059	0.193452	0.126395	1.01387	5.74163e-15	0.766915	2.37217e-09	0.252676	0.0423192	-0.226521	0.0752062	0.070766	0.570237	0.251928	0.0400895	0.354441	0.00371513	0.859754	3.01095e-11	1.58511
ADGRB2	-0.499771	0.000518896	0.259918	0.0504163	0.00980443	0.943004	0.192239	0.148606	-0.704438	4.72083e-07	0.452315	0.000475836	-0.189542	0.169796	-0.0799388	0.568103	-0.759005	1.24208e-07	0.254443	0.0605303	-0.0428801	0.772705	-0.682135	2.83067e-06	0.840906	1.19597e-09	-0.148453	0.272802	0.0866649	0.53327	-0.00335375	1	-0.226965	0.120084	-0.370257	0.00282083	-0.0257062	0.864619	-0.172362	0.21295	-0.611305	1.74612e-05	-0.102673	0.458888	-0.160241	0.243002	-0.544392	0.000232723	0.473777
ADGRD1	0.963692	1.53667e-07	2.12072	1.22051e-32	1.45559	1.50419e-15	0.0812942	0.674648	1.25712	3.08357e-12	1.96064	3.7577e-28	1.16408	1.62707e-10	-0.205734	0.295587	1.03809	6.76263e-07	2.51667	1.79849e-37	1.34269	6.98346e-11	-1.27738	6.16309e-13	0.693369	3.41035e-05	0.401732	0.0315483	-0.859667	7.47181e-05	-0.196399	0.374892	-1.3465	1.13861e-14	-0.571231	0.000395934	-0.948726	5.91957e-08	-1.12709	1.23436e-07	1.54228	4.05435e-16	1.78171	2.97425e-21	1.22769	1.73133e-10	-0.384518	0.0252151	0.346954
ADGRE5	0.597735	1.06509e-14	0.286241	0.000271559	0.402689	4.84859e-07	0.320643	4.372e-05	0.666311	3.22701e-17	0.196579	0.0158771	0.387849	2.25095e-06	0.381263	3.54597e-06	0.574696	4.41796e-14	-0.162715	0.0427949	0.215403	0.00630281	0.350534	3.37909e-06	-0.581919	3.27484e-14	0.073299	0.339933	0.178532	0.0279241	0.16126	0.0411614	0.133298	0.064849	-0.134387	0.0817497	0.0524609	0.492739	0.224905	0.00746417	0.567285	1.88322e-13	-0.00451199	0.973962	0.229494	0.00370525	0.160686	0.0364179	-0.606146
ADGRG6	1.39369	3.52372e-16	1.07579	5.50372e-10	0.39794	0.0326406	0.646829	0.000278261	0.784687	3.42301e-06	0.101386	0.612526	0.162639	0.365405	0.453279	0.00938986	0.805584	9.6493e-07	-0.235538	0.205084	0.422505	0.0129612	0.969671	8.18904e-09	-1.06718	1.54191e-10	0.337798	0.0413409	0.562026	0.00251906	0.534642	0.00146006	0.12626	0.418177	-0.231592	0.209011	0.365228	0.0287909	0.105344	0.579413	1.34256	5.67981e-14	1.19775	4.15432e-11	0.439026	0.0225986	0.634515	0.000250626	-0.505922
ADGRG7	-0.528769	0.000729229	0.0748403	0.658294	-0.0988288	0.535688	0.114047	0.470721	-0.313608	0.0792434	-0.0795115	0.658412	0.0302613	0.873019	0.0850071	0.652255	-0.0460899	0.794023	0.25128	0.143774	0.367084	0.0318885	-0.589474	0.000310603	0.137837	0.37591	-0.389179	0.011993	-0.642173	9.80528e-05	0.322821	0.0581287	0.0822637	0.674822	0.145547	0.362428	0.15157	0.388352	-0.185235	0.306147	-0.0155873	0.930054	0.353604	0.0306281	0.0475469	0.796231	-0.379822	0.0201168	0.419278
ADH5	0.144167	0.0779827	0.291337	0.000283799	0.025396	0.767781	0.0857773	0.292802	0.2171	0.00720072	0.606107	3.67023e-14	0.0866052	0.290698	-0.0155832	0.859107	-0.0474958	0.558123	0.238531	0.00308236	-0.169069	0.0386486	0.0320434	0.698499	0.199301	0.0115488	-0.149912	0.0631113	0.104934	0.20324	-0.0365075	0.658697	-0.193722	0.0139004	-0.296703	0.000140702	-0.1848	0.0224995	0.0708747	0.392642	-0.0767229	0.342898	-0.0266678	0.741027	-0.0724682	0.370921	-0.0533912	0.51839	-0.122108
ADI1	-0.245194	0.00127602	0.256784	0.000400802	0.267058	0.000328895	0.0878904	0.231127	-0.109568	0.173703	0.366139	1.83647e-06	0.31923	4.0443e-05	-0.0111493	0.901476	-0.362045	2.33566e-06	0.240099	0.00139598	0.232066	0.00189792	-0.654912	2.28569e-18	0.459491	5.76217e-10	0.118373	0.101909	-0.025806	0.753569	-0.0178225	0.829838	-0.0395681	0.597891	0.0868684	0.235124	0.125741	0.0869264	0.212902	0.00738617	-0.296556	7.32524e-05	-0.00149095	0.992628	0.27728	0.000116571	-0.503946	1.98556e-11	0.303368
ADIPOR1	0.194564	0.00651103	0.277052	8.68943e-05	0.215251	0.00326266	-0.0714848	0.324717	0.0622115	0.401489	-0.0872922	0.246757	0.114365	0.128525	-0.100397	0.188356	0.0110321	0.888009	0.109993	0.130902	0.0564531	0.443743	-0.173157	0.0152198	-0.0535038	0.455721	0.159005	0.0257604	0.0310649	0.684371	-0.0872252	0.245423	-0.0347371	0.627268	0.213732	0.00273446	-0.0414706	0.581958	0.0164426	0.835004	0.25282	0.000299048	0.307272	1.11107e-05	0.165699	0.0186915	0.105451	0.137768	0.180596
ADIPOR2	0.320864	0.000309782	0.280596	0.00174901	-0.0559258	0.581387	0.14972	0.0976603	0.0723054	0.442682	0.0439467	0.650869	-0.111546	0.245156	-0.00107232	1	0.0777399	0.393801	0.0946917	0.303953	-0.0118772	0.91436	0.250004	0.00686805	-0.109833	0.205056	-0.0452597	0.622157	0.116335	0.213379	0.029652	0.759811	0.0346852	0.694609	0.0799967	0.371376	0.128922	0.164046	0.0292486	0.774852	0.229885	0.00927961	0.437127	6.663e-07	0.109751	0.216451	0.351239	0.000149458	0.181699
ADIRF	0.620719	0.00995844	0.162156	0.555501	-0.0266613	0.950924	0.272478	0.297056	0.557184	0.0178412	0.822666	0.000420895	0.0698617	0.831884	0.107144	0.707596	0.518398	0.0137259	0.397862	0.0688432	0.198691	0.367349	1.44484	4.35386e-10	0.677036	0.00187714	0.826113	0.000215469	0.899616	0.000226198	0.0731478	0.769029	0.565985	0.00508034	0.179858	0.388493	0.733508	0.00100909	0.604475	0.0126062	0.512499	0.0595129	-0.0210829	1	0.540722	0.041304	0.175651	0.519937	-1.00528
ADK	-0.119003	0.277863	-0.170935	0.111819	0.224612	0.0396486	0.162149	0.133044	-0.389186	0.00033748	-0.453448	3.98291e-05	0.16661	0.115851	-0.0183791	0.871419	-0.408354	9.25844e-05	-0.589777	4.00012e-08	-0.0853208	0.407416	-0.260286	0.0143395	-0.0981024	0.355813	0.125219	0.223656	0.372676	0.000478969	0.0435519	0.697962	0.177303	0.0933507	0.0601278	0.604936	-0.0554775	0.58307	0.196449	0.0680524	-0.263767	0.0176124	-0.0980272	0.373726	0.203448	0.0530624	-0.501733	6.42473e-06	0.00761316
ADM	-0.459822	0.000304758	0.723386	9.22783e-09	-2.30357	9.67078e-61	-0.145285	0.25225	0.302495	0.0184586	0.967903	3.9894e-14	-1.47073	5.08604e-27	-0.237684	0.0685724	-0.164443	0.199704	1.211	1.91339e-21	-1.73498	4.02991e-37	1.84918	2.96697e-40	1.38084	2.2235e-27	-1.87972	1.07998e-44	-0.289989	0.0232309	-0.314199	0.0146804	-0.266746	0.0356717	0.443293	0.000383958	-0.0640434	0.650467	0.200192	0.122408	0.11148	0.379461	1.41323	6.2377e-29	-2.39348	3.05576e-66	2.42972	2.80248e-67	1.88772
ADM2	-2.08048	2.51766e-13	-3.6269	3.8844e-30	-1.69155	1.69688e-09	-0.780319	0.00354579	-1.95219	2.128e-12	-2.66408	6.64578e-20	-1.53871	2.11698e-08	-1.15145	2.11221e-05	-0.821875	0.00244437	-2.29436	1.10239e-14	-1.64345	7.46384e-09	0.550443	0.0530444	-0.533523	0.0850957	-1.18267	3.05859e-05	-0.319359	0.231192	-1.35245	1.67867e-06	0.579855	0.0382207	-0.180922	0.575339	-0.65528	0.0224041	-0.550516	0.0382689	-0.516367	0.0519476	-1.78365	2.43886e-10	-2.00398	2.12154e-12	1.0656	0.000158021	0.187141
ADNP	0.121728	0.206422	-0.0146885	0.893866	-0.903835	7.28408e-18	-0.0811724	0.411976	0.0607626	0.536368	0.0162226	0.872612	-0.521253	2.15898e-07	-0.022039	0.830884	0.280575	0.00364334	0.0936056	0.344807	-0.455547	6.99476e-06	1.08759	2.78984e-26	-0.124969	0.196315	-0.471235	2.05763e-06	-0.0968459	0.334699	0.0894763	0.369108	0.0522941	0.578948	-0.0901361	0.346701	-0.101807	0.330865	-0.167514	0.0936078	0.0216387	0.849585	-0.0336681	0.730997	-0.728311	2.8447e-13	0.975513	9.10883e-21	-0.105361
ADNP2	0.38769	0.000889206	-0.131499	0.302365	-0.684279	8.61762e-07	-0.164129	0.19139	0.436884	0.000199219	-0.158097	0.236145	-0.222019	0.0959124	-0.0191626	0.900857	0.66652	4.28844e-09	-0.0833841	0.49296	-0.410893	0.00145307	1.44262	1.10763e-30	-0.379315	0.000917603	-0.155024	0.236465	0.0917622	0.484854	-0.0759444	0.53943	0.237895	0.0195858	0.0829653	0.547873	-0.180625	0.165121	0.00824688	0.949617	0.477323	3.44976e-05	0.174352	0.149985	-0.836766	7.43591e-10	1.19862	5.03905e-20	-0.176307
ADO	0.00834343	0.964433	-0.0711219	0.485035	-0.664736	5.44347e-09	-0.0594809	0.559194	0.00489942	0.982569	-0.201101	0.0559483	-0.604159	4.6081e-08	0.0512703	0.637704	0.0329893	0.756418	-0.0932031	0.415412	-0.631741	1.58973e-08	0.716893	9.44679e-11	-0.0824199	0.44933	-0.553166	2.80834e-07	0.0191302	0.885603	-0.0170005	0.871315	-0.0597132	0.560303	0.0200997	0.80289	-0.115367	0.351506	-0.0877927	0.412013	0.0232381	0.843957	-0.0899274	0.398544	-0.67536	4.82594e-10	0.722529	1.70605e-10	-0.0637242
ADORA2A	0.112575	0.809978	2.04413	3.19703e-07	-0.791475	0.0886472	-1.2517	0.00623948	0.829263	0.101596	1.26474	0.00936138	-0.255639	0.672125	-0.511206	0.424719	1.03437	0.0159604	2.09685	5.65612e-07	-1.3907	0.00615395	1.31901	0.00277553	1.47758	0.000188756	-0.647332	0.262307	-0.506969	0.271374	-0.10489	0.857446	1.06165	0.0106014	1.6884	2.48472e-05	-0.279331	0.740473	0.855078	0.107429	2.29709	3.15111e-09	2.24132	6.59068e-09	-0.573176	0.169992	3.66466	1.49636e-17	2.70521
ADORA2B	0.508579	0.0576077	0.849183	0.00137291	-1.03284	0.00379105	-0.411087	0.213976	0.794392	0.00125116	0.788024	0.00194568	-1.12091	0.000718945	-0.502382	0.105853	1.07306	3.80796e-06	0.815382	0.000769336	-1.3385	2.19443e-05	2.55511	2.61702e-19	0.755634	0.00141759	-0.479442	0.174596	0.448444	0.137611	-0.0558539	0.89493	0.371303	0.068866	0.119978	0.60418	-0.124767	0.828346	0.0925238	0.770933	0.627044	0.0140827	0.547057	0.0347707	-1.63798	2.04773e-06	1.88534	2.75625e-09	0.264056
ADPGK	0.635077	4.13296e-10	0.418707	4.68506e-05	0.279595	0.00867061	-0.061635	0.59497	0.592467	2.61988e-08	0.354581	0.0012591	0.296497	0.00777764	0.249816	0.0268558	0.469223	4.73654e-06	0.398712	0.000147538	0.373727	0.000355471	0.263216	0.00995707	-0.162757	0.0986997	0.508975	6.49165e-07	0.0735964	0.487143	0.0319491	0.792697	0.0782256	0.422876	0.245604	0.0132894	0.278693	0.0063097	0.201454	0.0750636	0.865557	3.1551e-18	0.598118	4.11758e-09	0.32652	0.00161974	0.617835	7.27532e-10	-0.0050562
ADPRHL2	0.806973	8.21741e-14	0.339287	0.00310851	1.5654	2.12899e-53	0.137496	0.24668	0.747407	6.2607e-12	0.04665	0.74728	1.33975	6.13262e-38	0.0653805	0.626209	0.401374	8.35132e-05	-0.254024	0.0294289	1.06196	7.45797e-29	-0.709834	4.20416e-16	-0.606736	7.26213e-09	1.37881	1.18072e-48	0.454247	0.000136168	-0.0545809	0.611483	-0.0241608	0.779613	0.0211915	0.816885	0.0440336	0.581694	0.321836	0.00918985	0.609795	1.82106e-08	0.374312	0.000997674	1.49271	5.035e-55	-0.860576	4.69854e-21	-0.337559
ADPRM	-0.33585	0.153712	-0.365805	0.127536	0.0222177	1	-0.555284	0.0216182	0.153105	0.525282	0.22951	0.41424	0.0467169	0.899361	-0.243568	0.409272	-0.0759606	0.815642	0.324617	0.182656	0.184375	0.458461	-0.418876	0.0824485	0.339835	0.146882	0.419009	0.0858439	-0.32063	0.194746	-0.393804	0.122829	-0.163509	0.473695	0.160757	0.487835	0.203282	0.440143	0.0655798	0.895621	-0.131511	0.60097	0.0822511	0.778315	0.321397	0.175653	-0.466263	0.0576102	0.105468
ADRA1D	-0.747221	6.64562e-05	-0.858111	6.26297e-06	0.770765	7.9917e-06	-0.215436	0.227288	0.0552278	0.877576	-0.0414796	0.913861	1.67014	6.56447e-17	0.294883	0.224554	-0.496129	0.00496799	-0.913205	8.14921e-07	1.07544	2.75069e-11	-0.97207	1.19689e-08	0.12882	0.530657	1.58584	3.48922e-22	0.294855	0.102128	0.166186	0.33911	0.92732	1.06008e-06	0.606754	0.0035568	0.883574	2.56667e-08	1.47811	7.67409e-13	-0.996223	1.72449e-06	-0.90642	1.2167e-05	0.807297	3.92916e-06	-2.10189	3.91957e-27	-0.494323
ADRBK1	0.344631	0.00270368	0.257396	0.0262777	-0.0260425	0.85275	0.161078	0.170218	0.138468	0.239658	-0.0499039	0.696911	-0.0774159	0.536943	0.130966	0.267841	0.126458	0.274435	-0.271033	0.0203304	0.0190858	0.888024	0.369125	0.00163671	-0.39905	0.000480664	0.0746353	0.517836	0.216617	0.0691504	0.00182664	0.987667	0.0127244	0.913857	-0.196404	0.0846909	0.121239	0.311595	0.0247327	0.833843	0.289516	0.0118053	0.352784	0.00212037	-0.182649	0.124766	0.377626	0.00142057	0.0702343
ADRM1	-0.269845	0.00499349	-0.315045	0.000945529	0.30104	0.00134199	0.201858	0.0293348	-0.120381	0.206824	-0.321437	0.00105786	0.315701	0.000923815	0.272004	0.00454088	-0.305783	0.000982777	-0.489917	2.04589e-07	0.032393	0.733173	-0.360943	9.91449e-05	0.0258055	0.832535	0.0764219	0.401243	0.245881	0.00886684	0.115022	0.2141	0.120216	0.190984	0.137133	0.168947	0.0222996	0.809586	0.305603	0.00145707	0.116453	0.205938	0.0630242	0.507423	0.196614	0.0335295	-0.151324	0.108008	0.366136
ADSL	0.13416	0.147083	0.0122988	0.921474	0.176934	0.0697485	0.210743	0.0209444	-0.166957	0.0558804	-0.265734	0.00309479	-0.135505	0.123847	-0.0125751	0.891588	-0.107261	0.222887	-0.462946	4.64822e-07	0.0583608	0.519085	0.0617231	0.501724	-0.251195	0.00506375	0.193551	0.0221333	0.345913	0.00018979	0.119843	0.186377	-0.0605459	0.466935	-0.317466	0.000340736	0.073632	0.389878	-0.120232	0.184008	-0.207875	0.0222319	-0.185384	0.039734	-0.192136	0.0305972	-0.111758	0.257387	-0.0464894
ADSS	-0.116448	0.285269	-0.317404	0.00398721	-0.0541584	0.624659	-0.0398428	0.714142	-0.318693	0.00366735	-0.484983	1.14853e-05	-0.0565505	0.623574	0.0315291	0.780084	-0.38558	0.000417573	-0.566004	4.18126e-07	-0.177454	0.105738	-0.139045	0.213067	-0.257193	0.0229486	0.0547618	0.617735	0.192372	0.082339	-0.0939319	0.383794	-0.0547077	0.619962	-0.0688451	0.570123	-0.108724	0.313751	0.0121799	0.921013	0.050756	0.641861	-0.122484	0.268616	-0.0863601	0.433166	0.145621	0.187222	0.0346706
AEBP1	-0.234571	0.0204241	-0.47003	3.54523e-06	0.119872	0.235567	-0.109948	0.277153	0.0570547	0.573601	-0.0625266	0.537972	0.0932753	0.357282	-0.140901	0.164846	-0.267064	0.00865157	-0.117808	0.245866	-0.00173631	0.987149	-0.93264	6.40093e-20	-0.428941	2.36366e-05	-0.437492	1.59687e-05	-0.545702	7.96014e-08	-0.101579	0.317617	-0.716439	1.82775e-12	-0.4476	1.021e-05	-0.48733	1.56702e-06	-0.392317	0.000114713	-0.237963	0.0187859	-0.779313	2.26645e-14	0.129527	0.200221	-0.523569	2.46402e-07	-0.710476
AEBP2	0.391374	0.000181588	0.23305	0.0283865	-0.0316967	0.822275	0.0804863	0.454918	0.439108	4.93301e-05	0.415202	0.000181844	0.243658	0.0355399	0.0402383	0.77029	0.402162	0.000134111	0.411191	0.000127553	0.373804	0.000557414	0.460846	1.4734e-05	0.0468238	0.663166	0.320328	0.00182767	0.0269861	0.825996	-0.0186999	0.903561	-0.00472624	0.964622	0.028216	0.773638	0.162364	0.113533	0.0322185	0.842309	0.167318	0.122499	0.216181	0.04311	-0.228906	0.0451241	0.267389	0.0179686	-0.106804
AEN	0.375189	0.0049339	0.607047	3.85288e-06	0.377254	0.00502676	0.0414575	0.777045	0.222785	0.0951988	0.301041	0.0231998	0.125175	0.377775	-0.232975	0.093269	0.431082	0.000936847	0.583466	7.5619e-06	0.174831	0.194351	0.295104	0.0235282	0.449584	0.000414085	0.374673	0.00424649	0.241282	0.0756746	0.0185479	0.895713	0.27562	0.028976	0.349748	0.00612551	0.116968	0.359246	0.0673101	0.637444	0.417766	0.00137593	0.590129	5.61979e-06	0.199123	0.13279	0.179145	0.180361	0.353598
AES	0.0563046	0.487238	0.158685	0.0480965	0.0458328	0.575988	-0.0310802	0.703768	0.283907	0.000472243	0.343673	2.33835e-05	0.0476767	0.561589	-0.0134809	0.873827	0.0041211	0.965723	0.11638	0.154795	-0.0948131	0.242961	-0.011787	0.888001	0.0900018	0.265727	-0.0338084	0.677496	0.0299249	0.712362	-0.000295054	0.999621	-0.120601	0.129061	-0.0681078	0.386826	0.0166951	0.846795	0.159184	0.0535197	-0.0453962	0.573665	0.0558265	0.493674	0.00979034	0.910368	-0.0319549	0.699963	0.0587963
AFAP1	-0.425939	4.87651e-07	-0.442689	1.64423e-07	1.17265	3.91329e-45	0.0336933	0.6867	-0.278439	0.001076	-0.541648	2.89038e-10	1.02399	2.66061e-34	-0.00303674	0.973858	-0.0688074	0.412829	-0.424911	5.38597e-07	0.931046	3.39864e-29	-1.18528	1.93314e-46	0.0572114	0.506726	0.953542	6.96069e-31	0.0561849	0.504086	-0.179644	0.0324494	0.389243	3.43571e-06	0.296347	0.000554907	0.0866604	0.287168	0.179606	0.0348754	0.127567	0.128334	-0.452187	1.06525e-07	1.21699	1.02099e-48	-1.11593	3.06235e-41	-0.0970979
AFF1	0.389334	0.000405701	0.689991	1.77061e-10	1.64942	2.69538e-53	-0.0498266	0.677774	0.317395	0.00471166	0.370712	0.00101815	1.34199	1.0618e-34	-0.108769	0.367154	0.405739	0.000223923	0.686024	3.47875e-10	1.3128	3.60979e-35	-1.17354	1.32876e-30	0.366879	0.000468395	1.43283	9.82615e-43	0.0701719	0.533272	0.0547174	0.635449	0.164735	0.120752	0.391708	0.000185371	0.0471831	0.645004	0.0763826	0.522695	0.687712	1.62268e-10	0.933563	2.0162e-18	1.67288	1.34905e-58	-0.911067	4.10736e-19	0.594902
AFF3	-1.3161	3.77345e-11	-1.25084	2.53503e-10	-1.06849	7.72529e-08	-0.693954	0.000325859	-1.20843	1.20996e-09	-0.675368	0.000547078	-0.757531	0.000124926	-0.575102	0.00343852	-0.973004	2.51931e-06	-0.576529	0.00512637	-0.598908	0.00355503	-0.669525	0.00141146	-0.0255292	0.913478	-0.67007	0.000869323	-0.765038	9.29437e-05	-0.399541	0.0479211	-0.476602	0.0215163	-0.613173	0.00241766	-0.553346	0.00617401	-0.71193	0.000317564	-1.03094	2.18294e-07	-1.50687	1.90515e-13	-0.818793	3.12661e-05	-0.161029	0.444614	-0.38944
AFF4	0.21223	0.0139307	-0.0719695	0.409635	0.711401	1.50625e-16	-0.0332352	0.705198	0.229887	0.00850912	-0.138904	0.115057	0.766627	1.19449e-18	-0.0196835	0.826867	0.356594	4.00113e-05	0.0270382	0.755367	0.706466	3.60852e-16	-0.540521	2.43637e-10	-0.370903	1.87163e-05	0.553994	9.97123e-11	-0.185709	0.0343111	0.0757857	0.389926	0.100389	0.240431	0.139625	0.108777	-0.0864826	0.307652	-0.0263185	0.76794	0.555228	1.16903e-10	0.0567071	0.514848	0.856149	2.10772e-23	-0.280424	0.000996979	-0.27977
AFG3L2	-0.0933267	0.273876	-0.0719718	0.406342	-0.193746	0.0302338	0.0494709	0.567387	-0.0642097	0.466153	-0.0193013	0.84653	-0.0592992	0.527626	0.0918295	0.308685	-0.0797507	0.358109	-0.139444	0.102907	-0.112373	0.201908	0.11343	0.198588	-0.0466908	0.574393	-0.162417	0.0562951	-0.000570556	1	0.0183266	0.827927	0.00728201	0.939098	-0.097323	0.23338	-0.0302507	0.720362	0.0228216	0.811624	-0.0666771	0.455798	-0.0777176	0.382646	-0.138548	0.115121	0.0584611	0.515974	-0.0530039
AFMID	-0.347993	0.0425828	-0.20887	0.207067	-0.0638823	0.715114	-0.216116	0.192977	-0.115346	0.541344	0.0952152	0.580202	-0.183676	0.320512	-0.191413	0.3131	-0.333078	0.0418456	-0.162583	0.331938	-0.0825658	0.635639	-0.0975937	0.580046	0.357001	0.039016	0.305148	0.0613217	0.171573	0.322391	-0.641943	0.000188221	0.208365	0.228431	0.16825	0.334621	0.527188	0.00179425	0.42596	0.0154067	0.457606	0.00238616	-0.216221	0.198083	-0.0953122	0.587598	0.600193	0.00014516	0.210516
AFTPH	0.126292	0.251246	0.151053	0.172039	0.295441	0.00918628	0.109531	0.317905	0.0278072	0.794566	-0.0477514	0.672908	0.321094	0.00407242	-0.166688	0.167538	0.209016	0.0620916	0.10476	0.36451	0.119739	0.305938	-0.0646841	0.564902	0.000228063	1	0.0319692	0.787624	0.0217551	0.853026	-0.226373	0.0616646	0.0751571	0.504685	0.0464604	0.66353	-0.307424	0.00410027	-0.106046	0.382721	0.330896	0.00262052	0.458486	2.05186e-05	0.384733	0.000352855	0.0732152	0.527639	0.36998
AGA	0.184167	0.0907663	0.211856	0.0586927	-0.0780412	0.539261	-0.177509	0.126158	0.0866262	0.454822	0.382461	0.000890801	0.145283	0.23204	-0.0520092	0.709153	-0.0148998	0.899738	0.218327	0.0483721	-0.138014	0.244713	0.192485	0.0987871	0.163512	0.13697	0.168832	0.148842	0.129333	0.269172	-0.0504431	0.675357	0.116632	0.29425	0.0540137	0.625372	-0.0651617	0.560942	0.218126	0.0785645	-0.231126	0.0446606	-0.157162	0.177574	-0.0112108	0.961477	0.0426662	0.727993	-0.145583
AGAP12P	0.264264	0.116918	0.151042	0.379825	0.460236	0.00484674	0.15053	0.379825	0.220673	0.206587	0.289254	0.0790231	0.159014	0.371366	0.295772	0.0921166	-0.144192	0.414734	0.248626	0.120501	0.301459	0.0610052	-0.576829	0.000283197	0.0120202	0.910058	0.178596	0.258387	0.0276359	0.915495	0.0940334	0.596588	-0.206139	0.200059	0.118132	0.454731	0.301195	0.0586365	0.158723	0.393594	-0.0672074	0.689846	-0.0776072	0.659146	0.363982	0.0203544	-0.515778	0.00143242	-0.330202
AGAP3	-0.146584	0.178501	-0.10075	0.359413	-0.522579	4.18799e-06	0.112596	0.29064	-0.087432	0.425468	-0.143708	0.201371	-0.28084	0.0124204	0.0239965	0.844624	-0.226366	0.0404982	-0.105171	0.334244	-0.417824	0.000209192	0.212383	0.0617802	-0.0424347	0.693047	-0.61428	1.96775e-08	-0.0838431	0.457058	0.0558077	0.618423	-0.136033	0.213443	0.0414451	0.739359	-0.134076	0.243323	0.00290636	0.994917	-0.398625	0.000214788	-0.181651	0.0902604	-0.368811	0.000622402	0.269843	0.018751	0.110811
AGAP4	0.203419	0.0876336	0.0353642	0.779556	0.402016	0.000598164	0.0520339	0.696431	0.106601	0.393303	0.0778392	0.53687	-0.024398	0.850968	0.0178776	0.89964	0.0886622	0.4772	0.256231	0.0343272	0.311097	0.00996978	-0.429452	0.000156426	-0.063251	0.623125	0.143005	0.210336	-0.116067	0.363335	0.132617	0.318642	-0.138267	0.233809	0.058086	0.596846	0.215192	0.0638297	-0.1203	0.370422	0.0168039	0.887466	-0.0510211	0.682217	0.300843	0.00880313	-0.384764	0.00092578	-0.253985
AGAP5	0.0556026	0.7042	-0.0396725	0.81241	0.342459	0.0204508	-0.05182	0.7434	0.116802	0.469674	0.0391833	0.817301	0.0132699	0.972413	0.00794299	0.971841	0.0878429	0.597004	0.252943	0.0957773	0.3792	0.0135154	-0.508103	0.000470087	-0.0561073	0.709916	0.177585	0.215605	-0.25344	0.102971	0.150056	0.382117	-0.158841	0.277643	0.0839143	0.574985	0.236086	0.11368	-0.129839	0.433987	-0.00915735	0.94948	-0.15389	0.333726	0.351207	0.0152989	-0.486352	0.000886191	-0.344238
AGAP6	0.244338	0.0537391	0.0739957	0.579987	0.380741	0.00272849	0.10333	0.425603	0.153074	0.243717	0.187387	0.155779	-0.0154885	0.899081	0.191453	0.149015	-0.0158323	0.930664	0.259213	0.0378005	0.203357	0.114111	-0.412988	0.000763304	-0.00150279	0.980148	0.0836479	0.487337	-0.01639	0.902217	0.0215288	0.952653	-0.163608	0.183327	0.0771457	0.496145	0.224167	0.0667445	0.00531288	1	0.108336	0.394546	0.0823595	0.547711	0.410365	0.000983235	-0.398449	0.00146303	-0.288015
AGAP7P	0.209471	0.131973	0.11441	0.426058	0.426266	0.00206139	0.0789409	0.585365	0.109759	0.44837	0.193383	0.174591	-0.066338	0.659344	0.0689375	0.663874	-0.00600229	1	0.138091	0.344241	0.189619	0.191396	-0.512783	0.000151293	-0.151856	0.286522	0.0302088	0.854115	-0.0804751	0.588289	0.122644	0.446558	-0.20088	0.137494	-0.140391	0.316796	0.170878	0.221531	-0.08508	0.592655	0.098296	0.476127	-0.0762425	0.631177	0.341194	0.0103496	-0.338368	0.0146604	-0.296097
AGAP9	0.0951892	0.48016	-0.147926	0.254388	0.56748	9.97825e-06	0.00540893	0.986384	-0.126301	0.341839	-0.104446	0.448729	-0.189771	0.156661	0.0780104	0.568764	-0.148113	0.268295	0.110424	0.383484	0.329619	0.0106405	-0.740289	5.37214e-09	-0.00943739	0.987186	0.299548	0.0170397	-0.024675	0.849296	0.0878733	0.51942	-0.138535	0.291311	0.0981634	0.440169	0.402693	0.00157106	-0.116705	0.392173	-0.0972586	0.479793	-0.130939	0.331555	0.383507	0.00248858	-0.706419	5.02948e-08	-0.267811
AGBL5	-0.22095	0.00812302	0.161183	0.0490412	-0.0896299	0.305494	-0.167329	0.0481879	-0.33184	0.000232428	0.465174	2.75426e-08	-0.227784	0.0128463	-0.148059	0.108136	-0.335849	0.000112452	0.356454	1.64048e-05	-0.158502	0.0696977	-0.289576	0.00115454	0.534055	3.19071e-11	-0.0345384	0.68856	-0.0433594	0.622969	-0.113098	0.194062	0.0596244	0.513378	-0.045091	0.590414	0.132916	0.135717	0.0636251	0.493501	-0.408317	2.49991e-06	0.114511	0.174253	-0.0520424	0.542793	-0.374272	3.60438e-05	0.279862
AGFG1	-0.170016	0.0893708	-0.232039	0.0202499	-0.0184985	0.865175	-0.143381	0.150706	-0.18796	0.0606656	-0.2426	0.0155048	0.0881361	0.375153	0.0100817	0.929078	-0.129223	0.195077	-0.275461	0.00671609	-0.0378262	0.715034	-0.0448391	0.659852	-0.0395663	0.708832	0.17144	0.0825961	0.065883	0.519583	0.0298144	0.790427	0.0277409	0.784776	-0.0638614	0.545205	-0.156963	0.107958	-0.0309969	0.767413	-0.129828	0.188357	-0.208677	0.0388868	-0.0463959	0.653062	-0.0825083	0.406554	-0.00984275
AGFG2	0.912287	1.7469e-10	1.12514	6.6514e-16	0.0583436	0.75635	0.212755	0.169747	0.501115	0.00138681	0.63958	5.24256e-05	0.153926	0.395151	0.306546	0.0652168	-0.285346	0.0713979	-0.0202056	0.907576	-0.18863	0.231219	-0.0492675	0.802438	-0.638072	3.03779e-06	-0.106969	0.498614	0.294396	0.0730765	-0.109623	0.510561	-0.441818	0.00224524	-0.315124	0.0271519	0.00211728	1	0.344633	0.0408489	0.0805089	0.571407	0.86106	3.43773e-10	-0.365352	0.0284088	0.201897	0.201621	0.128557
AGGF1	0.107233	0.278104	0.0516712	0.597397	-0.189015	0.0686569	-0.0792708	0.427491	-0.00574813	0.970041	0.0256501	0.847789	-0.209366	0.0482455	-0.0313697	0.771746	-0.112363	0.264478	-0.0390741	0.690696	-0.138954	0.176858	0.0566739	0.589156	-0.166295	0.0819522	-0.0796734	0.420949	-0.0199841	0.86421	-0.0890577	0.387638	-0.0420736	0.664242	-0.000182293	1	0.134961	0.1919	0.064539	0.562185	-0.112548	0.254717	-0.317226	0.00175071	-0.125147	0.205459	0.0582646	0.596976	-0.442672
AGK	0.485478	8.66146e-05	0.174463	0.17987	0.284394	0.0314968	0.238733	0.0587149	0.219228	0.0872524	0.0849122	0.498926	0.0237513	0.871062	0.122956	0.36641	-0.10448	0.382384	-0.281453	0.0277581	-0.188554	0.123936	0.0360583	0.797805	-0.341991	0.00471012	-0.00233557	1	0.424927	0.000947551	-0.163813	0.180095	-0.0616767	0.620668	-0.104346	0.391196	0.0497219	0.723652	0.262005	0.044468	0.271721	0.0290678	0.0128836	0.949314	0.189545	0.141615	0.0313119	0.810906	-0.428581
AGL	0.104248	0.402582	0.295185	0.0169771	0.577756	3.63704e-06	-0.102497	0.433718	-0.0424464	0.759252	0.117255	0.364722	0.616694	8.49326e-07	-0.168116	0.212919	0.200035	0.118575	0.343814	0.00805726	0.706814	2.26214e-08	-0.560999	4.69162e-06	0.0563225	0.657301	0.626086	3.20549e-07	-0.183247	0.169901	0.121993	0.357603	0.0160172	0.907564	0.000101793	1	-0.136353	0.25221	-0.226444	0.0928196	-0.189546	0.132272	0.173763	0.164469	0.703933	4.87411e-09	-0.705004	1.74537e-08	0.131815
AGO1	0.463214	3.59682e-05	0.410567	0.00024356	0.41637	0.000342522	0.373886	0.000855851	0.0404543	0.724011	0.136491	0.224917	0.384719	0.000539843	0.0640703	0.582828	0.268939	0.0211824	0.419118	0.000308681	0.616996	6.0365e-08	-0.183554	0.103139	-0.0801857	0.469278	0.207029	0.0539938	-0.036102	0.792036	0.502246	1.19408e-05	-0.165068	0.11837	-0.110909	0.316671	-0.161266	0.128186	-0.39351	0.00108204	0.201212	0.0998188	0.410678	0.000347329	0.605219	7.2368e-08	-0.26772	0.0166483	-0.105081
AGO2	-0.0565583	0.71112	-0.19657	0.175241	0.199954	0.150338	-0.0722901	0.63579	-0.356254	0.00918865	-0.378479	0.00593242	0.337441	0.0104927	0.23988	0.0748553	0.160113	0.234273	-0.133883	0.344397	0.300479	0.0220213	0.183019	0.170509	0.145548	0.275974	0.595671	5.16605e-06	0.222862	0.104097	0.325813	0.0130878	0.441331	0.00062991	0.169535	0.205579	-0.112045	0.38001	-0.0750647	0.61554	0.818175	1.71438e-10	0.0890842	0.538671	0.354558	0.00828553	0.640078	7.9563e-07	0.167546
AGPAT1	-0.0506397	0.688637	0.314572	0.00815073	-0.0744269	0.555085	-0.0348864	0.783242	-0.0667208	0.581074	0.189322	0.114567	-0.204455	0.0955071	-0.281672	0.0223907	-0.16163	0.18224	0.323293	0.0071539	-0.0863526	0.479776	-0.0460666	0.706656	0.415073	0.00050788	-0.010333	0.936566	0.0411338	0.734671	-0.116593	0.343473	-0.11186	0.352708	0.117024	0.332275	0.101158	0.407872	-0.016948	0.895236	-0.111955	0.35677	0.300277	0.0122979	-0.0525704	0.668833	-0.0846325	0.489481	0.30381
AGPAT2	0.708238	4.4953e-11	0.633946	4.6708e-09	0.519296	5.54024e-06	0.305793	0.00683971	0.266663	0.0139055	0.238616	0.0268692	0.0766169	0.534538	0.128407	0.252877	0.331202	0.00145363	0.285952	0.00813574	0.387308	0.000240515	0.17293	0.0986541	-0.0612167	0.509224	0.442594	1.22443e-05	0.361037	0.00195381	0.115273	0.292143	0.0858109	0.371949	0.0686093	0.538002	0.331965	0.00105241	0.021267	0.870108	0.487452	1.50193e-06	0.399978	0.000125404	0.381223	0.000228805	0.287914	0.00503237	0.0115491
AGPAT3	0.271713	0.000493181	0.447724	6.75646e-09	0.573205	2.54214e-13	0.114474	0.148415	0.334039	2.83497e-05	0.388995	1.12931e-06	0.330656	4.74628e-05	0.16024	0.0533954	0.376175	1.53996e-06	0.527873	1.50211e-11	0.474165	1.53445e-09	-0.207956	0.00581622	0.245251	0.00118849	0.348782	4.38737e-06	-0.0109166	0.905143	0.151762	0.0567197	0.079479	0.291049	0.176223	0.0187984	0.18085	0.017377	0.0373408	0.668553	0.292012	0.000239057	0.388604	8.36382e-07	0.580047	6.35865e-14	-0.370877	1.34019e-06	0.0272142
AGPAT5	0.489426	0.00355837	0.869531	7.06571e-08	-0.198968	0.279099	0.0787334	0.669312	-0.115859	0.486952	-0.295192	0.0748831	-0.162325	0.362283	0.194883	0.23191	0.803676	5.64519e-08	-0.0744633	0.686687	-0.0323507	0.860135	1.66751	2.36735e-25	0.100974	0.504677	0.553795	0.000523957	0.664808	6.84526e-05	0.3057	0.0453239	1.01763	2.70261e-12	0.318771	0.0413235	0.228011	0.170062	0.098013	0.569495	1.24985	1.08387e-15	0.983096	6.54638e-10	0.225674	0.179385	1.4239	3.82028e-18	0.468833
AGPS	-0.0416986	0.690041	-0.372963	0.000294513	-0.659245	1.03606e-09	-0.36698	0.000368737	0.00587449	0.955932	-0.494858	2.22215e-06	-0.59553	2.4703e-08	-0.388477	0.000251915	-0.199509	0.0580461	-0.590935	7.1774e-08	-0.502159	3.57629e-06	0.287018	0.00814612	-0.721993	1.23717e-11	-0.30793	0.00400692	-0.172733	0.096465	-0.366262	0.000579385	-0.423434	2.66531e-05	-0.314126	0.00439542	-0.124658	0.261876	-0.21803	0.0393617	-0.192448	0.06795	-0.352303	0.000898748	-0.563421	1.28255e-07	0.313017	0.00417615	-0.4644
AGRN	0.608331	6.12985e-12	0.232418	0.00868272	0.558804	3.07741e-10	-0.0933995	0.296042	1.1912	6.21151e-40	0.550316	1.0564e-09	0.705184	5.98438e-15	-0.0928944	0.311198	0.706316	1.56112e-15	0.469664	1.27408e-07	0.615884	3.93726e-12	0.122538	0.163215	-0.163638	0.061646	0.684315	1.02435e-14	-0.0249716	0.783396	-0.127074	0.156952	-0.00250804	0.978597	0.401726	5.69725e-06	0.393076	8.20753e-06	0.482373	1.07322e-07	0.626942	1.33899e-12	-0.0509682	0.568188	0.644096	3.18812e-13	0.06755	0.444395	-0.659886
AGTRAP	0.697853	1.26424e-06	0.67029	2.89677e-06	0.463218	0.00188921	0.259892	0.0792566	0.735071	2.46339e-07	0.235724	0.111168	0.323259	0.0295463	0.0117152	0.94613	0.477653	0.000704316	0.552041	0.000104918	0.37333	0.0092998	0.232493	0.0946602	0.0722976	0.60303	0.331546	0.0175373	0.218074	0.156102	0.196903	0.174582	-0.170956	0.200381	0.402807	0.00364128	0.136534	0.327576	0.0864638	0.587058	0.639384	3.69311e-06	0.873581	1.93912e-10	0.312794	0.0261566	0.435763	0.00179009	0.435381
AHCTF1	0.549197	3.64035e-10	0.276817	0.00192421	0.122439	0.191891	0.347178	9.17965e-05	0.191594	0.0289121	-0.245903	0.00663662	0.0428932	0.620338	0.337143	0.000135107	0.461766	6.04192e-08	-0.0737977	0.42429	0.0116212	0.899691	0.625673	4.70807e-13	-0.336646	9.37359e-05	-0.0492047	0.575441	0.286345	0.00175178	0.335766	0.000112109	0.252946	0.00200789	0.154877	0.0804156	-0.0485041	0.567341	-0.0172308	0.85575	0.697793	9.1512e-16	0.463883	1.55289e-07	0.0999463	0.270759	0.553234	3.3719e-10	-0.107418
AHCTF1P1	0.492507	2.73531e-06	0.297499	0.00553943	0.127959	0.267976	0.214413	0.0472853	0.244471	0.0190587	-0.288864	0.00897707	0.0707271	0.502486	0.336123	0.00152384	0.33221	0.000919114	-0.225954	0.0359578	-0.104853	0.337165	0.54408	1.31267e-07	-0.378632	0.000224069	0.0205715	0.859297	0.339823	0.00213167	0.250253	0.0139724	0.158116	0.0959427	0.133285	0.232466	-0.105214	0.308573	0.0703661	0.541995	0.665377	1.90957e-10	0.399916	0.00020325	0.116008	0.295588	0.473097	8.00762e-06	-0.156883
AHCY	-0.138196	0.156976	0.0533802	0.575259	0.166694	0.0827594	0.0630003	0.507065	-0.488525	3.77941e-07	-0.0632375	0.510685	0.034369	0.730281	-0.100109	0.302553	-0.495969	2.13681e-07	0.010399	0.936537	0.0985526	0.301085	-0.462258	1.53607e-06	0.349005	0.00023784	0.235963	0.0109534	0.200403	0.0357476	0.0396979	0.667931	0.00156497	0.986617	0.0826454	0.384834	0.0731914	0.432906	0.00900722	0.929364	-0.439782	4.83394e-06	-0.0701082	0.464218	0.123937	0.189586	-0.541038	2.70452e-08	0.133518
AHCYL1	-0.414105	2.57045e-10	-0.252731	8.94985e-05	0.156709	0.0154657	-0.0973879	0.127982	-0.407574	4.95709e-10	-0.321834	9.76194e-07	0.00505233	0.95196	-0.14966	0.0232654	-0.330842	5.91358e-07	-0.13665	0.0407024	0.167571	0.0101189	-0.626438	6.31011e-22	0.138568	0.0379977	0.126073	0.0480298	-0.138885	0.033757	-0.0684393	0.301481	-0.105914	0.105905	0.00253952	0.973671	-0.020126	0.764852	-0.182642	0.00597698	-0.241457	0.000173149	-0.333541	3.06486e-07	0.170052	0.00716934	-0.376097	6.64218e-09	0.10263
AHDC1	0.125655	0.251038	-0.0136018	0.941749	-1.31496	1.38587e-23	-0.030122	0.825681	-0.00183973	1	0.119951	0.315686	-0.796424	3.48087e-10	0.0285841	0.830759	-0.107532	0.378041	0.180749	0.126385	-0.827941	1.4418e-10	0.915255	6.31047e-12	-0.237149	0.0357365	-1.09012	1.20672e-18	-0.292236	0.0149702	0.105832	0.370977	-0.280363	0.0147585	-0.113858	0.323758	-0.206156	0.131253	-0.174644	0.153473	-0.427537	0.000402044	0.051981	0.662381	-0.982432	6.93814e-15	0.726384	1.28794e-07	-0.234754
AHI1	0.381367	0.00492746	0.477433	0.000306289	0.295507	0.0325627	0.0500129	0.748324	0.037858	0.799583	-0.0499129	0.725442	0.0823734	0.545488	-0.00865967	0.965152	0.213689	0.109612	0.359467	0.00616408	0.110904	0.427193	0.0619337	0.652566	0.121886	0.31979	0.204669	0.124155	0.143762	0.312793	0.0263828	0.866275	0.0633278	0.612649	0.296892	0.0195256	-0.0839768	0.532301	-0.112495	0.433938	0.676473	1.54644e-07	0.587851	6.00485e-06	0.423053	0.00125776	0.423713	0.00119581	0.249273
AHNAK	-1.47341	2.48973e-39	-0.635565	8.45055e-09	-0.60595	4.01465e-08	-0.20297	0.0648638	-0.734752	3.03722e-11	0.134234	0.222172	-0.168354	0.126016	0.0701743	0.523538	-1.11496	1.2709e-23	-0.505403	4.53138e-06	-0.489135	9.04968e-06	-0.51942	2.53862e-06	0.957602	6.72999e-18	-0.296574	0.00702724	-0.0104085	0.92489	-0.105844	0.335549	-0.195276	0.0762339	-0.454703	3.65174e-05	-0.135847	0.216786	0.184935	0.0927313	-1.86673	1.41971e-60	-1.11463	1.3834e-23	-0.474042	1.68989e-05	-1.39532	1.99999e-35	0.224243
AHNAK2	0.383305	0.00659059	0.430432	0.00225847	-0.406019	0.0054727	0.242445	0.0861564	0.709047	6.45574e-07	0.81083	1.27156e-08	-0.54492	0.000226101	0.0322923	0.830969	-0.307064	0.0301605	0.155563	0.273092	-0.81193	1.75943e-08	0.439103	0.00241359	0.1124	0.427709	-0.714252	6.27199e-07	0.340133	0.0167035	-0.166594	0.241232	-0.546935	9.20048e-05	-0.186086	0.179424	0.202182	0.173821	0.469172	0.00114037	-1.02461	3.85019e-12	-0.390901	0.00642976	-0.454465	0.00153625	-0.513523	0.000652076	-0.66916
AHR	0.113805	0.432843	-0.277429	0.0553853	-1.73776	1.43432e-28	-0.484258	0.000862448	0.21351	0.136998	-0.554994	0.000140157	-1.1162	9.24934e-14	-0.285852	0.0498733	0.481455	0.000834483	-0.0182687	0.909772	-1.09172	5.9174e-13	2.01762	2.61322e-38	-0.333722	0.0210883	-0.809138	8.29098e-08	-0.201643	0.16624	-0.10301	0.482398	-0.0487497	0.732304	0.220037	0.130884	-0.292206	0.058037	-0.316685	0.030144	0.71494	5.0176e-07	0.0124315	0.931725	-1.4478	1.21819e-21	2.50039	4.60933e-57	-0.0536927
AHRR	-0.624815	1.66577e-18	-0.451312	1.37312e-10	-1.3893	5.17716e-69	-0.194045	0.00532545	-0.362468	6.06117e-07	0.0208082	0.77937	-0.802004	4.57193e-26	-0.211606	0.00411907	-0.341106	4.66304e-06	0.126935	0.0848567	-1.05328	6.71671e-39	0.626084	1.85018e-14	0.329618	5.42103e-06	-1.2814	1.38262e-63	-0.422128	4.63169e-09	-0.0307945	0.690449	-0.209744	0.00392437	-0.124975	0.074271	-0.482377	1.00956e-08	-0.231096	0.00187712	-0.428536	1.87383e-09	-0.590899	4.10588e-16	-1.12116	8.97744e-51	0.853412	2.02057e-25	-0.0734488
AHSA1	0.37034	3.94247e-05	0.138304	0.129038	0.10007	0.287646	-0.0896977	0.330946	0.4001	1.39668e-05	0.188143	0.0451006	0.0677444	0.499266	0.15488	0.105948	0.116129	0.203806	0.0329108	0.740649	0.0371991	0.700093	0.0974036	0.284578	-0.256082	0.00403845	0.208246	0.0215242	0.0813452	0.382808	-0.0490184	0.600749	-0.0621223	0.477029	0.0666176	0.473162	0.191304	0.0348859	0.221842	0.020121	0.147954	0.105916	0.594074	1.47602e-11	0.0718666	0.437553	0.0968766	0.298376	0.272734
AHSA2	0.153213	0.086479	0.114655	0.195368	0.0585259	0.527095	-0.151219	0.0880975	0.345456	0.000107549	0.452697	3.46466e-07	0.153505	0.105634	-0.00746409	0.957535	0.23679	0.00708408	0.41757	2.1383e-06	0.17165	0.0559616	0.097173	0.274524	0.183276	0.0288629	0.241784	0.0057298	-0.0810878	0.370656	-0.112334	0.218418	-0.0494953	0.552127	0.0240469	0.807882	0.0773165	0.373318	0.0591699	0.543637	0.237567	0.00540537	0.217641	0.0112109	0.129843	0.129046	0.192531	0.0304028	0.0779246
AIDA	-0.226279	0.00480359	-0.385938	1.54732e-06	0.721926	3.79376e-20	-0.141169	0.0755263	-0.178544	0.025642	-0.466174	7.47361e-09	0.630464	8.71066e-16	-0.0554954	0.494173	0.265884	0.000678942	-0.559004	6.33184e-12	0.636762	2.76886e-16	-0.345356	6.86844e-06	-0.222039	0.00640027	0.888629	2.08053e-30	0.11069	0.171218	-0.012339	0.880901	0.447812	7.5063e-09	-0.089453	0.287461	0.00967547	0.907139	0.00337891	0.971924	0.298492	0.000164084	-0.209999	0.00971186	0.894323	1.2352e-30	-0.5339	6.42763e-12	-0.0941842
AIFM1	0.223833	0.051591	0.209854	0.0657016	0.0119965	0.933937	0.0453209	0.690396	0.124656	0.29848	0.0595353	0.63121	-0.0428047	0.725239	-0.125714	0.312446	-0.170047	0.138351	-0.0814555	0.467378	-0.302642	0.0103965	0.0813396	0.512138	-0.0419067	0.717406	-0.0845908	0.476694	0.26337	0.0252018	-0.0731546	0.522246	-0.12747	0.252573	0.0262479	0.872858	-0.0926021	0.45733	0.167226	0.173002	0.0955125	0.444329	0.439121	0.000100271	-0.000581503	1	0.0965905	0.458927	0.228374
AIFM2	0.762924	1.359e-07	0.519399	0.000372538	0.749402	4.02618e-07	0.0753851	0.623669	0.99268	1.82344e-11	0.432174	0.00501848	0.858723	1.58378e-08	0.0322306	0.857198	0.988801	1.83856e-11	0.691963	5.99667e-06	0.714607	2.61705e-06	0.0782661	0.580715	-0.23201	0.095741	0.478184	0.000916284	-0.16107	0.330766	0.128018	0.406967	-0.0639288	0.6369	0.199771	0.166843	-0.204186	0.152038	-0.0600294	0.75368	0.917097	8.22258e-11	0.707116	8.28279e-07	0.785556	3.02846e-08	0.279279	0.0425387	0.0558522
AIG1	0.734619	2.22072e-09	1.30746	8.6918e-31	0.299836	0.0306933	0.148388	0.27756	0.338189	0.00963107	0.963648	1.24382e-15	-0.148964	0.302235	-0.150892	0.316429	0.32511	0.00637263	1.10693	7.42646e-24	-0.0306332	0.822683	0.346019	0.00470475	0.69316	2.81254e-12	0.141766	0.264906	0.32075	0.0217675	0.0927784	0.450164	0.18534	0.0927145	0.341704	0.000276461	0.31675	0.0149694	0.19837	0.172023	0.393848	0.00152364	1.01963	1.57691e-19	-0.051612	0.731549	0.256237	0.0522356	0.44731
AIM2	2.83186	4.12043e-05	1.54345	0.0961089	5.60784	4.32434e-35	-3.82659	0.251368	4.01979	1.9031e-09	2.6021	0.00509949	6.23509	4.44957e-40	0.291058	1	5.65436	6.29204e-47	2.56194	8.93146e-05	6.23329	5.87561e-65	0.512683	0.00837307	0.21539	0.697385	10.59	9.36768e-80	0.475807	1	-1.1554	0.689201	2.40544	7.89968e-26	0.730325	0.160746	0.758143	1.43434e-05	0.760262	0.689201	5.09334	7.93649e-26	1.50386	0.231239	6.09257	3.57261e-48	-0.678151	0.0032597	-1.47543
AIMP1	0.139656	0.158593	0.0879929	0.385335	-0.171251	0.100523	0.167067	0.0889824	0.232539	0.0200448	0.0629515	0.551441	-0.136775	0.199088	0.01697	0.877072	0.0956943	0.336822	0.13699	0.167266	-0.263403	0.0122901	0.265219	0.0092696	-0.00439422	1	-0.432216	1.33383e-05	-0.00173249	0.983169	0.0133406	0.887283	-0.117754	0.20408	0.0931387	0.32605	-0.107532	0.313855	0.019095	0.8922	0.249956	0.0107305	0.168762	0.088423	-0.199733	0.0535157	0.385081	0.000175448	-0.00701342
AIMP2	-0.483868	0.000313163	-0.420948	0.00188781	-0.257361	0.066481	0.0992078	0.452977	-0.699681	1.6516e-07	-0.728271	9.2092e-08	-0.673438	1.14826e-06	-0.11977	0.369362	-0.431428	0.000857675	-0.789159	6.58435e-09	-0.438201	0.000931853	0.0717466	0.608264	-0.0595421	0.704106	-0.291639	0.024607	0.245781	0.0626996	-0.0176536	0.907786	0.255541	0.0546514	-0.0736453	0.594841	0.222531	0.126633	-0.0127407	0.938884	-0.209703	0.12053	-0.350179	0.00934775	-0.323569	0.0152402	0.0481033	0.740162	0.134109
AIP	0.236564	0.0502052	0.148952	0.222643	0.0256039	0.856857	-0.0907868	0.437673	0.356833	0.00311991	0.341684	0.00491816	0.233676	0.0668975	-0.075553	0.569932	-0.0821721	0.507847	0.204844	0.089093	-0.0674672	0.588818	-0.0467998	0.704128	0.0292661	0.817107	0.0842959	0.486138	0.0609744	0.658309	-0.201608	0.10796	-0.312745	0.00575001	-0.0105628	0.916484	-0.174879	0.153585	0.126268	0.336792	-0.127296	0.264321	-0.0363964	0.750759	-0.149781	0.188087	0.20026	0.103634	0.0802094
AJUBA	-0.409182	4.46916e-06	-0.428302	1.492e-06	-1.91645	5.70446e-77	-0.257829	0.003537	-0.0963115	0.313137	-0.0973094	0.309056	-1.32335	2.8285e-36	-0.41844	1.99593e-05	-0.101555	0.281908	-0.0187881	0.85669	-1.50544	1.39923e-45	1.24736	2.52722e-32	-0.177196	0.0551458	-1.81526	2.74599e-70	-0.567578	5.503e-10	-0.51432	1.47952e-07	-0.0316745	0.730503	0.0520924	0.578284	-0.208507	0.0802072	-0.0264291	0.791285	-0.237837	0.00865383	-0.175579	0.0534111	-1.95472	6.32336e-79	1.47047	2.453e-44	0.0254418
AK1	-0.0655126	0.557459	0.162247	0.11234	-0.180172	0.110842	-0.214577	0.0476209	0.00729616	0.951272	0.375372	0.000491107	-0.202825	0.0751187	-0.123326	0.288201	-0.392489	0.000457981	0.290133	0.00736173	-0.205668	0.0690573	-0.359777	0.00158655	0.208185	0.0448526	-0.138572	0.212839	-0.147464	0.19395	-0.208758	0.0665305	-0.36308	0.000774414	-0.0485133	0.630106	0.0338883	0.757783	0.0367237	0.768057	-0.389924	0.000371791	0.166176	0.116342	-0.308506	0.00446757	-0.220051	0.0560973	0.221374
AK2	0.375854	8.64007e-06	0.305974	0.000302118	0.0149465	0.860441	0.0161631	0.849296	0.373631	1.09644e-05	0.241061	0.00561989	-0.00630053	0.954914	-0.10355	0.252896	0.266585	0.00137331	0.0745382	0.396504	-0.0808148	0.348886	0.48548	1.0286e-08	-0.067472	0.407577	0.136865	0.109549	0.233839	0.00712168	-0.0427682	0.612373	0.0477525	0.558533	-0.0117254	0.900851	0.0802831	0.354651	0.154793	0.0807971	0.421275	8.07814e-07	0.2108	0.0159823	-0.000509547	0.99106	0.352848	4.76136e-05	-0.218528
AK3	-0.0528709	0.556492	0.29369	0.000509982	0.134838	0.124043	-0.00728166	0.945462	-0.10908	0.2163	0.413124	1.60204e-06	-0.00474863	0.958545	-0.127793	0.159353	0.299071	0.000510023	0.526226	8.91903e-10	0.277772	0.00140947	0.0485687	0.570481	0.463443	3.60976e-08	0.169396	0.0457053	-0.11566	0.194223	0.0090136	0.913511	0.332237	7.05648e-05	0.0371831	0.659196	0.206602	0.0156274	-0.0759187	0.404005	0.280937	0.00084027	0.328789	9.32305e-05	0.192348	0.0226933	0.175795	0.0400393	0.411362
AK5	-1.04892	1.74889e-18	-1.0429	2.31215e-18	-0.434763	0.000198226	-0.190213	0.0879279	-0.94235	1.07778e-13	-1.15551	1.15248e-18	-0.539862	1.85318e-05	-0.268966	0.0282882	-1.36829	4.39306e-32	-1.7417	1.7848e-45	-0.730672	5.37745e-11	-0.551685	1.04622e-05	-0.311048	0.0239604	-0.158664	0.16624	0.381805	0.000496576	-0.35435	0.00107131	0.263856	0.0411142	0.103554	0.469118	0.498967	4.82423e-05	0.689718	1.90088e-09	-1.85708	4.55353e-43	-1.38458	5.82679e-27	-0.751895	3.09978e-10	-1.54965	1.2683e-27	-0.463163
AK6	0.647188	1.44739e-05	0.358415	0.0199519	0.296984	0.0639866	0.163957	0.305905	0.126592	0.376557	-0.212976	0.155386	-0.020588	0.909941	-0.00608843	0.977086	0.340194	0.0153256	-0.30855	0.0447001	-0.172006	0.248881	0.494181	0.000575531	-0.504756	0.000558696	0.115041	0.443656	0.450967	0.00418846	-0.124408	0.383011	0.15434	0.237533	-0.154861	0.304487	-0.210695	0.155083	-0.0592638	0.72103	0.492756	0.000476646	0.372058	0.010664	-0.100694	0.513567	0.433359	0.00294429	-0.0374726
AKAP1	0.655141	5.60594e-08	0.219443	0.0811021	0.0339168	0.831319	0.147649	0.241474	0.135795	0.276999	-0.285575	0.0275966	-0.332391	0.0119687	-0.139622	0.3045	0.0357441	0.80627	0.0609301	0.655142	-0.162848	0.216848	0.17005	0.191917	-0.425984	0.00028731	-0.142281	0.265595	0.168215	0.194749	-0.0359308	0.797857	-0.239748	0.0360105	0.20685	0.105499	0.029889	0.81429	-0.139657	0.310737	0.363928	0.00564452	0.510862	7.86924e-05	0.0635438	0.679939	0.19667	0.135242	-0.277592
AKAP10	0.375472	0.00125525	0.103974	0.383324	-0.210741	0.0961868	-0.118816	0.324423	0.291354	0.0128421	-0.12828	0.291473	-0.0534239	0.658931	0.0660654	0.600824	0.375428	0.00100742	-0.0869451	0.485609	-0.15295	0.215092	0.615472	1.75395e-07	-0.433129	0.000186346	-0.00484478	0.967705	0.0292937	0.831908	-0.139632	0.26639	0.100776	0.354285	0.0580345	0.616069	-0.0828295	0.518437	0.0166966	0.90998	0.473376	2.91078e-05	0.0938844	0.418256	-0.0296194	0.826234	0.666392	2.21676e-08	-0.299297
AKAP11	-0.0572446	0.54538	0.0615772	0.521128	-0.194593	0.0440432	-0.00691105	0.940553	-0.191718	0.0457251	-0.0893913	0.347048	-0.0680461	0.49117	-0.00760456	0.942671	-0.0554346	0.565433	0.108364	0.246978	-0.0824439	0.394022	0.112988	0.242139	0.139436	0.134216	-0.101709	0.282927	-0.0261739	0.782156	0.108979	0.253502	0.0831462	0.380412	0.144619	0.117045	-0.0675359	0.473862	-0.0531372	0.585954	0.0794027	0.40723	0.00027576	1	0.102342	0.283465	0.0889096	0.364058	-0.127569
AKAP12	-0.537672	9.22788e-08	-0.268361	0.00733988	-0.335899	0.000904081	-0.14186	0.155638	-0.245236	0.0155779	0.0286147	0.779433	0.0701396	0.48845	0.322642	0.00138907	-0.46865	2.34538e-06	-0.588671	3.96221e-09	-0.361669	0.000275543	0.181833	0.0715962	0.263579	0.00911516	0.0947706	0.341704	0.314579	0.00156386	-0.146206	0.137873	0.2877	0.00395116	-0.106179	0.290099	0.0792998	0.432037	0.511103	3.8507e-07	0.0486892	0.628229	-0.345504	0.0005475	-0.264925	0.00779367	0.506451	4.97189e-07	0.314031
AKAP13	-0.35329	0.000369069	-0.305941	0.00196453	-0.538237	9.84966e-08	-0.115491	0.244032	-0.11697	0.246194	-0.0870168	0.388919	-0.081335	0.431727	0.154295	0.128135	-0.294557	0.00373614	-0.125986	0.21906	-0.212807	0.0372019	-0.139284	0.177559	-0.155671	0.122659	-0.480294	1.44084e-06	-0.382967	0.0001372	0.042815	0.679681	-0.275163	0.00590052	-0.136541	0.178106	-0.229042	0.0233732	-0.0975674	0.343642	-0.38608	0.000113671	-0.416236	3.4464e-05	-0.243425	0.0144177	-0.00889146	0.940746	-0.224005
AKAP17A	0.323436	0.00133596	0.162284	0.110329	0.612967	1.1529e-09	0.0203518	0.850482	-0.004958	0.965308	-0.0111492	0.934175	0.248667	0.0146498	-0.040083	0.701599	0.3013	0.0030184	0.408987	6.45096e-05	0.408369	6.03444e-05	-0.361281	0.000234551	0.0359553	0.733813	0.338423	0.000673537	-0.0496013	0.640534	0.0837115	0.41496	0.0385992	0.698586	0.152483	0.134627	-0.107958	0.281235	-0.267649	0.010464	0.495705	5.68095e-07	0.430279	1.65142e-05	0.652691	3.368e-11	-0.0797003	0.423028	0.144419
AKAP2	-0.131835	0.102414	-0.133693	0.0985057	-0.517072	3.34781e-10	-0.200014	0.0134594	0.109028	0.176521	-0.122011	0.132725	-0.137143	0.0934366	0.034232	0.676062	0.145609	0.0685372	-0.264124	0.00110964	-0.456615	1.81633e-08	0.860965	4.47731e-26	0.0659907	0.409252	-0.0583228	0.474846	0.19828	0.014126	-0.121175	0.131277	0.159776	0.0439588	-0.018919	0.820668	-0.196278	0.0154984	0.123193	0.129582	0.385116	1.50768e-06	0.0440232	0.586719	-0.337923	3.05737e-05	0.936715	2.08542e-30	0.210386
AKAP8	-0.00865843	0.931157	0.0337666	0.777451	0.0358892	0.75733	0.0589238	0.613004	0.245516	0.0485278	0.283218	0.0212388	0.21734	0.0991866	0.212444	0.0933991	0.138743	0.248183	0.126194	0.316134	0.25211	0.0374375	0.0344982	0.819541	0.0665071	0.557143	0.124848	0.279752	-0.068348	0.616327	0.14184	0.25859	-0.0439745	0.70783	-0.0942259	0.392165	0.0975659	0.38157	0.0627955	0.633483	0.212915	0.0596794	0.267563	0.0188002	-0.0690255	0.586525	0.211276	0.0801742	0.31049
AKAP8L	0.317698	0.0212944	0.22978	0.0964187	0.901536	3.73513e-11	-0.311812	0.0301831	0.407066	0.00384652	0.0795927	0.587091	0.564289	6.93994e-05	-0.266161	0.0746081	0.430227	0.00197945	0.205811	0.160292	0.617093	9.45678e-06	-0.545788	3.74323e-05	-0.186329	0.166926	0.854485	5.78996e-10	-0.0744443	0.635752	-0.268829	0.0646364	0.0663709	0.623183	0.169435	0.241973	0.096001	0.46185	0.0432056	0.7696	0.356642	0.0094046	0.369195	0.00696188	0.821312	9.24468e-10	-0.480582	0.000312806	0.115835
AKAP9	0.0854386	0.268058	0.143684	0.0650366	0.147347	0.065983	0.183377	0.01822	0.352395	1.00008e-05	0.191512	0.0187407	0.371751	4.61179e-06	0.274276	0.000832628	0.142481	0.0744658	0.176203	0.0279552	0.136334	0.0920253	-0.0987257	0.210204	-0.00309019	0.972509	-0.140899	0.0678458	-0.093855	0.255685	0.114419	0.158531	-0.155678	0.0386761	0.0389313	0.610736	-0.181183	0.0201144	0.0542381	0.524325	0.0482342	0.524626	0.246153	0.00154619	0.218233	0.00484573	-0.114724	0.158439	0.145105
AKIP1	0.0827448	0.44986	0.000731796	1	0.0206201	0.858839	-0.154103	0.193343	0.0371963	0.747868	0.234457	0.0526831	-0.138062	0.26859	-0.039627	0.766357	0.134163	0.254158	0.0843168	0.48528	-0.143467	0.243192	-0.0152225	0.905586	-0.127191	0.246881	-0.118139	0.315792	-0.128757	0.285759	-0.296343	0.0158969	0.211568	0.0569887	-0.0355571	0.763693	0.109186	0.360903	0.114575	0.379874	-0.0885489	0.455032	-0.181653	0.120383	-0.108161	0.345996	-0.129465	0.281394	-0.284702
AKIRIN1	-0.0621043	0.466533	-0.0703272	0.396267	-0.174603	0.0422406	-0.095888	0.244678	0.00797415	0.937469	-0.0378361	0.669648	0.0782152	0.379671	0.0619463	0.496581	-0.124597	0.134642	-0.0767625	0.365774	-0.23937	0.00474973	0.0245318	0.789671	-0.0401381	0.621768	-0.168966	0.0423695	-0.0254779	0.772894	-0.120143	0.149404	0.161462	0.0489075	0.255104	0.00224743	-0.0235626	0.785547	0.294016	0.000828266	0.2833	0.000447312	0.199354	0.0140644	-0.0960071	0.247272	0.416903	5.86997e-07	0.220462
AKIRIN2	-0.231688	0.0247966	-0.352071	0.000830637	0.257626	0.0118084	0.0372423	0.713216	-0.17168	0.108939	-0.0943702	0.373296	0.395649	0.00014024	0.102506	0.356009	0.0705905	0.507614	-0.365945	0.00110692	0.124722	0.244851	-0.330389	0.0010119	-0.27762	0.0122173	-0.0558612	0.575089	-0.143338	0.185497	0.0308865	0.817929	0.178125	0.0742189	-0.335749	0.00212552	-0.335097	0.000681175	-0.0641508	0.579451	0.145276	0.150613	-0.272065	0.0116077	0.310923	0.00175974	-0.190057	0.0632787	-0.118082
AKR1A1	-0.575097	3.57831e-09	-0.249738	0.00739456	0.115125	0.221969	-0.187006	0.0448915	-0.324285	0.000793539	-0.119844	0.217945	0.100982	0.29509	-0.0896217	0.368104	-0.514851	1.73121e-07	-0.176816	0.0718835	-0.0219473	0.818294	-0.7002	4.72609e-13	0.328056	0.00097578	0.0948355	0.312412	-0.0702209	0.466485	-0.160167	0.101075	-0.269509	0.00523622	-0.135906	0.153279	-0.201862	0.0284372	-0.0789244	0.438341	-0.748808	1.61665e-14	-0.443814	2.90233e-06	-0.0662833	0.471651	-0.735569	1.77202e-13	0.259621
AKR1B1	-0.167319	0.248517	1.24422	1.77753e-17	-0.16999	0.24232	-0.368239	0.0112395	0.0550657	0.706531	0.575299	7.90779e-05	-0.160633	0.271376	-0.198348	0.175425	0.218428	0.134305	1.36479	1.99154e-20	-0.0990125	0.499271	-0.228025	0.116977	0.915671	3.12618e-10	-0.347219	0.0172279	-0.616441	2.43711e-05	-0.203957	0.16354	-0.00408264	0.97862	0.622051	1.74745e-05	-0.105824	0.470707	-0.167443	0.25309	0.584347	5.55688e-05	1.8108	2.61527e-34	0.102307	0.480287	0.709431	1.07885e-06	1.93322
AKR1C1	-0.21051	0.213862	0.403882	0.014827	-0.306938	0.0820017	-0.572063	0.000909724	-0.367441	0.0130796	-0.444266	0.00284067	-0.50822	0.000629641	-0.859351	1.78796e-08	1.44433	3.78156e-18	1.33921	1.71079e-15	0.288989	0.108328	1.29411	4.59185e-15	1.09261	1.27908e-11	0.403896	0.0210902	-0.457143	0.0098273	-0.341542	0.0687716	-0.34342	0.0210849	-0.37165	0.0145516	-1.35793	3.77548e-17	-2.15499	3.33454e-38	0.718942	4.31297e-06	-0.0785898	0.640044	0.315946	0.0459548	1.3049	4.38935e-15	0.410976
AKR1C2	0.0941543	0.640028	0.646095	0.000310983	-0.211312	0.275972	-0.27661	0.146911	-0.456271	0.00366918	-0.42369	0.00702754	-0.610045	0.00012244	-0.835768	2.37871e-07	1.54877	3.8674e-17	1.69488	4.4691e-20	0.550548	0.00525069	1.23427	5.98479e-12	1.07503	2.82663e-10	0.301385	0.110216	-0.525763	0.00788591	-0.150624	0.490393	-0.404043	0.0111845	-0.290396	0.0723198	-1.2484	5.44749e-13	-2.40875	1.13261e-39	0.638319	0.000135251	-0.0993355	0.601117	0.279961	0.0977595	1.29987	7.47367e-13	0.256811
AKR1C3	0.544706	0.0617503	1.08574	4.6734e-05	0.815387	0.004663	-0.0468345	0.941096	-0.387998	0.0603141	-0.0403269	0.851552	-0.464143	0.0280128	-0.861288	8.28836e-05	1.73045	1.30749e-11	1.56137	3.20442e-09	0.848282	0.00299536	0.85489	0.000230247	0.957205	5.27672e-05	0.835574	0.00238547	-0.0598282	0.936096	-0.00594282	1	-0.11513	0.573816	-0.631603	0.00213962	-0.920874	6.41626e-05	-2.23259	1.08593e-18	0.357257	0.121719	-0.555546	0.0303159	0.476193	0.0363555	0.559382	0.0245721	-0.0823348
AKR7A2	-0.692616	7.11707e-09	-0.318376	0.00639338	-0.106524	0.377695	-0.103058	0.367274	-0.532429	6.08602e-06	-0.133249	0.244508	-0.0301975	0.833763	-0.0589298	0.623244	-0.626882	8.36769e-08	-0.292519	0.00962971	0.00705293	0.971938	-0.400752	0.000857654	0.519694	2.0942e-05	0.229713	0.0402559	0.119595	0.304388	0.0885073	0.42647	-0.0529129	0.668235	-0.117737	0.287114	0.0787924	0.50457	0.0415376	0.738947	-0.867086	1.50332e-12	-0.424079	0.000321428	-0.0582013	0.629569	-0.754185	2.46826e-09	0.274865
AKT1	0.0500841	0.473292	0.0525519	0.456432	0.209099	0.00336775	-0.0120429	0.875112	0.156494	0.0283692	-0.0357697	0.624962	0.29143	4.63037e-05	0.164679	0.0227228	0.142072	0.0421871	-0.126656	0.0747132	0.165375	0.0187424	0.0685236	0.327563	-0.0411889	0.553032	0.312973	6.51791e-06	0.135551	0.0574233	0.181562	0.0100599	0.122133	0.07258	0.0456667	0.525675	0.0104966	0.881329	0.136551	0.0601808	0.251657	0.000346311	0.141507	0.0470783	0.237785	0.00073746	-0.00540754	0.949132	0.0434596
AKT1S1	-0.631432	6.76557e-10	-0.0315371	0.760271	0.0105347	0.921418	-0.0953368	0.342561	-0.561181	6.39489e-08	-0.0935402	0.35322	-0.0320997	0.768132	-0.0573262	0.581834	-0.403649	5.1365e-05	-0.106393	0.271378	-0.22138	0.026385	-0.320583	0.00145533	0.618641	1.49278e-09	-0.0324471	0.747257	0.0935983	0.345695	-0.197563	0.0474129	0.332888	0.00105682	0.162491	0.105434	-0.0139395	0.886625	0.175337	0.0854837	-0.106542	0.281472	0.0835206	0.393759	0.0138376	0.893416	0.0018825	0.989978	0.833912
AKT2	0.155221	0.0573612	0.23489	0.00363284	0.393336	1.52227e-06	0.140695	0.0838029	0.217061	0.00752101	0.225213	0.00552108	0.315606	0.000113422	0.140675	0.0923151	-0.0258309	0.751673	0.058728	0.495565	0.360476	6.83189e-06	-0.284749	0.000360125	0.0379327	0.653034	0.354212	5.62378e-06	0.134422	0.105848	0.0650559	0.417141	-0.213866	0.00594389	-0.137456	0.0758807	0.073899	0.346768	0.0290298	0.73549	0.0465704	0.559799	0.000693266	1	0.318373	6.32244e-05	-0.272091	0.000843459	-0.0798492
AKT3	-0.748036	4.73485e-15	-0.462689	8.79639e-07	-0.270995	0.00432522	-0.189399	0.0421207	-0.542397	9.58296e-09	-0.442372	2.82913e-06	-0.106145	0.262653	-0.0604394	0.525867	-0.445642	2.60016e-06	-0.417393	1.40445e-05	-0.203353	0.032118	-0.22686	0.0184237	0.278422	0.00412465	-0.0661749	0.484614	-0.0522172	0.578902	-0.203321	0.0308993	-0.0414704	0.663321	-0.113248	0.247296	-0.235433	0.012134	-0.138222	0.145252	-0.187423	0.0442905	-0.472195	5.72227e-07	-0.149283	0.108819	0.140312	0.141699	0.332577
AKTIP	-0.075342	0.535807	0.0929046	0.381162	-0.201589	0.0773474	-0.0953705	0.389852	-0.337414	0.00212622	0.030105	0.80927	-0.273539	0.0172873	0.0976424	0.387054	-0.172397	0.126245	0.133485	0.238709	-0.279092	0.0160537	-0.102496	0.382038	0.0771309	0.525661	-0.315446	0.00456298	-0.131695	0.253866	-0.226624	0.0435369	-0.0437974	0.701826	-0.105432	0.336108	-0.214357	0.0583283	-0.208791	0.0726755	-0.452036	5.51606e-05	-0.0190666	0.894755	-0.434654	8.36244e-05	-0.200924	0.108311	0.105771
ALAD	0.168884	0.138019	0.401868	0.000257045	0.235779	0.0403225	0.127203	0.259873	-0.0214001	0.862375	0.572546	1.84365e-07	0.00385607	1	0.0127132	0.924534	-0.387577	0.000628417	0.223921	0.0448375	-0.105596	0.351544	-0.361964	0.00153111	0.316447	0.00331052	0.0286003	0.811026	0.261391	0.0224224	-0.152545	0.188384	-0.230385	0.0377764	-0.212828	0.0387303	0.0263484	0.814362	0.135795	0.252049	-0.510698	1.04167e-05	0.0493629	0.678977	0.0936303	0.397992	-0.524661	8.29168e-06	0.102286
ALAS1	0.333545	0.00193079	0.00234917	1	-0.0101711	0.956358	0.0383161	0.748257	0.450872	4.64855e-05	-0.0484749	0.736129	0.149067	0.209866	0.0657991	0.602489	0.368036	0.00123401	0.133098	0.296023	0.236339	0.045855	0.117538	0.305906	-0.461116	1.35739e-05	-0.0626381	0.57676	-0.260653	0.0296722	0.302481	0.0102325	-0.242508	0.0164131	0.0219261	0.916593	-0.0723832	0.511118	-0.159636	0.202672	0.500942	1.45174e-06	0.174599	0.11328	0.084354	0.456919	0.491495	6.36219e-06	-0.178541
ALCAM	-1.16401	6.35669e-31	-1.23065	3.0581e-34	-0.0512481	0.605192	-0.277143	0.00510996	-0.733423	4.34294e-13	-0.797057	4.12235e-15	0.113236	0.257908	-0.191838	0.056982	-0.578352	7.78358e-09	-1.19847	7.04408e-32	-0.0743756	0.456519	-0.921096	4.0158e-20	-0.42846	2.67437e-05	-0.191226	0.0541255	-0.393991	7.40714e-05	-0.248829	0.0126286	0.427023	2.24376e-05	-0.129466	0.207266	0.0843362	0.400297	0.271946	0.00672481	-0.832504	1.04874e-16	-1.65895	1.9845e-58	0.052283	0.597737	-0.968558	6.07749e-22	-0.68225
ALDH16A1	0.399706	0.0185993	0.474346	0.00487871	0.500222	0.0036678	0.445864	0.00810097	0.0924937	0.599636	-0.056528	0.778514	0.153062	0.387214	0.140655	0.40813	0.153484	0.357739	0.0630976	0.705531	0.278929	0.0905092	0.00245659	1	0.0126449	0.941592	0.182338	0.263274	0.349213	0.0468281	0.222722	0.173165	0.0856822	0.604667	0.144322	0.393442	0.15055	0.349971	0.0246812	0.904001	0.312886	0.0598833	0.372166	0.0273667	0.409567	0.0126602	-0.0555286	0.735024	0.104326
ALDH18A1	-0.0778258	0.280879	0.153389	0.033753	0.0883462	0.244761	0.309453	1.39817e-05	-0.0214323	0.781769	0.464655	2.02091e-10	0.294576	7.66146e-05	0.424419	1.10193e-08	-0.167438	0.0232116	0.364951	3.97659e-07	0.0669516	0.367244	-0.231409	0.00173733	0.467158	3.40289e-11	-0.218125	0.00188875	0.0243757	0.754004	0.364978	3.6172e-07	-0.0333944	0.648285	0.0129071	0.851684	-0.115018	0.106321	0.112608	0.143846	-0.26096	0.000444389	0.111214	0.12471	0.148022	0.0392721	-0.332589	1.08532e-05	0.205755
ALDH1A1	-0.279653	0.075418	0.99539	2.0169e-10	-0.241724	0.126159	0.24821	0.112727	-0.267919	0.0850997	1.871	3.24571e-32	-0.211437	0.174973	-0.0123203	0.939223	-0.663279	2.39464e-05	1.21462	8.15278e-15	-0.356107	0.0229198	-0.0712367	0.653258	1.84459	4.31829e-31	-0.254005	0.103815	0.350312	0.0255107	-0.0576914	0.715197	-0.655729	2.75822e-05	-0.91674	2.65264e-09	-0.40503	0.00954766	-0.260357	0.0955428	-0.611065	0.000113858	0.20233	0.197642	-0.444839	0.00484861	-0.438873	0.00581687	0.412442
ALDH1B1	-0.380803	0.0036085	0.159407	0.182058	-1.50415	2.14407e-23	-0.0503016	0.720229	-0.496357	0.000136806	0.555703	3.70219e-06	-1.31483	2.02966e-19	-0.211857	0.104242	-0.901293	1.6812e-11	0.2249	0.0662074	-1.19694	2.73582e-17	0.597242	0.000273408	0.599952	1.40202e-06	-1.15252	5.09278e-17	-0.005767	1	-0.367864	0.0046957	-0.403848	0.00271154	-0.329686	0.0041889	0.119084	0.460789	0.00112718	1	-0.680207	2.8601e-06	0.308638	0.019256	-1.40869	5.11064e-19	0.369338	0.0346826	0.234712
ALDH1L2	-2.03567	3.63672e-61	-2.3393	3.57882e-75	-0.386578	0.00104844	-0.292048	0.0126015	-1.86992	2.41407e-53	-1.63441	1.03314e-41	-0.356389	0.00242584	-0.488212	3.28578e-05	-1.57276	2.49474e-38	-2.04753	1.46777e-58	-0.542541	4.4846e-06	-1.24389	2.00681e-24	-0.0696041	0.615548	-0.30821	0.00900219	-0.0577107	0.625767	-0.555305	2.57413e-06	0.0340598	0.790317	-0.676241	1.17435e-07	-0.449248	0.000138402	-0.263092	0.0248497	-1.50335	7.51872e-35	-2.30002	2.62572e-70	-0.395852	0.000785831	-1.30246	3.06595e-26	-0.450068
ALDH2	0.219003	0.0728686	0.404876	0.000791711	0.222728	0.0786756	0.148358	0.233426	0.134181	0.25538	0.418883	0.000277317	0.0233174	0.876711	-0.0946955	0.441965	0.0956215	0.451568	0.503061	2.68225e-05	0.107896	0.391007	0.0229892	0.874014	0.434193	0.000173318	0.109655	0.371103	0.150101	0.240582	0.000949141	1	-0.320586	0.00442448	-0.197824	0.0701833	-0.197425	0.103779	-0.281979	0.0247242	0.129851	0.305563	0.473502	5.0402e-05	0.0827112	0.499991	0.0712735	0.619663	0.418675
ALDH3A2	0.212719	0.059631	0.52532	9.4558e-07	-0.59761	5.19367e-06	-0.209851	0.0747883	0.33631	0.00514005	1.06748	4.54767e-22	-0.304591	0.0176304	-0.117773	0.385345	0.143151	0.251978	0.79633	3.89429e-12	-0.165747	0.202278	0.473045	0.000225373	0.315887	0.00246989	-0.223681	0.069945	-0.267746	0.0322185	-0.193638	0.129506	-0.25481	0.0188751	-0.332774	0.000484348	0.0772373	0.516668	-0.0616182	0.688738	-0.271342	0.0180215	0.473994	6.07744e-06	-0.33388	0.00420013	0.446541	0.000704533	0.381533
ALDH3B1	0.173596	0.213693	0.327569	0.0203774	-0.0184568	0.910988	0.068613	0.63839	0.155029	0.302219	0.954501	2.53235e-11	0.0254545	0.867766	-0.0397583	0.801996	-0.188881	0.202018	0.620428	1.51355e-05	-0.219711	0.143099	-0.335668	0.0226333	0.281606	0.0450247	-0.453586	0.00170086	-0.165239	0.263768	-0.162364	0.284159	-0.253288	0.0772129	-0.243439	0.0697749	-0.154536	0.298579	0.0906294	0.554348	-0.391083	0.00931831	-0.00297324	1	-0.202721	0.178524	-0.62728	2.82424e-05	-0.431254
ALDH4A1	-0.556914	4.76599e-05	0.182985	0.137136	0.0326935	0.817637	-0.148435	0.250373	-0.266046	0.0762754	0.54039	7.6491e-05	0.0915026	0.52336	0.0671025	0.689546	-0.999447	7.64826e-13	0.237231	0.0650644	-0.111147	0.408416	-1.0095	6.65981e-13	0.816798	3.51637e-10	0.0599103	0.662587	0.0226266	0.863869	-0.196587	0.143781	-0.244502	0.0935537	0.185766	0.130574	0.286267	0.0360309	0.488862	0.000558931	-0.647655	1.1696e-06	0.128081	0.319123	0.0398971	0.772923	-0.678108	8.15646e-07	0.687188
ALDH6A1	-0.0651597	0.638205	0.48821	0.000141311	0.292324	0.0298837	0.0300389	0.829059	-0.05903	0.706058	0.683349	4.18181e-07	0.139874	0.341573	0.0520954	0.747665	0.0807569	0.586251	0.754625	1.18826e-08	0.418195	0.00209752	-0.376817	0.0047233	0.654587	2.57848e-07	0.222942	0.0875209	-0.165225	0.261936	-0.16095	0.298921	0.141902	0.296092	0.0733879	0.537073	0.280428	0.032559	0.0021028	1	-0.0431484	0.786699	0.322293	0.0139126	0.429358	0.000903183	-0.364744	0.00731072	0.358186
ALDH7A1	0.159632	0.191376	0.571907	1.6806e-06	0.332981	0.00672991	0.337901	0.00522252	-0.142476	0.232017	0.43931	0.000148804	0.0482613	0.708189	0.0931128	0.434281	-0.0746782	0.531398	0.258221	0.0297963	-0.0138025	0.902505	-0.0144524	0.903047	0.49182	3.23269e-05	0.0415187	0.732644	0.393207	0.00136697	0.0584872	0.628506	-0.0274342	0.817216	-0.276324	0.0141695	-0.157297	0.188218	-0.0952259	0.438187	-0.281118	0.0209709	-0.157311	0.199073	0.0987151	0.420362	-0.430591	0.000490219	-0.133436
ALDH9A1	-0.203457	0.0124767	-0.0615914	0.448087	-0.374008	1.52087e-05	-0.070338	0.384727	-0.200849	0.0225608	0.268458	0.00153775	-0.165004	0.0642982	-0.0626981	0.496354	-0.453729	9.323e-08	0.0807144	0.319612	-0.275929	0.00117955	-0.109851	0.212715	0.254033	0.00154938	-0.235739	0.00432955	-0.0301402	0.717079	-0.15997	0.0588041	-0.0522756	0.545717	0.0128609	0.857144	0.0896827	0.298403	0.200597	0.0221396	-0.400481	1.33443e-06	-0.197137	0.0172471	-0.512608	9.19202e-10	0.0102007	0.941125	0.0429805
ALDOA	-0.257376	0.000964409	-0.195685	0.0119773	0.119109	0.126088	0.0493427	0.525124	0.00699955	0.930521	-0.233131	0.00285153	0.0616867	0.429951	-0.0343387	0.660867	-0.0379653	0.62434	-0.272759	0.000450609	0.0257259	0.741866	0.0300091	0.700187	0.1717	0.027902	0.163467	0.034807	0.187083	0.0161433	0.00560261	0.944017	0.1013	0.189801	0.106637	0.173219	0.110304	0.154786	0.146264	0.0607915	-0.0961221	0.216473	-0.0242583	0.755659	0.0596793	0.442613	-0.175145	0.0245724	0.273203
ALDOC	1.61276	8.45866e-16	1.58611	2.08741e-15	0.597848	0.0148932	0.533816	0.0233532	0.597124	0.00185107	1.13109	3.9815e-10	-0.319332	0.200625	-0.293335	0.195285	0.339359	0.0708495	1.09345	2.02859e-10	-0.0979689	0.688189	0.667913	0.000747317	0.407489	0.00760698	0.294892	0.149537	0.926371	4.8181e-05	-0.0817448	0.734936	-0.0557408	0.736526	0.164429	0.30787	0.423487	0.0580838	0.201964	0.379295	0.822411	2.52924e-05	1.01616	9.57916e-08	0.0979726	0.704931	0.695029	0.000548766	-0.12571
ALG1	0.0557832	0.596804	0.154095	0.113549	0.159015	0.110314	0.099077	0.300671	-0.0332358	0.755406	0.11238	0.276077	-0.0773477	0.460913	0.0236031	0.82753	-0.245238	0.0139098	-0.0169787	0.885588	-0.0461502	0.63943	-0.220819	0.027117	0.110679	0.230492	0.0382128	0.699119	0.183434	0.0635369	-0.0902202	0.350012	-0.122646	0.202254	-0.0399998	0.718058	0.120561	0.227859	0.0893563	0.391478	-0.342268	0.000598767	0.133637	0.162291	-0.242716	0.0139163	-0.304878	0.00296934	0.274257
ALG11	0.381152	0.00107078	0.304637	0.00912391	0.393037	0.00119297	0.267383	0.0226963	0.0466112	0.704069	0.124307	0.316931	0.325204	0.0073354	0.297672	0.0167628	0.0678716	0.601539	0.137833	0.267889	0.22376	0.0705537	-0.331951	0.00445668	-0.250076	0.0307178	-0.0503721	0.667157	-0.00676031	1	0.200028	0.104632	-0.0164894	0.897997	-0.0242205	0.851783	-0.139206	0.22428	-0.0377431	0.817148	0.145628	0.215977	0.000568252	1	0.229606	0.0446305	-0.0984723	0.423546	-0.231623
ALG12	0.133119	0.289685	0.209398	0.0872736	0.0390033	0.79838	0.0351915	0.788495	-0.0533153	0.685856	0.206425	0.0971483	-0.140284	0.273976	-0.204189	0.133671	-0.0886423	0.511651	0.265991	0.0407955	-0.0691144	0.623647	-0.227246	0.0858192	0.0332899	0.800976	-0.203917	0.110185	-0.0995912	0.480341	0.126223	0.300865	-0.252221	0.0350474	-0.157299	0.176291	-0.145687	0.282236	-0.216833	0.107961	0.0662956	0.572869	0.341476	0.00388308	0.245486	0.0383719	0.0580671	0.647155	0.239147
ALG14	-1.119	5.42559e-05	-0.285734	0.265256	0.234753	0.352843	-0.326101	0.198625	-1.19854	7.08648e-06	-0.0942699	0.725035	-0.0382311	0.958987	-0.222337	0.379896	-0.648939	0.00864599	-0.455904	0.0716364	0.0832105	0.745882	-0.661586	0.00785603	0.88523	0.0019595	0.631516	0.0078468	0.222097	0.384477	-0.391181	0.112211	0.612545	0.022617	-0.299132	0.244578	0.184059	0.466757	0.0625746	0.793493	-0.604778	0.0208162	0.155289	0.560908	0.350863	0.135772	-0.818833	0.00160268	1.29484
ALG1L2	-0.0477036	0.934168	0.106933	0.752142	-0.150792	0.716448	-0.184574	0.614522	-0.0220089	1	0.0505995	1	-0.376188	0.302544	0.245357	0.501802	-0.00149438	1	0.426002	0.19997	-0.155825	0.699039	-0.0758251	0.857585	0.248673	0.438388	-0.196593	0.594524	-0.225099	0.522395	0.191305	0.594524	-0.245485	0.438388	0.109706	0.705178	-0.0452933	0.924486	-0.265585	0.445037	-0.0629119	0.860796	0.508218	0.0979818	-0.567204	0.101421	-0.0677794	0.925428	0.400196
ALG2	0.0968716	0.33479	0.180071	0.0746609	0.115321	0.282359	0.127028	0.206168	-0.0900325	0.387781	-0.0497412	0.620164	-0.105717	0.321787	-0.0378702	0.725681	-0.235965	0.0217472	0.223196	0.0242935	-0.0875818	0.399529	-0.281527	0.0062696	0.196094	0.044176	-0.144851	0.143816	0.0697594	0.506596	-0.0967378	0.324647	-0.220252	0.0258127	0.198636	0.0356171	-0.0561718	0.579513	-0.0743046	0.493776	-0.00252055	0.986625	0.0848455	0.394118	-0.0798774	0.42272	0.054341	0.594146	0.160164
ALG3	-0.0717859	0.537116	0.0847074	0.415478	0.0271437	0.798504	-0.193318	0.0768685	0.00025307	1	-0.180586	0.113201	-0.105725	0.367948	-0.239761	0.0390735	-0.3938	0.000270092	-0.0661097	0.522051	-0.0691121	0.524288	-0.310788	0.00467142	0.115831	0.288175	0.234363	0.0295036	0.110151	0.302761	-0.187845	0.0788249	-0.258199	0.0146735	0.250353	0.0224991	0.172485	0.12455	0.135859	0.232684	-0.150076	0.156476	0.214645	0.0415552	0.0746519	0.486174	-0.148205	0.174706	0.315443
ALG5	0.361415	0.00548918	0.181606	0.168235	0.59326	6.9131e-06	0.244265	0.0605672	0.0255962	0.875846	-0.0515926	0.763912	0.327218	0.0140815	0.0534455	0.712834	0.0214306	0.901094	-0.0370487	0.790427	0.340716	0.00734411	-0.324132	0.00980598	-0.15073	0.243362	0.344211	0.00534096	0.247719	0.0684514	-0.0593762	0.636995	0.0499503	0.704727	0.0686584	0.634565	0.0675997	0.591277	0.0541055	0.706598	0.196978	0.117343	0.0415075	0.778916	0.401193	0.000936874	-0.0218386	0.87461	0.0545795
ALG8	-0.0220081	0.865341	0.11901	0.352617	-0.0135592	0.944373	-0.257889	0.0470766	-0.00789262	0.983195	0.0267283	0.829759	-0.135287	0.324329	-0.252457	0.0642111	0.053543	0.68497	-0.0679512	0.642256	0.0189198	0.897353	0.131194	0.315566	0.0181465	0.884228	0.340907	0.00788645	0.0640887	0.652159	-0.115572	0.355943	0.0590979	0.640599	-0.0970263	0.471134	0.151874	0.250834	-0.00234116	1	0.243541	0.058068	0.482045	0.000124699	0.149318	0.248481	0.114902	0.398052	0.361866
ALG9	0.145759	0.325871	0.26184	0.0803343	0.107052	0.494641	0.12896	0.40018	0.235987	0.12715	-0.175601	0.268259	0.0219427	0.890859	0.0702721	0.67818	0.196801	0.201821	0.33183	0.0323238	0.243678	0.118166	-0.00157687	1	0.0947687	0.541344	0.0234105	0.898484	-0.091313	0.597037	0.36375	0.018514	-0.126769	0.391249	0.419887	0.00522192	0.134169	0.405335	-0.0875629	0.603979	0.204265	0.170767	-0.022171	0.918576	-0.0290228	0.872822	0.15043	0.334976	-0.114697
ALKBH1	0.816391	1.16191e-05	0.28419	0.167799	0.17081	0.438869	0.337335	0.0890516	0.438428	0.0292904	0.290662	0.16985	0.392647	0.0613844	0.140619	0.563064	0.68413	0.000240064	0.323195	0.121323	-0.0371876	0.911545	0.533032	0.00426822	-0.4734	0.0055961	-0.354785	0.0697525	0.0197554	0.954933	0.357546	0.0711489	0.296424	0.0916244	0.0832277	0.714797	-0.379245	0.052997	0.0506559	0.856756	0.636691	0.000671611	0.562225	0.00299105	0.22573	0.278651	0.516544	0.00812677	-0.203358
ALKBH2	-0.132212	0.626626	-0.167191	0.485719	-0.0865185	0.766615	0.0539377	0.841255	-0.701771	0.000976636	-0.309495	0.140741	-0.850915	0.000225129	0.033914	0.904226	-0.242141	0.279028	-0.262901	0.230416	-0.620739	0.00900034	0.148365	0.534036	0.17324	0.495837	-0.370884	0.111594	0.303885	0.172841	0.104887	0.669988	0.22154	0.339562	-0.191634	0.376411	-0.00785903	1	-0.238096	0.302053	-0.440655	0.0782547	-0.317408	0.189817	-0.59085	0.0197491	-0.350387	0.20577	-0.181623
ALKBH3	-0.275662	0.0884282	-0.177473	0.281576	-0.179802	0.30143	-0.0652564	0.716346	0.0960277	0.599204	0.146934	0.39903	0.122501	0.488417	0.175045	0.328922	0.180645	0.27177	-0.0778038	0.686034	0.0208436	0.930004	0.247766	0.123768	0.0851474	0.601326	-0.0266042	0.871879	-0.112689	0.538585	-0.0730312	0.657666	0.169943	0.252804	-0.139462	0.408833	-0.0163732	0.933107	0.0852796	0.629367	-0.11106	0.51789	0.211521	0.176827	-0.102734	0.5479	-0.0462377	0.816244	0.372176
ALKBH4	-0.136776	0.498193	-0.230737	0.198917	-0.63524	0.00155869	-0.0599034	0.757519	0.356695	0.0745973	0.272303	0.189158	0.281229	0.190796	0.669317	0.000755329	-0.091684	0.655277	0.0600051	0.840594	-0.392635	0.0547353	0.321858	0.128796	-0.0250372	0.81774	-0.554653	0.00288531	-0.221788	0.257341	0.0229071	0.960287	-0.11818	0.502527	0.117922	0.56997	-0.343742	0.086556	0.330111	0.115586	-0.440852	0.0199283	0.106399	0.613366	-0.348807	0.059556	0.0682087	0.809935	0.116871
ALKBH5	-0.082143	0.298858	-0.13714	0.077142	0.14725	0.0541663	0.0377003	0.611129	0.245185	0.00158557	-0.0248363	0.753335	0.274383	0.000495153	0.187936	0.0191164	0.0952918	0.21066	-0.059682	0.450232	0.119726	0.120878	-0.0593011	0.430963	0.0151197	0.861282	0.0746876	0.318539	-0.00734027	0.951027	-0.0576691	0.458772	-0.038343	0.606707	0.0767057	0.315046	-0.0431109	0.566112	0.111547	0.172858	0.120332	0.118019	0.0694951	0.375281	0.326495	9.3672e-06	-0.0145572	0.837573	0.164002
ALKBH6	0.0471386	0.897413	0.105228	0.705738	-0.419561	0.10368	0.320704	0.166059	0.238057	0.346419	0.307938	0.218167	0.0281925	0.957449	0.183068	0.46466	-0.393943	0.0711085	-0.369456	0.0889732	-0.589635	0.00854243	0.57164	0.0187352	0.129308	0.626875	-0.364489	0.100027	0.545842	0.0177336	-0.372715	0.0959994	0.129575	0.573604	0.0840928	0.749229	0.143649	0.541813	0.761294	0.00120053	0.113808	0.658083	0.207562	0.379105	-0.459621	0.0523702	0.631932	0.00971572	0.259006
ALKBH7	-0.793253	9.75566e-06	-0.123616	0.463025	0.152546	0.369149	0.0900557	0.596169	-0.460246	0.00887233	0.403867	0.0125022	-0.0536413	0.757656	0.210598	0.22516	-1.09449	3.29372e-10	-0.0177401	0.921553	-0.217402	0.181937	-1.02857	4.8646e-09	0.99402	1.17034e-08	-0.088999	0.604365	0.218453	0.183382	-0.177545	0.28538	-0.397619	0.027839	-0.184926	0.224243	0.072941	0.646984	0.236664	0.167582	-1.08453	1.10577e-09	-0.210009	0.192249	0.0320901	0.85274	-1.0538	7.14961e-09	0.766397
ALPK2	-1.13323	2.45568e-28	-0.8683	1.34373e-17	-0.860667	4.99775e-17	-0.0914416	0.361001	-1.03015	1.62184e-23	-0.62808	8.45167e-10	-0.874248	3.28391e-17	-0.276336	0.00672371	-1.34586	4.29028e-38	-0.851879	1.58812e-16	-0.883944	1.10597e-17	-0.692276	6.37965e-11	0.0742518	0.480497	-0.999606	1.77231e-22	-0.207092	0.0400156	-0.265595	0.00865699	-0.370805	0.000434815	-0.278897	0.007118	-0.0647863	0.529992	-0.0550941	0.590414	-1.11498	2.81308e-27	-1.05692	1.3334e-24	-0.822179	8.64041e-16	-0.375683	0.000354746	-0.0450744
ALS2	0.216537	0.0353854	0.188543	0.0636666	-0.276785	0.0100618	0.0900165	0.386907	0.128964	0.21309	-0.0290051	0.773479	-0.291441	0.00755872	-0.121089	0.254819	0.0747136	0.467566	-0.0110679	0.949934	-0.358628	0.00071291	0.419814	5.70725e-05	-0.159299	0.126507	-0.38035	0.000236152	0.0683047	0.525639	0.0670862	0.50178	-0.026188	0.796907	0.0460014	0.625909	-0.0391189	0.70864	0.0280621	0.809145	0.0512763	0.611604	0.0713661	0.48664	-0.316824	0.00207679	0.431672	4.3793e-05	-0.041558
ALX3	0.0315592	0.959168	0.312923	0.156604	-0.458428	0.0740784	0.226651	0.311246	-0.371681	0.125697	-0.164923	0.581275	-0.804098	0.001949	-0.0129639	1	0.0919929	0.797258	0.284773	0.303742	-0.760412	0.00872735	0.0259416	0.948974	-0.271366	0.243032	-1.51211	2.7654e-09	-0.524476	0.0354504	-0.0637974	0.837518	-0.102699	0.696986	-0.116581	0.585585	-0.522567	0.0902525	-0.566057	0.0272395	0.00514661	1	0.218415	0.42748	-0.240009	0.391331	-0.170945	0.528732	-0.447847
ALX4	-0.526042	0.000466165	-0.19492	0.164894	-1.80601	1.99678e-23	0.066439	0.650561	-0.697654	5.24031e-07	0.0596263	0.671603	-1.46414	6.80502e-21	-0.169052	0.216098	-0.892899	3.7395e-09	0.0516874	0.766479	-0.992744	2.81872e-10	0.964996	9.14624e-07	0.629338	1.57468e-05	-1.00771	2.41771e-11	0.0515877	0.733483	0.418171	0.00181514	-0.541451	0.000298856	-0.354079	0.00583879	0.125373	0.486396	-0.346087	0.0141259	-1.31564	5.32065e-19	-1.10893	3.00712e-14	-1.76712	2.40449e-29	0.861159	2.77028e-05	-0.212308
ALYREF	0.522759	2.17147e-05	0.235388	0.0648957	0.198898	0.145372	0.477686	0.000118555	0.097183	0.426566	-0.405926	0.00104578	0.237804	0.0449409	0.366141	0.00195438	0.410715	0.000350855	-0.447718	0.000319471	0.231318	0.0497353	0.744953	3.09917e-10	-0.437344	0.00026489	0.286803	0.0128191	0.533126	2.52517e-05	0.49053	2.14182e-05	0.264912	0.0153064	-0.0904318	0.471733	-0.0551232	0.620858	-0.0486281	0.705786	0.753246	9.46643e-10	0.3829	0.00288312	0.284276	0.0285347	0.487542	7.03598e-05	-0.206622
AMACR	-0.0440627	0.784253	-0.425365	0.00939209	-0.346194	0.0415715	0.244932	0.119322	0.0549388	0.777714	-0.243557	0.165737	-0.29855	0.109944	0.183172	0.293534	-0.419406	0.014745	-0.4919	0.00556105	-0.177406	0.31002	-0.344695	0.0521934	-0.719414	2.29064e-05	-0.693887	1.4629e-05	-0.271498	0.102141	0.263663	0.106027	-0.356781	0.0327601	-0.130762	0.484924	0.238777	0.195759	0.117589	0.531325	-0.817605	4.43218e-06	-0.542482	0.00166946	-0.359738	0.0326225	-0.645109	0.000543478	-0.672233
AMBRA1	0.68228	3.6031e-09	0.297962	0.0126628	0.799563	1.00962e-11	0.13874	0.250067	0.46776	0.00011206	0.276822	0.0238656	0.763432	1.99184e-10	0.127505	0.325379	0.499651	2.6632e-05	0.374021	0.00224524	0.823027	2.34773e-12	-0.323679	0.0032984	-0.331978	0.00288636	0.660592	3.04573e-09	-0.0237297	0.88185	-0.0061553	0.961671	-0.011155	0.949713	0.0541626	0.653236	0.0165351	0.843733	-0.0430389	0.752452	0.511626	9.51262e-06	0.197183	0.102125	0.846916	4.87497e-14	-0.219678	0.0493542	-0.416801
AMD1	0.548832	3.20121e-07	0.438141	4.61542e-05	-0.626073	2.86011e-08	0.319363	0.003093	0.703301	7.71584e-11	0.0310185	0.795945	-0.0531851	0.637572	0.476761	1.34337e-05	0.278981	0.00846781	-0.181669	0.0932535	-0.299769	0.00551684	1.27291	6.94916e-31	-0.362656	0.000668678	-0.251289	0.0190317	0.367842	0.000721058	0.297624	0.00509057	0.0304798	0.772315	0.242112	0.0237041	0.208215	0.0569539	0.454789	3.49554e-05	0.45062	2.37898e-05	0.993497	7.17748e-21	-0.347773	0.0015152	1.13425	1.43586e-24	0.50223
AMDHD2	1.23422	2.77029e-11	0.839228	1.58087e-05	-0.0891257	0.75252	0.523835	0.01004	1.08062	1.58058e-09	0.0159895	1	0.00806986	1	0.26141	0.215772	0.551652	0.00122586	-0.345096	0.0679953	-0.119959	0.555745	1.35704	1.17165e-12	-0.863103	4.66678e-07	0.0724874	0.726266	0.716134	0.000552869	-0.130367	0.529604	-0.168134	0.276565	-0.000259848	1	0.232821	0.238745	0.360752	0.0792521	0.791706	3.60462e-05	0.6167	0.00204359	0.132375	0.542072	0.893124	1.08937e-05	-0.605059
AMFR	0.37462	3.79876e-06	0.366869	5.87072e-06	0.357543	1.54806e-05	0.116271	0.15796	0.349076	2.20153e-05	0.146815	0.0776443	0.355444	1.95162e-05	0.107326	0.209685	0.287931	0.000423478	0.273804	0.000927457	0.28556	0.000539099	-0.025849	0.747296	-0.0570432	0.474871	0.213063	0.00788614	0.0437687	0.603266	0.127203	0.129997	-0.0599699	0.449132	0.128168	0.114209	-0.06871	0.392054	0.00117676	0.997964	0.459855	1.16655e-08	0.475586	4.08821e-09	0.435226	6.91686e-08	0.0962644	0.236865	0.0949273
AMIGO2	-1.91711	7.88859e-36	-2.03678	5.61719e-40	-1.34374	5.99853e-19	-0.336228	0.0223353	-1.40901	4.4153e-20	-1.47505	1.26905e-21	-0.980853	1.3841e-10	-0.432863	0.00407247	-1.46375	1.1472e-20	-1.18911	2.53437e-14	-1.2775	3.56288e-16	-1.18103	6.04458e-14	-0.333065	0.0332668	-2.00235	5.14218e-38	-1.06103	1.44299e-12	-0.459175	0.00248811	-0.41906	0.00768677	-0.0783701	0.618199	-0.660952	2.38198e-05	-0.364296	0.0156619	-1.48088	1.74811e-22	-2.34079	8.23039e-49	-1.18572	3.26428e-15	-0.326664	0.0333562	-0.613247
AMMECR1	-0.624937	3.03992e-05	-0.680526	5.89187e-06	0.384208	0.00757652	-0.158709	0.267497	-0.928569	1.47622e-10	-0.990444	1.62302e-11	0.092612	0.49937	-0.321972	0.0251256	-0.625135	1.64833e-05	-0.749655	6.36614e-07	0.223548	0.105947	-0.788341	4.80778e-08	0.096262	0.520048	0.603296	1.3801e-05	0.221007	0.130758	-0.235834	0.104831	0.111877	0.455888	0.0492139	0.720936	-0.0606356	0.658628	-0.191557	0.177691	-0.804125	9.79522e-08	-0.792076	2.24851e-07	0.573878	2.76771e-05	-1.14736	2.78645e-14	-0.126232
AMMECR1L	-0.159815	0.102911	-0.271967	0.00582429	-0.379756	0.000282069	-0.0974168	0.319427	-0.166331	0.101613	-0.361372	0.000434144	-0.25318	0.0144652	0.0307005	0.781163	-0.0821742	0.429839	-0.182275	0.0772182	-0.314099	0.00253148	0.183245	0.0817768	-0.136819	0.178436	-0.331048	0.000996228	-0.114348	0.257621	-0.047012	0.658129	0.0232331	0.823538	0.118176	0.251951	-0.121841	0.257637	-0.0609212	0.574915	-0.0413115	0.695143	-0.0742779	0.462241	-0.404551	5.26153e-05	0.376377	0.000282704	0.123465
AMOTL1	0.0205249	0.825212	0.108719	0.213556	-0.23167	0.00971697	0.106676	0.222704	-0.0313309	0.728215	0.115654	0.189417	-0.0618444	0.493082	0.123046	0.16709	-0.0638524	0.466007	0.0549007	0.524691	-0.149847	0.0885245	0.345118	9.28495e-05	0.211675	0.0139115	-0.0792262	0.364536	0.177296	0.0445385	0.0600474	0.494442	0.0929167	0.283224	0.0646837	0.451562	0.0374339	0.677253	0.125434	0.160633	-0.0368928	0.673306	-0.343951	0.000113947	-0.193479	0.0286641	0.193725	0.0308538	-0.36553
AMOTL2	-0.528078	5.33845e-10	-0.597544	2.06507e-12	-0.107548	0.207042	0.0727319	0.385251	-0.0453319	0.604515	-0.21472	0.0153148	0.209693	0.0166658	0.0352106	0.693223	-0.409896	2.23949e-06	-0.281185	0.00120307	0.0375568	0.667128	-0.754722	1.71517e-18	-0.205484	0.0170505	-0.487551	7.51661e-09	-0.452372	1.21191e-07	-0.0704067	0.417339	-0.137251	0.112368	0.160851	0.0676845	0.0551774	0.520437	0.227312	0.00960329	-0.505309	3.58503e-09	-0.654041	3.42113e-14	-0.111918	0.186969	-0.596135	4.23505e-12	-0.324343
AMPD2	0.109146	0.236312	0.238989	0.00825201	-0.313952	0.000933953	-0.0569963	0.544367	0.261362	0.00559502	0.374147	6.99707e-05	-0.0533986	0.582757	0.0934542	0.336437	0.0551079	0.570201	0.558633	2.44424e-09	-0.172147	0.0752077	-0.00490613	0.962385	0.0755224	0.401007	-0.489127	1.72127e-07	-0.373965	8.07058e-05	0.196148	0.0392982	-0.245534	0.00732649	0.145216	0.112372	-0.158023	0.101915	-0.0392729	0.69819	0.244583	0.00678255	0.460582	3.1252e-07	-0.077359	0.402543	0.584302	3.41822e-10	0.377207
AMPD3	0.587822	0.00270127	0.867327	8.47444e-06	-0.925508	1.22983e-05	-0.0996045	0.628725	0.417016	0.0362153	0.108634	0.590975	-0.891014	3.66626e-05	0.0865084	0.679542	0.291894	0.138726	0.911	2.90009e-06	-0.996865	1.73243e-06	1.3399	1.07836e-10	0.44564	0.0186921	-0.774907	0.000185538	0.122423	0.551785	0.0827188	0.682048	0.0906047	0.640044	1.01813	1.60891e-07	0.109913	0.646729	0.215701	0.291571	1.78567	9.1243e-21	1.5064	2.85958e-15	-0.850087	2.5081e-05	3.07047	5.85887e-49	1.27791
AMZ2	-0.0453726	0.672228	0.381983	0.000198944	-0.154327	0.16049	0.0578495	0.626822	-0.108179	0.328253	0.427401	4.88884e-05	-0.281421	0.0131225	-0.136383	0.241534	-0.164115	0.126958	0.464918	5.18075e-06	-0.316761	0.00380902	0.0524917	0.649026	0.57258	1.18915e-08	-0.312353	0.00323505	0.0622693	0.609745	-0.0967014	0.385947	0.0611107	0.578533	0.154564	0.113552	0.0817093	0.454002	0.117033	0.301066	-0.480444	9.83372e-06	0.17734	0.0841389	-0.435972	5.12123e-05	-0.239067	0.0350877	0.309746
ANAPC1	0.197005	0.0132455	0.0205622	0.793812	0.199906	0.0147941	0.172475	0.0289433	0.0917514	0.244408	-0.151091	0.076048	0.195197	0.0162662	0.0878497	0.288787	0.204676	0.0079269	-0.0892889	0.273994	0.179489	0.0221648	0.211973	0.00612515	-0.0790863	0.324944	0.214228	0.00490964	0.207204	0.0109148	0.12178	0.118576	0.180953	0.0151638	0.129828	0.115003	0.0523139	0.493171	0.0680212	0.419489	0.363336	4.21005e-06	0.219752	0.00645175	0.257246	0.00125285	0.121665	0.127476	-0.0190086
ANAPC10	0.326413	0.0973149	0.199374	0.327828	-0.169803	0.429711	0.0345348	0.91485	0.598775	0.0028834	0.182454	0.396853	-0.276762	0.245359	0.184226	0.439634	0.0404841	0.876741	0.059521	0.747257	-0.362922	0.101804	0.325348	0.123242	-0.15186	0.445222	-0.282512	0.186609	0.115002	0.650648	-0.317218	0.136696	-0.37259	0.0373492	0.0628528	0.764797	0.0996614	0.708677	0.185718	0.429711	0.102364	0.597591	0.331557	0.0783506	-0.53254	0.0103923	0.507935	0.0147563	0.24098
ANAPC11	-0.265757	0.0313676	-0.103374	0.387415	0.0888761	0.460943	-0.0284313	0.83655	-0.0834695	0.505033	0.0048793	0.963116	-0.0743875	0.521647	-0.00143854	1	-0.173259	0.138111	-0.17808	0.142895	0.200317	0.0822553	-0.142612	0.218089	0.207199	0.0927656	0.348288	0.00202197	0.119521	0.334457	0.023357	0.822939	-0.0714948	0.532478	-0.164671	0.151076	0.293012	0.00939366	0.018297	0.900141	-0.474441	6.89917e-05	-0.305588	0.0104708	-0.0537221	0.648677	-0.429416	0.000499906	0.0940473
ANAPC13	0.561541	2.07815e-09	0.550989	3.93262e-09	0.319154	0.0011483	-0.128453	0.190235	0.492244	2.74341e-07	0.538028	2.58967e-08	0.251039	0.0119185	-0.0777192	0.45532	0.280142	0.00225437	0.158557	0.0884979	0.0125804	0.899501	0.264808	0.00431707	-0.0991509	0.281028	0.444868	2.71023e-06	0.303822	0.00199572	-0.141477	0.14735	0.122926	0.166489	-0.0444499	0.649498	0.0965602	0.30327	0.33501	0.000804485	0.53398	9.76536e-09	0.521408	2.49466e-08	0.303998	0.00133371	0.239392	0.011188	-0.0155483
ANAPC15	-0.49038	0.0032995	-0.287118	0.0794971	-0.0380491	0.859866	-0.0216045	0.915928	-0.244059	0.168581	-0.243451	0.177417	0.174549	0.311508	0.114966	0.512368	-0.339156	0.0403507	-0.403549	0.0185436	-0.0125542	0.930429	-0.366829	0.0271087	0.0210681	0.947038	-0.0566827	0.75303	-0.065724	0.725307	-0.0337968	0.840109	0.071242	0.698889	0.00621433	1	-0.0207967	0.911495	0.166298	0.337288	-0.585289	0.000520935	-0.335382	0.0433444	-0.339223	0.0382161	-0.636399	0.000280327	0.0657615
ANAPC16	0.190827	0.0357599	0.481687	3.86469e-08	-0.200048	0.0429636	-0.191907	0.039952	0.144694	0.117277	0.461022	3.65838e-07	-0.327587	0.000983637	-0.223094	0.0279597	-0.0774467	0.410877	0.405103	6.30667e-06	-0.28416	0.00343302	0.144057	0.144006	0.235736	0.00559197	-0.0708159	0.459178	0.0214469	0.845328	-0.220982	0.0228204	-0.195722	0.0244672	-0.02949	0.747166	0.0698627	0.480867	0.026426	0.799866	-0.0850427	0.356281	0.214159	0.0156793	-0.242865	0.00884492	0.21767	0.0288562	0.125998
ANAPC2	0.372134	0.0112686	0.284114	0.0543594	0.265265	0.0818238	0.25271	0.0851946	0.229429	0.130571	0.176187	0.254966	-0.0428226	0.758218	-0.0334276	0.858016	0.0379462	0.806686	0.161523	0.297166	0.116969	0.449007	-0.128971	0.392442	-0.112241	0.424911	-0.0373717	0.814368	0.0983574	0.524774	0.115754	0.434301	-0.145369	0.316896	0.0314615	0.852718	0.205921	0.16028	0.046119	0.787638	-0.0379511	0.815827	0.18427	0.209782	0.0703739	0.639566	-0.100028	0.514418	0.0153408
ANAPC4	0.191552	0.192493	0.121106	0.417453	0.0109468	0.976933	0.173427	0.25081	-0.0962143	0.521591	-0.159419	0.284433	-0.244847	0.0937182	-0.0529238	0.737309	-0.21781	0.138395	-0.165504	0.300746	-0.130965	0.386973	-0.0352578	0.828392	-0.163568	0.272338	-0.110898	0.457	0.193486	0.209534	-0.055845	0.703666	-0.245021	0.0844021	-0.129496	0.419225	-0.00950803	0.979336	-0.123388	0.419049	-0.593898	5.369e-05	-0.223923	0.11933	-0.379692	0.00873697	-0.303204	0.0505436	-0.113859
ANAPC5	-0.348063	9.98236e-07	-0.513066	7.47659e-13	0.178993	0.0109237	-0.0412419	0.554587	-0.533538	2.76954e-13	-0.413171	1.81902e-08	0.096414	0.174228	-0.0280444	0.707828	-0.562969	6.83478e-15	-0.400137	3.09736e-08	0.139659	0.0450443	-0.741221	2.61795e-25	-0.0513374	0.462512	0.181645	0.00774412	0.00074184	1	0.00706359	0.923052	-0.00788751	0.922631	0.0345764	0.684648	0.0647877	0.354648	0.0215425	0.778495	-0.603983	3.19259e-17	-0.568346	2.82167e-15	0.22461	0.000890876	-0.718994	2.76466e-23	-0.156311
ANAPC7	0.306718	0.00672348	0.27383	0.0157914	-0.139603	0.251756	-0.0826332	0.479017	0.363401	0.00173884	0.230846	0.051764	-0.198957	0.0998269	0.0182415	0.897887	0.530235	2.68943e-06	0.225196	0.0539687	-0.0454646	0.718491	0.594917	1.79245e-07	-0.156442	0.168397	-0.03776	0.756356	-0.0749229	0.537473	0.209387	0.0716826	0.193462	0.0680472	0.0209726	0.846216	0.180123	0.127346	0.0266192	0.843943	0.524081	6.19246e-06	0.508895	1.3075e-05	0.0688027	0.587526	0.407583	0.000498044	-0.0539098
ANG	0.324388	0.270111	-0.0845968	0.809376	0.608081	0.051752	0.206461	0.547203	-0.147757	0.621507	0.169044	0.557756	0.0553362	0.850326	-0.45002	0.132836	0.770319	0.0265796	1.31006	6.99475e-05	0.713633	0.0607443	-0.515857	0.0840588	0.308333	0.311828	-0.170417	0.61059	-0.677446	0.0653302	0.791518	0.0186823	-0.455363	0.0935211	-0.231804	0.320975	-0.714646	0.0139644	-1.37193	5.42522e-05	-0.824271	0.00879555	-0.67678	0.0344264	0.286103	0.31561	-1.06575	0.00107295	-0.634824
ANGEL1	0.709257	0.000219876	0.884712	2.89268e-06	0.311684	0.126299	0.19658	0.316877	0.468457	0.0218908	1.04138	1.22221e-07	0.230618	0.297613	0.163978	0.477958	0.121155	0.580374	1.15868	1.60591e-09	0.210457	0.301232	-0.300411	0.140713	0.339671	0.0537205	-0.0959524	0.635208	-0.109833	0.597347	0.279629	0.165867	-0.287741	0.136777	0.176934	0.320119	0.0394276	0.878753	0.0595915	0.81347	0.146645	0.487594	0.932747	3.4736e-07	0.202184	0.29604	0.0628905	0.776701	0.451488
ANGEL2	0.184939	0.14399	0.17256	0.160496	0.410531	0.000961811	0.0717789	0.595708	0.483514	0.000134642	0.508306	8.33446e-05	0.480366	0.000235926	0.271894	0.0428574	0.369743	0.00206957	0.358026	0.0029186	0.56017	2.53802e-06	-0.048409	0.693198	0.165509	0.146589	0.480826	2.38244e-05	-0.00759549	0.932873	0.00315218	0.978396	0.132458	0.242201	0.0959423	0.370283	0.326009	0.00457946	0.246192	0.0771112	0.248497	0.0425445	0.328082	0.00874525	0.553964	3.71388e-06	-0.295132	0.0162669	0.0100636
ANGPT1	-0.715446	1.99508e-11	0.132517	0.192197	-0.201187	0.0588008	-0.239307	0.0218156	-0.298397	0.012453	0.432607	0.000153058	-0.0992192	0.418046	-0.518312	2.90445e-05	-0.196395	0.0868194	0.63276	8.1055e-09	-0.224103	0.0535171	-0.771927	2.32688e-12	0.571494	9.20392e-08	-0.761538	3.50921e-12	-0.776708	1.25343e-12	-0.42535	0.000305237	0.267986	0.0188355	0.366131	0.000490872	0.0410847	0.747469	0.165959	0.162476	-0.551748	2.12057e-07	-0.554001	2.32005e-07	-0.126597	0.228584	-0.456291	2.78007e-05	0.0556946
ANGPTL1	6.70321	2.2856e-86	2.57796	9.71171e-05	6.73704	3.29228e-87	-0.632194	1	5.89036	2.52046e-57	2.45753	0.000277253	5.96701	2.18283e-58	0.0546835	1	6.70754	5.27941e-55	2.27943	0.0237859	6.83296	1.98735e-58	-0.877615	3.02993e-08	-5.2531	3.94107e-80	6.64253	2.60889e-68	-0.831319	0.688959	0.982686	0.688959	-0.274212	0.0938788	-1.26381	0.0121419	-0.22314	0.180686	-1.07451	0.688959	5.82745	7.18844e-90	1.36233	0.01864	5.97288	2.79178e-97	0.048653	0.763961	-4.37085
ANGPTL2	0.241142	0.105306	-0.0960321	0.530811	1.92006	4.0118e-38	-0.0761431	0.620964	0.428028	0.00301596	0.165978	0.251444	1.24083	1.11625e-17	-0.469313	0.00137535	1.08135	5.83476e-13	0.590585	0.000101944	2.02741	2.85597e-41	-1.2364	1.47876e-17	-0.0482048	0.744976	1.70592	8.24823e-31	-0.397649	0.00941338	0.016754	0.925466	-0.739493	2.83822e-07	-0.968192	3.60367e-11	-0.606217	2.02791e-05	-1.39276	5.19024e-20	-0.199198	0.182488	-0.691463	6.42217e-06	2.08763	6.97057e-45	-2.05726	3.35589e-43	-0.870611
ANGPTL4	-0.546424	0.0065341	-1.09951	1.58784e-07	0.939213	3.38229e-07	-0.872097	2.36633e-05	-0.290905	0.126226	-1.96499	1.92393e-18	0.421741	0.0231708	-0.510969	0.0102582	-0.108231	0.56844	-2.09798	9.88513e-22	0.879246	3.99046e-07	-0.512668	0.00378392	-1.01703	1.49254e-05	2.2863	9.11112e-34	0.534808	0.00481029	-1.04634	6.10866e-08	0.40537	0.025088	0.0896172	0.805107	0.680141	5.69518e-05	0.222612	0.246547	-0.00478164	1	-0.652632	0.000885892	0.736675	3.69178e-05	-0.724392	6.37836e-05	0.113413
ANGPTL6	1.4461	1.36791e-12	0.0224371	0.955225	2.73912	2.62894e-47	-0.113778	0.6855	1.88755	5.0631e-19	0.755422	0.00147856	2.51279	3.62838e-34	-0.146811	0.611916	1.77003	7.30527e-17	0.800844	0.000836543	2.89866	2.40063e-48	-1.28309	1.32976e-15	-0.958785	5.60274e-07	2.6992	7.47821e-48	-0.313562	0.242394	0.15301	0.557815	-0.189504	0.258388	-0.0264528	0.895083	0.313776	0.0376835	-0.0718745	0.884298	1.73466	3.67748e-18	0.336606	0.162253	2.88257	3.12507e-54	-1.10021	7.42434e-12	-1.2049
ANK1	-0.163013	0.273337	0.285609	0.044415	-0.690452	6.0866e-06	-0.503873	0.000641614	0.873854	2.08121e-08	1.12386	4.57038e-13	-0.438471	0.0112111	-0.596785	0.000692597	0.0984543	0.570016	1.05298	3.79135e-11	-0.703712	0.000107229	-0.435007	0.00705518	-0.00791497	0.946431	-1.4239	2.23133e-17	-1.22389	1.01765e-14	-0.583976	0.00110618	-1.02185	1.3159e-11	-0.317243	0.0258042	-0.511612	0.00486405	-0.246336	0.152687	-0.467123	0.0018934	-0.271517	0.0694118	-0.570596	0.000172467	0.0178992	0.919529	-0.313973
ANKFY1	0.605443	2.03589e-09	0.169339	0.0979959	1.36402	1.63525e-42	0.0192002	0.854888	0.865073	1.36481e-17	0.26847	0.00977241	1.2195	1.66976e-33	0.181065	0.0855861	0.803701	1.27942e-15	0.29643	0.00388719	1.23017	8.56103e-35	-0.561813	5.44653e-09	-0.310485	0.00193279	1.20951	1.40821e-34	-0.00147452	0.995935	0.169083	0.101633	-0.0304964	0.754221	0.0588386	0.556747	0.0415322	0.664361	0.0308768	0.783052	0.830872	1.61734e-16	0.148672	0.152038	1.48047	2.8737e-50	-0.652119	1.80597e-11	-0.575726
ANKH	-0.689422	1.15906e-11	-0.524582	1.91053e-07	-0.331011	0.00112636	-0.181062	0.069133	-0.910629	3.20717e-19	-0.435436	1.44049e-05	-0.43149	1.96901e-05	-0.271787	0.00691313	-0.648426	5.8539e-10	-0.423723	5.18925e-05	-0.202813	0.0509015	-0.687894	5.08033e-11	-0.104794	0.318769	-0.392242	0.000110929	-0.37048	0.000268155	-0.00923355	0.930768	-0.261466	0.0124318	-0.511957	6.46599e-07	-0.294981	0.00396846	-0.52365	2.78791e-07	-0.836991	2.52415e-16	-1.19207	2.90484e-30	-0.231739	0.0204522	-0.490925	2.78095e-06	-0.487618
ANKHD1	0.515198	1.11669e-10	0.275345	0.000676007	0.00138511	0.994957	0.0385369	0.65027	0.406198	5.08134e-07	0.214481	0.0093043	0.196867	0.0198484	0.122604	0.148501	0.432903	9.37013e-08	0.27606	0.00084809	0.118187	0.164172	0.377006	3.46324e-06	-0.293646	0.000197783	0.0251407	0.769698	-0.05451	0.527013	0.124011	0.141044	-0.0928173	0.225144	-0.0579404	0.481272	-0.198202	0.0152579	-0.119516	0.169341	0.456244	1.67628e-08	0.479137	3.5544e-09	0.0853698	0.30914	0.342815	3.19211e-05	-0.148097
ANKHD1-EIF4EBP3	0.514562	5.20773e-11	0.27182	0.000624828	0.0353676	0.672838	0.0192538	0.819955	0.435104	4.85092e-08	0.245931	0.00252121	0.241203	0.00365132	0.149572	0.0735263	0.434716	5.21607e-08	0.302583	0.000201892	0.125924	0.132187	0.330957	3.3097e-05	-0.280366	0.000293266	0.0382822	0.643592	-0.0683888	0.422552	0.129713	0.119213	-0.0975396	0.19485	-0.040495	0.624391	-0.212431	0.0080302	-0.0971447	0.259723	0.478134	1.91888e-09	0.487388	1.10854e-09	0.148111	0.0711127	0.307226	0.000145749	-0.162706
ANKIB1	0.0421019	0.656649	-0.0651294	0.471028	0.962571	3.82523e-29	-0.0077937	0.940064	0.351433	7.74283e-05	-0.0466684	0.601495	0.878137	9.84838e-24	0.0106455	0.918156	0.30432	0.000566809	-0.060119	0.528499	0.941232	1.08148e-27	-0.731789	2.79361e-18	-0.175748	0.0535356	0.875514	3.3842e-25	-0.0735241	0.422669	0.0308966	0.74113	-0.0707813	0.410387	-0.0371173	0.708415	0.0394239	0.63557	-0.0236652	0.801746	0.28465	0.00132183	-0.0332627	0.727115	1.0988	2.26327e-38	-0.786293	1.68411e-20	-0.18373
ANKLE2	-0.0837378	0.24676	-0.385847	1.92318e-07	-0.21385	0.00492344	-0.0162362	0.830782	-0.114756	0.11942	-0.66604	3.1312e-18	-0.0809616	0.299681	0.0130149	0.869474	0.154714	0.0321655	-0.328432	1.51132e-05	0.00616967	0.939591	0.331178	6.85513e-06	-0.282089	0.000156166	-0.0149836	0.844534	-0.0373888	0.62204	0.135143	0.0668093	0.189439	0.00663607	0.257578	0.000837488	0.00709788	0.959842	-0.0800326	0.292906	0.318903	4.86395e-06	-0.00287049	0.979789	-0.148454	0.0413023	0.582798	1.4358e-15	0.130916
ANKMY2	0.177109	0.236888	-0.205879	0.184616	-0.719146	1.42206e-05	-0.0218498	0.894323	0.271174	0.0836777	0.121341	0.44356	-0.196294	0.244838	0.172927	0.293331	0.042043	0.805685	0.00327164	1	-0.432098	0.00870727	0.570336	0.000518461	-0.364759	0.0140081	-0.601211	0.00014248	-0.190902	0.231296	-0.00095586	0.979434	-0.216226	0.146014	-0.105152	0.484844	-0.222882	0.184706	0.0129233	0.977016	-0.215172	0.187821	0.0707857	0.671016	-0.535215	0.00139296	0.171248	0.33302	-0.439106
ANKRA2	0.189228	0.169227	0.345342	0.0114644	0.343332	0.0158608	0.0332618	0.831927	0.0929271	0.532994	0.347314	0.0146178	0.315069	0.028466	0.0853043	0.604502	-0.0970584	0.545075	0.301329	0.0358358	0.0992728	0.497989	-0.49	0.000407992	0.0625439	0.676966	0.0164376	0.918171	-0.0495763	0.755552	0.00647453	0.969726	-0.198838	0.133809	-0.0548109	0.663928	-0.224649	0.0978087	-0.00882537	0.966882	0.0623328	0.663218	-0.0346777	0.807843	0.341027	0.00854025	-0.152146	0.275436	-0.095027
ANKRD1	3.45677	3.82751e-42	1.39185	2.12759e-08	0.44403	0.0882405	-0.495851	0.0654398	2.58917	2.40833e-24	-1.26994	1.77784e-05	0.181335	0.545326	-1.50091	1.30747e-06	2.43395	8.37101e-22	-1.40223	5.37988e-06	0.331277	0.21886	1.74582	7.43e-13	-5.1035	1.71972e-70	0.583153	0.029959	-0.243998	0.375971	-1.33108	1.00475e-05	-0.231567	0.303322	-0.208746	0.584502	0.0736191	0.769422	-0.0762962	0.801915	3.21574	2.33001e-36	1.71108	1.3899e-11	0.00697774	1	2.43723	2.99675e-23	-2.07995
ANKRD10	-0.222112	0.0594453	-0.30027	0.0113973	0.494699	1.91163e-05	-0.290497	0.0143058	-0.289517	0.010851	-0.534173	4.12507e-06	0.403539	0.0002957	-0.264819	0.0219242	0.229549	0.0584664	0.312444	0.0101089	0.612392	3.56236e-07	-0.675815	4.07416e-09	0.123912	0.27915	0.492255	2.32701e-05	-0.410638	0.000769655	-0.0174254	0.897921	-0.360305	0.00153915	-0.0327247	0.800179	-0.6705	1.2968e-09	-0.879305	3.23505e-13	0.157585	0.159867	-0.425157	0.000283836	0.495335	6.62292e-06	-0.0846492	0.451691	0.0494296
ANKRD11	-0.360436	3.29485e-06	-0.50118	1.03083e-10	-0.529059	1.86922e-11	-0.365828	2.18844e-06	-0.334838	1.5284e-05	-0.629415	1.29106e-15	-0.480297	9.96905e-10	-0.32752	2.99259e-05	0.0190667	0.806219	-0.431908	3.83137e-08	-0.422505	7.51848e-08	0.453786	6.65351e-09	-0.16582	0.0338537	-0.151025	0.0541966	-0.0943438	0.225646	-0.293378	0.000176149	0.254921	0.000824088	0.0985207	0.222412	-0.0411921	0.60967	-0.0989857	0.205155	-0.00747004	0.933892	-0.370851	1.82977e-06	-0.371963	1.58186e-06	0.483574	7.5165e-10	-0.0484329
ANKRD12	0.137279	0.120309	0.0757008	0.408074	-0.281545	0.00266877	-0.12994	0.149433	0.251441	0.00474327	-0.0163792	0.879518	-0.126865	0.176193	-0.213215	0.0230404	0.543598	7.07719e-10	0.103604	0.261451	-0.227231	0.0154149	0.754526	3.80791e-17	-0.104295	0.230268	-0.167918	0.068682	-0.0706201	0.444809	-0.159268	0.0833525	0.159628	0.0581289	-0.0125463	0.887383	-0.232897	0.0117349	-0.132526	0.160517	0.713394	7.44348e-17	0.138442	0.119076	-0.0816211	0.374438	1.02739	7.70098e-31	0.0336206
ANKRD13A	-0.554017	7.64487e-10	-0.573813	1.80636e-10	-0.0588672	0.50902	0.112501	0.204198	-0.440553	1.25945e-06	-0.187672	0.0384625	-0.0208986	0.836304	0.0493874	0.589917	-0.504212	2.76392e-08	-0.411372	5.98578e-06	-0.214996	0.0176327	-0.574058	2.52077e-10	0.0139263	0.894023	-0.456214	2.89916e-07	-0.128713	0.151971	-0.026426	0.771396	-0.0565069	0.537514	-0.216552	0.0165	-0.186947	0.0366313	0.00715147	0.943235	-0.261278	0.00421533	-0.487077	1.30676e-07	0.0754239	0.407396	-0.539868	3.49267e-09	-0.270524
ANKRD13C	-0.303089	0.0253391	-0.385315	0.00496124	-0.331182	0.0175423	-0.0167594	0.907143	-0.3185	0.024649	-0.21774	0.118939	-0.0542748	0.7204	0.0262816	0.870766	-0.179967	0.194209	-0.301978	0.0329378	0.000586102	1	0.0304664	0.821896	-0.119665	0.411993	-0.103419	0.449542	-0.120759	0.381094	-0.028233	0.835501	0.163835	0.23731	-0.0589528	0.690159	0.0801541	0.580606	0.0252889	0.867316	0.0604004	0.659224	-0.378999	0.00683166	0.0173911	0.903247	0.317667	0.0230207	-0.149835
ANKRD13D	-0.0569361	0.739311	-0.159962	0.329705	-0.508108	0.00254565	0.0120339	0.951689	-0.0828581	0.623003	-0.0499503	0.792649	-0.376763	0.0231627	-0.113804	0.515113	0.24897	0.123983	0.0933581	0.586805	-0.0589604	0.720135	0.49024	0.00300994	-0.116581	0.45465	-0.337884	0.0321619	-0.266859	0.107427	0.274936	0.0942594	0.203461	0.193737	0.0149314	0.964919	0.189449	0.250119	-0.128367	0.469703	0.110181	0.477196	-0.145176	0.347368	-0.525708	0.000893983	0.764822	2.75423e-06	0.0582943
ANKRD17	0.470658	1.66613e-09	0.222139	0.00473132	0.15073	0.0605407	0.132419	0.0935624	0.337757	1.99588e-05	0.120549	0.136514	0.177433	0.0275694	0.120838	0.13838	0.236295	0.00262871	0.125412	0.115462	0.144444	0.0690725	0.132445	0.0921088	-0.298364	0.000115889	0.0589084	0.452899	0.0468815	0.565443	0.175433	0.0275189	-0.0529241	0.486771	0.0534016	0.494922	0.0155476	0.854988	0.0485372	0.562722	0.479899	8.96116e-10	0.318745	5.38442e-05	0.312236	7.2464e-05	0.279885	0.000392821	-0.201192
ANKRD19P	-0.695639	0.00101428	-0.257904	0.227942	0.102468	0.630267	-0.129921	0.559878	-0.29704	0.156764	-0.0416087	0.856114	0.0619232	0.805159	0.140238	0.517884	-0.151253	0.459551	-0.2378	0.254269	-0.081098	0.702351	-0.0718838	0.745643	0.63969	0.00223892	0.230675	0.270451	0.18183	0.368499	-0.285418	0.169676	0.212198	0.292785	-0.129841	0.525033	-0.0766608	0.736077	0.0663598	0.771968	-0.35049	0.0963088	-0.294687	0.155326	0.0922413	0.656074	-0.379343	0.0790131	0.474524
ANKRD27	0.123229	0.263276	-0.0367243	0.758899	-0.0681561	0.573222	0.0527497	0.616361	0.0236563	0.829392	0.0146486	0.882498	-0.141439	0.232	-0.0428435	0.710964	0.124197	0.240628	0.0409991	0.738727	-0.164846	0.141401	0.286045	0.00800578	0.0114619	0.924434	-0.123915	0.253094	0.0936846	0.404189	0.0151017	0.899296	0.00511507	0.9833	-0.0690754	0.474341	-0.11883	0.253775	-0.0954168	0.396618	0.101273	0.361284	0.29487	0.00617289	-0.10391	0.354135	0.0703769	0.542266	0.0725924
ANKRD28	0.0636748	0.509842	-0.153646	0.109086	0.202167	0.0344814	-0.117654	0.22001	0.266041	0.00467563	-0.172218	0.0739722	0.508407	5.36375e-08	0.0753347	0.43798	0.578764	3.64257e-10	-0.294668	0.00283304	0.331111	0.000425674	0.387633	2.3829e-05	-0.347308	0.000330214	0.459813	7.38575e-07	0.0110403	0.917266	0.0469069	0.626222	0.243031	0.00632365	-0.19215	0.0498981	-0.246996	0.00634101	-0.0696932	0.475752	0.372053	5.28565e-05	-0.224086	0.0197295	0.34212	0.000211083	0.222406	0.0165202	-0.235236
ANKRD29	0.322131	0.0955902	1.01486	1.33711e-08	-0.251632	0.277617	-0.0185678	1	0.264515	0.135181	0.889805	8.83109e-08	0.100776	0.598973	-0.0808081	0.709957	0.155626	0.38752	0.807636	1.53942e-06	-0.276466	0.156259	0.90928	3.54402e-06	0.987596	1.7987e-09	0.24407	0.219742	0.501891	0.0114495	-0.293694	0.133434	-0.182597	0.275103	-0.155836	0.33083	-0.450957	0.0130466	-0.073656	0.739535	-0.422349	0.048513	0.657775	0.000384397	-0.0546591	0.799734	-0.0578645	0.849482	0.448441
ANKRD37	-0.238436	0.387972	-0.635807	0.0201159	-0.359595	0.205114	-0.339702	0.188345	0.170881	0.530917	-0.646766	0.0278597	-0.543909	0.0719764	-0.653081	0.0330197	0.106046	0.716169	-0.217364	0.515898	-0.527994	0.0719764	0.296596	0.28764	-0.148205	0.590729	-0.357732	0.216486	-0.169127	0.5437	-0.778069	0.0102247	-0.170444	0.492846	0.324019	0.311814	-0.0894941	0.85672	-0.105463	0.745371	0.229283	0.42008	-0.0864851	0.813232	-0.263318	0.37785	0.329343	0.267704	-0.107642
ANKRD39	0.542238	0.0229914	0.123906	0.714423	0.390329	0.154272	0.466976	0.0580897	0.328649	0.211381	-0.434422	0.130378	-0.0631831	0.872537	0.270845	0.322534	0.0665085	0.886558	-0.13536	0.641536	0.0232867	1	-0.191074	0.453038	-0.544784	0.0204378	-0.31081	0.196157	0.132839	0.694499	0.281128	0.292788	-0.212669	0.359803	0.348753	0.230304	0.136066	0.659379	0.0495307	0.935229	0.360114	0.179389	0.49131	0.0595872	0.12271	0.710279	-0.0517359	0.889679	-0.0722557
ANKRD40	0.087619	0.282479	-0.0065159	0.941968	0.080629	0.337711	-0.0175368	0.834718	0.0173493	0.825004	-0.12178	0.15625	0.011568	0.886277	0.0182666	0.845211	-0.0948862	0.258552	-0.0840555	0.338171	-0.00662973	0.951254	-0.245986	0.00280476	-0.242147	0.00308154	-0.0595632	0.47034	-0.0704679	0.406188	-0.026554	0.77172	-0.133812	0.0892078	0.0161517	0.84289	-0.0397709	0.625236	-0.0215719	0.816697	0.0458082	0.592411	0.259204	0.00131792	0.103482	0.205239	-0.0992208	0.226489	0.107187
ANKRD42	0.220932	0.10274	0.238219	0.0698462	-0.324635	0.0221826	0.231336	0.0788588	0.134171	0.348701	0.364218	0.00963221	0.00860713	0.96963	0.271163	0.063016	-0.147519	0.266409	0.221665	0.0805499	-0.459184	0.000959943	0.299934	0.0336223	0.123537	0.281052	-0.567776	1.70381e-05	0.122779	0.395587	-0.238287	0.0746814	0.0872233	0.5196	0.226354	0.0663144	-0.0989122	0.494758	0.368846	0.0109248	-0.120444	0.335777	0.255266	0.0352413	-0.441	0.000709932	0.480308	0.000651021	0.310459
ANKRD49	0.340303	0.162453	0.0739032	0.789187	0.477333	0.0570455	0.128402	0.62454	0.14758	0.573368	0.0182721	0.940138	0.229465	0.35321	-0.212848	0.392477	0.351032	0.147509	0.190681	0.467802	0.307544	0.211779	-0.0437149	0.875025	-0.0669239	0.818602	0.261869	0.261715	0.082657	0.769221	-0.129808	0.625217	0.0885126	0.691309	0.0574829	0.866576	-0.0368827	0.898054	-0.114914	0.669153	-0.037007	0.893758	-0.199658	0.414935	0.0928689	0.700673	-0.184893	0.444755	-0.210451
ANKRD50	-0.738762	9.5676e-10	-0.6874	1.11843e-08	-1.00729	1.13418e-15	-0.298627	0.0114576	-0.802754	6.26939e-11	-0.518793	1.87996e-05	-0.771076	6.49132e-10	-0.269977	0.0267177	-0.407787	0.000819268	-0.348514	0.00476783	-0.676494	6.01007e-08	0.390623	0.00216292	0.181328	0.136007	-0.586804	1.75653e-06	-0.208908	0.0815161	-0.056115	0.639429	0.253486	0.0386971	0.0287858	0.802946	-0.0468982	0.714686	-0.141488	0.245983	-0.56076	4.52496e-06	-0.534346	1.39058e-05	-0.562787	4.171e-06	0.242179	0.0627323	3.13327e-05
ANKRD52	-0.356928	3.72109e-07	-0.5451	1.26872e-14	-0.0115736	0.878575	0.029306	0.669056	-0.324566	5.44637e-06	-0.71183	1.6198e-22	0.0889679	0.209248	0.143286	0.0437125	-0.537413	3.17834e-14	-0.91421	2.99294e-36	0.040418	0.564716	-0.521404	2.08335e-13	-0.552856	3.97704e-14	0.0155472	0.823651	0.00443502	0.947374	0.0826427	0.236778	-0.102994	0.144322	-0.0925289	0.209068	0.0613034	0.381717	0.109852	0.124438	-0.49126	4.97653e-12	-0.460336	1.10248e-10	-0.0055194	0.943048	-0.561572	4.99708e-15	-0.185299
ANKRD54	0.265294	0.0869857	0.260256	0.0897452	0.115756	0.481518	0.475785	0.00168117	-0.0746711	0.64332	-0.194138	0.243519	0.177776	0.256127	0.436036	0.00477899	0.125194	0.416359	-0.224094	0.14633	-0.0160728	0.931812	0.232301	0.135136	-0.266528	0.0822951	-0.268983	0.064581	0.222859	0.165627	0.313006	0.0393133	0.245962	0.0929388	0.0161138	0.976462	-0.147792	0.341788	0.0460656	0.776988	-0.049247	0.769475	0.023204	0.893814	0.147968	0.336733	0.0940228	0.571478	0.0169571
ANKRD9	0.480718	0.18511	0.641194	0.0756857	0.50607	0.173624	0.255745	0.489325	-0.0372572	0.930492	-0.348612	0.333373	0.0513454	0.889538	0.271632	0.453302	0.159488	0.665753	-0.0579248	0.868418	0.141764	0.700682	0.358497	0.303927	0.166558	0.658733	0.591263	0.0913836	0.705071	0.0525358	-0.434471	0.223156	0.349824	0.314071	0.443763	0.217251	0.243441	0.499445	0.152983	0.670397	0.377528	0.293611	0.16958	0.665449	0.310486	0.383567	0.134847	0.720596	-0.0476137
ANKS1A	0.359698	0.000385165	0.31372	0.00203013	1.20101	4.40611e-36	-0.0389009	0.743804	0.342821	0.00151975	0.31691	0.00422699	1.17324	2.29958e-31	0.092289	0.43917	0.11718	0.287076	0.386061	0.000339376	1.28058	3.83931e-40	-1.19275	3.26324e-38	-0.0824891	0.377114	1.21067	2.09147e-40	-0.108861	0.339301	0.140083	0.207408	-0.231598	0.0169929	0.0632175	0.549967	0.101384	0.21452	-0.00593943	0.974271	0.0722281	0.520215	0.324259	0.00201414	1.28809	7.07746e-44	-1.22591	3.3327e-38	-0.132552
ANKS3	-0.0513213	0.793798	-0.110876	0.580407	-0.215513	0.277706	0.0470344	0.821012	-0.0451453	0.8579	-0.211697	0.318797	-0.147169	0.464705	0.233953	0.24726	-0.361856	0.0722584	0.00673469	1	-0.217255	0.286365	-0.284604	0.167884	-0.080237	0.690546	-0.402614	0.0360028	-0.138277	0.483357	0.121152	0.536792	-0.2712	0.162386	0.26401	0.202578	-0.0245311	0.949701	0.0455417	0.84311	-0.25056	0.219052	0.152007	0.427046	-0.142932	0.479556	-0.0638563	0.798119	0.174488
ANKZF1	0.289154	0.00558161	0.00168656	1	-0.448504	0.000256482	-0.0717857	0.518544	0.652868	3.10364e-10	0.151676	0.184138	-0.338156	0.00714013	-0.160724	0.192918	0.467602	6.35462e-06	0.131601	0.267355	-0.460762	0.000153962	0.849879	1.93887e-14	-0.223808	0.0254771	-0.455279	9.54457e-05	-0.0662551	0.580418	-0.0953983	0.40555	-0.194556	0.0273728	-0.0293476	0.737643	-0.131872	0.296315	-0.00927223	0.970686	0.203659	0.0562299	0.0144215	0.896847	-0.416125	0.000287701	0.65122	3.37595e-08	-0.275672
ANLN	2.02087	1.38618e-35	1.67432	5.37485e-25	0.638363	0.000135785	0.898689	3.78118e-08	0.201075	0.174242	-0.91647	1.11409e-09	0.476535	0.00126868	0.644483	1.31641e-05	1.13665	1.82773e-14	-1.48363	2.11684e-21	0.616513	3.19768e-05	2.75049	6.36992e-66	-1.25229	5.40097e-16	1.97008	1.13404e-37	2.25217	3.32807e-43	0.762869	2.61042e-07	0.704965	1.41306e-06	-0.7978	2.92329e-07	-0.0906415	0.536418	-0.230615	0.122961	2.38497	4.29503e-49	1.41399	2.23794e-18	0.478682	0.00381353	1.77353	2.94863e-29	-0.57988
ANO10	-0.670945	6.89544e-15	-0.0990325	0.222544	0.123163	0.148317	0.0740907	0.374615	-0.811115	2.06198e-19	-0.0694222	0.435755	0.0801831	0.358442	-0.0883613	0.314704	-0.898797	1.47919e-24	-0.234676	0.00511557	-0.0472039	0.575941	-0.989902	1.37764e-29	0.468324	8.67773e-08	-0.0892384	0.267491	0.0320566	0.727491	-0.00172947	1	0.0249576	0.797963	-0.0526212	0.505818	-0.0147537	0.874517	0.112631	0.194384	-1.0298	4.5205e-30	-0.20149	0.0166897	0.0279598	0.7393	-1.19257	4.83814e-39	0.429825
ANO4	-0.480387	0.000956603	-0.483732	0.000892547	0.230311	0.103446	-0.0812317	0.585357	0.172793	0.284503	0.401704	0.011002	0.188794	0.238951	0.130409	0.435983	-0.0322276	0.846486	-0.319764	0.0415438	0.212695	0.157347	-0.629697	1.13595e-05	-0.206558	0.190075	-0.0732158	0.612187	-0.367124	0.0148653	0.068285	0.676299	0.0604763	0.687219	-0.456028	0.00259273	0.289381	0.056374	0.265449	0.107869	-0.818549	3.57331e-07	-0.919814	2.46165e-08	0.461082	0.00123637	-1.3751	1.71429e-18	-0.765791
ANO6	-0.84134	2.83327e-20	-0.602357	2.65291e-11	-0.0197915	0.826988	-0.146159	0.102359	-0.70564	9.32446e-15	-0.373566	3.67702e-05	-0.0103066	0.918852	-0.279059	0.00213978	-0.541873	2.57166e-09	-0.521658	1.17477e-08	-0.0909208	0.316369	-0.640933	1.75465e-12	0.200826	0.0308057	-0.0636142	0.480118	-0.118851	0.188016	-0.165696	0.0657076	0.0556543	0.545078	-0.256209	0.0050104	-0.188728	0.034829	-0.108112	0.233782	-0.904367	9.00542e-23	-0.882098	1.37451e-21	0.0560385	0.53246	-1.00768	1.299e-27	-0.163873
ANP32A	-0.27162	0.0020523	-0.351417	8.00128e-05	-1.13187	1.41737e-29	-0.0609974	0.48872	-0.276285	0.00232094	-0.0472489	0.609519	-0.702557	2.50002e-13	0.0404898	0.665944	-0.149231	0.0874669	-0.262501	0.00344843	-0.672683	3.05314e-13	1.07463	1.52331e-27	0.101067	0.247608	-0.519753	1.13224e-08	0.0919496	0.304226	-0.0539806	0.546132	0.252795	0.00348291	-0.0895248	0.320197	0.155619	0.106584	0.125726	0.169395	-0.505918	1.68569e-08	-0.492687	5.46346e-08	-1.1483	4.68622e-33	0.675709	8.47116e-11	-0.171333
ANP32AP1	-0.147588	0.685109	-0.481791	0.196158	-1.53601	0.000262896	0.0688247	0.87855	-0.067416	0.931491	-0.139548	0.719306	-0.419247	0.278948	0.125776	0.788864	0.159252	0.688423	0.109964	0.798853	-0.347013	0.349208	1.56862	0.000116166	0.129631	0.688423	-0.54407	0.117979	-0.127904	0.729311	0.402075	0.238447	0.217542	0.557066	0.240368	0.465228	0.06313	0.92174	-0.00926145	1	-0.490661	0.149394	-0.073929	0.933109	-1.0077	0.00820523	0.962797	0.0450975	-0.00959002
ANP32B	-0.23521	0.00837783	-0.350576	8.80345e-05	-0.34085	0.000184281	-0.035869	0.692257	-0.275136	0.00141043	-0.41512	1.99618e-06	-0.239003	0.0060496	0.0233688	0.792491	0.0312706	0.716243	-0.659139	5.31708e-14	-0.303533	0.00043165	0.843076	9.14749e-22	0.0470157	0.608662	0.203285	0.0194204	0.470945	6.56631e-08	-0.187914	0.0285183	0.362109	1.60028e-05	-0.188327	0.0325725	-0.00883322	0.928998	0.0556949	0.524728	0.103276	0.237416	-0.343491	0.000135439	-0.391864	1.26034e-05	0.43031	1.79459e-06	-0.122098
ANP32E	0.664549	1.45661e-08	0.53767	5.01566e-06	0.25452	0.0406313	0.323013	0.00693677	0.369844	0.00102294	-0.0807221	0.477261	0.275222	0.0163052	0.42256	0.000204071	0.728011	3.94222e-11	-0.483286	4.766e-05	0.374185	0.000894799	1.06078	6.92123e-21	-0.560552	1.41289e-06	0.638483	1.15943e-08	0.587279	9.29811e-07	0.407134	0.000286536	0.347217	0.0010897	-0.413535	0.000447286	0.0880041	0.426849	-0.0109561	0.935933	1.11256	6.19853e-21	0.755177	4.60972e-10	0.458304	0.000185943	0.534142	4.28054e-06	-0.233243
ANPEP	-0.513836	5.2198e-10	-1.05183	2.88078e-36	0.195763	0.0174551	-0.00691129	0.93509	-0.385696	3.05292e-06	-0.646765	6.96981e-15	0.0489494	0.553042	-0.00288296	0.972588	-0.363525	9.96767e-06	-0.705803	1.53388e-17	0.0822849	0.316463	-0.27961	0.000682599	0.0877094	0.289899	0.368874	7.0754e-06	0.279677	0.000680215	0.158026	0.0542197	0.274305	0.000864326	0.193095	0.0202114	0.285469	0.00051401	0.252133	0.00224636	-0.337376	4.49667e-05	-1.19702	9.1372e-46	0.214976	0.00900212	-0.631238	2.55799e-14	-0.781282
ANTXR1	-0.57219	2.29788e-11	-0.321895	0.000160962	-0.179387	0.0357263	-0.192701	0.0237323	-0.172432	0.0443915	-0.0814226	0.343884	-0.0372641	0.665323	-0.116532	0.175288	-0.52321	1.61122e-09	0.0806549	0.349313	-0.0899374	0.298758	-1.07106	5.55195e-35	-0.0743906	0.388465	-0.624473	3.58149e-13	-0.727234	2.98897e-17	-0.0276476	0.749124	-0.727431	3.56263e-17	-0.214572	0.0122938	-0.429323	5.98602e-07	-0.376648	1.27056e-05	-0.750604	3.04002e-18	-0.569056	3.59671e-11	-0.0296105	0.729904	-0.773517	3.37845e-19	-0.199168
ANTXR2	0.0735488	0.363824	0.0266724	0.742302	0.626456	1.53137e-15	-0.0781615	0.326316	0.0899099	0.258724	-0.176952	0.0279764	0.522648	3.38546e-11	0.0495988	0.542797	0.564472	2.94029e-13	-0.0546927	0.499467	0.506696	7.64881e-11	0.04618	0.546525	-0.0200726	0.813834	0.693032	3.40045e-19	0.108168	0.180779	0.115383	0.143823	0.522099	6.67527e-12	0.169793	0.0324301	0.0315778	0.68355	0.047531	0.565416	0.274081	0.000418348	-0.0743141	0.350828	0.632577	1.76688e-16	-0.219331	0.00454387	-0.0148143
ANXA1	-0.521735	1.76097e-10	-0.427739	1.60062e-07	0.0291323	0.722728	-0.0233414	0.773737	-0.410824	5.24263e-07	-0.221496	0.00672297	0.0504319	0.536502	-0.0562702	0.492606	-0.655291	1.08568e-15	-0.759987	2.17813e-20	-0.180916	0.0260617	-0.51826	2.3705e-10	-0.0720903	0.382836	0.00858773	0.916695	0.166163	0.0412833	-0.13895	0.0869969	-0.0254393	0.756186	-0.319465	9.84391e-05	-0.0123205	0.879796	0.219027	0.00728905	-0.805578	1.0882e-22	-0.758817	2.59934e-20	-0.150075	0.0645551	-0.75989	2.93092e-20	-0.162264
ANXA11	-0.361021	0.000159012	0.0265767	0.781325	-0.201734	0.0366508	0.0360337	0.705447	-0.279912	0.00368159	0.315176	0.000975677	-0.231746	0.0177137	-0.0401355	0.68192	-0.496087	2.5685e-07	0.088995	0.356596	-0.272724	0.00459606	-0.281506	0.00377032	0.462862	1.20352e-06	-0.295916	0.00190573	0.0128447	0.895293	-0.0822682	0.387625	-0.115093	0.234566	-0.125099	0.182362	0.060106	0.543447	0.101081	0.298093	-0.73932	2.72794e-14	-0.276038	0.00397553	-0.306167	0.0013902	-0.551031	2.222e-08	0.0715294
ANXA2	-1.29349	1.57695e-61	-0.943161	4.30432e-34	-0.197936	0.00994953	-0.0813745	0.288281	-0.878774	9.17468e-30	-0.461891	2.05588e-09	-0.140783	0.0674467	-0.0648814	0.399145	-1.11401	1.22779e-46	-0.999611	5.29066e-38	-0.3488	5.51513e-06	-0.760479	8.54564e-23	0.449476	6.78197e-09	-0.111829	0.144723	0.155597	0.0424481	-0.15528	0.0426724	0.103655	0.179398	-0.198827	0.009935	0.130876	0.0886231	0.338893	1.03854e-05	-1.67798	6.72035e-100	-1.30901	8.35949e-63	-0.383087	6.13326e-07	-1.49751	2.23847e-80	-0.0329853
ANXA2P1	-1.26169	6.84451e-16	-1.00431	8.7496e-12	-0.246995	0.0795572	-0.202334	0.134596	-0.542531	0.00112393	-0.364513	0.026154	-0.0913785	0.610663	0.228426	0.147267	-1.29002	1.58802e-18	-1.13294	3.15005e-14	-0.349228	0.00965525	-0.865806	4.75829e-08	0.30583	0.101325	0.0302616	0.856589	0.177163	0.178418	-0.604535	1.28826e-05	-0.100843	0.55935	-0.121847	0.527728	0.388799	0.00778459	0.646539	9.19729e-06	-1.68554	2.84642e-24	-1.26561	6.31739e-16	-0.354713	0.00993317	-1.44227	4.60743e-16	-0.00795638
ANXA2P2	-1.25137	7.9242e-57	-0.927489	9.6438e-33	-0.146733	0.0566593	-0.0375983	0.622691	-0.860267	4.57615e-28	-0.48313	5.2213e-10	-0.163611	0.034775	-0.0836391	0.281326	-1.08936	1.38684e-44	-1.02008	3.51362e-39	-0.331789	1.47715e-05	-0.754586	4.06219e-22	0.41933	1.48578e-07	-0.106151	0.165208	0.18804	0.0140814	-0.215869	0.00478105	0.104634	0.183424	-0.203227	0.00929863	0.165549	0.0315294	0.333725	1.49107e-05	-1.62558	6.68593e-92	-1.31931	2.15471e-62	-0.322615	2.61474e-05	-1.47026	8.31417e-75	-0.0593613
ANXA2P3	-1.41734	3.34284e-12	-1.04107	5.47459e-08	-0.112511	0.53095	-0.119287	0.508112	-0.891665	2.78766e-06	-0.557727	0.0031151	-0.198789	0.288517	-0.236551	0.202893	-1.2937	6.87114e-12	-0.906176	1.3067e-06	-0.491742	0.00595053	-0.927123	2.94677e-06	0.765148	0.000485139	-0.118459	0.535478	0.254014	0.159315	-0.2381	0.177842	-0.184657	0.400483	-0.131086	0.546024	-0.0755462	0.703167	0.217375	0.232502	-1.49784	7.74572e-13	-1.23999	1.0697e-09	-0.16776	0.371413	-1.44938	2.18646e-11	0.112955
ANXA3	2.34043	1.09729e-20	2.02609	4.67148e-15	-0.496372	0.212288	0.372548	0.227888	2.26926	5.60796e-19	1.6605	1.26858e-09	0.159116	0.664559	0.0639103	0.927493	1.60824	6.94253e-08	1.57952	2.16186e-07	-0.72604	0.0889487	1.77879	7.38908e-09	-1.08653	4.28457e-07	-1.42556	8.50734e-05	-0.325905	0.420207	-0.525829	0.203109	-1.12743	5.9445e-08	-0.54695	0.0177474	-1.35171	0.000244875	-0.465596	0.219222	1.27385	1.29716e-05	1.69484	7.26568e-10	0.055505	0.925627	1.61061	7.21791e-07	-0.804722
ANXA4	0.0982876	0.255182	0.309592	0.000269752	0.136928	0.120364	-0.0733541	0.410371	0.42132	1.76068e-06	0.770525	6.29162e-19	0.19456	0.0327544	-0.183567	0.0537689	-0.0655004	0.467998	0.540963	4.01804e-10	-0.0998472	0.273132	-0.301638	0.000583318	0.343477	3.9627e-05	-0.125704	0.155556	-0.0992053	0.278612	-0.158371	0.081983	-0.400839	1.87134e-06	-0.14357	0.0791108	-0.20842	0.0184385	0.0859896	0.360226	-0.360683	8.81787e-05	0.136857	0.122207	0.20337	0.0199882	-0.659488	6.44498e-13	-0.123317
ANXA5	-0.651362	1.79495e-25	-0.575854	2.50608e-20	0.00591792	0.926761	-0.101961	0.0993619	-0.480884	1.25668e-14	-0.526645	3.52025e-17	0.0166409	0.786282	-0.138683	0.0260504	-0.690566	2.35434e-28	-0.686637	6.68229e-28	-0.164536	0.00807616	-0.694647	1.2218e-28	-0.0334391	0.59793	-0.0607393	0.327358	0.00183673	0.978246	-0.149137	0.0162193	-0.198683	0.00145349	-0.148994	0.0176273	-0.170179	0.00598914	0.0109988	0.860358	-0.487347	5.50965e-15	-0.523509	5.42174e-17	-0.0592463	0.338908	-0.557361	5.09449e-19	0.0637564
ANXA6	-0.53228	3.25215e-14	-0.164833	0.0178742	-0.0774458	0.268841	-0.0855343	0.219242	-0.350537	7.16704e-07	0.17985	0.0102918	-0.0828198	0.243848	-0.0301326	0.671829	-0.721237	2.11891e-24	-0.19902	0.00454798	-0.155297	0.02667	-0.740623	1.34779e-25	0.236428	0.000789312	-0.166595	0.0167743	-0.0968315	0.167678	-0.0586086	0.398353	-0.224145	0.00153581	-0.232315	0.000850909	0.0740799	0.293552	0.146556	0.0379237	-0.930444	8.36733e-39	-0.294681	2.68465e-05	-0.203733	0.00356599	-0.998367	5.22811e-44	0.0922247
ANXA7	0.0278945	0.719682	0.0792335	0.28029	0.172536	0.0203456	0.058665	0.426822	0.129421	0.0851655	0.266779	0.000340012	0.290006	0.000104328	0.19537	0.0105709	-0.151443	0.037834	-0.0932128	0.209864	0.0433626	0.556096	-0.205933	0.00463201	-0.00305957	0.984316	0.102748	0.150063	0.118047	0.114442	0.0991457	0.179068	-0.0458988	0.521746	-0.125029	0.0808316	-0.0116816	0.853289	0.234959	0.00217084	-0.0464575	0.552708	-0.00964796	0.90358	0.192855	0.0081357	-0.309471	3.50399e-05	-0.128022
AOX1	2.07391	3.03877e-66	1.85241	1.79337e-51	1.34371	2.2259e-23	0.297714	0.0439224	2.0183	5.62228e-63	1.57035	3.05127e-35	1.03963	1.83452e-14	0.0721673	0.662614	1.70329	7.35987e-50	1.69928	4.71732e-48	1.02685	1.6027e-16	0.78779	2.14506e-14	0.0538029	0.570538	1.15757	7.38469e-22	0.428298	0.00461385	-0.340288	0.0217429	-0.0804083	0.375278	0.363562	0.000158785	0.221781	0.049458	0.234573	0.133308	1.91288	2.31998e-55	2.26951	1.70742e-81	1.35894	1.40646e-25	0.539271	5.18491e-07	0.16591
AP1AR	0.36208	0.00857408	0.289822	0.036876	0.0924413	0.56842	-0.0539064	0.693199	-0.139321	0.323338	-0.510083	0.000357924	0.0557044	0.671035	-0.132022	0.363361	0.262717	0.0476557	-0.27797	0.0536902	-0.187292	0.191207	0.350327	0.0088808	-0.460012	0.000781956	0.0466679	0.761706	0.180048	0.222649	-0.18745	0.187259	0.292585	0.021711	0.122644	0.406855	-0.352485	0.00922637	-0.109464	0.470253	0.245917	0.0612846	0.386866	0.00287556	-0.0860676	0.559351	0.393668	0.00416825	0.265016
AP1B1	0.215771	0.00460373	0.397129	1.20931e-07	0.365493	2.24202e-06	0.105733	0.168047	0.0417583	0.614485	0.21304	0.00698727	0.209097	0.00856125	0.0201419	0.816833	-0.103223	0.176228	0.213416	0.00475812	0.117829	0.120231	-0.255105	0.000702264	0.211265	0.0043187	0.225715	0.00238824	0.213613	0.00621619	0.117165	0.12067	0.121628	0.102608	0.266984	0.000308066	0.175335	0.0204382	0.266597	0.000924884	0.268825	0.000381387	0.590729	2.11688e-15	0.278758	0.00023746	-0.115792	0.131896	0.355842
AP1G1	0.0224167	0.796922	0.224285	0.00693365	0.0336559	0.696974	0.0470122	0.573137	0.0360552	0.682961	0.132219	0.124564	0.137424	0.109473	0.144821	0.0968558	0.0358674	0.677899	0.150526	0.0781224	0.142935	0.0936243	-0.0253241	0.775812	0.100576	0.226061	0.0683896	0.413139	-0.0275347	0.764766	0.155372	0.0688753	0.0464982	0.577901	0.0649932	0.442418	0.0521952	0.552043	0.0466839	0.602507	0.191094	0.0226093	0.222078	0.00817401	0.272446	0.0010928	0.0889535	0.295966	0.131178
AP1G2	1.34157	1.73412e-19	1.01077	2.57896e-11	0.209804	0.220862	-0.0378131	0.862136	1.22723	1.83268e-14	1.0196	4.02532e-10	0.245282	0.184721	0.131664	0.500981	0.684901	1.47929e-05	1.01132	8.72281e-11	0.0414206	0.828571	0.482074	0.00188492	-0.32318	0.0154099	0.0862466	0.639237	0.00700573	1	-0.181237	0.329213	-0.303765	0.0272453	0.230337	0.115518	0.0347063	0.835151	0.238546	0.194367	1.21785	9.59854e-16	1.04949	1.07442e-11	0.255813	0.12692	0.915941	1.27633e-09	-0.384077
AP1M1	0.188823	0.0275761	0.0927627	0.298505	0.335798	0.00014728	0.034394	0.714715	0.104664	0.236066	-0.0229126	0.805803	0.214285	0.0161181	0.142753	0.113506	0.0865545	0.330606	0.0311927	0.75243	0.288458	0.000947829	-0.205222	0.0158784	-0.113599	0.16775	0.298103	0.000401722	0.044029	0.645863	0.206923	0.0198046	-0.0604867	0.465843	0.0117311	0.912878	0.0317965	0.715016	-0.042373	0.657876	0.0420563	0.655487	0.132448	0.144584	0.286525	0.00103514	-0.362629	3.85137e-05	-0.12526
AP1S1	-0.297943	0.00121838	-0.0541936	0.548077	0.172915	0.065125	0.0869111	0.350136	-0.0635127	0.512924	0.129431	0.178873	-0.0329111	0.723976	-0.140105	0.156069	-0.63953	5.89335e-12	-0.128619	0.160783	-0.127008	0.164916	-0.649529	3.27519e-12	0.332243	0.000297587	-0.0510022	0.575868	0.162915	0.0802144	-0.167891	0.0683397	-0.20508	0.0280915	0.112892	0.214061	0.276846	0.00262006	0.370929	9.87192e-05	-0.679475	1.10285e-12	-0.157546	0.0877994	0.0150761	0.88458	-0.849727	1.27352e-18	0.143045
AP1S2	-0.387872	0.00446088	-0.441684	0.000971841	0.675739	1.86604e-07	-0.37669	0.00493322	-0.0972915	0.475724	-0.220557	0.0990004	0.678603	2.07792e-07	-0.130487	0.345075	0.211949	0.10677	-0.301441	0.0276802	0.726522	1.83351e-08	-0.527375	3.00756e-05	0.0228554	0.912915	1.03968	7.51272e-16	-0.0635613	0.638365	-0.141906	0.283016	0.266357	0.0378231	-0.123789	0.37489	0.00501043	0.973739	-0.0428942	0.757149	0.111215	0.388881	-0.256328	0.0568882	0.731299	5.80785e-09	-0.513629	5.62317e-05	0.182446
AP2A1	-0.27809	0.000519124	-0.119801	0.130833	0.0564667	0.48329	0.000287081	1	-0.262996	0.00105014	-0.120063	0.136462	0.000209858	0.999418	-0.029316	0.720176	-0.257199	0.00128308	-0.0887904	0.265498	0.083141	0.298644	-0.333735	2.88795e-05	0.169231	0.0362789	0.0627864	0.426501	-0.0200681	0.807253	0.0838124	0.29078	0.00908687	0.911811	0.0345631	0.675473	0.0862219	0.279923	0.00329025	0.973154	-0.253257	0.00157271	-0.0624968	0.433509	0.0888766	0.260774	-0.340692	2.41659e-05	0.184621
AP2A2	-0.067214	0.518822	-0.036786	0.721531	-0.282109	0.00607346	-0.207823	0.0389058	0.0266056	0.806118	0.0659881	0.519928	-0.171509	0.100581	-0.1792	0.0867935	-0.00165735	0.996688	0.179654	0.0802571	-0.00384617	0.978759	0.019641	0.853493	-0.0139467	0.881419	-0.0568406	0.577934	-0.260812	0.0109621	0.0530639	0.607302	-0.126483	0.205858	0.0154504	0.893485	0.06945	0.507044	-0.0982133	0.348946	-0.114494	0.254959	0.220722	0.0274163	-0.14651	0.14778	0.0498728	0.6404	0.170189
AP2B1	-0.12568	0.0651279	0.210757	0.00164414	-0.0197817	0.782623	0.00128791	0.981692	0.0318506	0.649604	0.439082	1.2298e-10	0.117977	0.0891175	0.115687	0.0976104	-0.10958	0.107577	0.31971	2.12178e-06	-0.0799831	0.24329	-0.0773701	0.258909	0.45782	7.69079e-12	-0.0688433	0.309101	0.0124282	0.852996	0.0140877	0.841344	0.0216664	0.74959	0.0437245	0.507143	-0.0348642	0.607279	0.163095	0.0195282	-0.175192	0.0103126	0.0910671	0.183315	0.0365834	0.594884	-0.260875	0.000157004	0.11128
AP2M1	-0.580988	4.10956e-21	-0.359298	4.38848e-09	-0.019455	0.753345	-0.031803	0.603066	-0.481855	7.64241e-15	-0.265133	1.83951e-05	-0.0125271	0.838279	-0.0816171	0.187637	-0.719486	2.04834e-31	-0.445463	4.41658e-13	-0.130468	0.0328048	-0.645981	1.52078e-25	0.189574	0.00226773	-0.0446157	0.464193	0.0540495	0.376764	-0.140541	0.0215065	-0.0451904	0.465955	0.0121108	0.854172	0.0744999	0.222425	0.19244	0.00180646	-0.811073	4.13189e-39	-0.446523	3.75755e-13	-0.0864316	0.155197	-0.783169	3.64703e-36	0.142911
AP2S1	-0.196123	0.0424614	-0.205738	0.0302506	0.100603	0.299115	-0.00758666	0.934634	-0.0925563	0.344988	-0.0173209	0.873409	0.121606	0.217194	0.0727791	0.460688	-0.194532	0.0397665	-0.320274	0.000852633	0.0201917	0.837961	-0.176032	0.0635152	-0.00505111	0.943973	0.146883	0.117284	0.119102	0.216966	-0.00475851	0.974623	0.183467	0.0515272	-0.0175172	0.859494	0.184022	0.0502467	0.285431	0.00335325	-0.154474	0.104039	-0.302011	0.0015185	-0.0257933	0.787359	-0.153647	0.110386	-0.00446054
AP3B1	-0.272422	0.000619457	-0.131638	0.0933138	0.421171	6.6102e-08	0.156108	0.0452842	-0.390242	1.36527e-06	-0.236455	0.00345694	0.323678	3.25499e-05	0.129486	0.104083	-0.227899	0.00446449	-0.14538	0.0744458	0.433056	1.80181e-08	-0.6521	3.0619e-17	0.124016	0.12359	0.27393	0.000225576	-0.00302468	0.963477	0.143586	0.067254	0.0801244	0.321043	0.00885401	0.927765	0.0271549	0.721828	-0.0822195	0.315257	-0.356669	6.66667e-06	-0.176365	0.026215	0.456628	1.14106e-09	-0.729362	1.73976e-20	0.14453
AP3D1	-0.116389	0.129548	-0.098756	0.194479	0.11224	0.142632	0.025646	0.736314	-0.0183867	0.812474	-0.0338108	0.666729	0.108397	0.162715	0.0159757	0.842546	-0.0345348	0.654616	-0.0420285	0.581597	0.125546	0.100304	-0.216156	0.00442032	0.0049798	0.968894	0.0305206	0.686922	-0.0693796	0.369074	0.0725751	0.337059	0.0380136	0.614618	0.0459437	0.558143	0.0713102	0.348109	0.0541604	0.492871	-0.0887899	0.251826	-0.00392069	0.967542	0.132595	0.0785167	-0.243041	0.00158354	0.0704561
AP3M1	0.0779632	0.300686	0.140261	0.0571825	-0.174031	0.0279077	-0.0114747	0.88927	-0.0145133	0.868968	0.116373	0.129912	-0.185473	0.0183271	-0.114514	0.149178	-0.0384342	0.611385	0.101401	0.18068	-0.123455	0.106497	0.194686	0.0113779	0.0825254	0.256433	-0.0528973	0.480523	0.0590838	0.446617	-0.234509	0.00257284	-0.0168743	0.812944	-0.00792496	0.940912	0.0690684	0.369889	0.00704671	0.937053	-0.0398961	0.61534	0.238708	0.00105822	-0.212954	0.0052848	0.140733	0.0737421	0.167342
AP3M2	0.219587	0.0393124	-0.16454	0.135215	-0.452638	0.000165869	0.0596423	0.63046	0.336424	0.00173382	-0.224608	0.0518413	-0.356366	0.00341667	0.00539044	0.97712	0.114577	0.284654	-0.479493	3.25634e-05	-0.42615	0.00019419	0.712795	3.82527e-10	-0.553558	4.00861e-07	-0.340265	0.00208317	0.145544	0.205434	-0.0535243	0.664927	-0.0919425	0.350004	-0.12499	0.28993	0.0601375	0.673779	0.129899	0.267397	0.0877513	0.391792	-0.29171	0.0092309	-0.612175	7.78242e-08	0.682789	4.28565e-09	-0.368898
AP3S1	-0.699699	1.51528e-10	-0.406008	0.000135456	-0.062282	0.559805	-0.173866	0.0979143	-0.509817	2.97531e-06	-0.0993047	0.350931	0.0707633	0.512367	-0.108506	0.319963	-0.467837	1.51878e-05	-0.33251	0.00220429	-0.11575	0.283464	-0.43555	6.08561e-05	0.337186	0.00249229	0.0281147	0.79559	-0.0299979	0.779658	-0.0494334	0.641898	0.00618315	0.978304	-0.269012	0.0123726	-0.222315	0.0351186	-0.035797	0.749928	-0.939676	2.47778e-17	-0.685735	4.07977e-10	-0.157873	0.137941	-0.870689	1.51264e-14	0.020636
AP3S2	-0.0559232	0.529305	0.352425	7.4314e-05	0.162857	0.0867616	0.144946	0.110948	-0.108597	0.252714	0.325537	0.00036314	-0.0154414	0.869897	-0.114654	0.238351	-0.059562	0.532228	0.499479	5.33914e-08	0.0828338	0.396777	-0.317493	0.000633676	0.460346	1.55871e-07	-0.157182	0.0814555	-0.0950669	0.328824	0.0859705	0.365542	-0.0777233	0.396241	0.0471908	0.607369	-0.0284783	0.776145	-0.126748	0.204817	-0.206409	0.0221232	-0.0921367	0.31365	-0.113997	0.209365	-0.203828	0.0287814	0.129224
AP4E1	0.339153	0.000477294	0.201693	0.040901	0.285513	0.00461608	-0.100769	0.312001	0.332486	0.00082733	-0.0796063	0.448757	0.214608	0.0365696	-0.11964	0.2724	0.365404	0.000158202	0.011856	0.896804	0.152522	0.130002	0.0690995	0.47985	-0.33808	0.00046056	0.242518	0.0128243	-0.0107795	0.912407	-0.325336	0.00191951	0.0538551	0.556376	0.112403	0.262568	-0.0411553	0.662525	0.0209352	0.868848	0.613851	1.1925e-10	0.23572	0.0187218	0.335371	0.000634638	0.230025	0.0151627	-0.201725
AP4M1	-0.299263	0.0896513	-0.292104	0.093429	-0.550031	0.00292984	-0.218642	0.210374	-0.329668	0.0629794	-0.288373	0.10495	-0.505414	0.00584702	-0.116253	0.527052	-0.442399	0.0136356	-0.374234	0.0340008	-0.368038	0.0426417	0.123723	0.53973	-0.0589922	0.715317	-0.133421	0.482165	0.0160132	0.97284	0.0169795	0.922489	-0.184783	0.299398	-0.157909	0.375937	0.0653923	0.728053	-0.0720126	0.69605	-0.525997	0.00371026	-0.5258	0.00354876	-0.633136	0.000449264	0.0355399	0.860752	-0.215129
AP5B1	0.621557	3.57408e-08	-0.0094134	0.956312	0.892403	4.49739e-15	0.0411818	0.732171	0.560684	9.85848e-07	-0.19418	0.111021	0.784135	9.24125e-12	0.163229	0.182552	0.638302	2.87959e-08	0.0133712	0.935306	1.04837	2.12207e-20	-0.322974	0.00267345	-0.677033	1.7525e-09	0.938377	8.64592e-18	-0.0688395	0.595838	0.109104	0.363438	-0.0580503	0.590452	0.0718936	0.572429	0.12856	0.213765	-0.135653	0.273895	0.775378	3.17688e-12	0.160388	0.171434	1.10018	8.26949e-24	-0.0743906	0.484647	-0.418499
AP5M1	0.208847	0.0184049	0.526317	6.53921e-10	-0.00978715	0.934256	-0.0369687	0.702509	0.20277	0.0308614	0.434288	2.02278e-06	-0.00748182	0.910939	-0.0158113	0.909446	0.303749	0.000610403	0.469178	9.005e-08	-0.0118291	0.915417	0.327907	0.0002435	0.27472	0.000866564	0.0395117	0.671579	0.0143712	0.913658	-0.0892701	0.36465	0.133606	0.0983007	0.0675162	0.375164	0.0282742	0.756207	0.0326187	0.752416	0.288743	0.000686624	0.438347	1.7595e-07	-0.201753	0.0259517	0.431451	1.87196e-06	0.362441
AP5S1	-0.324114	0.0816738	-0.219868	0.228102	-0.162512	0.388676	0.0982701	0.567996	-0.312421	0.0921523	-0.236673	0.210547	-0.506481	0.00876813	0.119671	0.518439	-0.465117	0.0107341	-0.612362	0.000995535	-0.167464	0.355359	-0.265385	0.161839	-0.251128	0.15961	-0.228562	0.190042	0.0371906	0.832199	-0.0602488	0.732673	-0.120618	0.546359	-0.343655	0.0562529	0.371176	0.0484282	0.032088	0.880678	-0.600709	0.00117277	-0.589174	0.00126425	-0.431302	0.0165946	-0.350427	0.0739339	-0.177381
AP5Z1	-0.0870838	0.457936	-0.144623	0.20233	0.0120543	0.938064	-0.0815738	0.473854	0.00202774	1	-0.149388	0.21058	0.226105	0.0585791	-0.0605449	0.631245	-0.016952	0.90337	-0.0597062	0.61947	0.00289352	1	-0.259837	0.022043	-0.20346	0.0723855	-0.146368	0.189052	-0.230822	0.045604	0.00905127	0.950323	-0.0284124	0.81605	0.0802538	0.498872	-0.232652	0.0420446	-0.00943022	0.963164	0.12782	0.245776	0.0535495	0.650651	0.236326	0.0320285	0.00108501	0.984854	0.0259537
APAF1	0.301535	0.0312652	0.0364354	0.813164	0.274189	0.0571126	0.14808	0.299095	0.299321	0.0349907	-0.127264	0.398401	0.408493	0.00441704	0.397358	0.0055383	0.193252	0.169869	-0.126058	0.396597	0.360696	0.010123	0.0389003	0.797328	-0.307748	0.0281156	0.332486	0.0147129	0.119846	0.40967	0.206384	0.141605	-0.0270813	0.838521	0.0801981	0.578499	0.0311832	0.828905	0.0789837	0.601961	0.221919	0.126094	0.0860072	0.561473	0.201929	0.155465	-0.196171	0.165193	-0.35942
APBA1	-0.69217	2.22285e-05	-0.467785	0.00329264	-0.406974	0.01315	0.488962	0.000985363	-0.827664	1.93554e-06	-0.798415	6.02673e-06	-0.15539	0.3704	0.60271	0.000165916	-0.893196	1.20114e-07	-0.625539	0.000173384	-0.604076	0.00032285	-0.589237	0.000747232	-0.0364701	0.830962	-1.19616	2.41868e-14	-0.103048	0.518734	0.550219	0.000339042	0.118402	0.505221	0.356805	0.0486145	-0.264796	0.120639	0.183879	0.269227	-0.923399	2.78642e-08	-0.533947	0.000936057	-0.198443	0.214275	-0.532429	0.00263292	0.142118
APBA2	-0.00433412	1	0.553094	0.000762931	0.0375474	0.862321	0.0682063	0.70912	-0.10542	0.587146	0.435209	0.0156631	-0.000728714	1	0.0786323	0.685721	-0.114971	0.525148	0.57059	0.000569474	-0.169599	0.344952	-0.0644943	0.744636	0.663005	3.98681e-05	-0.149795	0.386465	0.0880188	0.634897	-0.00809835	1	0.356323	0.0388093	0.501222	0.00192487	0.196931	0.271669	0.365736	0.0545109	0.201625	0.213835	1.0458	1.42136e-11	0.060137	0.725222	0.296659	0.0804677	1.18277
APBA3	-0.366595	0.0260794	0.109664	0.499963	0.124958	0.461777	-0.0967836	0.582133	-0.0741269	0.665924	-0.179525	0.283488	-0.218589	0.195367	-0.324704	0.0594681	0.112205	0.524569	0.432947	0.00932008	0.0955915	0.594295	-0.262491	0.104397	0.549872	0.000587067	-0.0573476	0.750557	-0.249694	0.148519	0.070716	0.691913	-0.133709	0.382837	0.292514	0.0620431	-0.00579964	1	-0.319943	0.0747487	0.365756	0.0156506	0.242103	0.118073	0.132226	0.409651	0.244497	0.129523	0.612445
APBB1	-0.243224	0.00781805	0.0831922	0.354547	-0.226824	0.0192494	-0.146628	0.108503	-0.0450697	0.629268	0.237273	0.00954255	0.110882	0.272089	-0.114299	0.24677	-0.167145	0.0803985	0.334315	0.000325881	-0.0326259	0.752177	-0.119701	0.217399	0.398161	9.1347e-06	-0.0653907	0.478185	-0.179384	0.0596376	-0.0902382	0.365762	-0.176331	0.0535924	0.0427991	0.673541	-0.197759	0.0342365	-0.0542435	0.605754	-0.445112	1.68273e-06	0.238062	0.00709655	-0.044978	0.613775	-0.187437	0.0565922	0.512121
APBB2	-0.158313	0.0884207	-0.350915	0.00019825	0.731646	9.20573e-16	-0.127666	0.173293	-0.175792	0.0639365	-0.550836	1.27504e-08	0.503368	5.93719e-08	-0.357353	0.000253133	0.0492787	0.612641	-0.232758	0.0183222	0.596376	1.9109e-10	-0.955924	5.9617e-26	-0.348	0.000310586	0.450504	7.7802e-07	-0.273543	0.00437625	-0.293414	0.0024876	0.00533603	0.957323	0.098346	0.307406	-0.126729	0.154585	-0.219728	0.0244084	-0.0850826	0.364311	-0.24705	0.00975965	0.796371	1.05719e-18	-0.918747	9.42473e-24	-0.190758
APBB3	-0.192881	0.272746	-0.240986	0.184222	-0.903863	1.24454e-05	0.0279093	0.931231	-0.447865	0.0175324	-0.0582767	0.812569	-1.09798	2.23686e-07	-0.293173	0.140121	-0.505135	0.0115342	0.0570817	0.759954	-0.798345	0.000209612	0.142609	0.570161	-0.00635967	1	-1.08281	4.0197e-08	-0.256284	0.181663	-0.310714	0.12997	-0.277903	0.159246	-0.105199	0.615939	0.0792488	0.726964	-0.220493	0.290151	-0.515855	0.00711775	-0.143879	0.471891	-0.399581	0.0371545	0.285827	0.225136	-0.0533469
APC	-0.176751	0.135068	-0.184935	0.114822	-0.634559	2.10899e-07	-0.0380377	0.747668	0.0980955	0.41577	-0.140856	0.242116	-0.374292	0.00286654	0.216927	0.0729298	-0.0692748	0.563037	-0.393841	0.00117933	-0.442131	0.000281016	0.485257	6.71959e-05	-0.297149	0.0136986	-0.484156	4.75931e-05	-0.080045	0.504005	-0.00163938	0.987645	-0.0602227	0.607609	-0.145843	0.233857	0.0393159	0.775964	0.107144	0.384417	-0.162162	0.178309	0.00558813	0.977772	-0.433603	0.000371544	0.236475	0.0557233	-0.0535999
APCDD1	-0.2848	0.184061	1.53565	6.47357e-23	-0.118571	0.587936	0.613793	0.000466621	-1.13857	9.60414e-12	1.54192	1.43217e-34	-0.550861	0.000546351	-0.155496	0.324672	-0.447111	0.0519862	2.42526	2.06856e-54	-0.0771665	0.746415	-0.601171	0.00712109	2.43768	7.13639e-60	-0.963712	1.16089e-07	-0.272618	0.196956	0.334974	0.100158	-0.686555	0.000655802	-0.494314	4.16164e-06	-0.904028	1.59859e-06	-1.37738	8.87889e-14	-0.886641	5.99866e-06	0.871104	2.75467e-08	-0.49645	0.00977195	-0.451312	0.0388294	1.47255
APCDD1L	-0.894992	1.53903e-10	-1.93487	3.98918e-38	0.183291	0.17893	-0.0712327	0.607053	-0.735807	5.14912e-08	-2.32219	7.71067e-54	-0.0396129	0.77974	-0.177071	0.18921	-0.87385	3.07343e-10	-2.10638	3.92642e-43	-0.0932331	0.493688	-0.956939	5.554e-12	-1.11128	1.37813e-12	0.0782022	0.566735	0.100201	0.460524	-0.336987	0.0130006	-0.432887	0.00188949	-0.079034	0.659191	-0.348448	0.00900877	-0.294817	0.0298516	-0.674496	1.54063e-06	-1.60504	7.05702e-27	0.225607	0.0958652	-0.965972	5.96453e-12	-0.818276
APEH	0.0105143	0.909736	0.146499	0.117661	-0.0376477	0.721254	-0.0788227	0.417076	0.0356212	0.722359	0.361195	0.000149204	-0.050882	0.602592	0.0407538	0.688655	-0.259486	0.0058328	-0.00684032	0.928458	-0.128162	0.17684	-0.0118195	0.904808	0.192665	0.0420959	0.160678	0.0879615	0.210014	0.0274065	-0.109563	0.251549	0.00885904	0.933498	-0.0640735	0.458121	0.226686	0.0167895	0.303954	0.00192175	-0.0922101	0.334092	0.237646	0.0122251	0.0256364	0.806386	-0.0806298	0.411715	0.201063
APEX1	-0.168768	0.0390816	-0.115484	0.155349	0.208655	0.00994476	0.111724	0.158128	-0.31527	8.9385e-05	-0.13001	0.110027	0.0616294	0.44276	0.0558673	0.492085	-0.261108	0.000967073	-0.151279	0.0542416	0.113088	0.154221	-0.259459	0.00115845	0.227796	0.00501183	0.211674	0.00610536	0.210304	0.00862823	0.0223575	0.79214	0.0766178	0.333433	0.00118556	0.987319	0.0739125	0.345374	0.0224537	0.780146	-0.431733	1.09429e-07	-0.140869	0.078759	0.106602	0.176455	-0.531573	1.09852e-10	0.136708
APEX2	0.353679	0.0202184	0.230473	0.12739	-0.144096	0.418039	0.151372	0.333341	0.33188	0.0273712	0.0404338	0.831838	-0.0724343	0.649725	0.233171	0.141996	0.222435	0.123863	-0.281659	0.074277	0.196194	0.186013	0.569111	0.000210364	-0.4328	0.0038246	0.247415	0.084692	0.202549	0.206366	0.28433	0.0449537	-0.0482378	0.751539	-0.260911	0.078921	0.32986	0.0237827	0.0612038	0.760201	0.474	0.00156896	0.22418	0.158663	-0.167261	0.307374	0.591634	0.000157748	-0.155919
APH1A	0.256795	0.000785614	0.238187	0.00184309	0.705701	5.3417e-21	-0.00538109	0.939834	0.342093	6.93091e-06	0.316393	3.40594e-05	0.533278	2.79654e-12	0.112928	0.157585	0.328636	1.54846e-05	0.25649	0.000996241	0.688013	2.90597e-20	-0.384861	7.66455e-08	-0.00808488	0.914518	0.685623	2.28012e-21	-0.00778363	0.919512	0.130486	0.096536	-0.0760528	0.286428	-0.122497	0.0890801	0.0921378	0.188315	-0.0625913	0.452381	0.308633	4.21806e-05	0.235029	0.0021427	0.820343	8.401e-30	-0.433808	3.01975e-09	-0.0584959
APH1B	0.333272	0.020176	0.928407	3.96399e-12	-0.138091	0.374298	0.163119	0.278996	0.47232	0.00231789	0.783445	1.55344e-07	-0.192437	0.259108	0.0231771	0.935501	0.304872	0.0388642	0.995311	1.27056e-12	-0.0400871	0.828413	0.290141	0.0510455	0.50927	9.4368e-05	-0.356055	0.0140891	-0.15282	0.322716	0.00406682	1	-0.0190795	0.916022	0.360265	0.00521579	0.300746	0.0612995	0.148345	0.398858	0.158399	0.234938	0.508224	0.000168442	-0.400734	0.00759745	0.4452	0.00240188	0.323691
API5	0.0718247	0.37697	0.205309	0.0090817	0.091536	0.263509	0.0846368	0.289515	0.0811453	0.319592	0.252288	0.00187421	0.319699	7.93459e-05	0.214582	0.00896119	0.167144	0.0312294	0.0229008	0.754478	0.0776213	0.326223	0.217538	0.00542933	0.093008	0.221724	0.134917	0.0825179	0.141929	0.080258	0.106589	0.17569	0.317979	3.01706e-05	0.00258522	0.94631	-0.0101076	0.89829	0.231968	0.00496228	0.272297	0.000542396	0.214229	0.00702136	0.258896	0.00102543	0.106807	0.179741	0.0684543
APIP	0.113586	0.426694	0.394488	0.00439659	-0.179538	0.251209	-0.167696	0.251045	0.12113	0.415837	0.423992	0.00298191	0.0981343	0.551152	0.0885845	0.56791	0.0582779	0.716098	0.148693	0.304011	-0.011117	0.948607	0.389717	0.00857795	0.187007	0.189684	0.308474	0.0325847	0.151873	0.323782	0.0727642	0.640428	0.0801895	0.547825	-0.132278	0.33364	0.0337722	0.802287	0.143011	0.348581	0.226287	0.0909343	0.392183	0.00372207	-0.0799854	0.588103	0.496171	0.000690213	0.368971
APITD1	0.176869	0.425924	0.240034	0.269348	-0.288544	0.220465	0.213089	0.323336	-0.520873	0.0156917	-0.231425	0.262686	-0.403154	0.0701996	0.13254	0.531387	-0.0801284	0.712922	-0.28696	0.190706	-0.243807	0.26586	0.417697	0.0580855	-0.254647	0.224026	-0.247706	0.2224	0.209193	0.343632	0.422573	0.0320805	0.364342	0.0743577	-0.132059	0.574876	0.0829041	0.746858	-0.0764756	0.753452	0.27718	0.180511	0.0958532	0.68896	-0.0860856	0.715341	0.527763	0.0161525	-0.118949
APLP1	0.299636	0.0971551	1.1634	5.63687e-12	0.303262	0.125616	-0.0957193	0.710171	0.2209	0.31212	0.966791	2.02481e-07	0.0640145	0.789587	-0.0723432	0.780169	-0.18183	0.32397	0.652518	0.000136264	-0.0517765	0.802639	-0.143442	0.450074	0.694666	3.80509e-05	0.385662	0.0383783	0.34165	0.0758609	-0.0360249	0.869928	0.11286	0.553281	0.201286	0.222716	0.399756	0.0336601	0.515412	0.0111723	0.141047	0.525347	0.780428	1.33938e-05	0.323485	0.100402	-0.214466	0.262992	0.428598
APLP2	0.194695	8.00079e-05	0.628789	1.54072e-37	0.189713	0.000132537	-0.0872049	0.0786314	0.401399	5.33632e-16	0.393277	2.25005e-15	0.141627	0.00456993	-0.0795634	0.113302	0.231621	3.42546e-06	0.401243	9.15993e-16	0.0938172	0.0616254	-0.240086	1.20213e-06	-0.0754455	0.126268	-0.100971	0.0419579	-0.281993	1.81998e-08	-0.0626539	0.211701	-0.371079	3.49755e-14	-0.193334	8.22228e-05	-0.249109	5.26119e-07	-0.201298	6.63093e-05	0.136339	0.00580065	0.464161	3.85956e-21	0.193256	8.81714e-05	-0.0550263	0.264998	0.267814
APMAP	-0.401681	5.22851e-06	-0.0434827	0.621443	0.0401442	0.649161	-0.0902203	0.300773	-0.42868	1.92906e-06	0.109337	0.218881	-0.0734668	0.397455	-0.0672224	0.460409	0.0495092	0.571683	0.205806	0.0173467	0.115383	0.18554	0.00949998	0.91812	0.607627	2.37741e-12	0.205741	0.0160836	0.00013561	1	-0.0236753	0.792788	0.619939	6.61003e-13	0.238207	0.00497084	0.330587	0.000115935	0.141731	0.11367	-0.15478	0.0742882	-0.144098	0.0962689	0.0868489	0.313581	-0.167732	0.0572353	0.284773
APOBEC3A	0.209354	0.453129	0.490284	0.0606499	-0.0717076	0.850056	-0.132927	0.642734	0.233065	0.392269	0.16029	0.559697	0.190509	0.545914	0.18399	0.53721	0.927061	0.00026851	0.203483	0.483089	0.566835	0.031164	0.955943	0.000181209	-0.0486521	0.879321	0.657101	0.0118196	-0.0428121	0.901747	-0.205557	0.530134	0.484324	0.0380428	-0.166588	0.55734	0.166573	0.48829	-0.20967	0.487971	0.911249	0.000511159	0.384168	0.184064	0.505473	0.0665905	0.686649	0.00910905	-0.121331
APOBEC3A_B	1.94266	6.58542e-05	2.62104	1.77132e-09	1.62344	0.00129151	0.602436	0.335231	0.427425	0.227559	0.0854654	0.885918	0.801757	0.0164796	0.416312	0.234836	2.71348	1.86328e-16	0.248527	0.669116	1.65084	6.84444e-06	2.38868	8.19794e-14	-0.392692	0.301025	2.351	3.37684e-10	1.29928	0.0217072	1.35327	0.000266541	1.34369	7.43784e-07	-0.779714	0.0369247	-0.0934044	0.773366	-0.941562	0.0198998	3.39071	9.03122e-16	2.54108	6.73806e-08	1.36517	0.0103871	1.47713	1.44469e-05	0.312288
APOBEC3B	2.13019	2.62884e-13	2.64101	2.50446e-21	1.51807	2.96671e-06	0.853829	0.0125452	0.427301	0.0515974	-0.137469	0.541798	0.537415	0.0133507	0.594149	0.00624308	2.18939	3.47897e-26	-0.224145	0.352926	1.0501	1.51565e-06	2.75926	5.00479e-36	-0.265506	0.245956	2.28543	4.47309e-22	2.08795	2.81726e-12	0.718051	0.00103414	1.40723	8.50807e-14	-0.441699	0.0573586	0.157725	0.443445	-0.354867	0.136841	3.38584	4.67764e-38	2.17688	5.25224e-14	1.39469	1.18536e-05	1.86207	3.9449e-16	0.0423483
APOBEC3C	0.444362	0.000621233	0.868123	7.54951e-13	0.482783	0.000266323	0.21583	0.101662	0.81357	8.31102e-10	1.11259	7.41859e-18	0.301137	0.0366873	0.070462	0.672749	0.367921	0.00796548	1.01609	6.34437e-15	0.404135	0.00428581	-0.31551	0.0126869	0.371195	0.00103001	-0.0122724	0.923528	-0.200586	0.171713	0.176771	0.241156	-0.475192	4.17905e-05	-0.12598	0.242972	0.0734958	0.610882	-0.0294863	0.860417	-0.0739817	0.607867	0.304084	0.029259	0.441337	0.00105761	-0.734129	6.69672e-08	-0.317647
APOBEC3D	0.206637	0.287923	0.136296	0.498834	0.219894	0.302653	-0.063752	0.76975	0.291919	0.141275	0.137177	0.492334	0.0331881	0.930744	0.115152	0.603492	0.608989	0.00161	0.276935	0.170866	0.662902	0.000617956	0.297032	0.113677	-0.021692	0.941071	0.634728	0.000661488	-0.0920065	0.714371	-0.127934	0.577913	0.126141	0.494461	-0.0511687	0.798866	0.438819	0.0183116	-0.190884	0.366156	0.680215	0.000773262	0.631492	0.00210648	0.750173	0.000193364	-0.0150054	1	-0.0504054
APOBEC3F	0.831529	1.4222e-06	0.958836	1.21952e-08	2.43043	7.03314e-60	0.1934	0.32704	1.04851	3.80801e-10	0.910279	1.60392e-07	1.55517	6.54006e-22	-0.13601	0.522553	1.15965	3.13884e-13	0.742281	1.4189e-05	1.7414	1.45172e-30	-1.06956	2.0795e-18	0.112331	0.487376	1.74969	3.64031e-34	0.201448	0.344819	0.0798813	0.72228	0.164279	0.22679	-0.114862	0.468131	0.239264	0.0497126	0.0531167	0.819876	0.849855	3.03426e-07	0.459572	0.0112507	2.07557	7.88311e-47	-1.47653	2.91355e-29	-0.267686
APOBEC3G	1.6328	2.72373e-14	0.834796	0.000535145	3.17794	1.79359e-73	-0.236435	0.464079	2.25176	2.01493e-25	1.47359	2.08931e-09	2.60184	4.58606e-35	-0.49486	0.208805	2.0019	7.21859e-19	1.38147	4.64888e-08	3.04859	7.79773e-55	-1.49581	6.54299e-30	-0.570059	0.00187165	2.96668	2.13299e-61	-0.318949	0.321267	0.255296	0.437386	-0.35015	0.0161302	-0.192202	0.340971	0.346264	0.00635936	-0.100061	0.913882	2.1727	1.15954e-19	1.16253	4.53871e-05	3.66543	2.76326e-83	-1.68631	5.66576e-34	-1.1506
APOD	0.0313311	0.895606	-0.905856	8.54613e-05	0.566262	0.00525603	0.0840652	0.699877	-0.550468	0.0122631	0.0124561	0.965553	0.104729	0.598847	-0.490634	0.0302619	-0.132109	0.547858	-0.0261697	0.894715	0.0919803	0.670342	-0.561978	0.00438841	0.0789788	0.737613	0.144414	0.477022	0.136454	0.519458	-0.202115	0.343474	0.40656	0.055279	-0.0505455	0.747415	-0.0246709	0.905509	-0.0119108	1	-0.626128	0.00139445	-1.36488	2.51123e-10	0.0309298	0.895322	-0.626682	0.00183706	-0.830557
APOE	-0.514814	0.0171714	0.0402376	0.843124	-0.131482	0.558342	-0.323489	0.123733	-0.506627	0.0243399	0.106187	0.653351	0.140287	0.544704	0.0435425	0.862403	-0.0637486	0.802186	0.317046	0.216967	0.14813	0.56285	-1.17618	1.69818e-07	-0.412069	0.0562307	-0.772359	0.000500939	-1.24379	5.17581e-08	0.309137	0.212577	-0.405541	0.0815407	-0.637478	0.00303054	-0.840485	0.000182846	-0.848102	0.000352635	-0.412496	0.0541806	-0.475146	0.0260375	0.033052	0.898736	-0.382531	0.079919	-0.0619149
APOL1	2.95374	2.45619e-54	1.14397	1.0326e-08	2.75344	2.04454e-46	-0.233775	0.293932	2.75833	1.25828e-44	0.992385	3.07455e-06	1.97316	2.61676e-22	-0.323018	0.205255	2.94032	5.65508e-51	1.3338	1.86508e-10	2.45071	4.20879e-35	-0.0445362	0.784787	-1.85102	1.02097e-26	2.45353	2.6615e-37	-0.231153	0.311077	-0.511768	0.0490029	0.103809	0.522735	0.263308	0.172382	0.399297	0.0180864	-0.0781343	0.806871	2.69059	3.38145e-42	0.706869	0.00167363	2.52346	5.84228e-37	-0.495845	0.00254994	-2.6796
APOL2	1.32358	1.29794e-32	0.74217	1.31176e-10	4.65725	0	-0.155029	0.24249	2.07882	1.81463e-72	1.03764	6.99869e-17	4.379	0	0.0353554	0.817075	1.69141	7.64381e-53	0.612042	4.26982e-07	4.29065	0	-2.98539	2.85732e-249	-0.730975	2.78646e-12	4.42632	0	-0.0194564	0.932996	-0.176197	0.175	-0.10595	0.252455	-0.144123	0.184238	0.193061	0.0178628	0.281444	0.0450318	1.74533	9.95472e-56	0.499881	5.32123e-05	4.68023	0	-3.06916	6.83793e-258	-0.980851
APOL3	3.39272	7.82943e-40	2.31512	1.82512e-16	4.57222	4.67635e-78	0.0150399	1	4.97122	1.87329e-65	3.63636	1.08336e-28	4.86094	1.42944e-60	0.383507	0.517751	3.69763	7.28811e-46	2.43886	8.57824e-17	4.10333	6.0275e-58	-0.964534	1.11032e-08	-1.0418	8.00534e-08	4.00079	1.96529e-62	-0.0886526	0.906199	-0.866127	0.0750827	-0.4007	0.0183469	-0.324738	0.114105	0.113716	0.494204	0.871234	0.0807942	2.80028	5.23457e-28	0.939455	0.00286674	4.13528	2.6879e-69	-1.58685	4.1412e-19	-2.26678
APOL6	1.07866	4.05042e-20	0.180716	0.139046	3.95327	7.17556e-245	-0.534	3.41465e-05	1.65412	2.90006e-46	0.360649	0.00294774	3.59366	1.47979e-205	-0.394989	0.00230129	2.0511	2.10138e-66	0.60568	1.67154e-06	3.88735	1.30162e-228	-2.2135	3.48511e-100	-0.784242	9.79327e-12	4.11015	1.15381e-254	-0.31126	0.017402	-0.522763	0.000141943	-0.0761599	0.465348	-0.228094	0.0562784	-0.179455	0.0704078	-0.473095	0.000285529	1.73979	1.00832e-48	-0.0784661	0.565274	4.21018	1.50349e-269	-2.53231	2.92125e-126	-1.47591
APOO	-0.184129	0.460536	0.421981	0.117448	0.0114881	1	-0.220745	0.460536	0.0291861	0.940024	0.298821	0.277262	0.0735023	0.812431	-0.189623	0.611282	-0.225076	0.430722	0.449622	0.0875388	-0.0592028	0.936958	-0.100211	0.744149	0.770301	0.00286485	0.297923	0.3034	0.136301	0.744149	0.401422	0.120164	-0.282567	0.288042	0.122708	0.662519	-0.160906	0.601247	-0.0281373	1	0.769091	0.0070807	1.00656	0.000214854	0.134771	0.724473	0.396717	0.145517	0.830046
APOOL	0.209852	0.0928932	0.379031	0.00211637	0.145159	0.275522	-0.025492	0.864152	0.112612	0.375137	0.0420076	0.771526	-0.244507	0.0646469	-0.287568	0.0318575	0.0654505	0.60724	0.154556	0.213332	-0.0797862	0.545258	0.0585947	0.646106	0.0830244	0.496508	0.0840171	0.511439	0.138305	0.290378	-0.102602	0.428363	-0.0691603	0.567025	0.0905597	0.452758	0.142738	0.274424	-0.0219926	0.889791	0.21437	0.0913378	0.453633	0.000285582	0.204613	0.108256	-0.0130386	0.948516	0.161546
APOPT1	0.0238716	0.881831	0.0584322	0.703309	-0.0201348	0.8957	0.192467	0.156943	-0.224426	0.105222	0.00429067	0.976756	-0.152869	0.256243	-0.0537264	0.706863	-0.206586	0.119761	-0.195243	0.155262	-0.26471	0.0517531	0.0602931	0.670595	0.0276196	0.907965	-0.21045	0.113016	0.246725	0.0725539	-0.270828	0.0514326	0.0877743	0.514453	-0.129624	0.332339	-0.0419166	0.808333	0.0699145	0.618831	0.0611889	0.682511	0.243381	0.0684681	0.0944603	0.505794	0.101257	0.48703	0.239453
APP	-0.0963383	0.150193	-0.00778769	0.908846	0.181722	0.00673877	-0.12239	0.0679989	-0.014598	0.828515	0.0202873	0.762852	0.109674	0.103504	-0.162592	0.0160186	0.0198385	0.768435	0.130106	0.0532705	0.0534356	0.427667	-0.386544	8.33175e-09	0.00178438	0.977567	-0.0488345	0.466957	-0.22466	0.000844979	-0.0817717	0.224424	-0.0702893	0.293906	0.00509363	0.941817	-0.160964	0.0164861	-0.104725	0.120898	0.0303077	0.652469	0.114162	0.088043	0.232706	0.000499848	-0.142017	0.0339669	0.219897
APPBP2	0.113526	0.302455	0.099278	0.368658	0.0155352	0.91329	-0.00465795	0.961684	0.168449	0.121814	0.111287	0.321968	0.0997527	0.370795	0.0398113	0.730581	0.0481369	0.661933	0.320411	0.00317238	-0.0575298	0.618625	-0.0784025	0.480293	0.095888	0.365166	-0.163879	0.1321	-0.111001	0.310013	-0.0845611	0.462537	-0.189817	0.071633	0.139631	0.181389	-0.226784	0.0377469	-0.0694945	0.546088	-0.00814113	0.952327	0.0580352	0.592779	-0.0167906	0.886969	0.0395645	0.723417	0.00775234
APPL1	0.0771028	0.554793	-0.0778417	0.560958	-0.212641	0.113266	0.148777	0.252592	-0.0420619	0.756635	0.106585	0.410917	0.00582957	0.975918	0.241843	0.059586	0.0029766	0.98872	-0.115638	0.401633	-0.165906	0.2102	0.348246	0.00749357	-0.0601234	0.655776	-0.182069	0.156472	0.132616	0.322521	0.222231	0.0810715	-0.0270756	0.836301	-0.294345	0.0213758	-0.243852	0.0566259	-0.0721084	0.581262	-0.226706	0.0856048	-0.0392759	0.771419	-0.20835	0.113757	0.019413	0.882799	-0.0829103
APPL2	-1.30197	1.36833e-27	-1.15318	3.32952e-22	-0.945276	2.3905e-15	0.000533557	0.9993	-1.11496	1.96803e-20	-0.720729	1.54193e-09	-0.980705	6.60718e-16	-0.0931447	0.432269	-1.41837	1.32547e-31	-1.10786	4.42928e-20	-0.986126	2.22998e-16	-0.664644	7.64936e-08	0.00252713	0.98278	-1.17824	4.84794e-23	-0.191563	0.101823	-0.15586	0.184678	-0.266932	0.0305457	-0.350665	0.00400573	0.031066	0.827054	0.036479	0.760822	-1.38599	2.8748e-30	-1.38579	4.24921e-30	-0.871626	2.43151e-13	-0.605229	1.10075e-06	-0.24837
APRT	-0.656604	9.65855e-06	-0.201087	0.158364	0.133372	0.359487	-0.188448	0.187626	-0.291096	0.0467878	-0.0388809	0.809424	0.0777434	0.610539	0.0469955	0.755788	-0.530116	0.000271991	-0.0597077	0.675522	0.131964	0.356009	-0.646556	7.6057e-06	0.613838	3.89927e-05	0.337356	0.0163529	0.016934	0.926968	0.0588103	0.680486	-0.188144	0.198315	0.0300626	0.865604	0.105109	0.447202	0.0508851	0.734835	-0.482782	0.00108225	-0.147217	0.304758	0.150248	0.292046	-0.659732	8.81883e-06	0.46578
APTX	0.0726704	0.659264	0.00201093	1	-0.11987	0.430637	0.086104	0.549512	-0.00707071	1	0.160313	0.275513	-0.226237	0.138541	0.0341572	0.825382	0.233337	0.0890842	0.179979	0.20472	-0.15482	0.284206	0.422521	0.0028479	0.176629	0.185032	-0.171629	0.221998	0.0693018	0.654546	0.121348	0.41093	0.321117	0.014733	0.100353	0.471584	0.152112	0.310655	0.0806697	0.610505	0.23248	0.0979725	0.0268364	0.882397	-0.303858	0.0387155	0.266684	0.0685407	-0.131492
AQR	0.140409	0.133182	0.165688	0.0698077	-0.000728248	1	-0.00652963	0.971984	0.277941	0.00275637	0.081001	0.418407	0.0774219	0.419915	0.0799296	0.421958	0.383452	4.55112e-05	0.377088	7.02238e-05	0.27438	0.00447417	0.198912	0.0309533	0.0514211	0.54127	0.0956487	0.300863	-0.185262	0.0625965	0.121282	0.224777	-0.0780593	0.367013	0.112529	0.193944	0.0133941	0.922889	-0.183555	0.0727818	0.495703	1.10916e-07	0.468279	7.15942e-07	0.179075	0.0627126	0.215033	0.0212201	0.0464831
AR	-0.955491	1.58374e-18	-0.350789	0.000697938	-0.543917	4.81497e-07	0.0485585	0.623898	-0.607101	2.51419e-08	0.0431153	0.68892	-0.307165	0.00484703	-0.0780588	0.4764	-1.01992	8.4719e-21	-0.0680566	0.520928	-0.486251	4.60067e-06	-0.478698	2.6611e-05	0.884725	3.83071e-16	-0.537541	1.96382e-07	-0.00271571	0.999196	-0.166559	0.110569	-0.255872	0.0226037	0.0457857	0.658978	-0.0221246	0.857261	0.156951	0.144321	-1.05096	8.02615e-22	-0.526255	6.20459e-07	-0.508161	1.199e-06	-0.536297	3.88339e-06	0.399934
ARAF	0.101588	0.335362	0.21894	0.0311138	0.283813	0.00645223	-0.144101	0.177794	0.156734	0.13555	0.119815	0.251768	0.183596	0.0885598	-0.17782	0.102841	0.138571	0.189341	0.237871	0.0243257	0.254282	0.0152873	-0.227901	0.0264978	0.0536382	0.583792	0.315741	0.00206704	-0.0826478	0.455559	0.100455	0.342271	-0.10782	0.281975	0.0284074	0.805573	-0.0189683	0.877855	-0.0896467	0.414162	0.273918	0.00734997	0.208067	0.0441617	0.256318	0.0121556	-0.0239551	0.825679	0.0924306
ARAP1	0.305632	0.000675023	0.200508	0.0257203	-0.139697	0.138376	-0.120759	0.187533	0.474048	1.64529e-07	0.499715	3.43446e-08	-0.139291	0.133315	-0.0277772	0.777349	0.31401	0.000604964	0.455591	7.40796e-07	-0.100488	0.295826	0.260939	0.00448962	-0.0428052	0.629187	-0.172503	0.0628241	-0.192767	0.0397198	-0.0694054	0.477005	-0.269022	0.00189955	-0.153102	0.073768	-0.0701739	0.486969	-0.108975	0.257581	0.153138	0.0891733	0.0820992	0.366111	-0.120825	0.188113	0.323552	0.000473081	-0.192813
ARAP3	0.25014	0.0995699	0.174815	0.260658	-0.300833	0.0716241	-0.338635	0.0352432	0.124804	0.42766	-0.00559291	1	-0.472028	0.00343438	-0.13436	0.401908	0.287033	0.0687663	0.381833	0.0156021	-0.334224	0.0451584	0.507445	0.00142983	0.0512703	0.756174	-0.0760537	0.66047	-0.0804359	0.645127	0.0168676	0.928481	-0.108569	0.470255	0.116655	0.46333	-0.132964	0.432804	-0.270758	0.095822	0.184799	0.259374	0.524602	0.000721409	-0.237703	0.152598	0.299299	0.0694338	0.0881312
ARCN1	-0.259484	0.000327128	-0.204481	0.0047058	0.0773549	0.289741	0.0416854	0.566363	-0.17686	0.0158056	-0.0577701	0.426522	0.216873	0.00300524	0.199328	0.00647481	-0.46553	2.18535e-10	-0.109111	0.137039	0.0790617	0.277624	-0.629173	7.80283e-18	0.0640845	0.37062	-0.0489117	0.497501	-0.0862877	0.235941	0.0927972	0.203886	-0.243667	0.000824938	-0.006337	0.942768	-0.0928079	0.199009	0.0450037	0.544009	-0.472159	1.10864e-10	-0.195184	0.00746686	0.10051	0.163767	-0.619544	3.44975e-17	-0.00573327
AREG	-0.501182	0.0569076	-1.85587	1.90378e-11	-0.799941	0.00275839	-0.876444	0.000961089	0.303693	0.239955	-1.47663	3.73966e-08	-0.678163	0.00938799	-0.112052	0.66915	1.17582	7.71603e-06	-0.910231	0.000813685	-0.440191	0.100166	1.65367	6.96938e-10	-0.731235	0.00715293	0.114104	0.670917	-0.322119	0.222496	-0.20375	0.442497	0.0311792	0.905864	-0.274569	0.324092	-0.602966	0.0238192	-0.8409	0.0014285	0.538933	0.0361067	-2.26389	4.77953e-16	-0.805839	0.00207293	1.85403	6.13457e-12	-1.24757
AREL1	-0.0575216	0.549493	0.127297	0.157998	-0.0069776	0.980069	0.0653005	0.469324	0.171128	0.0759655	0.248546	0.0107008	0.254254	0.00936934	0.228587	0.0197285	-0.175309	0.0654013	0.215235	0.0221904	0.15468	0.101958	-0.240402	0.0115218	0.200691	0.026956	0.0173113	0.855789	-0.0720696	0.471227	0.231243	0.0143669	-0.228214	0.0125102	0.0849231	0.341982	0.0186522	0.838906	0.118226	0.244474	-0.0805519	0.37895	0.137738	0.13745	-0.0382122	0.680147	-0.0582207	0.537971	0.210613
ARF1	-0.296269	3.98891e-06	-0.101519	0.112549	0.147787	0.0214348	-0.0328303	0.608888	-0.152149	0.0181749	-0.0640541	0.32395	0.111882	0.0829852	0.0206342	0.753772	-0.267625	2.97381e-05	-0.0627334	0.325953	0.026049	0.68804	-0.358843	2.11447e-08	0.290105	6.18911e-06	0.115449	0.0693872	0.0565695	0.379097	0.025881	0.693973	-0.0243335	0.707079	0.0924633	0.15047	0.00530925	0.938324	0.0911417	0.160109	-0.106983	0.0957129	0.145079	0.0227401	0.161687	0.0109656	-0.28199	1.1578e-05	0.414127
ARF3	-0.141794	0.0634728	0.0938799	0.220516	0.22305	0.0037442	0.0780738	0.309999	-0.110924	0.157908	0.109925	0.157526	0.100129	0.203894	0.0283975	0.725685	-0.26238	0.000725498	0.0821581	0.28549	0.0808648	0.296563	-0.530805	4.64629e-12	0.178579	0.0188308	-0.0425823	0.577064	-0.0453734	0.558245	0.0398708	0.610147	-0.119436	0.117088	0.00425364	0.954148	0.0127556	0.867428	0.0320201	0.691511	-0.125028	0.103713	0.051204	0.511043	0.135521	0.0760072	-0.360519	2.84179e-06	0.180556
ARF4	-0.734678	1.24485e-15	-0.394549	1.49639e-05	-0.0366928	0.685257	-0.0808485	0.372183	-0.562736	9.96529e-10	-0.232767	0.0110195	0.0506772	0.577873	-0.068867	0.454511	-0.797058	5.97975e-18	-0.293587	0.00139572	-0.158486	0.0833773	-0.876683	2.26013e-21	0.324771	0.000412653	-0.193957	0.0331527	-0.116318	0.201435	-0.0903092	0.321471	-0.183894	0.0464624	-0.0103916	0.919861	-0.158735	0.0813517	0.0504283	0.584232	-0.685914	8.84017e-14	-0.365096	6.56217e-05	-0.0847368	0.352585	-0.69072	7.27789e-14	0.328081
ARF5	-0.451663	4.04446e-05	-0.275131	0.0108792	0.309672	0.00353305	0.266222	0.0103954	-0.366022	0.000968641	0.23108	0.0305666	0.108478	0.322334	0.190099	0.0830153	-0.485481	1.13241e-05	-0.17508	0.110605	0.0359515	0.743511	-0.837175	9.28677e-15	0.234564	0.038156	-0.272287	0.00831138	-0.0420142	0.701257	0.0848806	0.423138	-0.100744	0.366832	-0.387453	0.000229043	-0.0538112	0.613613	0.0187172	0.889086	-0.717237	1.03252e-10	-0.538436	1.13615e-06	0.115195	0.28319	-1.02017	4.93297e-20	-0.0800625
ARF6	-0.161686	0.0512574	-0.212611	0.00992528	-0.00534598	0.958334	0.0377243	0.648615	-0.0727926	0.385744	-0.094438	0.254158	0.0207759	0.819262	0.158578	0.0592036	-0.0748683	0.354925	-0.308518	0.000177072	-0.0814434	0.318171	0.157779	0.0537044	0.0804668	0.332045	0.108134	0.179155	0.227299	0.00561588	-0.104644	0.205319	0.299488	0.000175424	0.0874769	0.275836	0.199338	0.0140389	0.301551	0.000309544	0.104797	0.200589	-0.187961	0.0244022	-0.0612055	0.461926	0.0706208	0.400186	-0.0657977
ARFGAP1	-0.138534	0.185627	-0.0966646	0.348399	0.413795	4.0983e-05	0.359054	0.000309853	-0.0802238	0.439191	0.132034	0.19835	0.354855	0.000562192	0.297675	0.00391698	-0.385611	0.000220429	0.160564	0.12245	0.27822	0.00640752	-0.886672	2.84099e-18	0.211839	0.0401559	-0.168092	0.0887816	-0.0872599	0.407198	0.310832	0.00219171	-0.341241	0.000853803	-0.00731472	0.929924	-0.112483	0.266919	-0.0358436	0.739687	-0.419543	5.62853e-05	-0.045814	0.658029	0.395171	7.13017e-05	-0.836922	4.36424e-16	0.0891286
ARFGAP2	0.387429	1.51743e-05	0.0381843	0.69099	-0.176439	0.0775081	0.0237743	0.807735	0.246112	0.0082486	0.0636986	0.510933	-0.242641	0.0135632	-0.101097	0.314313	0.31322	0.000714153	0.157408	0.11327	-0.0822494	0.408594	0.415138	1.05363e-05	-0.304546	0.00047571	-0.180555	0.05313	-0.074524	0.460154	-0.0212162	0.837458	-0.0221902	0.815253	0.00441508	1	0.0711024	0.455227	-0.089291	0.386675	0.160807	0.0799746	-0.180786	0.0555031	-0.237255	0.0122376	0.375088	9.30881e-05	-0.530371
ARFGAP3	-0.299174	0.000176075	-0.222767	0.00521174	-0.0236235	0.778254	-0.00231852	0.986355	-0.231245	0.00363669	-0.155639	0.0511841	0.0731235	0.350426	-0.0277346	0.738202	-0.418651	2.1335e-07	-0.218659	0.0071317	-0.186775	0.0209322	-0.357483	1.1649e-05	0.118057	0.138678	-0.146917	0.0630905	0.0375431	0.647926	-0.0632203	0.426102	-0.283365	0.000317768	-0.158974	0.0456953	-0.355853	5.25867e-06	-0.0959482	0.238398	-0.227665	0.00381665	-0.29177	0.000267004	-0.0246668	0.764137	-0.138465	0.0876344	0.0729766
ARFGEF1	-0.00512672	0.956712	0.0202062	0.838095	-0.0777987	0.4313	0.0787779	0.411992	0.0321007	0.746182	-0.0509046	0.614885	0.206255	0.0357902	0.183392	0.0662532	0.0839862	0.394111	0.167324	0.0902749	0.0939239	0.345077	-0.0551185	0.587296	-0.0444527	0.663907	-0.20176	0.0351854	-0.216901	0.0287972	0.244328	0.013343	-0.0489158	0.604894	0.117433	0.226228	-0.213134	0.0261536	-0.100796	0.321736	0.0864418	0.383505	0.132586	0.176819	0.166607	0.0876856	-0.0726013	0.472044	-0.0991316
ARFGEF2	0.237794	0.00221548	-0.0356155	0.660773	0.129619	0.105038	0.0481416	0.542538	0.203285	0.011111	0.0245494	0.766048	0.187912	0.0206048	0.130699	0.113324	0.187348	0.0179442	0.0954594	0.230493	0.0873913	0.278842	-0.0352826	0.654794	-0.235343	0.00254017	-0.0537582	0.496641	-0.0930071	0.25443	0.0743507	0.363924	-0.00725202	0.92925	0.0795976	0.309283	-0.0918366	0.24247	0.00868593	0.929828	0.434999	2.17947e-08	0.200751	0.0111055	0.309458	7.35284e-05	0.201716	0.010591	-0.140701
ARFIP1	-0.205633	0.0686952	0.0841667	0.472442	-0.0856617	0.472388	-0.151676	0.179183	-0.0996642	0.404787	0.0115903	0.945701	0.0730042	0.528304	-0.0271611	0.825141	-0.00154475	1	0.16211	0.16836	0.0256991	0.843022	-0.0911584	0.443252	0.19247	0.0874032	0.00209538	0.987059	-0.175273	0.131783	0.156458	0.183021	-0.020227	0.856266	0.0321777	0.758993	-0.165653	0.14741	-0.118338	0.33349	-0.130734	0.255082	0.0754502	0.506395	-0.0627164	0.582788	-0.0434358	0.70823	0.282716
ARFIP2	0.149574	0.144838	0.419093	2.65567e-05	0.59226	5.30654e-09	0.485796	1.0021e-06	-0.021714	0.852998	0.322559	0.00187644	0.505796	9.11429e-07	0.415349	7.57383e-05	-0.3176	0.00238602	0.315291	0.00188762	0.214426	0.0355716	-0.765191	3.15847e-14	0.310416	0.00152424	-0.126676	0.187932	0.144682	0.170408	0.363663	0.000314067	-0.183558	0.0700473	0.105072	0.286092	-0.179048	0.063981	0.112329	0.315831	-0.125824	0.205578	0.218105	0.0288654	0.598056	3.51308e-10	-0.524726	1.41266e-07	0.2619
ARFRP1	0.110868	0.393319	-0.152446	0.245357	0.0576086	0.678311	0.243979	0.0519554	0.00840818	0.96345	-0.0592318	0.683115	-0.25283	0.0572631	0.273334	0.0368859	-0.270631	0.0286886	-0.421318	0.000896143	-0.419435	0.00105018	-0.00424227	1	-0.208204	0.099045	-0.339434	0.00672429	0.323985	0.0111281	-0.0667512	0.627635	0.0205607	0.874632	-0.0625026	0.601171	0.132996	0.297131	0.29957	0.0220993	-0.269713	0.0303294	-0.282799	0.0241346	-0.225555	0.0717653	-0.0824225	0.54637	-0.148772
ARG2	-0.550299	4.83559e-07	-0.0806078	0.458506	0.0750361	0.492351	-0.131539	0.214007	-0.349642	0.00224233	0.203404	0.0611141	0.118096	0.288149	-0.0375261	0.757801	-0.460159	1.92448e-05	-0.215048	0.0382011	-0.00948689	0.943425	-0.487857	6.32317e-06	0.382586	0.0006046	0.169392	0.1023	0.0473365	0.660108	-0.0724506	0.492181	0.113189	0.31396	-0.194773	0.0547958	0.0961044	0.363831	0.223675	0.0463094	-0.276771	0.00939287	0.196461	0.0474168	0.0199246	0.842717	-0.28427	0.00918002	0.81429
ARGLU1	0.0452246	0.595968	0.103165	0.210307	-0.280866	0.00104403	-0.0860481	0.292847	0.0898245	0.283063	0.143648	0.0849929	-0.172298	0.0480729	-0.074861	0.397855	0.0063132	0.949525	0.185153	0.0266069	-0.180126	0.0374119	0.219831	0.00919291	0.0725767	0.372319	-0.161439	0.0542423	-0.0673542	0.42479	0.0162461	0.850915	-0.101391	0.199668	0.0236304	0.78861	-0.0257034	0.789459	-0.017876	0.849974	0.0695448	0.404029	-0.0769475	0.369556	-0.163031	0.0542519	0.273282	0.0014376	-0.199304
ARHGAP1	-0.460587	5.08258e-06	-0.140863	0.158518	-0.0225444	0.834324	0.212122	0.0297553	-0.311163	0.0022833	0.0890587	0.379788	-0.051307	0.626087	0.195835	0.0540243	-0.519094	4.65553e-07	0.00628814	0.962421	-0.0341527	0.744645	-0.785208	1.32371e-14	0.178215	0.0838277	-0.534937	5.99549e-08	-0.288656	0.00434313	0.212147	0.0354914	-0.286918	0.00497913	-0.161753	0.103459	-0.061826	0.539427	-0.0789787	0.445379	-0.669089	6.99189e-11	-0.573959	2.25483e-08	-0.0449951	0.654405	-0.843995	2.61448e-16	-0.31084
ARHGAP10	-0.0592901	0.521295	-0.398974	7.70291e-05	0.116549	0.25075	0.374791	3.88867e-05	-0.0681426	0.479579	-0.47085	4.94296e-06	0.0284101	0.747261	0.241749	0.0122655	-0.432995	5.29305e-06	-0.760511	8.32179e-14	-0.22755	0.0167315	-0.267323	0.00665188	-0.419036	4.60842e-05	-0.320125	0.000270127	0.282213	0.00374728	0.16124	0.0758275	-0.227298	0.0125701	-0.152112	0.156474	-0.118398	0.201314	0.137558	0.172663	-0.426049	1.15707e-05	-0.545308	4.11594e-08	-0.232306	0.0138099	-0.33428	0.00110322	-0.277718
ARHGAP11A	0.664253	4.37517e-08	0.722964	2.70684e-09	0.354119	0.00633377	0.507083	4.2136e-05	-0.207209	0.0491382	-0.683275	3.05309e-10	0.356264	0.000580671	0.712955	2.31496e-12	0.841165	1.15212e-17	-1.08619	1.85619e-22	0.566912	1.46693e-08	2.05379	8.99499e-79	-0.183685	0.109542	1.62664	2.2631e-53	1.56671	8.73654e-41	0.522164	1.77178e-07	1.12452	6.19207e-31	-0.326811	0.00471754	0.286764	0.00336078	0.0761157	0.481071	1.67673	6.54098e-49	0.813894	2.18549e-11	0.697061	1.07428e-08	1.3101	5.64233e-31	0.137211
ARHGAP11B	0.652195	0.00587438	0.759896	0.00103188	0.635701	0.0114163	0.460529	0.0668499	0.347951	0.0595479	-0.50724	0.0119459	0.753841	2.28801e-05	0.933311	1.15891e-07	1.19278	1.34136e-14	-0.654918	0.00109304	0.791804	1.63981e-06	1.92052	1.69889e-28	0.0565459	0.854207	1.69523	6.84861e-22	1.36336	1.33113e-09	0.731242	1.04816e-05	0.991312	2.8063e-12	-0.00135226	1	0.184262	0.209241	0.146316	0.479116	1.72957	1.86985e-17	0.600769	0.0168381	0.887423	0.00014382	1.10593	1.57235e-08	-0.0388474
ARHGAP12	-0.010126	0.920778	-0.0813163	0.514339	-0.40236	0.00222371	-0.0928475	0.450216	-0.0347366	0.793377	0.0320417	0.818053	-0.0711336	0.593043	-0.0938679	0.480268	-0.0433941	0.73514	0.0676748	0.596071	-0.305524	0.0187456	0.263621	0.0444866	-0.0175619	0.9348	-0.308057	0.0156587	-0.0953603	0.458688	-0.0376382	0.753916	-0.0834718	0.496063	-0.0391765	0.78397	-0.309205	0.0167826	-0.074804	0.575179	-0.380411	0.00251161	-0.1731	0.165984	-0.359853	0.00422619	0.101043	0.461647	-0.0839
ARHGAP17	0.0684066	0.438378	-0.0151442	0.918445	-0.240651	0.0186561	0.0944586	0.296662	0.199839	0.0414057	0.26045	0.00763785	0.0274098	0.807396	0.14317	0.159411	0.0601162	0.55581	0.140804	0.163473	-0.0921899	0.373859	0.0832275	0.405965	-0.145149	0.113481	-0.404205	2.22152e-05	-0.217541	0.0325063	0.155153	0.116503	-0.208782	0.0238945	-0.188699	0.0418865	-0.188652	0.0579995	-0.0690452	0.515203	0.316145	0.000855961	-0.0964642	0.32612	-0.109067	0.264363	0.40818	3.3114e-05	-0.313485
ARHGAP18	0.264978	0.00627259	0.312179	0.00118076	-0.512829	1.03316e-06	0.150909	0.12174	0.32947	0.000867786	0.23044	0.0227786	-0.723856	3.41074e-11	0.0643138	0.536854	-0.181209	0.0658332	-0.286674	0.00443655	-0.692535	1.86048e-11	0.4456	1.60779e-05	-0.437696	7.4582e-06	-0.729502	4.61275e-13	0.113962	0.254013	0.218264	0.0240316	-0.305205	0.00130191	-0.311641	0.00167552	0.236821	0.0337914	0.205474	0.0446479	-0.237113	0.0181383	-0.260789	0.00949946	-0.795019	2.87211e-14	0.263338	0.0124876	-0.538158
ARHGAP21	-0.398315	1.3925e-08	-0.675566	1.48544e-21	0.245359	0.000370946	-0.227407	0.00107815	-0.432185	1.02694e-09	-0.499643	2.70543e-12	0.306137	9.70211e-06	-0.158648	0.025784	0.0614543	0.379305	-0.518978	6.45587e-13	0.461021	1.86074e-11	-0.282125	3.67045e-05	-0.218887	0.00246795	0.590214	3.15376e-18	-0.0982177	0.166496	-0.0968413	0.165003	0.403579	4.75551e-09	-0.109403	0.131379	0.0648177	0.337391	-0.0900646	0.207497	-0.252796	0.000311594	-0.637461	7.21789e-19	0.439921	8.59701e-11	-0.573892	2.31365e-16	-0.314887
ARHGAP22	-0.452094	0.0162879	-0.595851	0.00147511	-0.560446	0.00340911	0.225623	0.210525	-0.408257	0.0264235	-0.809302	1.95652e-05	-0.519414	0.0060858	0.48367	0.00734742	-0.253221	0.148244	-1.07798	4.48959e-09	-0.606102	0.000678861	0.876421	2.3731e-06	-0.0567796	0.772239	-0.262592	0.143776	0.569129	0.00148023	0.257292	0.138036	0.641288	0.00029703	0.217517	0.270855	0.399532	0.0325568	0.486154	0.00755422	-0.724746	0.000129702	-0.4158	0.0252025	-0.550926	0.00298286	-0.083539	0.71087	0.11699
ARHGAP23	-0.58616	4.15968e-07	-0.429719	0.000191694	-0.426729	0.000241236	-0.0346075	0.766044	-0.341216	0.00337249	-0.103863	0.373192	-0.387326	0.000991876	0.0113609	0.927627	-0.582502	5.34575e-07	-0.310722	0.00712767	-0.400804	0.000559131	-0.262053	0.0254157	0.16915	0.150955	-0.472487	4.16229e-05	-0.106284	0.359369	0.0439023	0.705818	-0.100277	0.391739	-0.0658509	0.563513	0.127534	0.280432	0.141008	0.22748	-0.672998	9.61183e-09	-0.553742	2.18514e-06	-0.433312	0.000195528	-0.484039	4.50425e-05	-0.205365
ARHGAP24	0.504513	1.08291e-05	-0.266254	0.026862	-0.0267113	0.83196	-0.178592	0.135993	0.680451	1.86173e-08	-0.367155	0.00486452	0.0973161	0.442265	0.0213188	0.885613	0.370338	0.00148867	-0.751236	2.92227e-09	-0.412884	0.00081417	0.354535	0.00224141	-1.2983	5.53893e-27	-0.276824	0.0237555	-0.0425126	0.746091	0.0140514	0.925354	0.0338704	0.763928	-0.0401113	0.744339	-0.166231	0.177638	0.343959	0.00663406	0.355025	0.00202428	-0.452034	0.000188311	-0.131686	0.262883	0.425758	0.000261708	-0.912519
ARHGAP27	1.65997	6.02496e-08	0.906542	0.00569376	3.53412	4.3479e-38	0.253756	0.535887	1.17939	0.00013515	-0.0411079	1	2.25025	3.00059e-15	0.0252151	1	1.41531	3.56728e-06	0.537782	0.127136	2.56656	1.9948e-19	-2.03067	7.40596e-19	-1.03293	0.000233722	2.40271	1.42816e-19	0.0890386	0.920934	0.561006	0.0980655	0.0239781	0.966501	0.367275	0.286866	0.104149	0.678219	-0.211667	0.619544	1.35212	2.05116e-06	0.868254	0.00431652	3.2422	6.58014e-37	-1.82966	1.42343e-15	-0.438404
ARHGAP29	-0.159781	0.105789	0.190666	0.050426	-0.166103	0.0963226	0.224269	0.0212036	-0.239374	0.0128637	0.278294	0.00353606	-0.138759	0.157281	0.229823	0.0166689	0.133418	0.16259	0.245939	0.0101419	-0.136384	0.159401	0.658441	1.32959e-11	0.764643	1.96075e-15	-0.00173512	0.991787	0.358914	0.000244103	0.300098	0.0016582	0.304086	0.00125753	-0.101065	0.284295	-0.0663347	0.48687	-0.068709	0.483567	-0.100907	0.30382	0.113916	0.243426	-0.191422	0.0514855	0.130027	0.194044	0.338526
ARHGAP31	-0.0739452	0.562787	-0.416891	0.00121105	-0.320932	0.0146292	0.234269	0.0598403	-0.14603	0.253242	-0.395698	0.00231865	-0.232647	0.0794195	0.234109	0.067661	-0.450643	0.000499112	-0.409493	0.00186305	-0.303075	0.0199478	-0.146058	0.272282	-0.351923	0.00684934	-0.553717	1.11217e-05	-0.0163598	0.915622	0.243893	0.0546044	-0.359443	0.00460749	-0.0686137	0.618516	-0.12524	0.329149	-0.0548114	0.681795	-0.0469715	0.712123	-0.142991	0.274423	-0.52327	7.2999e-05	0.136246	0.317303	-0.20677
ARHGAP35	-0.508158	2.79732e-10	-0.294642	0.000219155	-1.13637	2.39291e-41	-0.307519	0.000115588	-0.418955	1.62896e-07	-0.214307	0.00727242	-0.663497	4.4581e-16	-0.163608	0.0417874	0.00155028	0.98855	-0.0632988	0.440801	-0.636815	1.33952e-14	0.984362	1.21801e-31	0.291285	0.000319678	-0.48288	3.95904e-09	-0.153573	0.0573154	-0.0508545	0.538375	0.196284	0.0130679	-0.0732162	0.361402	-0.197539	0.0190844	-0.224221	0.00550288	-0.317803	6.45803e-05	-0.210398	0.00822581	-0.824064	4.29316e-24	0.829371	2.89563e-22	0.308555
ARHGAP5	-0.549062	6.18625e-09	-0.401377	1.83138e-05	-0.71487	1.28419e-13	-0.0270537	0.771524	-0.337368	0.000404013	-0.0719208	0.446663	-0.427965	1.04621e-05	-0.120734	0.210951	-0.249135	0.00973228	-0.0991962	0.314381	-0.533793	5.3064e-08	0.0911994	0.355901	0.0753184	0.432001	-0.881297	2.83422e-20	-0.374542	7.84247e-05	-0.197192	0.0428675	-0.110709	0.247483	-0.226217	0.0182885	-0.304765	0.00191897	-0.198935	0.0397626	-0.309677	0.00119114	-0.396037	3.94986e-05	-0.282355	0.00315102	0.11891	0.234022	-0.133269
ARHGDIA	-0.435417	5.71762e-07	-0.373883	1.61432e-05	-0.00790239	0.928638	0.0461227	0.59297	-0.110494	0.204064	-0.281568	0.0013249	0.040598	0.640964	0.187351	0.0317494	-0.256657	0.00298379	-0.465944	8.58785e-08	-0.101164	0.242503	-0.196145	0.0236912	0.0220804	0.81447	-0.0946777	0.271812	0.0526093	0.543607	0.0831502	0.335467	0.0802244	0.351869	0.0420107	0.639949	0.0846248	0.331207	0.226385	0.00949586	-0.376488	1.56375e-05	-0.170725	0.0493233	-0.117269	0.176325	-0.468957	8.33052e-08	0.164318
ARHGEF1	0.187875	0.0370828	-0.102717	0.277566	0.365534	7.27657e-05	0.27113	0.00257553	0.0708645	0.446141	-0.157922	0.09874	0.0987209	0.301991	0.223516	0.0165072	-0.0815079	0.385008	-0.0117001	0.895334	0.285638	0.00185391	-0.422514	2.98504e-06	-0.175039	0.0489246	0.0390516	0.664123	0.0245364	0.797888	0.361045	6.1886e-05	-0.232254	0.00856455	0.0663513	0.501964	0.107046	0.228073	-0.0798691	0.415126	-0.0912788	0.327634	0.0044001	0.990174	0.224714	0.0130036	-0.409542	9.61702e-06	-0.136202
ARHGEF10	-0.296353	0.000570976	-0.323734	0.000130664	-0.203457	0.0185434	-0.0207316	0.798003	-0.179129	0.0356076	-0.18356	0.0334301	-0.114585	0.196636	-0.00611745	0.955309	-0.300002	0.000441858	-0.4093	2.91573e-06	-0.162559	0.0584838	-0.101788	0.250913	-0.118204	0.165284	-0.147079	0.079342	-0.00524814	0.950003	0.0456612	0.605293	-0.120879	0.153431	-0.22575	0.00940656	-0.0479763	0.569005	-2.75474e-06	1	-0.394304	5.18567e-06	-0.451063	2.32323e-07	-0.127925	0.13181	-0.230153	0.0111773	-0.19403
ARHGEF10L	0.387912	0.00324446	0.164419	0.216803	-0.384278	0.00920826	0.166147	0.216803	0.584762	1.74428e-05	0.21863	0.124051	0.0970116	0.518925	0.314574	0.0305582	0.0895913	0.560348	0.22494	0.134697	-0.137656	0.379533	0.152264	0.314645	-0.484605	0.000215952	-0.62547	6.97118e-06	-0.321613	0.0279621	0.165996	0.26515	-0.671622	1.77673e-07	-0.170081	0.202723	-0.411073	0.00402306	-0.176363	0.259468	0.0232805	0.875569	0.117447	0.40601	-0.120409	0.402916	0.427515	0.00343949	-0.250511
ARHGEF11	0.333878	0.000276015	0.0447108	0.623095	0.447151	1.65191e-06	0.0879846	0.339402	0.239029	0.012011	-0.0555067	0.594134	0.545546	7.85148e-09	0.22661	0.0198796	0.147524	0.126957	-0.0478516	0.65168	0.488228	2.28946e-07	-0.395994	1.56515e-05	-0.478089	3.03214e-07	0.303899	0.000786915	-0.0963527	0.349133	0.230645	0.01577	-0.161037	0.0737493	-0.0618713	0.526039	-0.126851	0.153414	-0.0695216	0.501127	0.245211	0.00816489	0.0182223	0.862761	0.405734	8.11587e-06	-0.135458	0.138153	-0.249163
ARHGEF12	-0.178244	0.025685	-0.0276821	0.736017	-0.0617578	0.446725	-0.128274	0.109511	-0.00243083	0.977583	0.0479385	0.55125	0.0119181	0.88669	-0.0663409	0.413653	0.0811043	0.310211	0.05156	0.516189	-0.0185624	0.822113	0.0569403	0.475715	0.143882	0.0691144	0.0237896	0.767664	-0.0859217	0.288916	-0.0552835	0.490075	0.0246234	0.756011	-0.0552905	0.492932	-0.0893925	0.26466	-0.0589112	0.468362	0.0769121	0.339219	0.109554	0.170525	0.0884211	0.268483	0.0559614	0.48915	0.205089
ARHGEF17	-0.449274	1.02308e-05	-0.322951	0.00146618	-1.30023	6.98344e-35	-0.203878	0.0442851	-0.31439	0.00229194	0.0267361	0.796731	-1.10033	5.52634e-25	-0.324079	0.00183983	-0.673794	1.06887e-10	0.0063648	0.962868	-1.13833	1.40375e-26	0.209479	0.051126	0.0386664	0.715757	-1.35144	1.71682e-37	-0.416969	4.7168e-05	-0.252294	0.0151337	-0.458227	1.00748e-05	-0.119188	0.238562	-0.136807	0.210568	-0.0988145	0.341742	-0.81123	4.81372e-15	-0.492299	1.65163e-06	-1.20101	2.54408e-30	0.332476	0.00201048	-0.199562
ARHGEF18	0.266131	0.00983394	0.0981758	0.348531	0.255275	0.0157077	-0.0422274	0.71173	0.316408	0.00301228	-0.0411901	0.725226	0.299235	0.00537192	-0.0863764	0.447745	0.403965	0.000118149	0.192887	0.0821226	0.267259	0.0127545	0.00839433	0.945297	-0.213526	0.0337338	0.169209	0.103831	-0.140281	0.204918	-0.0678592	0.565181	-0.00535247	0.980181	0.141177	0.1983	-0.124889	0.225841	-0.092901	0.412383	0.115257	0.266773	0.171115	0.106159	0.380193	0.000215148	-0.179458	0.0940121	-0.13445
ARHGEF19	-0.264403	0.074863	-0.445647	0.00261156	0.538082	0.000130994	0.307853	0.0251783	-0.382531	0.0123043	-0.628181	8.74307e-05	0.0562711	0.762412	0.00292762	1	-0.508133	0.000763964	-0.714082	7.96477e-06	0.151816	0.289975	-0.947852	1.41216e-11	-0.351362	0.0342015	-0.057617	0.675587	0.0983962	0.555887	-0.433929	0.00347279	-0.0305607	0.862325	0.00911937	0.959629	0.190586	0.157613	0.0950214	0.564396	-0.146416	0.354639	-0.878156	1.33618e-07	0.49768	0.000242262	-0.729354	2.88931e-07	-0.658655
ARHGEF2	-0.740133	1.37586e-20	-0.753394	2.49158e-21	-1.54899	1.53131e-74	-0.432837	3.43044e-08	-0.764509	3.52608e-22	-0.983013	2.07993e-34	-1.14121	1.10189e-44	-0.4772	1.81141e-09	-0.222561	0.0046382	-0.767287	3.26615e-21	-1.24347	1.15098e-50	1.24308	5.19092e-48	-0.110536	0.182776	-0.894025	8.29969e-27	-0.0833732	0.291014	-0.640271	1.93081e-15	0.3152	6.11846e-05	-0.0110274	0.877874	-0.329004	0.000170614	-0.226749	0.00404743	-0.0463508	0.554019	-0.561289	1.33168e-12	-1.50011	1.04157e-73	1.53242	3.46773e-73	0.208611
ARHGEF25	0.0683039	0.530043	0.124354	0.25178	-0.270856	0.023569	-0.0161786	0.918323	-0.138381	0.220788	0.263211	0.0157248	-0.547146	3.82485e-06	-0.31922	0.0068062	-0.31911	0.00695779	0.519048	2.91222e-06	-0.198439	0.0969268	-0.149132	0.211968	0.34987	0.00104529	-0.283167	0.0126939	-0.100889	0.409673	-0.238237	0.0442536	-0.400037	0.000343636	0.0365651	0.768927	0.12945	0.282776	-0.219263	0.0611333	-0.073512	0.507177	0.165756	0.145176	-0.195496	0.0823753	0.155683	0.196803	0.0557841
ARHGEF28	0.887683	4.6861e-13	0.444434	0.000548301	0.735121	1.0916e-08	0.366191	0.00449793	0.890814	1.3291e-11	-0.110779	0.461244	0.514853	0.000229904	0.0456123	0.801987	0.955354	2.44395e-14	0.0690374	0.653567	0.482052	0.000294249	0.121412	0.302879	-0.917425	6.9007e-14	0.0171174	0.905643	-0.098763	0.517076	0.287908	0.0345844	0.174201	0.117899	0.289494	0.0371381	0.0768328	0.562297	0.10964	0.470991	1.09767	1.33557e-18	1.07794	1.08609e-17	0.627839	1.66659e-06	0.160042	0.176341	-0.0121769
ARHGEF34P	0.883525	4.95484e-11	0.563295	4.69461e-05	-0.105981	0.518868	0.137359	0.370143	0.649874	1.77463e-06	0.46952	0.000831252	-0.463459	0.00461048	-0.186972	0.231478	0.501388	0.00122865	0.547808	0.00049969	-0.0262241	0.889347	0.312267	0.0377494	-0.630792	8.80144e-07	-0.45872	0.00270287	-0.295075	0.077568	0.152997	0.377875	-0.639885	2.99488e-07	-0.413031	0.00167303	-0.0540296	0.755892	-0.491218	0.0027605	0.46833	0.00149499	0.762315	1.80266e-07	-0.119158	0.481867	0.330585	0.0273556	-0.364896
ARHGEF35	0.717868	3.19586e-05	0.414247	0.0207025	-0.0585137	0.790003	0.123483	0.511845	0.965788	5.39218e-08	0.652139	0.00041408	-0.255098	0.2493	0.025327	0.955944	0.394762	0.0385696	0.591139	0.0020672	0.0707461	0.745442	0.272935	0.140766	-0.307009	0.0647167	-0.23309	0.222922	-0.180314	0.417929	-0.0748208	0.78336	-0.682046	1.48201e-05	-0.171892	0.287862	0.215011	0.306977	-0.11086	0.64347	0.368534	0.0557755	0.622141	0.000716347	-0.241563	0.254461	0.270243	0.176981	-0.252475
ARHGEF39	-0.198641	0.119126	-0.114027	0.374745	0.12473	0.327154	0.0779717	0.51176	0.0724094	0.592153	0.0161337	0.895602	0.0825346	0.545496	0.322751	0.0155349	-0.12989	0.320557	-0.269442	0.0373736	0.0592738	0.674305	-0.321092	0.0104007	-0.137286	0.275159	-0.085162	0.486438	-0.0664606	0.645409	0.247291	0.0475113	-0.0348883	0.782315	-0.11818	0.334669	0.144148	0.275935	0.167391	0.218167	-0.171584	0.163356	-0.054289	0.687367	-0.181664	0.155093	-0.284358	0.0248999	0.156299
ARHGEF40	-0.686957	2.30157e-11	-0.567876	2.74088e-08	-0.0846844	0.410904	-0.0177163	0.868699	-0.500159	1.12093e-06	-0.387594	0.00016773	-0.212022	0.03892	-0.0898948	0.38225	-0.704326	1.59885e-11	-0.308864	0.00277422	-0.0995531	0.337406	-0.886095	1.66812e-17	0.111634	0.296595	-0.348295	0.000592402	-0.266453	0.00935261	0.0419447	0.683063	-0.407326	9.0897e-05	-0.124421	0.220149	-0.0906796	0.380922	-0.203146	0.0491328	-0.800972	8.98422e-15	-0.703166	9.18792e-12	-0.148692	0.142253	-0.73181	2.32562e-12	-0.0317445
ARHGEF5	0.879773	4.40911e-15	0.460245	8.1707e-05	-0.0859609	0.528783	0.123025	0.312982	0.796477	4.02656e-12	0.594924	4.60468e-07	-0.306293	0.0270376	-0.0539078	0.705529	0.376465	0.00269946	0.44576	0.000397283	-0.00257082	1	0.330099	0.0070539	-0.566326	1.2238e-07	-0.257935	0.0394007	-0.132321	0.328079	-0.016737	0.88891	-0.635256	1.11889e-09	-0.364365	0.0008035	0.0885537	0.556947	-0.215165	0.118909	0.458466	0.000157029	0.688152	1.06509e-08	-0.224076	0.0962049	0.389494	0.00169575	-0.346523
ARHGEF7	0.00654454	0.965171	0.233621	0.0027533	0.159475	0.0496308	-0.140026	0.0800576	-0.208618	0.00756288	0.0090764	0.891148	0.0393238	0.638389	-0.106623	0.180692	0.190365	0.0180559	0.378441	2.28308e-06	0.105146	0.204062	-0.0798659	0.306479	0.261152	0.000649595	0.134423	0.0917165	-0.110749	0.181223	0.0591233	0.489345	-0.0143661	0.850234	-0.0439791	0.542782	-0.347525	7.53386e-06	-0.413332	4.90782e-07	-0.0194605	0.816348	0.0590389	0.459102	0.187127	0.0149394	-0.0816772	0.309636	0.149756
ARID1A	0.185217	0.0405831	-0.110732	0.237382	-0.823644	1.05117e-16	0.079588	0.37917	0.16055	0.0816609	-0.269357	0.00399271	-0.460303	1.54824e-06	0.200956	0.0302222	0.104892	0.249088	-0.239822	0.0106467	-0.541577	9.91582e-09	1.02345	1.46262e-26	-0.330147	0.000317709	-0.526279	1.44851e-08	0.094896	0.303464	0.0232267	0.804586	-0.0437694	0.632244	0.0414236	0.65291	-0.0693812	0.46417	0.0118887	0.911111	0.359358	7.8673e-05	0.213043	0.0206533	-0.6457	1.90505e-11	1.08401	9.90514e-29	-0.071167
ARID1B	-0.03823	0.712071	-0.160041	0.122722	-0.0886572	0.406503	-0.12625	0.225123	0.0254161	0.816431	-0.219655	0.0371605	0.173651	0.0939928	0.0775305	0.465673	0.0975003	0.346445	0.00808618	0.953825	0.111507	0.285072	0.0185064	0.861033	-0.121338	0.241722	0.0701061	0.494935	-0.16765	0.112435	0.139611	0.18724	-0.0359281	0.725535	0.119734	0.256959	-0.170158	0.0926456	-0.108007	0.310668	0.0123992	0.919239	-0.0862109	0.397528	0.0653741	0.520921	0.187004	0.0707146	0.0379675
ARID3A	-0.145469	0.316729	-0.070769	0.610016	-1.40296	4.52954e-17	-0.0169901	0.909029	0.0409996	0.816058	0.0967289	0.536479	-1.09816	3.91649e-10	0.287722	0.0643588	-0.254431	0.0785077	-0.0234559	0.860873	-1.12109	1.9607e-12	1.12154	3.20742e-11	0.0948695	0.55303	-1.13137	2.69219e-13	-0.0271427	0.860362	-0.0411603	0.786832	0.0952734	0.50984	0.270514	0.0683092	0.367854	0.0457	0.39064	0.0115877	-0.227533	0.119502	0.226319	0.114726	-1.60484	2.42315e-21	1.04891	1.03798e-09	0.245207
ARID4A	0.482595	1.84794e-05	0.243031	0.0366304	-0.462772	0.000320158	0.00240719	1	0.54393	1.00937e-05	0.650563	1.17364e-07	-0.0112	0.974226	0.356318	0.00621782	0.454869	0.000168042	0.516173	2.16776e-05	-0.203663	0.136801	0.597392	1.45842e-06	-0.286681	0.00945724	-0.526375	1.78508e-05	-0.320259	0.0108903	0.142616	0.27316	-0.0425437	0.711072	-0.0878677	0.4542	-0.145948	0.280431	0.0465166	0.765471	0.376832	0.00174731	0.522454	9.84812e-06	-0.251844	0.0423425	0.610076	1.52991e-06	-0.189661
ARID4B	0.217344	0.0111175	-0.0394892	0.667776	0.712863	4.22198e-17	-0.102106	0.25428	0.343406	0.000130569	0.109905	0.234051	0.762959	5.52541e-18	-0.0680885	0.476528	0.343402	0.000123544	0.291042	0.00131668	0.668044	3.32571e-14	-0.634515	1.70955e-14	-0.191337	0.0263117	0.505125	2.30559e-09	-0.265033	0.00411285	-0.0550442	0.565389	-0.0615026	0.462078	0.119646	0.170731	-0.156419	0.0574917	-0.0614923	0.524253	0.385033	6.08943e-06	0.0889443	0.312127	0.802164	3.02034e-22	-0.377235	5.52909e-06	-0.177794
ARID5A	-0.205764	0.0733352	0.264144	0.0145761	0.500041	4.25214e-06	-0.472687	3.82728e-05	0.243176	0.0371714	0.603872	1.08034e-07	0.524641	7.31611e-06	-0.267773	0.0335248	0.169448	0.165582	0.777554	3.70584e-11	0.438465	0.000301361	-0.890072	6.60172e-16	0.423887	0.000127343	0.351708	0.00222278	-0.559435	3.53295e-06	-0.321481	0.0179871	-0.334855	0.00246491	-0.0874109	0.391828	-0.347291	0.00164171	-0.261076	0.0427769	-0.0267458	0.849755	-0.417861	0.000149457	0.427569	2.48037e-05	-0.252306	0.0196444	0.062394
ARID5B	-0.361937	8.91278e-06	0.294341	0.000219369	-0.158948	0.0536819	0.00758137	0.919652	-0.170584	0.0351559	0.659427	1.35482e-16	-0.276353	0.000726437	-0.071254	0.384155	-0.00163663	0.985653	0.903889	3.38404e-29	-0.280193	0.000750515	-0.0973355	0.234707	1.01118	1.41259e-36	-0.542426	2.89285e-11	-0.254646	0.00197828	0.0268494	0.751431	-0.157962	0.0495529	-0.0824436	0.290123	-0.330746	6.23851e-05	-0.326903	7.43732e-05	0.0677632	0.405653	0.0908613	0.261456	-0.0557628	0.493387	0.176414	0.0314659	0.402501
ARIH1	0.20117	0.022145	-0.0174207	0.866034	-0.194145	0.038615	-0.102471	0.26263	0.179158	0.0500791	0.116986	0.208788	-0.137514	0.149884	-0.00779267	0.943087	0.203078	0.025253	0.155633	0.092368	-0.143675	0.126824	0.216286	0.0179318	-0.226478	0.0102407	-0.22215	0.0147664	-0.180938	0.0524273	0.103134	0.266204	-0.0111728	0.905923	0.00355434	0.972813	-0.0412528	0.66278	-0.0350915	0.72218	0.237784	0.00734554	0.144611	0.106486	-0.123875	0.175868	0.359003	8.60145e-05	-0.129483
ARIH2	0.251648	0.00268806	0.140595	0.0953844	0.154779	0.0737376	0.0751281	0.376558	0.121903	0.146437	-0.201534	0.020077	0.123586	0.159351	-0.0123566	0.901317	0.323516	7.94417e-05	0.0122679	0.878737	0.102301	0.225481	0.300197	0.000271635	-0.107917	0.200375	0.15864	0.0548277	0.131461	0.130848	-0.0886028	0.304532	0.165938	0.0352265	0.178127	0.0335947	-0.0569646	0.520782	-0.035677	0.688722	0.327143	5.34839e-05	0.341844	2.7202e-05	0.0780909	0.349405	0.337713	4.75474e-05	0.255557
ARIH2OS	0.839897	0.000258158	0.33013	0.170419	0.7613	0.00120195	0.272515	0.259349	0.518372	0.028598	0.168781	0.499943	0.0308323	0.96733	0.108664	0.682872	0.400375	0.0889247	0.185047	0.462113	0.255898	0.292372	-0.26417	0.229745	-0.557974	0.011687	0.0802845	0.746012	0.0968489	0.72901	-0.0108067	1	0.0110238	0.980521	0.145308	0.571885	0.354103	0.132573	0.128985	0.646954	0.626803	0.00672936	0.296076	0.226278	0.393605	0.0974782	-0.108453	0.633161	-0.51765
ARL1	-0.356494	1.41238e-05	-0.0860578	0.290635	0.159571	0.0534832	0.0835013	0.306416	-0.363245	1.46678e-05	0.0749251	0.369289	0.0902799	0.273156	0.0329231	0.69837	-0.631866	4.14907e-14	-0.0724533	0.386051	-0.163477	0.0481808	-0.759691	6.74546e-20	0.315788	0.000115578	-0.215234	0.00782199	0.0317466	0.710436	-0.0393168	0.622828	-0.206762	0.0134422	-0.085517	0.298642	-0.191897	0.018363	0.0618615	0.464552	-0.508594	1.50739e-09	-0.0850379	0.30815	0.129762	0.109426	-0.725877	7.08768e-18	0.213735
ARL10	0.00808315	0.973395	-0.141213	0.491805	-0.257333	0.239784	0.319364	0.0956996	-0.0366603	0.88452	-0.2128	0.328429	-0.04562	0.875574	0.498063	0.0144667	0.222616	0.299056	0.133286	0.533828	0.0498688	0.832834	0.111447	0.622897	-0.243337	0.238874	-0.638061	0.00130332	-0.368487	0.0869688	0.624009	0.00261934	-0.0282424	0.923455	0.0586067	0.822897	-0.192009	0.362804	-0.287431	0.193513	0.347696	0.0951529	-0.413323	0.0601907	0.317106	0.133866	0.306106	0.14925	-0.720355
ARL13B	0.216104	0.290729	-0.0637027	0.751246	0.495221	0.0104931	0.257707	0.184709	-0.0763415	0.699366	-0.446299	0.0200397	0.493174	0.00603117	0.273072	0.137542	0.274696	0.134339	-0.0842467	0.712638	0.509378	0.00508302	0.0265642	0.912763	-0.0532038	0.852008	0.498883	0.0047065	0.247123	0.212429	0.317365	0.0875189	0.180281	0.307468	0.191302	0.30687	-0.154592	0.364682	-0.170745	0.39138	0.536167	0.00224359	-0.164962	0.394517	0.330324	0.0661906	0.35904	0.0422272	-0.0628794
ARL14EP	0.422437	0.00146499	0.328803	0.0140292	-0.271019	0.0637741	0.0934751	0.496675	0.0246102	0.86201	0.283026	0.0359326	-0.538615	0.000307526	-0.0927422	0.536918	-0.0605247	0.672399	0.276798	0.0387694	-0.709344	1.24813e-06	0.34946	0.0148368	-0.00667798	0.96717	-0.663934	3.54754e-06	0.138937	0.340189	-0.0817791	0.569343	-0.0875956	0.496701	-0.00867872	0.967394	-0.173168	0.256817	-0.00245346	1	0.124382	0.381466	0.313786	0.0199819	-0.466168	0.00118699	0.412254	0.00403319	-0.0917894
ARL15	-0.413993	0.0221137	-0.153492	0.396987	-0.365696	0.0564281	-0.0755094	0.69097	-0.190599	0.324547	0.0514864	0.811454	-0.107053	0.636558	-0.335221	0.0971299	-0.300487	0.147841	0.556656	0.00297792	0.155829	0.454	-0.473442	0.0202943	0.432001	0.0153108	-0.307385	0.0973097	-0.53864	0.00533021	-0.200137	0.394452	-0.522635	0.00686521	0.0925968	0.595567	-0.149711	0.426376	-0.412509	0.0398463	-0.310305	0.0892213	-0.304082	0.107973	-0.169103	0.369979	0.0431061	0.856302	0.0975587
ARL16	-0.0377967	0.86958	-0.136407	0.434412	0.0705195	0.702953	0.381693	0.0206017	-0.0908913	0.629608	-0.0123577	1	-0.0869349	0.624631	0.285021	0.0962408	-0.379449	0.0232882	-0.105503	0.53753	-0.123661	0.472922	-0.168479	0.327843	0.213789	0.21936	-0.223868	0.168462	0.281472	0.100145	0.113095	0.493093	-0.0309095	0.859362	0.164507	0.339661	0.220926	0.188536	0.257611	0.1373	0.0138826	0.936937	-0.114585	0.522411	0.114982	0.489374	-0.00950735	0.954816	-0.0296551
ARL17A	0.101407	0.305042	0.540392	1.88502e-08	-0.344431	0.000682106	-0.0642782	0.515979	0.0634269	0.522111	0.445476	5.81922e-06	-0.273459	0.00734035	0.0490533	0.631091	0.250165	0.00972668	0.404694	2.92293e-05	-0.166765	0.0910014	0.716892	3.83288e-13	0.425583	8.27048e-06	0.019802	0.847401	0.122288	0.218227	0.0654183	0.490958	0.372673	9.27793e-05	0.145147	0.125635	0.292626	0.00344955	0.185923	0.0646195	0.152727	0.114924	0.436396	5.38838e-06	-0.368953	0.000195601	0.584128	5.1378e-09	0.421962
ARL17B	0.611549	0.000360158	0.771922	2.79461e-06	-0.029385	0.908597	0.118994	0.571578	0.461229	0.00982336	0.6566	0.000202921	0.0177088	1	0.144665	0.462192	0.434412	0.00563025	0.453181	0.00512325	-0.0440071	0.848128	0.857569	2.69603e-07	0.235474	0.12199	0.230797	0.172386	0.393717	0.0320511	-0.04517	0.850081	0.352994	0.014605	0.176342	0.238175	0.318037	0.0742539	0.379646	0.0490441	0.281415	0.092134	0.561633	0.000374418	-0.135484	0.440535	0.609156	0.000689307	0.248546
ARL2	0.159794	0.165803	0.38306	0.000637908	0.223524	0.0571386	0.0546755	0.629219	0.317066	0.00588909	0.629833	2.8948e-08	0.224178	0.0571386	0.155691	0.198181	0.0393859	0.742765	0.453441	6.53551e-05	0.123548	0.287154	-0.0771324	0.508556	0.400678	0.000250864	0.175894	0.120421	0.107011	0.362206	-0.0524193	0.686971	-0.187464	0.0865973	-0.0861672	0.410479	-0.0104109	0.934828	0.090219	0.469673	0.0231681	0.847707	0.208898	0.0676645	0.0850102	0.461379	-0.123624	0.291758	0.125844
ARL2BP	0.0784403	0.280489	-0.0596489	0.414777	0.22588	0.0022373	0.193276	0.0069595	-0.0560711	0.46094	0.209754	0.00472116	0.20223	0.00661337	0.107774	0.158903	-0.399835	1.30717e-07	-0.0188606	0.82885	0.0332185	0.663844	-0.621448	4.86908e-17	-0.0930316	0.202027	-0.155787	0.026999	0.00426996	0.97318	0.0419251	0.57499	-0.324868	8.46143e-06	-0.209713	0.00357607	-0.15011	0.035057	0.018905	0.817789	-0.253323	0.000914953	-0.263277	0.000522173	0.133581	0.0619953	-0.502713	2.72899e-11	-0.365234
ARL2-SNX15	-0.0656405	0.558582	0.0960356	0.378503	0.25075	0.023557	0.0163589	0.89115	-0.0881916	0.446634	0.236351	0.0344842	0.121372	0.294924	-0.00272067	1	-0.108387	0.339213	0.14358	0.219998	0.0303574	0.805176	-0.335573	0.00204186	0.232802	0.0337418	0.0375738	0.73505	0.0235727	0.847368	-0.154318	0.18815	-0.0304118	0.782482	-0.102987	0.308847	-0.101235	0.371028	-0.010214	0.945885	-0.289659	0.00805709	-0.0527964	0.643445	-0.0229553	0.851334	-0.426646	0.000128971	0.126602
ARL3	-0.699509	4.48877e-08	-0.168954	0.16566	0.0244387	0.853057	-0.021294	0.86408	-0.613853	1.07685e-06	0.186171	0.112167	-0.0704967	0.551314	0.0123752	0.928962	-0.915506	1.08232e-13	-0.222321	0.0552331	-0.42237	0.00038977	-0.638676	6.94111e-07	0.778459	5.57609e-10	-0.0998317	0.406199	0.301247	0.0115675	-0.378254	0.00116938	-0.155348	0.235067	-0.262193	0.0181779	-0.205565	0.0902923	0.146303	0.228035	-1.18381	1.30825e-20	-0.174914	0.120175	-0.318888	0.00469341	-0.906491	3.4326e-11	0.826271
ARL4D	-0.452672	0.00826458	-0.610095	0.000414852	-1.72548	7.00467e-17	-0.517696	0.00259451	-0.213872	0.232718	-0.310517	0.0890422	-1.5894	7.72696e-14	-0.218173	0.243478	-0.119922	0.518796	-0.424052	0.0282257	-1.28262	2.40531e-09	1.07318	5.80564e-07	-0.504121	0.00679078	-1.29789	3.78073e-10	-0.532616	0.00293317	-0.312144	0.121777	-0.207028	0.236857	-0.414531	0.0252963	0.00600604	1	-0.300885	0.112439	-0.367392	0.0373779	-0.412761	0.021116	-2.00672	9.15527e-21	1.14295	1.75167e-07	-0.175381
ARL5A	0.0736881	0.50014	-0.0597513	0.600026	0.00423019	0.981805	0.0786418	0.478952	0.0533427	0.638032	-0.0310304	0.779378	0.0588925	0.583299	0.136073	0.227378	-0.150222	0.183176	0.0896573	0.438215	-0.0502551	0.681867	-0.0862576	0.447425	0.084168	0.463806	-0.0607044	0.582175	0.0681915	0.563798	0.0423556	0.723873	-0.205622	0.0546625	0.118648	0.261415	-0.111197	0.300033	-0.00204534	1	-0.0759815	0.495189	0.0229891	0.842044	-0.214409	0.0517902	0.0310733	0.806967	0.060588
ARL5B	0.184233	0.287735	-0.052937	0.773457	2.2783	1.71489e-50	0.0410365	0.843993	-0.186572	0.251154	-0.551158	0.000776401	1.59615	6.28537e-27	-0.2729	0.106168	0.336619	0.0375913	0.0268125	0.840113	1.82176	6.45409e-33	-1.84676	1.61998e-37	-0.062391	0.756244	1.87586	1.81802e-36	0.09502	0.626663	0.111632	0.524913	0.117498	0.438843	0.172295	0.272681	-0.180109	0.176898	-0.405645	0.0166381	1.00463	3.07945e-10	0.283294	0.0965463	2.44119	1.13528e-58	-1.41126	2.21534e-23	-0.0384329
ARL6IP1	1.06925	6.70147e-27	1.0294	5.06862e-25	0.432123	3.34698e-05	0.0382401	0.721816	0.681311	1.15309e-12	0.125029	0.204381	0.679031	1.93882e-12	0.674782	2.99077e-12	1.33836	8.13361e-45	0.0296974	0.769189	0.703423	4.60875e-13	1.46988	8.36109e-53	-0.475904	8.55345e-07	1.22885	2.8484e-36	0.563641	4.72514e-08	0.627774	1.11146e-10	0.451705	6.93728e-07	-0.300682	0.00207811	-0.180958	0.052608	-0.205341	0.0424844	1.33427	8.75714e-42	0.92095	4.4004e-20	0.618085	1.11211e-09	0.844875	7.20623e-18	-0.205549
ARL6IP4	-0.141214	0.200459	-0.116254	0.27925	0.187529	0.0909779	0.124177	0.260671	-0.0295226	0.79499	-0.000901493	1	0.0881426	0.428815	0.0706516	0.52714	-0.243492	0.0238907	-0.101186	0.352478	-0.0071008	0.954441	-0.238345	0.0272095	0.232709	0.0341497	0.0614028	0.567742	0.192676	0.0821502	-0.0651864	0.559276	-0.0543624	0.615841	0.0593237	0.593068	0.0643626	0.551059	0.159602	0.149752	-0.207866	0.0557821	-0.0790318	0.461663	0.0689308	0.53273	-0.293636	0.007583	0.16394
ARL6IP5	-0.0641258	0.51901	0.728718	5.96911e-14	0.092654	0.372019	-0.0124928	0.899821	-0.197791	0.0543148	0.994303	2.19893e-24	0.0552409	0.583314	-0.0953159	0.363602	0.447745	5.21395e-06	1.0167	9.92813e-26	0.227583	0.0229538	0.347007	0.000404782	1.07276	4.14378e-29	0.232	0.0185051	-0.00808041	0.933082	0.102343	0.31334	0.652272	1.84064e-11	0.0291175	0.752275	0.179064	0.0735934	0.00672034	0.958047	-0.00389004	0.967192	0.318165	0.00115217	0.26516	0.00665817	0.00807524	0.951791	0.486914
ARL6IP6	0.582181	0.000841203	0.33539	0.0589778	1.38357	1.23394e-16	0.722145	2.18308e-05	0.168919	0.300206	-0.229135	0.158799	0.555812	0.000404671	0.17833	0.288039	0.415548	0.00764933	-0.47334	0.00446992	0.887491	5.22101e-09	-0.193453	0.188884	-0.280859	0.0918761	0.940108	2.29293e-10	0.774616	9.95188e-06	0.0678958	0.657639	0.234901	0.107344	-0.255978	0.136148	0.319925	0.0268187	-0.0117423	0.955363	0.605954	0.000183214	-0.102391	0.570513	0.948003	1.98754e-09	-0.431895	0.00507696	-0.338741
ARL8A	0.209896	0.107075	0.198337	0.131887	0.00176958	1	0.0173087	0.906771	0.226763	0.0895813	-0.123544	0.355131	0.0534801	0.692783	-0.032565	0.828455	0.158845	0.241011	0.11694	0.415796	-0.000508794	1	-0.0151059	0.930494	-0.265135	0.0389767	-0.190002	0.156795	-0.172173	0.212843	0.0050612	1	-0.234289	0.0680088	0.0741355	0.589099	-0.220348	0.101136	-0.166342	0.240446	0.42876	0.000797881	0.443502	0.000542758	-0.010118	0.960508	0.476757	0.000267548	0.283395
ARL8B	0.254641	0.0213471	0.267527	0.0153264	0.347191	0.00179119	0.0410891	0.721809	0.135398	0.219375	-0.103077	0.354447	0.239955	0.0299188	-0.110734	0.328642	0.386577	0.000448092	0.156288	0.156194	0.340982	0.00214095	0.00363044	0.987645	-0.134101	0.233576	0.264151	0.0154702	-0.0357482	0.753725	-0.00137879	1	0.0494666	0.648842	0.0576544	0.58019	-0.100686	0.352508	-0.201706	0.0761698	0.376314	0.000546061	0.380469	0.000504401	0.39038	0.000343733	0.0410368	0.711869	0.137752
ARMC1	-0.0450644	0.738183	-0.114284	0.34448	0.000328617	1	-0.0250303	0.843392	-0.183036	0.124025	-0.458112	0.000130314	-0.137723	0.270636	0.143091	0.223732	-0.143044	0.221654	-0.287033	0.0164757	0.031976	0.789308	0.0415576	0.738729	-0.0570462	0.625455	0.241941	0.0362696	0.184924	0.123101	0.196366	0.0873641	-0.00183557	0.988581	0.129255	0.282268	0.127876	0.289091	-0.0418255	0.729128	-0.107082	0.371348	0.000565984	0.986914	-0.158321	0.191693	-0.0602234	0.622992	0.0928153
ARMC10	0.103499	0.416175	0.197142	0.0936081	0.215007	0.084393	0.191011	0.109276	-0.102652	0.403469	0.236274	0.0471872	0.113825	0.339177	0.094288	0.450147	-0.15208	0.194281	0.237593	0.037154	0.00878969	0.958375	-0.194444	0.0960886	0.306764	0.00494224	-0.00956375	0.961897	0.172645	0.16473	-0.125148	0.287586	0.0117409	0.942186	0.0624889	0.552694	-0.0438748	0.692387	0.0611606	0.645166	-0.0508697	0.632322	-0.0163506	0.89344	0.213912	0.0653455	-0.217099	0.0659582	-0.0710678
ARMC6	0.0847772	0.517224	0.0564831	0.660158	-0.255316	0.0626413	0.141125	0.255023	0.0404075	0.774689	-0.294516	0.0275247	-0.3437	0.00942165	0.103897	0.433893	0.0611761	0.630893	-0.209311	0.105913	-0.0115703	0.935598	0.394776	0.00228753	-0.215835	0.0835227	-0.0744288	0.543216	0.078262	0.556297	0.131981	0.271027	0.0255471	0.822684	0.0899856	0.518618	0.336933	0.00840034	0.00477654	1	-0.105327	0.418817	0.226148	0.0745665	-0.304529	0.0184941	0.0868717	0.552611	0.0782415
ARMC7	0.0921774	0.668499	-0.183394	0.399249	-0.0383153	0.880689	0.0120504	0.973351	0.383747	0.0869866	0.31563	0.168068	0.340994	0.139312	0.132865	0.574334	-0.119914	0.602447	-0.071728	0.802828	-0.0132657	0.967475	-0.327792	0.133733	-0.41014	0.055114	-0.27154	0.199311	-0.24617	0.257148	-0.0405775	0.839156	-0.284881	0.164067	-0.168563	0.458249	-0.135484	0.544867	0.218772	0.34898	-0.108298	0.656377	0.102581	0.641121	0.105201	0.624342	-0.193691	0.389179	-0.113335
ARMC8	0.110314	0.311302	-0.0628426	0.584662	0.234223	0.033299	0.119045	0.278022	0.21993	0.0490809	0.0411551	0.758904	0.320988	0.00399367	0.215803	0.0583528	0.0010445	1	-0.124898	0.279243	0.117928	0.300418	-0.257198	0.0164521	-0.25923	0.0162945	-0.0251227	0.826695	-0.0240086	0.850099	0.211464	0.0593354	-0.170249	0.104111	-0.117414	0.30794	-0.154425	0.141008	0.0486429	0.682478	-0.14066	0.197477	-0.0573443	0.600838	0.210073	0.0501011	-0.322827	0.00373981	-0.115604
ARMC9	-0.137923	0.147733	0.282689	0.00253056	-0.748239	4.56299e-14	-0.222295	0.020083	0.170249	0.0833754	0.94594	5.91459e-23	-0.210441	0.0378857	-0.123562	0.222346	0.0188777	0.855159	0.789342	7.04739e-16	-0.50877	1.07002e-06	0.116267	0.248226	0.27641	0.00343306	-0.937356	7.7507e-21	-0.650854	4.09393e-11	0.0757897	0.456999	-0.38967	5.27072e-05	-0.394888	1.89323e-05	-0.536622	1.91768e-07	-0.238282	0.0194835	-0.205089	0.0326994	-0.338848	0.000468704	-0.456703	2.51466e-06	0.453086	6.16114e-06	-0.290998
ARMCX1	0.438151	0.000116839	0.203775	0.0815171	1.61313	7.32367e-50	-0.0215308	0.849937	0.368266	0.0011367	0.106271	0.368623	1.18953	1.95372e-27	-0.198573	0.0994848	0.396392	0.000915987	0.454581	0.000170812	1.45963	3.1793e-38	-1.48287	4.062e-45	-0.249641	0.0239901	1.21512	8.61567e-30	-0.266073	0.0322876	0.0500616	0.735955	-0.404912	0.000178269	-0.084697	0.462267	-0.162922	0.107052	-0.432981	0.000501081	0.0720744	0.528485	0.0044336	0.970164	1.56084	1.51747e-49	-1.47811	1.40876e-43	-0.370752
ARMCX2	-0.146004	0.0807139	-0.0526939	0.525124	-0.0448193	0.601632	0.176786	0.0307598	-0.128414	0.150042	0.3045	0.000366726	0.00835726	0.949716	0.00181579	0.995036	-0.648383	1.91054e-13	0.124663	0.14396	-0.103865	0.227376	-0.672935	2.8665e-14	0.201296	0.0152104	-0.35003	1.82658e-05	-0.0693728	0.42108	0.00133202	0.994354	-0.365611	2.5321e-05	-0.0254665	0.757219	0.0421476	0.61481	0.154365	0.0819847	-0.625115	1.01925e-12	-0.209711	0.0141731	-0.0569719	0.499931	-0.659839	1.99487e-13	-0.14327
ARMCX3	-0.402114	7.39631e-07	-0.155629	0.0524215	-0.204334	0.0130073	-0.101858	0.20405	-0.175849	0.0376384	0.224076	0.00673277	0.0496089	0.574717	-0.0359891	0.678872	-0.369574	8.76522e-06	0.00512357	0.949544	-0.0930501	0.266965	-0.35853	1.67651e-05	0.213944	0.00887557	-0.184489	0.0226753	-0.193292	0.0179918	-0.202928	0.0148345	-0.0902532	0.270209	-0.115482	0.1541	-0.0391874	0.657067	0.10347	0.225316	-0.487289	1.91762e-09	-0.386273	1.9916e-06	-0.172641	0.0311538	-0.23366	0.00515755	0.0651275
ARMCX5-GPRASP2	0.13915	0.279776	0.089805	0.495107	-0.676652	4.89875e-06	0.106095	0.404454	0.108998	0.454141	0.152722	0.310557	-0.474855	0.00234269	-0.01629	0.936802	-0.231734	0.0962905	0.0083787	0.971391	-0.38861	0.00751656	0.296402	0.0470677	-0.279366	0.0284026	-0.643344	1.53579e-06	-0.148576	0.28935	0.071522	0.626707	-0.238061	0.073054	-0.0416502	0.792001	0.188984	0.236805	0.102684	0.502859	-0.103871	0.465185	-0.103213	0.480026	-0.656257	7.3689e-06	0.428249	0.00579222	-0.386937
ARMCX6	0.266141	0.0292147	0.246475	0.0431366	0.768248	1.73925e-10	-0.00941585	0.96792	0.203083	0.108819	0.19661	0.12114	0.884585	6.74602e-13	0.224887	0.086536	-0.321108	0.00970392	-0.196721	0.115072	0.457565	0.000121665	-0.865415	4.09558e-13	-0.238899	0.0500782	0.690974	3.91943e-09	0.223961	0.0742285	-0.0931548	0.441321	-0.221313	0.0654829	-0.0904514	0.448711	-0.124159	0.275929	0.302865	0.0187389	-0.110356	0.372064	0.0555598	0.67055	0.870759	1.06391e-13	-0.872651	5.58969e-13	-0.204623
ARMT1	0.337921	0.0127335	0.386566	0.0039193	-0.169254	0.234635	0.0554053	0.717334	0.0747712	0.59131	-0.0683665	0.618454	-0.357771	0.0109427	-0.00470992	1	0.0729191	0.588476	-0.0224919	0.894177	-0.0950945	0.499927	0.527492	0.000122016	-0.075102	0.595477	0.134812	0.324361	0.285297	0.0416309	0.0687324	0.624629	0.0626841	0.624621	0.110411	0.389604	0.327228	0.0169826	0.0645275	0.658215	0.331674	0.0128552	0.420005	0.00154608	-0.21217	0.126967	0.549431	6.61158e-05	0.130606
ARNT	-0.0840223	0.392183	-0.0706735	0.473322	-0.299221	0.00367159	0.110507	0.258057	-0.292833	0.0036979	0.0905402	0.377029	-0.0174009	0.894266	0.0957164	0.348416	-0.196733	0.0550317	0.374872	0.000155131	-0.188292	0.0704738	-0.0590282	0.58649	0.297378	0.0019654	-0.460337	2.77533e-06	-0.161522	0.111451	0.0915642	0.388827	-0.0760961	0.45472	0.112145	0.234274	-0.343088	0.000645873	-0.172184	0.099624	-0.443715	7.32396e-06	-0.03342	0.736352	-0.307477	0.00171288	-0.068958	0.513642	0.126125
ARNT2	0.0437807	0.662276	0.126102	0.19801	-1.08988	1.06731e-24	-0.0825209	0.41084	0.70776	2.97516e-12	0.552856	6.16644e-08	-0.55061	4.93009e-07	0.0188038	0.868616	0.556099	6.45773e-08	0.734745	8.86566e-13	-0.492629	7.48848e-06	0.920157	1.89248e-18	-0.0348729	0.737273	-1.13597	9.21932e-28	-0.725834	2.05188e-12	0.196929	0.0627015	-0.335914	0.000555005	-0.00235284	0.977868	-0.126257	0.255244	-0.184238	0.0878497	0.292	0.00309803	0.426688	1.40753e-05	-0.853662	1.54248e-16	1.25583	1.15773e-32	0.256848
ARNTL	-0.348328	0.140436	-0.342478	0.144906	-0.304437	0.215017	-0.246937	0.287906	-0.246852	0.357737	-0.0545916	0.844979	0.614406	0.0138267	0.55141	0.0270594	-0.486001	0.0533838	-0.246786	0.32748	0.302641	0.223284	-0.616737	0.0135217	-0.333741	0.168787	0.114377	0.639921	-0.435173	0.0712989	0.111881	0.641299	-0.0658019	0.822292	-0.0188603	0.941783	-0.138483	0.570268	0.173303	0.519138	-0.392615	0.0877533	-0.220644	0.343682	-0.2615	0.265541	0.0565955	0.819375	0.272411
ARNTL2	0.241109	0.0387881	-0.217415	0.0673055	0.611092	1.09294e-07	-0.00308272	0.96935	0.247824	0.0264487	-0.516419	1.40749e-05	0.452874	5.35641e-05	0.0739582	0.543181	0.758647	4.38707e-12	-0.544955	1.1098e-05	0.585517	1.71415e-07	0.269655	0.011132	-0.663967	2.46077e-08	0.71075	8.25088e-11	0.122121	0.317343	0.370076	0.00102502	0.329822	0.00127321	-0.209558	0.0957707	-0.0483718	0.661682	-0.180998	0.129576	1.0914	3.28677e-23	0.0592947	0.633318	0.578214	3.62376e-07	0.357023	0.000755192	-0.305065
ARPC1A	-0.365595	3.79635e-05	-0.137886	0.117194	-0.29872	0.00115347	-0.117484	0.181094	-0.460254	2.73231e-07	-0.210193	0.0177042	-0.289924	0.00143795	-0.120435	0.183134	-0.273491	0.00170148	-0.172147	0.048317	-0.272066	0.00201582	0.24605	0.00698964	0.414264	2.97084e-06	0.0662298	0.458955	0.220811	0.0132829	-0.109141	0.210061	0.254949	0.00359623	0.106225	0.228339	0.0860396	0.351001	0.0681762	0.448226	-0.282843	0.00174028	-0.272444	0.00257038	-0.3558	7.96759e-05	0.00488768	0.962856	0.0821524
ARPC1B	-0.349032	1.93805e-05	-0.14766	0.067896	0.0822887	0.313604	0.0858369	0.287795	-0.00418337	0.960328	-0.0644231	0.437403	0.00357958	0.970859	-0.0141993	0.869186	0.0158915	0.847403	-0.036153	0.653746	0.0758936	0.349222	-0.0460386	0.567397	0.333238	4.59595e-05	0.0104166	0.899393	0.0203592	0.81004	0.0568785	0.471812	0.179986	0.0237844	0.18818	0.0206505	0.232223	0.00408151	0.159906	0.053988	-0.249992	0.0022311	-0.193664	0.0173531	0.0586965	0.468095	-0.330421	5.84774e-05	0.157225
ARPC2	-0.743332	4.31962e-31	-0.487889	1.44016e-14	0.0267486	0.677289	0.0215672	0.736626	-0.561918	2.87712e-18	-0.336781	1.48627e-07	0.0782187	0.217844	-0.0209693	0.74686	-0.759064	1.23363e-32	-0.671689	1.14703e-25	-0.0898751	0.153145	-0.695208	1.78343e-27	0.162245	0.0128433	-0.0208383	0.740812	0.0906039	0.152527	-0.0627418	0.315161	0.00357302	0.961401	-0.134192	0.0392286	0.0326236	0.610211	0.200716	0.00164873	-0.75421	1.38967e-31	-0.53163	1.02941e-16	-0.0341974	0.58535	-0.827067	3.53789e-37	0.165589
ARPC3	-0.287751	0.00028347	-0.107311	0.173812	0.00660361	0.945487	-0.0694305	0.379113	-0.079124	0.337082	0.221189	0.00640826	0.114156	0.159727	0.0980668	0.235402	-0.352739	9.54497e-06	-0.12687	0.114663	-0.159544	0.0454394	-0.325867	4.73575e-05	0.194356	0.0138893	-0.0566399	0.475735	0.033475	0.679159	-0.0625234	0.423075	-0.00169098	0.98455	-0.0761372	0.347237	-0.00177898	0.975023	0.271918	0.000875541	-0.372101	4.17237e-06	0.0434628	0.588669	-0.0824929	0.298388	-0.434524	1.0703e-07	0.27539
ARPC4	-0.341516	1.88762e-05	-0.224115	0.00458893	0.00690281	0.942363	-0.0164219	0.833538	-0.16897	0.0401504	-0.0524885	0.525568	-0.024008	0.772836	0.0175	0.839842	-0.432016	8.0235e-08	-0.250082	0.00187722	-0.151612	0.0585077	-0.484069	1.839e-09	0.0462815	0.582341	-0.180343	0.0222772	-0.0451495	0.576079	-0.0920196	0.25077	-0.0434869	0.590956	0.0219653	0.79594	0.0919552	0.254052	0.219555	0.00747946	-0.33699	3.08265e-05	-0.30165	0.000176469	-0.0565481	0.4767	-0.411495	4.66437e-07	-0.027742
ARPC4-TTLL3	-0.138386	0.178539	-0.186104	0.0624025	0.0579372	0.579581	0.0399576	0.69292	0.121894	0.250571	0.247553	0.0168876	0.0771315	0.482043	0.0185095	0.888112	-0.209921	0.0440787	0.234182	0.0248119	0.0410474	0.71744	-0.482351	2.31202e-06	0.158083	0.124299	-0.213405	0.0297902	-0.214485	0.0387356	0.118719	0.257952	-0.275583	0.0053477	0.042878	0.707316	0.0201605	0.854935	0.056243	0.617965	-0.286301	0.00581134	-0.192063	0.0598285	0.0314278	0.773216	-0.461965	1.17321e-05	-0.17142
ARPC5	-0.340262	2.37652e-05	-0.379597	2.30193e-06	-0.0877166	0.276887	-0.0857026	0.280713	-0.16539	0.0415538	-0.329991	5.29065e-05	-0.0215291	0.800406	-0.0644416	0.433207	-0.524354	7.6679e-11	-0.706297	4.9709e-18	-0.203925	0.0111576	-0.354258	1.21074e-05	-0.28366	0.000524773	-0.0358435	0.656418	0.0823789	0.310623	-0.22978	0.00428988	-0.119057	0.1402	-0.1364	0.0994038	0.0575123	0.480194	0.239906	0.00312264	-0.37771	3.26518e-06	-0.531316	7.71131e-11	-0.0957224	0.234693	-0.406822	6.3295e-07	-0.307887
ARPC5L	0.198855	0.15805	-0.185545	0.192905	0.0300626	0.835527	0.235668	0.0867115	0.084315	0.553754	-0.390705	0.00629871	-0.0330317	0.814368	0.171098	0.22799	0.255234	0.0565171	-0.43313	0.00210323	0.0362165	0.806881	0.462304	0.000692327	-0.394869	0.00425413	0.0376895	0.788465	0.237126	0.0960507	0.0744291	0.575394	0.243742	0.0618414	0.0303836	0.852127	0.142062	0.287756	0.0728054	0.619125	0.489204	0.000258614	0.0846385	0.558883	-0.0182858	0.900802	0.569328	3.06227e-05	-0.0040046
ARPIN	0.512944	3.47555e-05	0.0418033	0.773483	-0.146489	0.29184	0.465263	0.000189777	0.290599	0.0142495	-0.149199	0.235483	-0.360468	0.00433156	0.183833	0.136886	0.346277	0.0031782	-0.415715	0.000897099	-0.0707439	0.587415	0.95048	3.0125e-14	-0.470969	9.41552e-05	-0.0782963	0.5196	0.457685	0.000379138	0.0967618	0.420809	0.0355715	0.758	-0.28664	0.0193934	0.269636	0.0278294	-0.0201048	0.875539	0.418295	0.000978746	-0.225647	0.102028	-0.0927233	0.500874	0.490634	0.000193205	-0.812729
ARPP19	0.30687	0.00055468	0.220949	0.0134493	0.114202	0.214398	0.186877	0.0370942	-0.00584168	0.951884	-0.175433	0.0500204	0.178039	0.0460729	0.0834212	0.354852	0.0570221	0.519946	-0.112768	0.219548	0.127164	0.150808	0.185906	0.0367209	-0.17655	0.047176	0.183378	0.0358367	0.243086	0.00734436	0.127183	0.150209	0.0651161	0.452503	0.0649167	0.447522	-0.0486255	0.582607	0.00225127	0.987489	0.362118	4.16571e-05	0.155884	0.080739	0.16062	0.0712429	0.243797	0.00641873	-0.155098
ARRB1	-0.0688252	0.517573	0.513377	3.38578e-07	-0.29633	0.0133751	-0.018965	0.874055	-0.00066854	1	0.817657	1.71172e-13	-0.0358476	0.785147	0.0513373	0.709	-0.35196	0.00585724	0.84335	8.76343e-14	-0.0336897	0.809971	-0.526451	2.83321e-05	0.44137	1.68593e-05	-0.485588	1.73615e-05	-0.470816	7.00102e-05	-0.0326831	0.812279	-0.467729	7.97698e-05	-0.0906857	0.324853	-0.114228	0.379267	-0.116372	0.389103	-0.349799	0.00262052	0.427025	4.0437e-05	-0.0873128	0.447342	-0.0695983	0.62525	0.4797
ARRB2	0.480829	0.0181949	0.893795	3.86999e-06	-0.207158	0.464886	-0.321887	0.211422	0.724147	0.000355162	0.508448	0.0162397	-0.0452754	0.890347	-0.146193	0.569163	0.473277	0.0136697	0.462842	0.0176298	0.11481	0.602222	1.0332	8.03286e-07	0.334829	0.075445	0.789507	0.00018721	0.352632	0.118299	-0.134641	0.546144	-0.00271909	1	0.20258	0.291737	0.408275	0.0498875	0.248054	0.284209	0.341815	0.0884501	1.17407	4.92501e-11	-0.224188	0.341361	0.731131	0.00107515	0.875551
ARRDC1	0.102769	0.409099	0.0356041	0.781631	0.0181318	0.931674	0.199712	0.107707	0.499893	0.000128531	-0.0451702	0.856353	0.0499987	0.782447	0.0757939	0.642912	0.184278	0.151693	-0.164784	0.225833	-0.0600617	0.673392	0.175931	0.171951	-0.257785	0.038046	-0.249997	0.0443482	0.00978758	0.96606	0.0731722	0.625771	-0.123552	0.268395	0.0724611	0.703545	0.0820089	0.55676	0.192042	0.196282	0.3642	0.00347112	0.286262	0.028657	0.327518	0.0110594	0.162013	0.206266	-0.000538502
ARRDC2	0.478397	0.00663825	0.124771	0.485365	-0.0502671	0.826271	-0.355712	0.0583291	0.57813	0.000995452	0.028586	0.887656	0.000330365	1	-0.108126	0.57301	0.359999	0.0470429	0.238301	0.201898	-0.184733	0.327799	0.39106	0.0311026	-0.259291	0.134625	0.151758	0.43295	-0.0192061	0.975511	-0.453609	0.016648	-0.327604	0.049235	0.100294	0.600533	-0.294513	0.121	-0.109419	0.585878	0.746029	8.20411e-06	0.443294	0.0100506	0.154803	0.374043	0.997673	1.26215e-08	0.166347
ARRDC3	-0.620779	3.95266e-06	-0.991703	5.80495e-13	-0.0741973	0.583142	-0.110979	0.407595	-0.533267	1.31135e-05	-0.881653	1.87546e-12	-0.19236	0.112479	-0.223902	0.0687684	0.0970994	0.461523	-0.381065	0.00556663	0.32584	0.0132126	0.00824333	0.951638	0.0766433	0.600873	0.273774	0.0326503	-0.16305	0.226973	0.0278691	0.858147	-0.422161	0.000739682	-0.551933	3.80004e-05	-0.534297	1.81952e-05	-1.05245	3.59019e-16	-0.54011	2.18178e-05	-1.66175	2.26178e-32	0.141837	0.249776	-0.0616502	0.644854	-0.636737
ARRDC4	-1.10357	5.25845e-14	-0.0212749	0.8837	-2.25163	4.51334e-44	-0.23378	0.0971613	-0.894377	5.60716e-10	0.474921	0.000646258	-1.99566	3.90513e-37	-0.243688	0.0883173	-0.908039	5.95729e-11	-0.548652	6.83071e-05	-2.20999	6.88946e-49	2.01288	1.02668e-35	1.22409	5.48363e-17	-1.30711	3.27317e-18	0.669157	1.43972e-06	-0.300083	0.0287485	0.597602	2.76312e-05	-0.412346	0.00266871	0.39697	0.0161523	0.611221	1.19633e-05	-1.15959	1.33384e-15	-0.519191	0.000230189	-2.121	5.88736e-43	1.28556	1.06762e-14	0.777832
ARSA	0.178894	0.0762117	0.205461	0.0415872	0.166059	0.110719	-0.097374	0.343936	0.316376	0.00261033	0.372404	0.000359124	0.0362299	0.773382	-0.121911	0.271077	0.247151	0.0205486	0.614865	5.92668e-09	0.285175	0.00827494	-0.334312	0.00109791	0.0205829	0.867341	-0.0328473	0.758517	-0.415388	0.000104863	0.0986068	0.349559	-0.234044	0.0191929	0.077659	0.464183	0.0841389	0.414785	-0.1648	0.139698	0.00536976	0.95877	0.0180172	0.869769	0.116309	0.252001	-0.202272	0.0509995	-0.20246
ARSB	-0.290608	0.000139855	-0.360388	2.78934e-06	0.110529	0.145299	-0.0619872	0.41999	-0.381496	1.1009e-06	-0.622466	1.26781e-14	0.00137713	1	-0.0835202	0.290824	0.0692614	0.389802	-0.346314	4.32631e-05	0.271076	0.000649187	-0.405832	1.04355e-07	-0.42028	2.54934e-07	-0.0314959	0.681426	-0.364555	4.52e-06	-0.0850986	0.301345	0.100383	0.190325	-0.0742257	0.372681	-0.080675	0.292347	-0.350364	1.60169e-05	-0.0899656	0.232689	-0.371928	2.34838e-06	0.205425	0.00594411	-0.279408	0.000258535	-0.160238
ARSD	0.307778	0.0221111	0.62401	1.33171e-06	0.32719	0.0174539	0.32442	0.014464	0.303482	0.029773	0.6368	3.68659e-06	-0.15455	0.322854	-0.246575	0.115358	0.365288	0.0147782	1.01125	8.28529e-13	0.48461	0.00115045	-0.430738	0.0016403	0.23472	0.0636501	-0.308601	0.0186599	-0.468771	0.00192052	0.334844	0.0243405	-0.28272	0.0309073	0.0299864	0.843965	0.294707	0.0387949	-0.344433	0.0294256	-0.201604	0.164498	0.193314	0.160768	0.192603	0.153473	-0.511204	0.000276947	-0.0968782
ARSI	-0.0997227	0.559549	-0.451516	0.00564502	-0.493873	0.00443319	-0.300261	0.0634062	-0.330281	0.0233343	-1.03978	4.71875e-11	-1.14985	2.73445e-12	-0.437964	0.00431037	-0.478692	0.00219907	-1.03737	7.94994e-10	-0.351497	0.0254137	0.309196	0.0727273	-0.643818	0.000162864	0.2427	0.137106	0.293925	0.0640189	-0.319799	0.0393694	-0.431504	0.00441356	-0.280685	0.118928	0.515426	0.00298695	-0.282999	0.0651092	-0.743323	3.82682e-05	0.1398	0.410894	-0.363223	0.0363336	-0.515525	0.00891259	-0.0267061
ARSJ	-0.651985	1.75857e-17	-0.68757	3.54935e-19	-0.782209	1.2733e-21	-0.248597	0.000804518	-0.271213	0.00197612	-0.248891	0.00436593	-0.374698	4.13705e-05	0.0620043	0.489577	-0.539981	3.71497e-11	-0.565885	1.40103e-11	-0.584473	3.00513e-12	-0.0504116	0.594563	-0.206578	0.0161843	-0.628558	4.98967e-15	-0.292656	0.000152253	-0.0541728	0.516874	0.060391	0.486806	0.0121539	0.887817	0.119384	0.196484	0.329138	0.000117323	-0.48822	2.37104e-09	-0.756653	1.00449e-18	-0.845635	5.16213e-23	-0.0623005	0.504057	-0.460991
ARSK	-0.063248	0.557155	0.216122	0.0350823	0.328735	0.00201793	0.0564948	0.609566	-0.344413	0.00161133	-0.174612	0.109117	0.15389	0.144563	-0.128367	0.252729	-0.264591	0.0110858	-0.449866	4.27899e-05	0.129591	0.205262	-0.381872	0.00019411	-0.17517	0.122428	0.284579	0.00379477	0.21146	0.0475046	-0.130145	0.194498	0.140624	0.181042	-0.214485	0.0523392	0.0364837	0.740222	0.0607824	0.585999	-0.248739	0.0154287	-0.608104	2.0384e-08	0.112449	0.256508	-0.316109	0.0029195	-0.283495
ARV1	0.422461	0.00852474	0.799857	1.23518e-07	0.184595	0.308551	0.384732	0.0172344	0.228442	0.154242	0.601542	8.776e-05	-0.205944	0.259855	-0.0740012	0.697687	-0.0265542	0.8737	0.534547	0.000201126	-0.411864	0.0107688	0.208619	0.207541	0.531949	0.000117612	-0.376842	0.0175525	0.419747	0.0137556	-0.474113	0.0036159	-0.0286607	0.829388	0.159354	0.232775	0.0204229	0.962346	0.226289	0.178963	0.160548	0.304022	0.603754	5.78476e-05	-0.0252083	0.964495	0.103241	0.528814	0.308645
AS3MT	0.345108	0.127459	0.322638	0.165922	-0.183437	0.472499	0.0751385	0.74957	0.224621	0.348423	0.317409	0.185615	-0.346514	0.160519	0.130729	0.609299	0.468599	0.050014	0.250967	0.328242	0.193071	0.465286	0.360245	0.137771	-0.385944	0.0942262	-0.173876	0.478904	-0.291768	0.265055	0.424173	0.0760086	-0.0876351	0.729388	-0.398051	0.085706	0.208087	0.3848	-0.331477	0.204085	0.454543	0.0634995	0.471378	0.054747	-0.205752	0.44433	0.219146	0.411537	-0.292545
ASAH1	0.0980266	0.200789	0.609181	1.07703e-16	-0.0385399	0.617386	-0.187022	0.0152473	0.0169975	0.836119	0.473015	1.42491e-09	0.0608041	0.448626	-0.174087	0.0367097	0.0519809	0.540513	0.688424	6.61021e-18	-0.0960466	0.261665	-0.487176	9.48317e-10	0.012708	0.847404	-0.486729	1.21536e-09	-0.577688	1.04637e-12	-0.0783148	0.361217	-0.272804	0.000463925	-0.0923675	0.224088	-0.464633	9.68281e-09	-0.307769	0.000283447	-0.0818026	0.296722	0.324331	1.66764e-05	0.0375824	0.624906	-0.0985317	0.220455	0.171034
ASAH2B	0.238749	0.140694	-0.0208079	0.9348	1.51324	1.41955e-25	0.0678055	0.688593	0.507458	0.00324	0.166626	0.40369	1.33858	4.01206e-17	0.337329	0.0666772	0.116329	0.488686	-0.356512	0.0529762	1.32123	2.21022e-19	-1.42367	1.0509e-24	-0.621963	0.000215837	1.22691	1.01437e-18	-0.0266337	0.89428	0.180954	0.283047	-0.167248	0.286119	-0.299296	0.100864	0.206475	0.114814	0.22385	0.256902	0.281402	0.0849722	-0.107236	0.564664	1.41135	4.80232e-23	-1.31915	2.75102e-21	-0.433247
ASAP1	-0.0250595	0.767125	0.0881032	0.289702	0.234135	0.00519022	0.0302597	0.719131	0.342053	5.41552e-05	0.347973	4.26459e-05	0.26951	0.00156697	0.166674	0.0538853	0.0139721	0.869746	0.13234	0.11445	0.0842828	0.314436	-0.206482	0.0128308	0.171084	0.0390885	0.067707	0.413699	0.0136829	0.875967	0.0695513	0.407563	-0.0618031	0.453133	0.0506461	0.542034	0.0810496	0.341901	0.266274	0.00203547	0.231627	0.00551422	0.0161358	0.850177	0.273306	0.00102527	-0.126224	0.130185	-0.0825186
ASAP2	-0.059279	0.64494	-0.153322	0.225671	0.0410538	0.776696	0.074558	0.569423	-0.0157549	0.909116	-0.235344	0.0696579	0.0341515	0.791479	0.194879	0.12826	-0.206329	0.101977	-0.378371	0.00328504	-0.353012	0.00592613	-0.0306891	0.823389	-0.102406	0.434427	-0.210885	0.0972229	0.216689	0.0914559	0.0767077	0.560572	-0.0393129	0.758945	0.00823119	0.949998	-0.235909	0.0647763	0.151255	0.244408	0.170096	0.182309	0.0233535	0.869249	-0.0665119	0.61162	0.020132	0.87704	-0.0262757
ASAP3	0.15801	0.38985	0.282276	0.127423	-0.0340854	0.884935	0.246043	0.185427	-0.0942872	0.629661	0.587566	0.00119538	-0.217102	0.258285	-0.345883	0.0725008	-0.110626	0.577546	0.605958	0.00131829	-0.10803	0.590695	-0.135867	0.498168	0.388656	0.0378535	-0.413421	0.0271087	-0.059326	0.773403	-0.168783	0.391404	-0.370194	0.04705	-0.335421	0.0540718	-0.244733	0.202614	-0.35377	0.0678875	-0.365633	0.0604345	-0.166909	0.388714	-0.0843029	0.664464	-0.401458	0.0458665	-0.394872
ASB1	-0.897095	1.64412e-21	-0.314529	0.000390814	-0.60978	1.16326e-10	0.132301	0.120154	-0.802089	4.00762e-18	-0.520182	1.21356e-08	-0.4988	7.62219e-08	0.207097	0.0178181	-0.0266779	0.753776	-0.192445	0.0231027	-0.323045	0.000140797	0.945567	8.5921e-26	1.0671	3.81785e-31	-0.0929042	0.273509	0.362439	2.30899e-05	0.118191	0.147394	1.04474	1.06948e-33	0.597039	9.23606e-12	0.445056	8.26842e-07	0.269279	0.00206627	0.384967	1.68941e-06	0.233696	0.00429183	-0.391075	5.77835e-06	1.20095	8.27322e-41	1.337
ASB13	0.673192	0.000120546	0.514886	0.00383321	-0.356164	0.0965194	0.0881344	0.687045	0.451454	0.0174332	0.650886	0.000437357	-0.381936	0.0781066	0.137246	0.51524	0.226213	0.26959	0.994967	1.02251e-07	0.223692	0.294118	0.282086	0.182215	0.0215311	0.947432	-0.164785	0.398409	-0.300306	0.155529	0.8328	1.34258e-05	-0.513533	0.00330881	0.0559538	0.741014	0.317554	0.135819	-0.288083	0.197978	-0.466852	0.0145767	0.144157	0.434262	-0.634359	0.00121759	0.101585	0.653777	-0.316818
ASB3	0.380448	0.00276451	0.213141	0.11805	0.271239	0.0504447	0.216775	0.102181	-0.010278	0.940238	0.00286731	1	0.189794	0.148522	-0.022158	0.903509	0.503764	0.000116125	0.193041	0.175464	0.404801	0.00263885	0.138338	0.282272	-0.281555	0.0254219	0.0939013	0.47101	-0.0941476	0.49617	0.0985189	0.483374	0.23766	0.0407829	-0.0862242	0.537561	-0.0613946	0.628798	-0.276355	0.0630377	0.439	0.000420403	0.118173	0.372857	0.408979	0.00112032	0.178136	0.160967	-0.25185
ASB6	-0.132381	0.226689	-0.107292	0.316253	-0.420379	0.000158459	-0.0595997	0.582004	-0.108271	0.320119	-0.200207	0.0662562	-0.225149	0.0372631	0.109295	0.318981	-0.1622	0.127082	-0.153192	0.161197	-0.239732	0.026198	0.270247	0.0146385	-0.00875904	0.939368	-0.168084	0.114159	0.012055	0.912185	-0.0613871	0.579204	0.0112018	0.928568	0.112146	0.294176	0.0505497	0.615594	0.0651264	0.568457	-0.0492662	0.65056	0.036092	0.741024	-0.273539	0.0105262	0.35503	0.00138205	0.152385
ASB7	-0.229387	0.115071	-0.0105441	0.947122	0.0954401	0.501523	0.0898258	0.516939	-0.231314	0.0856447	-0.144477	0.27227	0.027274	0.84229	-0.234154	0.0926513	0.546967	7.03855e-05	0.512125	0.00024128	0.428224	0.00263772	0.143942	0.29971	0.43398	0.00118052	0.0308529	0.828997	-0.307545	0.0359462	0.307363	0.0357512	0.268573	0.0305144	0.146907	0.219017	-0.108762	0.417749	-0.509648	0.000595507	0.138288	0.31238	0.238137	0.0689634	0.357816	0.00450336	0.0947794	0.525772	0.519477
ASB8	-0.00885886	0.92848	-0.0115079	0.929014	0.0546051	0.63346	0.16975	0.0976191	-0.0170014	0.879726	0.0687872	0.523462	-0.0774422	0.516402	-0.194819	0.0913087	-0.229159	0.0417537	0.0964657	0.387371	-0.00512283	1	-0.383385	0.000519762	0.00570847	0.952962	-0.274499	0.00722784	-0.0996142	0.380658	-0.135219	0.221502	-0.348774	0.00067535	-0.108908	0.289877	-0.0642612	0.534655	-0.13657	0.234104	-0.155087	0.154265	0.0558342	0.608284	-0.0291803	0.832861	-0.224015	0.044153	0.0503623
ASCC1	0.300071	0.0698115	0.257863	0.119955	0.126149	0.488885	-0.0387582	0.835426	-0.0851647	0.629536	-0.135006	0.427319	-0.381203	0.0237769	-0.305019	0.0759852	-0.0227491	0.90026	0.067941	0.697872	-0.327632	0.059553	-0.0529435	0.781795	-0.136161	0.419897	-0.192936	0.270224	0.0959574	0.581252	-0.216687	0.23042	-0.171327	0.29017	-0.0307718	0.872527	-0.180138	0.307216	-0.233694	0.176004	-0.133708	0.445833	-0.274962	0.107007	-0.162079	0.338472	-0.0353004	0.873559	-0.350472
ASCC2	-0.0324368	0.767143	-0.209353	0.0249773	0.0667122	0.477049	0.0708455	0.431517	-0.0962375	0.307526	-0.0489218	0.648921	0.0629151	0.542509	-0.0546491	0.597393	-0.302671	0.00121938	-0.270851	0.00415879	-0.0865291	0.353229	-0.320778	0.000597406	-0.189817	0.036772	-0.108772	0.231357	0.0486044	0.609807	-0.0864143	0.350132	-0.0528686	0.578737	-0.068369	0.432342	0.00411818	0.95462	0.153557	0.118655	-0.00922558	0.937254	0.0550237	0.58058	0.0363045	0.72663	-0.217405	0.0230365	-0.0540108
ASCC3	-0.518573	1.67424e-11	-0.301957	7.55108e-05	-0.104026	0.178566	-0.180337	0.0178383	-0.342772	1.24892e-05	-0.0895072	0.253586	-0.0424607	0.593494	-0.119364	0.13133	-0.457826	2.46397e-09	-0.362915	2.60962e-06	-0.235504	0.00214826	-0.352707	4.80093e-06	0.156748	0.0443941	-0.0540767	0.479837	0.0010921	0.991001	-0.208221	0.00671174	0.187792	0.0150988	0.0294341	0.702559	0.109799	0.156546	0.302839	0.000102612	-0.584303	4.6572e-14	-0.599428	1.43199e-14	-0.137528	0.0721866	-0.578934	1.35291e-13	-0.179519
ASF1A	-0.0812047	0.631198	-0.0418889	0.832338	-0.804339	9.4639e-06	-0.313196	0.0613061	-0.0434454	0.808321	-0.171608	0.311905	-0.342805	0.0469384	-0.368077	0.0359163	0.390641	0.0224947	0.0402227	0.830133	-0.155847	0.404706	0.796606	6.3924e-06	-0.277035	0.109689	-0.241134	0.171335	-0.398421	0.0234322	0.108738	0.575119	0.0117777	0.949707	-0.210478	0.238808	-0.235327	0.19698	-0.422241	0.0185297	0.041953	0.82383	0.00506236	1	-0.516351	0.00458843	0.511015	0.00528106	-0.249056
ASF1B	2.53215	2.12433e-23	1.87245	6.08726e-13	0.676095	0.0224533	1.02966	0.000170002	0.679305	0.00187819	-0.847561	0.000300469	0.212335	0.355575	0.407398	0.066812	1.21577	2.0729e-08	-1.0509	1.2221e-05	0.709479	0.00123888	2.47939	3.65972e-25	-1.64321	1.65942e-12	1.61992	1.11229e-12	1.9396	1.78199e-13	0.705291	0.00141123	0.382656	0.0636531	-0.357233	0.149696	0.343332	0.110416	-0.153799	0.511161	2.70299	4.40772e-28	1.81834	8.74492e-13	0.886277	0.000940382	2.19601	9.0743e-20	-0.544169
ASH1L	-0.140226	0.149949	-0.0935778	0.342702	-0.193891	0.0510723	0.00426631	0.96132	-0.194998	0.0475248	0.012462	0.905716	0.0977025	0.317266	0.15156	0.125054	0.0135845	0.890762	0.0900696	0.350734	0.000744147	0.996085	0.153311	0.117747	0.176129	0.0657233	-0.0576906	0.55385	-0.0541673	0.589946	0.0636808	0.520733	0.190863	0.047322	0.0598855	0.530235	-0.114683	0.233113	-0.0177227	0.859987	0.190327	0.0513713	0.0114287	0.911431	0.247099	0.0108788	0.219833	0.0259962	-0.0127308
ASH2L	0.261698	0.0152232	-0.0306233	0.813964	0.0451394	0.693218	0.084867	0.440292	0.147989	0.178215	-0.164264	0.139001	0.0025454	0.956876	0.0542925	0.636644	0.482273	1.35115e-05	0.0765487	0.503713	0.322876	0.00432602	0.247823	0.0239398	-0.374459	0.000641019	0.0487104	0.656199	-0.189301	0.111171	0.308637	0.00646378	-0.0662141	0.528814	-0.15968	0.156445	-0.0801557	0.441802	-0.400465	0.000559723	0.444422	3.74482e-05	0.253046	0.0223387	0.135763	0.223596	0.32	0.0034935	-0.0879198
ASL	-0.373185	0.00411811	-0.302051	0.0190374	-0.214672	0.106457	0.150588	0.221694	-0.380604	0.00546009	-0.199067	0.160131	-0.123711	0.371874	0.0274477	0.865479	-0.963311	7.19e-13	-0.520769	6.75429e-05	-0.327916	0.0105874	-0.644995	3.99705e-06	-0.0439867	0.750364	-0.374902	0.00258684	0.103618	0.412681	-0.0182427	0.929965	-0.221388	0.118592	0.0396256	0.829699	0.157131	0.229612	0.361301	0.00744594	-0.322783	0.0173846	-0.0748704	0.563046	-0.130622	0.321051	-0.378383	0.0075195	0.0279999
ASMTL	-0.475148	1.23901e-06	-0.0731441	0.46306	0.495418	7.49243e-08	0.195084	0.0328597	-0.393469	8.65556e-05	0.308008	0.000945453	0.323452	0.000727545	0.13425	0.181513	-0.904037	1.26589e-18	0.0825347	0.393638	0.25781	0.00540311	-1.33169	1.07491e-41	0.625466	5.60015e-11	0.130508	0.137978	0.0677717	0.492606	0.129881	0.162636	-0.444237	1.48502e-05	-0.159117	0.0700023	0.000711289	0.998403	0.0663569	0.524119	-0.559134	1.28544e-08	-0.0475404	0.632711	0.602786	2.6006e-12	-0.966641	1.3444e-23	0.515503
ASNA1	0.124145	0.18921	0.318931	0.000653256	0.325434	0.000702403	0.101748	0.284996	0.225492	0.0199023	0.273233	0.00511892	0.150466	0.133612	0.110068	0.277623	-0.180865	0.0560716	0.114698	0.233609	-0.0798226	0.403344	-0.299973	0.00131104	0.196895	0.0335012	0.0247658	0.80719	0.20633	0.034008	-0.198607	0.0399619	-0.204016	0.0242065	0.0438145	0.627208	-0.0279454	0.773062	0.202338	0.0451576	-0.0326494	0.740507	0.248601	0.00799283	0.155269	0.0997648	-0.270385	0.00484717	0.212161
ASNS	-1.85405	1.98802e-54	-2.62481	3.91985e-94	-0.678341	1.14107e-09	-0.437189	5.31573e-05	-2.07668	1.30912e-73	-2.853	1.66462e-118	-0.842575	4.00866e-15	-0.84912	2.37449e-15	-1.08816	1.7687e-23	-2.555	2.25417e-92	-0.850381	5.52791e-15	-0.150566	0.19523	-0.441808	0.0016249	-0.153968	0.165943	0.259233	0.0153367	-0.886028	4.10552e-16	0.677261	7.61535e-09	-0.0133211	0.955205	-0.319099	0.00378148	-0.311292	0.00320168	-0.690943	3.59892e-10	-1.3604	7.76943e-32	-0.918821	1.8285e-16	-0.0280294	0.835449	0.478191
ASNSD1	0.0690169	0.457423	-0.346087	0.000188516	-0.00658084	0.95175	-0.129772	0.156973	-0.1794	0.0499582	-0.288791	0.00159578	0.0145861	0.891735	-0.029233	0.779282	-0.0724552	0.443986	-0.250604	0.0112884	0.127313	0.172959	-0.192444	0.0376816	-0.446204	1.5423e-06	0.130518	0.150682	-0.126567	0.182213	0.123676	0.184934	-0.109727	0.225092	-0.178485	0.0722916	-0.103938	0.251238	-0.216654	0.0234174	0.0296274	0.750399	0.053297	0.569956	-0.00103129	1	-0.0103627	0.936516	-0.0622909
ASPH	-0.645573	1.90362e-18	-0.462874	2.88094e-10	0.0604524	0.410254	-0.136296	0.0622073	-0.348353	2.30312e-06	-0.179841	0.0145419	0.0737497	0.314761	-0.0818629	0.267683	-0.529178	6.0358e-13	-0.338579	4.06684e-06	-0.0273972	0.709539	-0.550675	6.9271e-14	0.345949	2.66935e-06	0.147854	0.0428635	0.038955	0.596324	-0.0805852	0.270178	0.0466011	0.525776	0.0686879	0.34808	0.126278	0.0851252	0.227425	0.00201088	-0.797406	5.53924e-27	-0.646865	2.21061e-18	0.0416541	0.569398	-0.938469	1.60584e-36	-0.0819054
ASPHD1	-0.0282649	0.851147	0.320781	0.0653951	0.427203	0.0151934	0.406169	0.016753	0.0704222	0.735766	0.249517	0.185519	-0.0708359	0.710621	0.0083486	1	0.0349186	0.884585	0.68745	7.65678e-05	0.458601	0.00924323	-0.48534	0.00518163	0.622813	0.000130557	-0.0405129	0.848919	-0.0929815	0.684622	0.212621	0.251375	-0.0691516	0.731661	0.404366	0.0128306	0.495854	0.0032726	-0.0336217	0.913569	0.090488	0.610672	0.282507	0.0797667	0.153681	0.335454	0.0103742	1	0.657945
ASPHD2	0.737512	0.00406894	1.23557	3.19079e-07	3.90573	8.78606e-83	-0.428983	0.187173	0.544609	0.03364	0.673926	0.00804885	2.88338	5.19237e-43	-0.195675	0.530352	0.889508	0.00196495	1.49454	2.5023e-08	3.51795	1.14906e-55	-3.43606	7.05559e-76	0.33819	0.148602	3.52844	5.73379e-62	-0.41906	0.219129	0.510842	0.0954433	-0.341233	0.144762	0.134892	0.570838	-0.0514777	0.748775	-0.685418	0.0345339	1.57054	1.25602e-10	1.75296	3.63777e-13	4.47105	5.03696e-111	-2.51622	6.20128e-48	0.835059
ASPM	2.41126	1.73709e-35	2.63123	6.31466e-42	1.38341	5.26305e-12	1.39546	1.43788e-12	0.592818	0.000453281	-0.172106	0.314358	1.31038	9.53735e-15	1.18154	2.92231e-12	1.77303	1.49673e-25	-0.570405	0.0011034	1.48744	1.56768e-18	2.81055	1.72133e-54	-0.560606	0.00118884	2.5131	1.943e-45	2.42091	3.09437e-35	1.14409	1.28168e-11	1.06004	1.29193e-10	-0.518497	0.00289045	0.0568675	0.732352	-0.120177	0.4891	2.87043	1.67781e-50	1.9062	5.73368e-23	1.42181	2.83714e-13	1.53989	5.73719e-18	-0.45197
ASPSCR1	0.307358	0.0667915	0.222815	0.191938	-0.0949005	0.639353	0.236737	0.16238	0.0385445	0.844941	0.151027	0.397867	-0.428248	0.0231701	-0.15042	0.410531	-0.115329	0.531996	0.240477	0.170748	-0.234425	0.203215	0.0612679	0.741671	0.0148241	0.953491	-0.389513	0.0235797	0.0816749	0.630701	-0.142172	0.44882	-0.246203	0.143137	-0.00283597	1	0.101572	0.613503	-0.0922757	0.624019	0.0490726	0.775548	0.344417	0.0390333	-0.0774018	0.6713	0.307353	0.0886958	0.200466
ASS1	-0.759261	2.54614e-13	-0.384396	0.000176989	-0.0105852	0.922082	-0.0272202	0.79065	-0.829006	1.92977e-15	-0.0667363	0.519947	0.0824465	0.423177	-0.134516	0.193717	-1.00609	1.88298e-22	0.0170336	0.875721	-0.17745	0.079563	-0.737798	1.39923e-12	1.034	9.85508e-24	0.107474	0.288519	0.257702	0.0113265	-0.190184	0.0586762	0.0326261	0.767016	0.293479	0.003663	-0.0501914	0.6229	0.209703	0.0405741	-0.411525	4.54948e-05	-0.191742	0.0565716	0.0245474	0.811413	-0.0983858	0.33865	0.870072
ASUN	0.162301	0.206537	0.0960665	0.454591	-0.00969339	0.977514	0.143156	0.247181	0.0254782	0.842877	0.0934511	0.482635	-0.0585044	0.664038	0.239507	0.0575254	-0.0871852	0.480033	-0.271922	0.031644	-0.106461	0.386109	0.170513	0.172384	-0.186231	0.149178	-0.00161412	1	0.247991	0.0493313	-0.0569685	0.646689	0.00713186	0.965739	-0.245598	0.0497919	0.0718384	0.58567	0.119782	0.357509	0.24653	0.0511259	0.319891	0.0109516	0.127112	0.336175	0.112012	0.401905	0.0133901
ASXL1	0.354736	4.12283e-05	0.2451	0.00501705	-0.346971	0.000238751	0.00854983	0.933463	0.172802	0.0480278	0.00855435	0.924768	-0.237711	0.00816272	0.0508546	0.575142	0.367735	2.26225e-05	0.0222256	0.829307	-0.127183	0.15942	0.752919	4.00796e-17	-0.294307	0.00056476	-0.0975313	0.27213	0.0382031	0.676966	0.0418936	0.635586	0.028224	0.727173	-0.153039	0.0749515	-0.0561764	0.550254	-0.166703	0.0698893	0.290342	0.000803095	0.128666	0.147111	-0.296276	0.00103553	0.66915	2.13232e-13	-0.194229
ASXL2	0.409473	0.000203966	0.110746	0.315971	0.349334	0.0018416	0.0798592	0.467411	0.364507	0.000990431	-0.00818891	0.95279	0.507218	5.11955e-06	0.164303	0.151065	0.356611	0.00126039	0.072445	0.530666	0.419632	0.000165737	0.0685984	0.540166	-0.275695	0.0117664	0.401119	0.000208757	0.061331	0.579406	0.178739	0.113388	-0.0583038	0.581395	0.030231	0.800267	-0.137998	0.189417	-0.050402	0.668072	0.458034	3.47395e-05	0.33623	0.00269568	0.455239	4.01896e-05	0.0566952	0.622807	-0.125231
ATAD1	0.0285016	0.760241	-0.249429	0.00780948	0.139385	0.141281	-0.0785859	0.398026	-0.0135415	0.902183	-0.131288	0.168166	-0.00541325	0.968231	-0.11655	0.230194	-0.0257336	0.794506	-0.13275	0.172184	0.00681626	0.950445	-0.225506	0.0151305	-0.22164	0.0174031	0.0250179	0.793421	-0.060383	0.526702	0.0233293	0.825626	-0.120692	0.182561	-0.109961	0.24946	-0.0962664	0.305712	-0.108492	0.26662	-0.117734	0.208166	-0.375144	7.45786e-05	0.0784717	0.393174	-0.194082	0.0394134	-0.340611
ATAD2	1.46514	3.04093e-20	0.851528	1.04907e-07	0.792356	1.05105e-06	0.791741	7.92372e-07	-0.0229774	0.880707	-1.12161	5.32546e-13	0.0190227	0.905612	0.0572101	0.707853	0.935569	3.24527e-10	-1.04586	2.26196e-11	0.598353	6.2033e-05	1.59137	1.76056e-25	-1.06282	7.40036e-12	1.25483	1.01409e-16	1.44815	1.4768e-19	0.401496	0.00727514	0.86132	4.94619e-09	-0.0214918	0.904358	0.482095	0.00116101	-0.097237	0.525165	2.32483	2.88106e-48	1.24039	6.18967e-15	0.92609	6.55767e-09	1.49857	1.05655e-22	-0.258579
ATAD3A	-0.307894	0.00242356	-0.411237	5.40616e-05	0.176987	0.0818951	0.286286	0.00320693	-0.527268	1.87023e-07	-0.828676	4.00467e-15	-0.0984962	0.322053	0.23316	0.0176606	-0.254897	0.00909535	-0.768697	9.0885e-14	0.119488	0.220892	-0.213764	0.0304952	-0.242702	0.0207179	0.0513311	0.588912	0.218119	0.0284661	0.257632	0.00705036	0.294508	0.00289149	0.0821	0.51184	0.240112	0.0116787	0.0221215	0.83353	-0.130661	0.201195	-0.135919	0.186495	0.0283456	0.785802	-0.37811	0.000205096	0.101507
ATAD3B	-0.027476	0.83735	-0.215254	0.0836254	0.18256	0.144455	0.321951	0.00708507	-0.282877	0.022795	-0.691946	7.05031e-08	-0.0217356	0.847249	0.290645	0.016731	-0.162379	0.167185	-0.739491	1.87653e-09	0.0216221	0.873848	0.0367837	0.759896	-0.330312	0.00717637	0.0814069	0.483225	0.381717	0.00168114	0.24578	0.0339034	0.356527	0.00238275	0.188465	0.168982	0.279367	0.0162677	0.235992	0.0556675	0.137394	0.257098	0.100743	0.414614	0.030913	0.824588	-0.0613912	0.630629	0.112002
ATE1	0.196503	0.137034	0.147411	0.261109	0.227842	0.0907845	0.125026	0.344391	-0.257857	0.0472789	-0.204332	0.118653	0.0447165	0.737509	0.0735575	0.584043	0.0927755	0.474557	0.185029	0.151339	0.0401988	0.778532	-0.10825	0.406127	0.0153611	0.878557	-0.0579979	0.657534	0.0268267	0.866524	0.0657068	0.65116	0.119852	0.349784	0.158585	0.206769	-0.235306	0.0623442	-0.230769	0.0811279	0.222307	0.0794029	0.0513942	0.698735	0.270983	0.0327793	0.00936988	0.940939	-0.13019
ATF1	0.198131	0.108583	-0.0142566	0.917772	-0.0920778	0.487571	-0.167204	0.189448	0.357903	0.00306534	0.23636	0.0597103	-0.0270537	0.865028	-0.0989923	0.462943	0.269531	0.0203896	0.191343	0.09918	-0.398584	0.00158081	0.584558	1.24897e-06	0.216169	0.0566142	-0.00845212	0.978229	0.222934	0.0796465	-0.442328	0.000418342	0.100651	0.35955	0.144005	0.191893	-0.182523	0.147875	0.188999	0.145236	0.477562	1.86479e-05	0.111464	0.331834	-0.281859	0.0221772	0.788422	4.65132e-11	0.132147
ATF2	0.183666	0.137212	0.213242	0.0831133	0.118119	0.356802	0.128068	0.303106	0.153915	0.209625	0.135792	0.27851	0.33289	0.00654818	0.100529	0.432675	0.165283	0.181942	0.149092	0.220788	0.183878	0.139865	0.0348671	0.789965	-0.0468632	0.731602	0.0435227	0.726712	-0.0122922	0.922153	0.0246056	0.864399	-0.161398	0.172788	-0.159461	0.20555	-0.321778	0.00708906	-0.172749	0.174811	0.219086	0.0696105	0.215574	0.0739254	0.225361	0.0612598	0.170461	0.173583	0.101415
ATF3	0.213627	0.382596	0.232546	0.354301	4.62062	2.88249e-135	-0.841435	0.0044094	0.293552	0.267327	-0.722089	0.0198887	3.88036	3.02713e-86	-0.812044	0.0105471	1.88947	6.10835e-16	1.41493	1.63685e-08	4.29957	8.15942e-102	-3.1925	1.07632e-89	0.740788	0.00087286	4.68083	1.71731e-119	-0.460692	0.124212	-1.32934	0.000255235	1.22866	1.06427e-09	1.77018	1.19481e-12	0.0515195	0.721067	-0.367261	0.246366	1.69034	2.61871e-15	1.94173	2.6187e-20	4.62801	9.02807e-138	-3.01707	5.62733e-80	1.64182
ATF4	-0.866827	1.38409e-22	-1.20064	4.25975e-41	-0.243193	0.00561868	-0.214288	0.0140256	-0.782253	5.18958e-19	-1.09282	9.06549e-35	-0.292233	0.000832551	-0.382901	1.24445e-05	-0.073749	0.398543	-0.951703	1.7918e-26	-0.397487	6.34592e-06	0.115712	0.186473	-0.138615	0.122371	-0.236934	0.00691957	-0.0537329	0.541389	-0.48521	3.8176e-08	0.445662	3.34229e-07	-0.121735	0.174034	-0.3681	2.75284e-05	-0.262844	0.00269426	-0.0416069	0.631231	-0.846478	1.13844e-21	-0.264116	0.00240877	0.279529	0.00143341	0.0982904
ATF5	0.782909	1.50859e-12	0.790029	9.87803e-13	1.33953	1.61679e-34	-0.167103	0.174948	0.575534	8.26234e-07	0.498792	2.41503e-05	0.781774	2.41741e-11	0.107052	0.413209	0.665326	1.72978e-09	0.595155	1.1855e-07	0.872251	2.23821e-15	-0.554435	2.53416e-08	-0.0679072	0.506627	1.15922	1.99965e-26	0.119818	0.335801	0.0431734	0.718174	0.221719	0.0274689	0.228292	0.0308773	0.222375	0.0294721	0.131905	0.318286	0.827427	3.38751e-14	1.04877	2.13488e-22	1.16172	7.17219e-28	-0.445229	8.85214e-06	0.332803
ATF6	0.187673	0.0252564	0.396492	1.39973e-06	0.21791	0.010583	-0.0102715	0.919209	0.238133	0.00559688	0.287855	0.000908035	0.27801	0.00145143	0.0806846	0.371435	0.33264	6.82096e-05	0.410943	1.03564e-06	0.205139	0.0160919	0.0711051	0.38992	0.179655	0.026698	0.171793	0.0388844	-0.0436197	0.62635	-0.00720897	0.939226	0.169277	0.0355979	0.197859	0.0141839	0.00189241	0.984596	0.0747646	0.411635	0.495844	1.9057e-09	0.576367	2.877e-12	0.256044	0.00228965	0.178644	0.0305682	0.289413
ATF6B	0.112441	0.294357	0.399251	0.000128958	-0.0354578	0.756157	0.0218877	0.83897	0.168633	0.120049	0.448788	2.87267e-05	-0.208287	0.0613864	-0.194644	0.0881443	0.228943	0.0345935	0.533171	7.29143e-07	0.0165916	0.891479	0.0472091	0.665776	0.203547	0.0508523	-0.222491	0.0373499	-0.217188	0.0489474	-0.0968004	0.405697	-8.27381e-05	0.998408	0.0239937	0.846893	0.164492	0.134229	-0.0603902	0.593446	-0.0550294	0.601741	0.36424	0.000581246	-0.0603548	0.581016	-0.103002	0.341332	0.168367
ATF7	0.0367044	0.735253	-0.175229	0.116162	0.341104	0.00169939	-0.0643437	0.566033	-0.24133	0.0307236	-0.178594	0.109015	0.234703	0.0320256	0.037416	0.746642	-0.240839	0.03224	-0.301926	0.00869913	0.217781	0.0488842	-0.631453	6.43252e-09	-0.388145	0.000494083	0.232632	0.0294245	-0.0494986	0.679579	-0.125245	0.255248	-0.090116	0.407955	-0.213944	0.060926	-0.107528	0.302611	-0.0905968	0.435143	-0.177984	0.0996848	-0.327159	0.00312332	0.270102	0.0111947	-0.474752	1.2771e-05	-0.319532
ATF7IP	0.250006	0.00418786	0.134255	0.126667	-0.253308	0.00725077	-0.0941466	0.304265	0.118371	0.183374	0.0838842	0.36605	-0.0879075	0.357147	-0.0403782	0.674169	0.283174	0.0012105	0.178612	0.0453753	-0.0367022	0.690779	0.568629	2.19389e-10	-0.0392506	0.66512	0.0895846	0.319723	0.0321395	0.723011	-0.171181	0.0641394	0.142893	0.0890263	0.0728164	0.385146	0.0292933	0.768801	-0.0219129	0.831369	0.0842089	0.340715	-0.0454492	0.627389	-0.303822	0.000802537	0.400087	1.56119e-05	-0.232884
ATG101	-0.29637	0.0146937	-0.0205514	0.870934	0.0243131	0.843637	0.213084	0.0683787	-0.326236	0.0067899	-0.100628	0.416199	-0.176421	0.13967	0.103035	0.391242	-0.486944	3.45582e-05	-0.214309	0.0663674	-0.38284	0.00127897	-0.226136	0.0608954	0.36718	0.00225156	-0.310816	0.00763397	0.285111	0.0155634	-0.16502	0.170141	-0.0132379	0.92275	0.0337858	0.817385	-0.0589514	0.654814	0.14746	0.220152	-0.155011	0.184809	0.00776178	0.954628	-0.266236	0.0218943	0.0955559	0.424882	0.579016
ATG12	-0.0323288	0.760992	-0.211037	0.0404847	-0.0105747	0.917242	-0.0584458	0.565821	-0.330714	0.00154699	-0.189309	0.0667489	-0.0117049	0.93627	-0.0926276	0.387274	0.213398	0.0378172	0.015063	0.901601	0.218198	0.0356696	0.108708	0.292573	-0.0678738	0.505814	0.161384	0.112191	-0.115262	0.269923	0.0773652	0.462328	0.335348	0.000816986	-0.00440146	0.993133	0.0211299	0.85934	-0.208766	0.0501824	0.058667	0.548895	-0.0163315	0.89927	0.068199	0.503239	0.0285532	0.774263	-0.024691
ATG13	-0.223669	0.00462265	-0.0372413	0.638673	0.00510028	0.967215	-0.1596	0.0446824	-0.0397658	0.641746	0.0059333	0.935947	0.0796984	0.34015	-0.174398	0.0399602	0.188578	0.0220436	0.37263	5.04574e-06	0.0273846	0.755128	-0.158562	0.0492049	0.254265	0.00111687	-0.155057	0.0557611	-0.342033	3.47134e-05	-0.0326962	0.721019	0.034409	0.675939	0.172767	0.0287432	-0.24625	0.00246581	-0.193928	0.0234735	0.27521	0.000396126	0.206346	0.00815808	0.0364084	0.637731	0.238177	0.00276683	0.398086
ATG14	-0.031851	0.857992	-0.110103	0.414702	0.113648	0.419947	-0.040089	0.772795	-0.121432	0.404855	0.029217	0.854586	0.151476	0.276344	-0.115991	0.416459	0.0806838	0.574052	0.142138	0.3097	-0.0081861	0.979041	-0.239553	0.0833589	-0.03259	0.806106	-0.174687	0.200025	-0.206571	0.139883	0.04852	0.702557	-0.0492403	0.706487	-0.13843	0.310553	-0.411022	0.00220883	-0.251323	0.080277	-0.113675	0.397273	-0.256379	0.0634324	-0.0179234	0.915894	-0.127761	0.349108	-0.124969
ATG16L1	0.129048	0.275946	0.0990668	0.40497	-0.0318929	0.792188	0.0626347	0.607571	-0.0614204	0.624221	-0.208868	0.072578	-0.121403	0.322348	-0.0886558	0.472602	0.0253768	0.835834	-0.0612477	0.603041	-0.205367	0.0926568	0.14204	0.231803	-0.10553	0.365258	-0.183244	0.121764	0.0847644	0.49393	0.083191	0.497011	0.0250442	0.853408	0.0858705	0.435329	-0.145718	0.224854	-0.0617491	0.620605	0.116149	0.316378	0.261591	0.0220945	0.046324	0.705098	0.143519	0.226842	0.12803
ATG16L2	0.137731	0.556378	0.485785	0.016491	-0.516716	0.0281112	-0.481031	0.0297929	0.0151745	1	0.261276	0.200618	-0.946784	3.68545e-05	-0.613158	0.0072976	0.00737354	1	0.469652	0.025579	-0.65473	0.0039222	0.67188	0.00290446	0.479678	0.0165596	-0.0261152	0.960027	0.147665	0.525082	-0.35667	0.113116	-0.0989798	0.622569	0.117248	0.593136	0.201035	0.406279	-0.0911348	0.700456	0.0605305	0.792846	-0.0977016	0.662323	-0.643951	0.0042327	0.70685	0.00211843	-0.105834
ATG2A	0.390227	0.000474746	0.354433	0.00170488	0.289636	0.0132547	0.101106	0.369329	0.405109	0.00062588	0.220964	0.0634923	0.207097	0.0953411	0.184115	0.13534	0.546668	2.16512e-06	0.577861	8.21555e-07	0.292267	0.0156205	0.101976	0.366472	0.0326123	0.801663	0.0361294	0.758719	-0.155034	0.2244	0.290551	0.0152362	0.0984978	0.360153	0.313851	0.00550274	0.0421032	0.716418	-0.0430591	0.734119	0.764666	2.07479e-12	0.447104	6.57082e-05	0.203069	0.0772032	0.53037	1.33221e-06	0.112253
ATG2B	-0.115645	0.314829	0.0834032	0.473281	-0.0634772	0.595288	0.00233796	0.994417	-0.0681843	0.558183	0.0551186	0.641302	0.135782	0.246122	-0.0982596	0.411777	-0.0735711	0.546125	0.270662	0.0213761	0.0287278	0.813874	-0.26287	0.0265309	0.133534	0.238618	-0.226392	0.0514001	-0.252772	0.0335809	0.112629	0.351211	-0.270567	0.019331	-0.049622	0.680773	-0.372226	0.00135595	-0.265155	0.0283727	-0.0660903	0.588468	0.105056	0.361772	0.152737	0.182534	-0.0468604	0.710004	0.176451
ATG3	-0.0138925	0.892287	-0.0416449	0.67285	0.122222	0.242678	0.057327	0.587432	-0.141514	0.168972	-0.0855896	0.410388	0.188112	0.0607026	0.114888	0.269726	-0.09934	0.31474	-0.425798	3.59537e-05	-0.202661	0.0424532	-0.0141827	0.896722	-0.204535	0.0475296	-0.0526084	0.601856	0.207377	0.042229	-0.110257	0.261794	0.199165	0.0382792	-0.183238	0.0765821	-0.2338	0.0170887	0.156973	0.128293	0.0370905	0.697677	0.0727176	0.483978	0.0548169	0.602802	-0.108854	0.308253	0.0628894
ATG4A	0.292342	0.0413735	0.102403	0.488006	0.0467601	0.788253	0.0441437	0.805536	0.338647	0.035983	0.312892	0.0564182	0.251661	0.151993	0.250079	0.145642	0.0955792	0.530753	-0.156274	0.334909	-0.25928	0.0911597	0.0796719	0.599411	-0.41778	0.00372998	-0.272595	0.0656939	0.0308557	0.878775	-0.181794	0.222199	0.232876	0.0921485	0.00672124	1	-0.0350776	0.873783	0.475812	0.00413971	0.139967	0.308562	0.333267	0.0145783	-0.0615331	0.72299	0.142968	0.346766	0.0907133
ATG4B	0.346251	0.000422771	0.230906	0.0189847	0.243354	0.0163498	0.031943	0.749744	0.214392	0.0399456	0.185383	0.0726215	0.259815	0.0142292	0.0268527	0.825538	0.0673922	0.517401	0.193969	0.0607661	0.0452702	0.67645	-0.122163	0.210621	-0.0984668	0.312165	0.0671389	0.503434	0.0538068	0.596046	-0.0740099	0.489431	-0.0587586	0.550097	0.096834	0.338	-0.126312	0.216969	0.0882375	0.430057	0.177525	0.0645102	0.124993	0.20355	0.0971949	0.317561	0.0820698	0.430413	-0.073343
ATG4D	-0.0748948	0.740536	0.25815	0.149497	0.112363	0.578474	0.0835782	0.65947	0.0336377	0.88547	0.0639038	0.796596	0.0809239	0.702301	0.320798	0.0993289	0.366873	0.0478522	0.371936	0.0470258	0.368115	0.0484472	0.0822926	0.667614	0.274669	0.139378	0.11237	0.539255	-0.172181	0.377471	0.316985	0.0890822	0.321018	0.0676087	0.295809	0.102083	0.274942	0.14252	-0.0122594	0.967437	0.57229	0.00104923	0.665787	0.000141242	0.163849	0.384819	0.391742	0.0277273	0.672564
ATG5	0.104313	0.36762	0.0228062	0.868269	-0.0934873	0.423103	-0.094516	0.393056	0.182228	0.108095	-0.0320102	0.797256	-0.0185258	0.884208	0.0375676	0.751175	0.00215598	1	-0.13249	0.277288	-0.210013	0.0747463	0.0941991	0.416302	-0.23826	0.0382073	-0.116956	0.312483	-0.00144849	1	-0.158046	0.170644	-0.108325	0.304303	-0.0287303	0.861771	-0.119738	0.311966	0.0717479	0.569378	-0.172334	0.132736	-0.112554	0.335779	-0.317665	0.00608191	-0.0654546	0.59586	-0.203485
ATG7	0.325514	0.000298095	0.387217	1.4596e-05	-0.447145	6.26686e-06	-0.101071	0.273742	0.234007	0.0101714	0.126869	0.177757	-0.528241	9.84266e-08	-0.101193	0.301422	0.232057	0.0118564	0.305266	0.00107614	-0.446633	8.49976e-06	0.588883	9.43842e-10	-0.110576	0.201785	-0.435916	6.77125e-06	-0.0903319	0.339501	-0.263103	0.00872937	-0.1387	0.105241	0.0416579	0.646613	-0.0551246	0.61908	-0.136736	0.162601	0.314975	0.000228795	0.198636	0.0229278	-0.490347	1.17145e-07	0.988083	1.11683e-25	0.0990937
ATG9A	-0.212011	0.0198453	-0.414928	5.65643e-06	-0.0364151	0.703173	-0.144056	0.112827	-0.0206921	0.833149	-0.179213	0.0586152	0.174477	0.0605166	-0.0107818	0.915709	-0.130743	0.157722	-0.259202	0.0053452	0.122564	0.186812	-0.29606	0.00125207	-0.24893	0.00653253	0.0648877	0.476295	-0.20173	0.0297238	0.0929755	0.325275	-0.169669	0.0587633	-0.139606	0.12094	-0.111529	0.21998	-0.0596124	0.535784	-0.185056	0.0424167	-0.269671	0.00314435	0.117329	0.185553	-0.125923	0.175642	-0.0349462
ATHL1	-0.139217	0.466941	-0.0115098	0.982708	-0.0160372	0.961171	-0.0662482	0.74114	0.155331	0.426285	0.59049	0.00171945	-0.477413	0.0188753	-0.0829598	0.706853	-0.552051	0.00398255	0.273957	0.150028	-0.282024	0.143688	-0.605742	0.00155923	0.34346	0.0593884	-0.285541	0.125474	-0.0697307	0.732586	-0.378714	0.0477335	-0.409226	0.0283398	-0.0183337	0.910447	0.493646	0.0128622	0.298159	0.133011	-0.468347	0.0165954	-0.172945	0.367104	-0.0867714	0.657962	-0.62852	0.00141893	-0.210003
ATIC	0.520063	6.79403e-11	0.512663	8.49442e-11	0.150672	0.0832833	0.28561	0.000447833	0.0597289	0.456341	0.0502618	0.526492	-0.042993	0.602614	0.0639075	0.437195	0.115071	0.134072	-0.014553	0.839216	-0.150969	0.0574121	0.379793	1.38669e-06	-0.119216	0.120118	-0.0211801	0.79547	0.415389	5.50799e-07	0.0318251	0.698782	0.114842	0.113073	-0.00531905	0.924687	-0.0484805	0.553426	0.0594938	0.471389	0.22418	0.00565026	0.374985	2.56215e-06	-0.0207416	0.811052	0.126379	0.131151	-0.0921955
ATL2	0.488798	1.6036e-06	0.243881	0.0235765	-0.136244	0.269342	0.00873319	0.972541	0.286256	0.00527908	0.180961	0.100769	0.441908	2.58531e-05	0.492971	2.45218e-06	0.598873	9.03233e-10	0.193508	0.0713715	0.347932	0.000729699	0.86132	6.84684e-17	-0.169083	0.0738793	0.465423	3.29961e-06	0.126188	0.28022	0.338338	0.00127776	0.271053	0.00189192	-0.0290309	0.787126	-0.135572	0.162428	-0.0415745	0.741634	0.786492	1.58938e-14	0.658262	4.65844e-10	0.225437	0.0424086	0.735335	7.69745e-12	-0.0178927
ATL3	-0.685965	7.7353e-10	-0.34072	0.00192207	0.461802	2.18634e-05	0.0410217	0.71067	-0.644212	6.16035e-09	-0.37761	0.000606325	0.287738	0.00826217	-0.0304462	0.78722	-0.303915	0.00542937	-0.529224	1.93123e-06	0.304088	0.00493872	-0.642502	3.18428e-09	0.279956	0.0128292	0.386289	0.000326827	0.123218	0.263258	-0.14288	0.191525	0.391597	0.000365632	-0.100326	0.384132	0.0676402	0.532049	0.0512905	0.644692	-0.393862	0.000391464	-0.352823	0.00150318	0.606949	1.9871e-08	-0.976383	8.63364e-19	0.212417
ATM	0.166757	0.0563008	0.403882	2.63316e-06	0.0730264	0.418336	-0.0508209	0.568987	-0.0600113	0.507919	0.335777	0.000113894	0.112775	0.209511	-0.0379908	0.682489	0.238301	0.00608858	0.510632	3.32639e-09	0.265333	0.00244588	0.162864	0.0624315	0.341474	5.06796e-05	0.31375	0.000273498	-0.00240882	0.978459	-0.0425309	0.649337	0.206822	0.0150122	0.0833634	0.310983	0.0610635	0.47481	-0.091492	0.313369	0.268364	0.0021336	0.218834	0.0127556	0.304938	0.000450536	0.124301	0.163791	-0.0189546
ATMIN	0.0357567	0.667927	-0.0693238	0.402039	0.0541849	0.523156	0.0329453	0.694604	-0.077474	0.354377	-0.101228	0.217032	0.0408937	0.641804	-0.0394474	0.652474	0.0116243	0.904558	0.197094	0.0168366	0.01095	0.913197	-0.131254	0.111342	0.0726493	0.352036	-0.110689	0.173022	-0.0886901	0.302301	-0.0922156	0.284571	-0.0477114	0.552181	0.16152	0.0380766	-0.166753	0.0422084	-0.136802	0.117304	-0.00943416	0.956154	0.134838	0.0942974	0.104111	0.193649	-0.113586	0.183219	0.0491134
ATN1	-0.114575	0.192829	-0.055767	0.527873	-0.156293	0.0778544	-0.013786	0.883564	-0.183013	0.0360975	-0.183585	0.0367853	-0.122144	0.165257	-0.0962921	0.275262	-0.0113894	0.899289	-0.022022	0.795896	-0.028849	0.744993	0.0709444	0.42092	0.0185914	0.846924	-0.0890246	0.305456	-0.0739605	0.406095	0.0812159	0.352345	0.0403596	0.641598	0.0302989	0.744744	-0.0379688	0.666192	-0.131263	0.138076	0.0574218	0.509604	0.030197	0.731023	-0.0322923	0.716603	0.149708	0.0894798	0.0807645
ATOH8	0.0827845	0.474851	-0.650486	9.43392e-08	-0.996561	1.26645e-14	0.0894854	0.44677	0.574149	1.64525e-06	-0.846149	1.45779e-10	-0.522652	5.03115e-05	0.26856	0.0295256	0.147021	0.247732	-0.595797	8.50407e-06	-0.317474	0.0150747	0.595093	5.33561e-06	-1.22715	1.83232e-22	-0.955517	7.00163e-15	-0.548513	9.75839e-06	0.0926979	0.465232	-0.670965	7.37932e-09	0.00654396	1	-0.0386133	0.791106	-0.243791	0.0587944	-0.353104	0.0029564	-0.724609	4.58575e-09	-0.805803	6.54521e-11	0.650296	8.10119e-07	-0.800583
ATOX1	0.0262601	0.86775	-0.093049	0.496866	0.160507	0.22643	-0.0160735	0.924135	0.0202599	0.905996	0.386792	0.00501688	0.26497	0.0694555	0.0661553	0.655065	-0.529871	7.25802e-05	-0.0858592	0.492009	-0.200501	0.132367	-0.574656	1.85159e-05	0.00360613	0.981512	-0.0687092	0.602129	0.115722	0.378265	-0.0735364	0.5819	-0.0576338	0.676689	0.0198358	0.944825	0.0270008	0.858518	0.49244	0.000512877	-0.232496	0.0813246	0.00471814	1	0.120326	0.366289	-0.449982	0.00083571	-0.0785368
ATP10A	-0.196611	0.0515634	-1.22288	2.16342e-29	1.22224	8.84202e-40	0.174248	0.0720027	0.105881	0.289073	-1.15591	6.83523e-26	0.896141	4.92467e-21	0.016095	0.889334	0.408528	5.98158e-05	-1.30582	1.96909e-27	1.13317	1.2324e-30	-1.19338	2.49643e-39	-1.48893	6.63455e-38	0.5793	2.76048e-10	-0.37963	0.000272188	0.0760335	0.491386	-0.107129	0.26039	-0.559728	7.24697e-06	-0.17275	0.0533703	-0.409749	9.9004e-05	0.135872	0.178622	-1.96082	9.29159e-58	1.12617	5.18503e-34	-1.19191	2.81869e-38	-1.86978
ATP10D	-0.537905	5.30303e-08	-0.612442	5.82766e-10	-0.134511	0.174905	-0.131269	0.178446	-0.200705	0.0540836	-0.326813	0.0017496	0.131963	0.20186	-0.343184	0.00125565	-0.370225	0.000403373	-0.449423	2.47629e-05	0.157334	0.128517	-0.944808	1.53897e-20	-0.620629	2.33865e-09	-0.420495	2.09218e-05	-0.709087	2.06001e-12	-0.268554	0.0106252	-0.232246	0.0242468	-0.185336	0.0862019	-0.0373496	0.709705	-0.062718	0.558006	-0.845127	7.85646e-17	-1.28793	3.28057e-34	0.0632045	0.51825	-0.888162	3.82373e-18	-0.927596
ATP11A	-0.102956	0.381959	-0.0920823	0.434416	-0.36952	0.00222635	-0.0653164	0.582528	-0.16097	0.169139	-0.2537	0.0359639	-0.121031	0.324565	0.0556304	0.651026	-0.0410188	0.750746	-0.263539	0.0294447	-0.083359	0.487817	0.291766	0.0141987	-0.197344	0.0895058	-0.0547964	0.649117	-0.036749	0.763644	0.0908461	0.432903	0.089877	0.427563	-0.0399216	0.729831	0.00759541	0.97226	-0.0300777	0.804818	0.179034	0.12246	-0.134362	0.262505	-0.0728553	0.533134	0.488667	4.17882e-05	-0.0912942
ATP11B	-0.0953155	0.303835	-0.0550037	0.55768	0.0467381	0.627051	-0.137377	0.141258	-0.0981042	0.303329	-0.0438608	0.632859	0.161992	0.0836971	0.0173508	0.864735	0.146497	0.111544	0.0268745	0.764009	0.0970273	0.298328	0.0952139	0.307551	0.117647	0.197204	0.229863	0.0125973	-0.00454371	0.96224	-0.0117799	0.910466	0.238527	0.00834467	0.0646559	0.464748	-0.0710471	0.431596	-0.00608038	0.951896	0.316561	0.000522295	0.0764872	0.410689	0.211565	0.0211426	0.224722	0.0156155	0.126707
ATP11C	0.0398744	0.771618	0.379153	0.00440236	0.142725	0.306203	0.0146027	0.915044	-0.237207	0.0817838	-0.128937	0.350668	-0.0768797	0.590198	0.102727	0.460876	0.00462477	0.978566	-0.0685867	0.640674	-0.169612	0.215366	0.118976	0.383414	0.148623	0.264267	0.0728661	0.603232	0.257074	0.0611887	0.0345463	0.814075	0.295545	0.0248425	0.114051	0.373494	-0.0390344	0.790565	0.0536947	0.700647	0.325876	0.015091	0.368542	0.0061236	0.286452	0.0339225	0.138913	0.311599	0.284445
ATP13A1	0.233063	0.0698855	0.177837	0.167775	0.468257	0.000302048	0.0929846	0.470608	0.14768	0.270586	0.0321807	0.809199	0.236353	0.0776584	-0.093882	0.489513	0.337484	0.00985274	0.290992	0.0282873	0.398707	0.00237086	-0.257184	0.0447818	-0.0684653	0.585233	0.17933	0.163986	-0.126397	0.351556	0.27771	0.0345406	0.19101	0.1339	0.26002	0.0484583	0.163554	0.205387	0.00120154	1	0.247339	0.0571756	0.266596	0.0403038	0.509426	7.23363e-05	-0.247119	0.0546778	0.0073422
ATP13A2	0.0376135	0.742628	-0.427789	0.000797781	-0.132136	0.317368	-0.0659794	0.621693	0.16377	0.224751	-0.307451	0.0284439	0.0606538	0.670019	0.148952	0.278377	-0.325421	0.0133722	-0.309529	0.0208469	-0.057948	0.678871	-0.36721	0.00520128	-0.521096	4.25487e-05	-0.165908	0.183273	-0.173926	0.181086	0.107486	0.402285	-0.267651	0.0339447	0.219485	0.10749	0.10295	0.432753	0.221537	0.107177	-0.16471	0.207333	0.186811	0.137006	-0.040155	0.757069	-0.205926	0.127584	-0.0241692
ATP13A3	0.459488	0.000722575	0.508929	0.000178813	-0.125621	0.361417	0.174044	0.201911	0.373838	0.00607874	0.258435	0.0584928	-0.00851458	0.957843	0.105845	0.441975	0.559968	3.68807e-05	0.389482	0.00418319	-0.0730516	0.59529	0.747953	4.13808e-08	-0.00764063	0.958522	-0.184734	0.174756	0.0623619	0.651542	0.212792	0.118845	0.238939	0.0754352	0.183856	0.173264	-0.0117301	0.93026	0.0528064	0.70331	1.38143	5.51582e-24	0.886382	7.75649e-11	0.137359	0.315159	1.31841	6.64475e-22	0.238258
ATP1A1	-0.00871057	0.904389	0.249588	0.000331295	0.123013	0.0801994	-0.112508	0.110467	0.262465	0.000194163	0.2954	2.80586e-05	0.251753	0.000378292	0.00698121	0.926149	0.187737	0.00720734	0.248907	0.000386549	0.103484	0.140991	0.0695274	0.318313	0.262422	0.000161191	0.220796	0.00156583	0.00480372	0.94314	-0.0598184	0.393948	0.0545978	0.429525	0.082833	0.23431	-0.0189444	0.787398	0.129325	0.070081	0.0973492	0.163808	0.408753	3.84418e-09	0.149512	0.0318094	0.0353347	0.616173	0.478463
ATP1B1	0.456753	0.000167043	0.669771	1.57413e-08	0.258377	0.0454341	0.196479	0.115797	0.00689364	0.963541	-0.139388	0.260496	-0.19185	0.134164	-0.295103	0.0235027	0.350055	0.00594283	0.446014	0.000468698	0.224137	0.0897798	-0.0728817	0.578558	-0.175264	0.149768	-0.136877	0.260954	-0.164533	0.221191	0.153398	0.24901	-0.08271	0.490704	0.159562	0.173241	-0.00985642	0.960401	-0.425817	0.00134992	0.450907	0.000133206	0.818776	1.30621e-12	0.253782	0.0355525	0.262602	0.0284574	0.432135
ATP1B3	0.0327124	0.668352	0.202116	0.00763347	0.159095	0.0390569	-0.138159	0.0695618	0.201863	0.00938486	-0.124661	0.11497	0.281244	0.000318018	-0.0327062	0.684382	0.0269403	0.724701	-0.209804	0.00703886	0.187283	0.0139423	-0.146284	0.0543486	-0.256647	0.000788483	0.311316	3.78492e-05	-0.0141282	0.850105	-0.0860372	0.261327	0.0755287	0.315593	0.165307	0.032494	0.156487	0.0389939	0.250447	0.00148456	0.173265	0.0204433	0.354335	1.97317e-06	0.263898	0.000397498	0.146866	0.0521826	0.454322
ATP2A2	-0.555803	3.01218e-15	0.016371	0.814504	-0.600374	2.57313e-17	-0.254495	0.000275364	-0.406329	7.7062e-09	0.122503	0.079979	-0.30727	1.35786e-05	-0.0821132	0.243367	-0.278875	7.63623e-05	0.3564	3.62133e-07	-0.340001	1.573e-06	0.121353	0.087512	0.712055	4.00957e-24	-0.285656	5.02396e-05	-0.200148	0.00440333	-0.0861994	0.221003	-0.0467965	0.506316	0.0596458	0.391067	-0.206981	0.00340326	-0.17425	0.0135241	-0.149917	0.0318885	-0.127384	0.0687458	-0.484874	5.32411e-12	0.450553	2.18581e-10	0.428514
ATP2B1	-0.377169	0.00165143	-0.0336595	0.779385	-0.774564	1.70746e-10	0.0147811	0.903138	0.0107934	0.930203	-0.0760013	0.530159	-0.324772	0.00746503	0.21994	0.0682154	0.0497171	0.677975	0.0372874	0.754925	-0.554333	4.33539e-06	0.787341	7.77688e-11	0.377512	0.00161715	-0.606063	4.68389e-07	-0.0369453	0.758578	0.206975	0.0835861	0.326315	0.00629018	0.400679	0.000828855	0.0578293	0.636214	0.287386	0.0172179	0.660679	3.07731e-08	0.140532	0.239164	-0.481275	6.25444e-05	1.41034	5.6169e-31	0.492796
ATP2B4	-1.17585	8.47956e-38	-0.739877	3.09652e-16	-0.704061	8.93461e-15	-0.317687	0.000416404	-0.855659	5.16953e-21	-0.332455	0.000231128	-0.634067	3.06155e-12	-0.310748	0.000588844	-1.31104	1.66438e-46	-0.705747	6.03797e-15	-0.78693	3.66562e-18	-0.412135	6.3318e-06	0.664944	3.03994e-13	-0.274403	0.0023774	0.194841	0.0300944	-0.356578	7.3171e-05	-0.172911	0.0573484	-0.0908238	0.314782	0.129608	0.154906	0.282468	0.00172248	-1.59467	2.81854e-66	-1.08322	2.17042e-32	-0.677085	7.40102e-14	-0.902495	1.57305e-22	0.0807365
ATP2C1	-0.158157	0.0944689	-0.0132129	0.891312	-0.070317	0.463679	-0.24117	0.0109713	-0.129007	0.175483	-0.186862	0.0490789	-0.132404	0.168386	-0.252573	0.0086448	-0.121314	0.201729	0.0584391	0.535932	-0.0447172	0.641561	-0.0706162	0.459578	0.196977	0.0362063	0.176834	0.0621131	-0.0196193	0.83967	-0.184338	0.0537956	-0.0384021	0.683662	0.199208	0.0335991	0.0415931	0.667451	-0.0460938	0.633282	-0.136821	0.150961	0.369799	7.79499e-05	-0.0575983	0.546375	-0.0947867	0.324667	0.499672
ATP5A1	-0.190271	0.00227027	0.155319	0.011627	0.179311	0.00402477	0.0365509	0.560936	-0.268185	1.92639e-05	0.218313	0.000411665	0.106272	0.0893727	0.0319502	0.614384	-0.251151	4.8423e-05	0.12455	0.0428295	0.0261052	0.675084	-0.309385	5.41998e-07	0.4359	1.39155e-12	0.110633	0.0700205	0.121077	0.0529877	0.00439855	0.944322	0.122183	0.047813	0.0113845	0.855946	0.0249805	0.686108	0.105147	0.0948754	-0.357819	8.47933e-09	0.0866362	0.157723	0.0578137	0.344577	-0.437066	2.94024e-12	0.37697
ATP5B	-0.194633	0.000773443	-0.0343281	0.550121	0.110454	0.0574656	0.00405368	0.949435	-0.281727	1.3289e-06	-0.18377	0.00163845	0.105098	0.0715255	0.0165697	0.779363	-0.434272	5.42892e-14	-0.249983	1.50635e-05	-0.00443964	0.93732	-0.386081	2.67434e-11	0.103296	0.0756734	0.150153	0.00848872	0.158645	0.00608126	-0.025911	0.652775	-0.00898473	0.87823	0.0773472	0.183297	0.0340218	0.550146	0.143559	0.0137055	-0.314252	5.50305e-08	0.0217107	0.708166	0.0215531	0.710058	-0.358397	7.83467e-10	0.282652
ATP5C1	-0.160586	0.0316382	-0.0630847	0.392692	0.0618835	0.446929	0.0797859	0.303765	-0.0365293	0.64029	-0.00490634	0.951109	0.0142049	0.852035	-0.0404166	0.615474	-0.349093	4.27299e-06	-0.189107	0.0140725	-0.0968731	0.200478	-0.28316	0.000230319	0.099293	0.18202	-0.0488436	0.513378	0.127814	0.101488	-0.0921759	0.222353	-0.255554	0.000533479	-0.127188	0.0960903	-0.0540634	0.467134	0.057014	0.465535	-0.337935	1.32205e-05	0.0549672	0.469318	-0.0015609	0.995664	-0.379591	1.62691e-06	0.235774
ATP5D	-0.534329	0.00121435	-0.517289	0.00161549	-0.0940077	0.580543	0.103154	0.516654	-0.716297	1.22569e-05	-0.250006	0.123479	-0.10919	0.524975	0.189828	0.240436	-0.814124	3.99051e-07	-0.559386	0.000439356	-0.0824662	0.592852	-0.386754	0.019603	0.308281	0.0680145	0.147735	0.344403	0.333339	0.0346211	-0.0211541	0.911243	0.13466	0.410981	-0.0769225	0.637175	0.259198	0.108214	0.232452	0.149476	-0.622523	0.000152399	-0.498355	0.00219477	-0.134507	0.395476	-0.462172	0.00621356	0.102276
ATP5E	-0.113913	0.217969	0.094201	0.300186	0.057729	0.536248	0.00722889	0.948099	0.0518904	0.58963	0.408541	8.93714e-06	0.145418	0.123239	0.0205946	0.836308	-0.318039	0.000524622	0.00160379	0.995594	-0.0936311	0.307849	-0.321638	0.000466386	0.169648	0.0629241	-0.0467311	0.607932	0.0541293	0.563157	-0.209759	0.0229475	-0.1087	0.236066	-0.145709	0.100156	0.022179	0.824	0.261223	0.00583435	-0.44055	1.34843e-06	-0.065469	0.469243	-0.0795887	0.375855	-0.366811	8.31751e-05	0.179906
ATP5EP2	-0.806746	0.00857832	-0.364276	0.230816	-0.495859	0.130665	-0.19354	0.50661	0.3273	0.323983	0.214025	0.567153	-0.131305	0.832513	-0.469457	0.253583	-0.964319	0.00254019	-0.573311	0.0617809	-0.43853	0.143338	-0.307122	0.397172	0.394292	0.266592	-0.084141	0.862906	0.160951	0.618484	-0.535588	0.0832592	-0.722411	0.0184391	-0.217863	0.475784	0.262506	0.445328	0.569248	0.0888257	-0.733635	0.0228004	0.00656004	1	-0.253278	0.452743	-0.21606	0.588942	0.83456
ATP5F1	-0.41891	9.93498e-08	0.0413829	0.599431	-0.119692	0.12999	-0.087914	0.253319	-0.476221	2.98618e-09	0.145126	0.0664666	-0.00936774	0.92762	-0.0461429	0.573536	-0.297858	0.0001157	-0.0231068	0.769341	-0.127373	0.100844	-0.0729563	0.364673	0.501012	1.1985e-10	0.0657466	0.39457	0.105205	0.180931	-0.0809907	0.285491	0.299219	0.000123747	-0.047387	0.551618	0.00284058	0.990346	0.120844	0.129818	-0.489479	2.47629e-10	0.0127553	0.878721	-0.189813	0.0126939	-0.252217	0.00174917	0.549228
ATP5G1	-0.286919	0.0192881	0.268661	0.0207219	-0.0555943	0.649483	-0.037884	0.757149	-0.232078	0.0618978	0.241387	0.0439554	-0.0406199	0.795147	0.0815041	0.530014	-0.511758	1.55264e-05	-0.0400743	0.734589	-0.0544897	0.64609	-0.184445	0.135471	0.518566	1.14947e-05	0.255112	0.0263954	0.271699	0.0236913	-0.0181935	0.924825	0.00937037	0.937439	0.00757784	0.946105	0.275178	0.0213977	0.289017	0.0185428	-0.0777546	0.527306	0.441521	0.000118625	-0.131902	0.274773	-0.0349585	0.819381	0.715642
ATP5G2	0.107795	0.396053	0.272932	0.0283053	0.117167	0.362603	0.0282788	0.833487	-0.144884	0.242688	0.202701	0.0977069	-0.287845	0.0202791	-0.0939042	0.457644	0.0653854	0.605264	0.305031	0.0136749	-0.0275137	0.828324	0.141756	0.25721	0.390786	0.00137362	0.137751	0.269067	0.193537	0.127143	-0.0960885	0.455336	0.0662691	0.588994	-0.0416706	0.725483	0.116337	0.339184	-0.143996	0.256819	-0.216608	0.0834498	0.178102	0.153134	0.0847181	0.502208	-0.212474	0.0960367	0.191609
ATP5G3	0.151512	0.0832947	0.167836	0.0534554	0.232602	0.00834554	0.0191679	0.847101	-0.0266604	0.771694	0.137035	0.116508	0.120456	0.175771	-0.0311697	0.737184	-0.134197	0.12042	-0.0517884	0.569572	0.0781713	0.372667	-0.245726	0.00430649	-0.0822247	0.352532	0.180082	0.0342908	0.121074	0.174492	-0.05227	0.561904	-0.0116102	0.896925	-0.0928997	0.286525	0.0536403	0.530219	0.0959233	0.282259	-0.17227	0.0490366	0.0140395	0.874712	0.0677072	0.428318	-0.279728	0.00145056	-0.0123282
ATP5H	-0.161736	0.0756888	0.111814	0.217223	-0.0545301	0.566655	-0.145319	0.110425	0.00902059	0.931369	0.177699	0.0525862	0.0266928	0.777943	-0.0945384	0.325463	-0.12367	0.171692	0.0495942	0.585141	-0.160233	0.0806908	0.0351772	0.714802	0.315649	0.000426545	0.0894002	0.327365	0.104314	0.260415	-0.0775633	0.397164	0.00928478	0.919365	0.0138697	0.874282	-0.0449527	0.62855	0.14197	0.129665	-0.228884	0.0113843	0.134471	0.141348	-0.146145	0.103577	-0.135602	0.146856	0.334956
ATP5I	-0.318716	0.0422628	-0.0764002	0.641688	0.0814914	0.603982	-0.141068	0.373001	-0.143899	0.375296	0.32724	0.0359853	0.145187	0.34361	0.119804	0.450632	-0.500826	0.00128619	-0.139972	0.365872	-0.145121	0.349018	-0.467466	0.00281881	0.293596	0.0596339	0.110796	0.468531	0.114847	0.458393	-0.0785516	0.618088	-0.0911947	0.566583	-0.201491	0.18222	-0.0245831	0.865468	0.265711	0.0970966	-0.567203	0.000260716	-0.32112	0.0353649	-0.113029	0.458134	-0.529937	0.000882566	0.116321
ATP5J	-0.273436	0.00527387	0.203433	0.0340643	0.0482744	0.662002	-0.0863218	0.372444	-0.162375	0.111649	0.179156	0.0670655	-0.0463019	0.637305	-0.0210038	0.851865	-0.223071	0.0230995	0.0680898	0.485685	0.0150358	0.894206	-0.235814	0.017841	0.377064	9.55871e-05	0.136893	0.157251	0.035532	0.75263	-0.15855	0.118066	-0.0337615	0.719325	-0.0841328	0.389329	0.0882755	0.353713	0.0269341	0.801283	-0.042649	0.696281	0.343591	0.000274673	0.0653163	0.503747	-0.0985576	0.353324	0.609394
ATP5J2	-0.125212	0.240237	0.173868	0.0979847	0.0170014	0.890481	-0.106744	0.315458	0.283831	0.0095444	0.470431	1.32541e-05	0.310507	0.00504348	0.122004	0.280611	-0.193287	0.0647238	0.114778	0.275952	-0.137745	0.191295	-0.0484945	0.654391	0.40179	0.000105805	0.130792	0.217115	0.16179	0.131537	-0.0330262	0.743334	-0.0556988	0.595859	0.0657642	0.528701	-0.0268437	0.802465	0.421398	0.000139332	-0.151095	0.150042	0.268277	0.00921172	-0.137388	0.187673	-0.0426773	0.705646	0.518909
ATP5J2-PTCD1	-0.0335827	0.736407	0.0613639	0.543679	-0.178063	0.0888096	-0.117384	0.242557	0.118332	0.25021	-0.0120887	0.927	0.00958325	0.93923	0.0943649	0.37151	0.00542154	0.971091	-0.058711	0.547048	-0.235143	0.0217295	0.240065	0.0170856	0.0314465	0.782958	-0.0611899	0.539712	0.0565741	0.585835	-0.130411	0.187592	0.0917847	0.337066	0.158071	0.128641	-0.0400398	0.71313	0.20468	0.0514574	0.0983375	0.327412	0.0698347	0.498492	-0.253532	0.0117091	0.298203	0.00353024	0.125222
ATP5L	-0.0219617	0.824772	0.318689	0.000925096	0.029405	0.791876	-0.0990081	0.312673	0.0700279	0.484809	0.375916	0.00012364	0.0428485	0.670904	-0.0262171	0.810668	-0.0575046	0.554413	0.20053	0.0369804	-0.10025	0.305162	0.0721967	0.461655	0.381605	6.01384e-05	0.157866	0.106456	0.159104	0.110312	-0.157186	0.107346	0.0750582	0.429923	0.0272009	0.764616	0.0594879	0.556637	0.20258	0.0442014	-0.211502	0.0289021	0.485168	1.91796e-07	-0.0690394	0.473167	-0.0472506	0.649463	0.700788
ATP5L2	-0.152129	0.553114	0.653636	0.00289071	-0.0487712	0.889646	-0.451496	0.0832424	-0.158787	0.524791	0.0508654	0.900676	-0.179918	0.453196	-0.391118	0.131449	-0.248896	0.322688	0.444162	0.0591726	0.211281	0.384979	-0.136254	0.633209	0.66027	0.00325769	0.726736	0.00272017	0.0638313	0.84016	-0.131252	0.644617	-0.174445	0.467291	0.309121	0.147287	0.307014	0.177093	-0.0842278	0.782893	0.199072	0.424325	0.910418	4.65575e-05	0.692632	0.0024703	0.0365354	0.945275	0.85129
ATP5O	-0.341368	0.000281096	0.0067446	0.966107	0.159501	0.0924724	-0.0485151	0.595957	-0.282205	0.00312077	0.113438	0.224674	-0.0409158	0.696292	-0.110744	0.259056	-0.139532	0.132248	0.0912414	0.323794	0.039801	0.681756	-0.234184	0.0108902	0.497469	6.32014e-08	0.153172	0.091458	0.064852	0.504458	-0.105587	0.256246	0.1579	0.084954	-0.00697612	0.963231	0.0959388	0.304732	0.0152195	0.875035	-0.355985	0.000132663	0.105227	0.258107	-0.049148	0.583386	-0.441633	3.73366e-06	0.520442
ATP5SL	0.313896	0.00428908	0.251003	0.0223645	0.0722506	0.538122	0.0223707	0.849454	0.412323	0.000190545	0.198263	0.0879633	0.168016	0.149414	0.102021	0.387321	0.11096	0.321291	0.0237853	0.852394	-0.0555311	0.628014	0.223851	0.0429119	-0.104961	0.337234	0.107247	0.340846	0.185138	0.100719	-0.175215	0.126931	-0.122244	0.228977	0.00464682	0.96097	-0.0444312	0.697244	0.17911	0.135091	0.0179177	0.896296	0.28686	0.00828243	-0.0829398	0.456385	0.0494101	0.673745	0.0767193
ATP6AP1	0.0850926	0.332329	0.124788	0.148924	0.181884	0.03776	-0.110022	0.210515	0.186207	0.0369026	0.0302113	0.730221	0.11619	0.19918	-0.208877	0.0237003	0.0199904	0.830973	0.207821	0.0201802	0.222742	0.0124726	-0.407564	3.01438e-06	-0.122938	0.158549	0.0870982	0.319801	-0.245665	0.00604932	0.0527309	0.550007	-0.169959	0.0491742	0.173873	0.0501229	0.102812	0.2464	-0.0037397	0.975194	0.149873	0.0860853	0.265354	0.00226927	0.183791	0.0346454	-0.131659	0.131281	0.0806154
ATP6AP2	-0.258822	0.000583196	0.00768995	0.926812	0.0706304	0.354465	-0.162329	0.0302951	-0.225476	0.00325268	0.0825975	0.281213	0.0694446	0.359713	-0.186906	0.0158377	-0.158402	0.0382293	0.229457	0.00242621	0.0180523	0.813674	-0.408708	6.43555e-08	0.308605	3.96536e-05	0.000705528	0.996822	-0.179675	0.0177004	-0.0838348	0.272124	0.0342894	0.653813	0.114075	0.125545	-0.0841778	0.261314	-0.0327847	0.672357	-0.0737747	0.329634	0.0603463	0.417284	0.175996	0.0177958	-0.172162	0.0225786	0.291411
ATP6V0A1	0.0930144	0.327194	0.627955	9.05455e-13	0.351042	0.000204179	0.129794	0.167831	0.536777	2.00736e-07	0.617676	2.69608e-09	0.355368	0.00146536	0.172514	0.128782	-0.104205	0.320341	0.594716	5.2365e-10	0.155199	0.123324	-0.69576	2.35306e-13	0.26122	0.00302151	-0.215096	0.0207777	-0.240492	0.0166822	0.0970031	0.354738	-0.370856	6.83728e-05	0.247196	0.00511387	0.0699635	0.450701	0.270123	0.0165718	0.139309	0.133877	0.642249	1.308e-13	0.192718	0.0348506	-0.148648	0.102698	0.612336
ATP6V0A2	0.228518	0.0511242	0.0526899	0.66225	0.598871	2.83848e-07	0.333617	0.00399031	0.0362824	0.764703	-0.24417	0.0418569	0.483137	1.94657e-05	0.118348	0.323438	0.23938	0.041936	0.069788	0.567329	0.663518	9.06787e-09	-0.387884	0.00049723	-0.187094	0.111219	0.301563	0.00511167	-0.0283639	0.837711	0.438426	0.000171858	-0.0568268	0.613732	0.0540463	0.63243	-0.0795439	0.448806	-0.259896	0.0365963	0.206847	0.0563556	0.0846921	0.445032	0.440931	4.06287e-05	-0.0862254	0.467688	0.162003
ATP6V0B	0.208226	0.0309482	0.232379	0.0155668	0.218515	0.0259172	-0.0703209	0.472561	0.0998763	0.316405	-0.249974	0.0141825	0.106817	0.300308	-0.087138	0.399166	0.162334	0.09674	-0.0553488	0.58541	0.0664141	0.509945	-0.096015	0.317398	-0.303406	0.00166254	0.0969072	0.319105	-0.0398286	0.697354	-0.143563	0.157791	0.138678	0.143572	0.270848	0.00627656	0.0358128	0.70549	0.0762145	0.456032	0.201845	0.0319315	0.422218	6.227e-06	0.145014	0.12646	0.162826	0.0884463	0.393499
ATP6V0C	-0.0147306	0.884169	0.278904	0.00107821	0.190879	0.0281673	0.100134	0.243303	0.128799	0.149186	0.0677344	0.447522	0.270735	0.00234902	0.163052	0.0707663	0.0631069	0.471187	0.0604087	0.503442	0.250264	0.00395823	-0.185545	0.0313487	0.0173684	0.866425	0.0923612	0.279496	-0.0577708	0.518718	0.139095	0.111388	0.133351	0.11914	0.191717	0.029262	0.178568	0.0392486	0.199036	0.0277455	0.159114	0.0629443	0.382009	7.90966e-06	0.192886	0.0247383	-0.07532	0.393896	0.353187
ATP6V0D1	0.295662	0.000332126	0.450362	3.26098e-08	0.416953	6.8445e-07	0.269478	0.0011173	0.064859	0.464524	0.176423	0.0371071	0.183736	0.032768	-0.00980037	0.924281	-0.0441675	0.597505	0.113004	0.192341	0.200271	0.017282	-0.351292	1.76068e-05	-0.0728183	0.354029	0.0406353	0.621675	0.109835	0.200258	0.0903473	0.300048	-0.0305337	0.727134	0.0150743	0.892258	0.0950265	0.251955	0.0784906	0.371876	-0.0551811	0.513652	0.279196	0.000536922	0.15981	0.048812	-0.2774	0.000815947	0.178276
ATP6V0E1	0.100893	0.19425	0.187457	0.0143781	0.16098	0.0388998	-0.0723025	0.347225	0.240609	0.00222753	0.265343	0.000748164	0.0728904	0.378481	-0.158021	0.0537973	-0.0233392	0.766519	0.100831	0.198069	0.0201618	0.804662	-0.245304	0.00143336	-0.0610438	0.430786	0.031482	0.686913	-0.0609818	0.437431	-0.109954	0.164812	-0.0670865	0.377938	0.0323494	0.685778	0.144133	0.061475	0.196858	0.0143246	0.0249125	0.750055	0.252309	0.00084886	0.125451	0.0981639	-0.0336837	0.660362	0.253803
ATP6V0E2	1.35679	8.67305e-11	1.75574	3.41586e-18	0.649194	0.00615018	0.638452	0.00471587	0.977794	1.35493e-05	1.68475	2.16721e-15	0.276281	0.311225	0.488135	0.0441787	1.1334	7.9148e-08	1.62591	3.53687e-15	0.702835	0.00196059	0.562677	0.00506082	0.347981	0.0495185	0.14315	0.521552	0.0786159	0.759964	0.627099	0.00492224	0.243596	0.17712	0.0291727	0.884314	0.514527	0.0180134	0.0879256	0.795434	1.20933	2.83998e-07	1.89741	5.93145e-18	0.644413	0.0111636	0.111341	0.625219	0.0921206
ATP6V1A	0.172867	0.0469665	0.378827	9.33503e-06	0.350628	6.0681e-05	0.073269	0.40545	0.368971	5.3975e-05	0.558259	7.52665e-10	0.453632	9.0103e-07	0.191799	0.0435996	0.11169	0.219609	0.470934	1.34865e-07	0.39263	1.28312e-05	-0.569264	5.42984e-11	-0.0322463	0.728115	-0.0109536	0.903067	-0.330314	0.000273361	0.155995	0.0878332	-0.149336	0.0839296	0.020626	0.814548	0.0469424	0.59955	0.107945	0.266019	0.0254353	0.761909	0.303136	0.000429105	0.447748	1.40905e-07	-0.358241	4.06486e-05	0.0972233
ATP6V1B2	0.391964	3.12692e-06	0.55987	1.50427e-11	0.280407	0.00111665	-0.166638	0.0513917	0.389407	4.41871e-06	0.32608	0.000141886	0.2559	0.0030407	-0.0192075	0.836969	0.521506	3.89452e-10	0.294938	0.000515358	0.258423	0.00240946	0.229109	0.00549893	-0.109007	0.192221	0.413081	9.14501e-07	-0.0119847	0.883028	-0.067858	0.429615	0.154083	0.0554156	-0.00915859	0.926705	0.0245033	0.784641	0.0219824	0.817032	0.408058	4.89705e-07	0.654871	4.48847e-16	0.252346	0.00200739	0.367119	8.60143e-06	0.502387
ATP6V1C1	0.469036	4.41757e-06	0.398736	9.84127e-05	0.527572	3.39294e-07	0.0920411	0.385847	0.45628	8.69112e-06	0.0395311	0.717995	0.634976	6.20705e-10	0.208834	0.0490592	0.550779	6.90617e-08	0.18859	0.0700607	0.414286	6.53553e-05	-0.00540938	0.958388	-0.309047	0.0023972	0.293651	0.00361935	-0.0286028	0.791802	0.0464946	0.675845	0.0163266	0.87421	0.0708906	0.474849	-0.29887	0.0024468	-0.0781674	0.484698	0.594052	3.12202e-09	0.40941	5.64377e-05	0.516182	2.98068e-07	0.103908	0.299512	-0.0221789
ATP6V1C2	-0.211875	0.00401022	-0.0535266	0.459668	0.0440297	0.558428	-0.248217	0.000711714	-0.117496	0.111995	-0.0526202	0.480217	-0.108766	0.143198	-0.351714	3.1913e-06	-0.181448	0.01237	-0.0316261	0.681593	-0.0768436	0.292193	-0.0544025	0.455722	0.351326	1.37878e-06	0.34245	2.60168e-06	0.171075	0.0204166	-0.31225	2.00306e-05	0.0689213	0.341554	0.153867	0.0320548	0.164796	0.0236904	0.13287	0.0738437	-0.13066	0.0779791	-0.206558	0.00548869	0.0129389	0.857997	-0.217116	0.00345656	-0.0371108
ATP6V1D	-0.127602	0.156886	0.000860906	1	0.0275119	0.78767	-0.088349	0.32372	-0.218981	0.0193006	-0.36081	0.000120384	0.00435631	0.961552	-0.113308	0.236723	-0.0292503	0.745113	-0.419618	5.75001e-06	-0.180254	0.047706	0.0331927	0.715858	-0.202069	0.0290585	-0.00195196	0.992539	0.0899539	0.331725	-0.190661	0.0352174	0.387346	1.32709e-05	0.138795	0.130308	0.0129918	0.905083	0.197597	0.0341947	0.0528269	0.560022	0.0842545	0.346844	-0.0240381	0.796079	0.0834712	0.361452	0.270015
ATP6V1E1	0.379759	2.69314e-06	0.478702	2.51104e-09	0.191392	0.0220106	-0.0321122	0.691243	0.328197	7.02688e-05	0.233594	0.00502526	0.184791	0.0300844	-0.00500415	0.962422	0.327403	5.53346e-05	0.260986	0.00155171	0.0915008	0.274176	0.134517	0.0965293	-0.120261	0.129206	0.122124	0.134188	-0.00149068	0.985194	-0.0475478	0.566998	0.0895189	0.256726	0.117705	0.147277	-0.00298132	0.990286	0.0903089	0.29452	0.355034	7.90771e-06	0.624387	1.96143e-15	0.144904	0.0715091	0.303847	0.000167937	0.384842
ATP6V1F	0.36546	0.000121505	0.622484	2.02976e-11	0.315683	0.00150336	0.194859	0.0441489	0.365633	0.00016916	0.454739	3.07482e-06	0.349737	0.000529293	0.0504464	0.648199	0.20398	0.0326985	0.431216	5.34996e-06	0.254986	0.0084859	0.00168349	0.985699	0.179169	0.045819	0.173536	0.0621965	0.113395	0.271277	0.0412125	0.689191	-0.0455755	0.613231	0.0925606	0.290394	0.0213205	0.79371	0.116072	0.270762	0.0915104	0.327661	0.523221	3.59e-09	0.265487	0.00339933	0.0896882	0.345892	0.471643
ATP6V1G1	0.0725215	0.470203	-0.173433	0.0773598	0.188426	0.057398	-0.126794	0.195853	0.0335207	0.740864	-0.447917	9.91183e-06	0.208885	0.0361384	-0.060495	0.554172	0.0255658	0.805081	-0.302424	0.00313046	0.0181077	0.86433	-0.38243	9.74921e-05	-0.594521	2.40178e-09	-0.0746666	0.453214	-0.219564	0.0281798	-0.0837649	0.391327	-0.131511	0.176766	0.0219403	0.827344	-0.314333	0.00139107	-0.123549	0.227726	-0.113781	0.24717	-0.294164	0.00267992	0.0807527	0.402986	-0.117749	0.237359	-0.182228
ATP6V1G2-DDX39B	-0.0389868	0.578413	-0.0494913	0.497793	-0.0827048	0.270669	0.0507975	0.491863	-0.210784	0.00391633	-0.0503996	0.487944	-0.20109	0.00664917	-0.0256067	0.734271	-0.135094	0.0602209	-0.180128	0.0131923	-0.0941802	0.193928	0.141359	0.0551718	0.0526049	0.462467	0.0487695	0.498943	0.193745	0.00829399	-0.0651914	0.361046	0.0905027	0.205632	-0.114919	0.111369	0.121723	0.0951771	0.014811	0.840581	-0.135767	0.0614095	-0.0889568	0.223661	-0.256924	0.000456867	0.00699482	0.941804	0.010086
ATP6V1H	0.402314	6.65914e-06	0.452907	4.32015e-07	0.377798	5.00905e-05	0.0636239	0.513067	0.38682	5.02704e-05	0.22794	0.0188168	0.256671	0.00990979	0.181908	0.0716505	0.284555	0.00234981	0.160513	0.0996924	0.223497	0.0189289	-0.234425	0.00822978	-0.38297	1.31618e-05	0.018708	0.846535	-0.141166	0.143961	0.168028	0.0841342	-0.0490301	0.575746	-0.0141895	0.875741	0.0200578	0.831544	0.0532338	0.618498	0.20055	0.0257906	0.462074	1.75264e-07	0.239783	0.007472	-0.111483	0.21456	0.125538
ATP8B1	-0.0316539	0.782705	-0.0390247	0.740296	-0.946953	4.42857e-15	0.0513029	0.660383	0.188425	0.10843	0.159878	0.176778	-0.63851	1.49675e-07	0.0369315	0.761382	-0.053946	0.648657	-0.00900093	0.940997	-0.97337	9.89068e-16	0.738874	8.94683e-10	-0.131498	0.261061	-1.17885	6.68746e-23	-0.154148	0.190069	-0.0351764	0.770635	-0.181681	0.115429	-0.108187	0.354344	-0.274164	0.0258553	0.0606921	0.6146	-0.397343	0.000713519	-0.681559	9.16082e-09	-1.01633	2.17112e-17	0.517972	2.2162e-05	-0.681557
ATP8B2	-0.217552	0.00975077	-0.291022	0.000546184	-0.204277	0.0165569	-0.0633784	0.453128	-0.206331	0.0149998	-0.0553137	0.520855	-0.0570313	0.507735	-0.0352989	0.680712	-0.394106	5.27218e-06	0.0172037	0.855666	-0.0780465	0.367462	-0.548112	2.00132e-10	-0.12353	0.142401	-0.372955	9.93328e-06	-0.358282	2.69058e-05	0.0689434	0.425868	-0.469804	3.2497e-08	-0.209506	0.0124065	-0.303038	0.000360635	-0.282018	0.00106674	-0.354747	3.15882e-05	-0.774704	5.89557e-19	0.00177591	0.988991	-0.351076	4.5482e-05	-0.757765
ATP9A	-0.0120886	0.903593	-0.0522275	0.5773	-0.113912	0.224061	-0.369065	6.4421e-05	-0.0599378	0.521038	-0.0127557	0.888343	-0.116816	0.216175	-0.37057	9.07016e-05	-0.0946775	0.31663	0.114934	0.220186	-0.187495	0.0488637	-0.251072	0.00712967	-0.143285	0.119076	-0.0887415	0.346487	-0.270304	0.00383933	-0.18387	0.0524649	-0.271289	0.00287484	-0.108854	0.238822	-0.307222	0.000991816	-0.236538	0.0122485	-0.394019	1.66928e-05	-0.484975	1.63414e-07	0.00271529	0.977421	-0.208109	0.0256423	-0.400895
ATPAF1	0.442041	0.000185281	0.427376	0.000266303	-0.0365229	0.784583	0.0758938	0.571355	-0.00346643	1	0.411801	0.000409877	-0.235557	0.0639553	-0.17537	0.169716	0.0139577	0.9416	0.316669	0.00623427	-0.275449	0.024989	0.328056	0.00759181	0.15222	0.168011	-0.0737803	0.544392	0.277558	0.025392	-0.0770603	0.536896	0.0312737	0.79254	-0.0812851	0.486292	-0.0260381	0.845455	0.013846	0.933108	-0.0904294	0.468075	0.318038	0.00592428	-0.28529	0.0217301	0.0554794	0.698992	-0.0146117
ATPAF2	0.315233	0.115625	0.461551	0.0159425	0.111879	0.635	-0.0904243	0.690339	0.541695	0.0071903	0.401081	0.0612101	-0.0511341	0.849967	0.199992	0.362184	-0.129466	0.5389	0.221255	0.279948	-0.0822171	0.730898	-0.135686	0.573769	0.0117431	1	0.113886	0.579065	0.10566	0.638385	-0.0594429	0.777015	-0.517693	0.00483039	-0.0262381	0.96178	0.122521	0.603279	0.153539	0.53166	0.0796299	0.667138	0.71064	0.000100403	0.168114	0.397767	0.0302664	0.865071	0.45799
ATPIF1	0.02996	0.734231	0.31504	0.000864	0.148623	0.14307	0.203837	0.034315	0.336845	0.000731492	0.286381	0.00406478	0.149261	0.16294	0.0295394	0.801084	-0.0420935	0.648773	0.0772976	0.407548	-0.00104184	1	0.0128063	0.903144	0.250873	0.00762807	-0.00134757	1	0.203522	0.0408575	0.00117534	1	-0.0537212	0.561445	0.116135	0.20187	0.17491	0.061773	0.325197	0.00157025	-0.225011	0.0243782	0.319423	0.000726499	0.160388	0.0944172	-0.333443	0.00111844	0.329651
ATR	0.441858	0.000197123	0.229133	0.0542073	0.323377	0.00791511	0.12717	0.290295	0.137948	0.257601	0.00972966	0.957916	0.193396	0.111273	0.185192	0.132101	0.152917	0.192578	0.0182086	0.867362	0.398675	0.000684041	0.00735459	0.976472	-0.245821	0.0364725	0.449348	9.35246e-05	0.177822	0.150082	0.316923	0.00678161	0.10873	0.347003	0.102238	0.37611	0.299035	0.00962756	0.0937508	0.46156	0.456739	0.000125826	0.401458	0.000839585	0.434621	0.000273314	0.00872096	0.962546	-0.165021
ATRAID	0.223707	0.00877248	0.465685	1.99505e-08	0.186318	0.0343615	0.0884018	0.308767	0.173782	0.0483187	0.790971	4.64643e-21	0.0696699	0.445564	-0.0706688	0.453343	0.0182777	0.847259	0.701787	1.28016e-17	-0.120088	0.171854	-0.103287	0.22598	0.542851	6.31165e-12	-0.143736	0.091273	0.0647559	0.472433	-0.164918	0.0628631	-0.00479021	0.958329	0.0615326	0.430331	-0.0390477	0.656414	0.150707	0.101064	0.0600026	0.487004	0.18594	0.0291798	0.0943161	0.275112	-0.0416415	0.644914	0.0469128
ATRN	-0.272069	0.000545687	-0.128346	0.100295	0.258685	0.00087503	-0.0182562	0.821223	-0.200982	0.011922	-0.227461	0.00473722	0.359686	4.57112e-06	0.0551887	0.498816	-0.236056	0.00283518	-0.0727838	0.369651	0.0675835	0.39306	-0.554661	9.11736e-13	0.139367	0.0762977	0.0259226	0.739545	-0.059917	0.455208	0.0389161	0.638459	-0.0103517	0.897637	0.179402	0.0226265	-0.267385	0.000462801	0.0247218	0.767564	-0.209908	0.00685924	-0.148668	0.0577264	0.288541	0.000144428	-0.451736	6.79335e-09	0.140255
ATRX	-0.254213	0.00386358	0.067489	0.442667	-0.0225692	0.800133	-0.160111	0.0687845	-0.171628	0.0559775	0.128176	0.148601	0.111567	0.212971	-0.0245428	0.793477	0.0178078	0.839898	0.123361	0.161316	0.0982796	0.266642	-0.0711261	0.424948	0.266072	0.00238169	0.146888	0.0942516	-0.111502	0.208567	-0.0893428	0.320569	0.183154	0.0363218	-0.0110993	0.907637	-0.019573	0.829411	-0.00628428	0.948095	0.0548462	0.531814	-0.00466706	0.968547	0.294155	0.000688484	0.0237044	0.792641	0.195834
ATXN1	-1.27739	9.97015e-45	-0.858859	7.73773e-23	-0.924937	3.57745e-24	-0.745215	9.02128e-18	-0.749286	3.07386e-17	-0.139116	0.109053	-0.791764	3.9255e-18	-0.628973	3.33915e-12	-0.937848	1.6285e-23	-0.199034	0.0281948	-1.00652	1.06188e-25	-0.398589	5.16463e-05	0.692656	1.35293e-13	-0.647033	1.56456e-11	-0.385695	9.49027e-06	-0.786536	5.7623e-17	-0.478508	3.36641e-07	-0.349852	6.20346e-05	-0.504679	3.22623e-07	-0.289919	0.00112023	-1.31987	1.06055e-45	-1.13143	1.00372e-34	-0.874013	7.15128e-23	-0.481564	1.78663e-06	0.0592855
ATXN10	-0.297078	8.22571e-05	-0.0162769	0.823461	-0.123033	0.107596	-0.019079	0.794953	-0.494246	2.0681e-10	-0.216442	0.00484721	-0.145417	0.0639007	-0.162585	0.0371815	-0.739447	3.12707e-22	-0.16462	0.0287838	-0.315293	2.94691e-05	-0.444359	1.11959e-08	0.304511	5.2499e-05	-0.124164	0.098236	0.172051	0.0233259	-0.105335	0.161678	-0.0188891	0.809214	0.278136	0.000213748	0.0564355	0.475117	0.226307	0.00315002	-0.365728	1.29403e-06	0.0419222	0.57099	-0.275753	0.000253514	-0.160512	0.0380308	0.421179
ATXN1L	-0.0836234	0.476433	-0.153304	0.192514	0.768596	5.85955e-12	-0.0908916	0.441099	0.0791536	0.491784	-0.0908118	0.453027	0.561189	7.54167e-07	0.136269	0.248706	0.255989	0.0294835	0.139376	0.241276	0.761969	3.7425e-11	-0.817356	1.00266e-13	-0.0817304	0.49937	0.548149	7.25353e-07	-0.304722	0.0108606	0.180927	0.136647	-0.158742	0.152592	-0.10538	0.355646	-0.134793	0.215629	-0.335551	0.00563861	0.143244	0.218975	0.0521007	0.659864	0.876805	1.15465e-15	-0.698882	2.24122e-10	0.062201
ATXN2	0.0267986	0.771343	0.0513844	0.618511	-0.355793	0.000917503	0.0207315	0.846666	0.125302	0.234804	0.0641242	0.554444	-0.0765765	0.509002	0.185571	0.0849482	0.141463	0.174481	0.0505637	0.632516	-0.194403	0.0689147	0.364322	0.00056163	-0.109181	0.276541	-0.348088	0.000733679	-0.132942	0.212573	0.0513407	0.645271	0.0435876	0.668127	0.0138644	0.889389	-0.0904021	0.385511	0.0274233	0.809072	0.243431	0.0177029	0.365287	0.000374359	-0.232393	0.0287148	0.399555	0.000166414	0.138819
ATXN2L	0.116448	0.294552	-0.0703034	0.534736	-0.132004	0.248625	-0.0801245	0.47906	0.0209131	0.85704	-0.38513	0.000624601	-0.149938	0.180734	-0.154299	0.171701	0.393212	0.000382437	-0.152559	0.175246	-0.0906455	0.422865	0.507658	5.1463e-06	-0.286569	0.00998063	-0.0280823	0.804612	-0.0175599	0.88532	-0.162371	0.151668	0.210067	0.0536202	0.0703375	0.541011	-0.102941	0.362713	-0.162231	0.151575	0.541588	8.28682e-07	0.106237	0.343428	-0.180778	0.106651	0.672481	1.54873e-09	-0.0113171
ATXN7	0.269335	0.0119418	0.0305159	0.779495	1.50401	5.54015e-51	-0.0571374	0.640003	0.522667	3.88017e-06	0.29033	0.0139868	1.30333	8.13535e-34	0.222225	0.0724747	0.422478	0.000162687	0.441585	0.000108191	1.23371	3.19839e-32	-1.19388	6.58834e-37	0.0599788	0.612614	1.17861	1.55421e-32	-0.112283	0.377126	0.0553817	0.676057	-0.0523866	0.605564	0.199074	0.0600943	-0.021846	0.823591	0.047803	0.707242	0.672244	4.69736e-10	0.366817	0.00115647	1.61842	2.60545e-60	-0.98102	1.83842e-25	-0.0517284
ATXN7L3	-0.190953	0.0273714	-0.210106	0.0154036	-0.316775	0.000405623	-0.124262	0.152546	0.0344181	0.700091	0.059253	0.499301	-0.135303	0.136616	0.0766322	0.40219	-0.163859	0.0618936	-0.102999	0.230286	-0.23347	0.00876102	0.053154	0.557743	-0.0118158	0.875455	-0.208982	0.0164658	-0.0997668	0.26426	-0.123508	0.167892	-0.0788607	0.355339	-0.0428349	0.584267	0.0212523	0.809948	0.119414	0.190853	-0.097708	0.255086	-0.27377	0.00155415	-0.240687	0.00503804	0.288635	0.00118341	-0.0132523
ATXN7L3B	0.0259415	0.788382	-0.190861	0.0289929	-0.295816	0.00110053	-0.082186	0.345404	0.102511	0.242488	0.00336921	0.972216	-0.162217	0.0805844	0.0505718	0.586215	-0.193741	0.0290731	-0.0293873	0.761747	-0.225466	0.0123043	0.0773173	0.393211	-0.0800957	0.372523	-0.168051	0.0565183	-0.0247653	0.783306	-0.152498	0.0892162	-0.242148	0.00429479	0.0213536	0.811582	-0.00913784	0.921561	0.0541082	0.562316	-0.275984	0.00168423	-0.306998	0.000607931	-0.296912	0.000822433	-0.010674	0.906339	-0.363456
AUH	-0.162044	0.395312	-0.153377	0.424023	-0.233748	0.227258	0.0505187	0.819266	0.0355126	0.857207	0.135593	0.469498	-0.134499	0.519536	0.0542225	0.783782	-0.09496	0.651532	-0.0988481	0.665716	-0.135175	0.516079	0.0902095	0.664488	0.0145667	0.934442	-0.234337	0.21486	-0.0486095	0.831882	-0.14552	0.465185	-0.377906	0.0314256	-0.481855	0.00966759	-0.248033	0.182957	-0.247306	0.210784	-0.625957	0.000811131	-0.556238	0.00297415	-0.198551	0.277606	-0.0845313	0.740035	-0.0865933
AUNIP	0.402989	0.0497832	0.00813258	1	-0.0901917	0.72698	0.112142	0.598121	-0.0834595	0.715008	-0.090479	0.651427	-0.310945	0.159023	-0.14534	0.515199	-0.186737	0.367354	0.157305	0.443514	-0.260491	0.216944	0.171576	0.425625	0.0224452	0.92606	-0.104554	0.634357	0.26807	0.20583	0.217009	0.255798	-0.0755379	0.741785	0.27557	0.147943	0.0782367	0.748042	0.0277454	0.936528	0.164641	0.454853	0.212647	0.310049	-0.235377	0.266743	0.260012	0.250419	-0.185134
AUP1	0.115542	0.207235	-0.284179	0.00236252	0.266317	0.00376962	-0.205955	0.0273531	0.128544	0.167237	-0.455372	2.14256e-06	0.167147	0.0769753	-0.192466	0.0454822	0.186603	0.0425826	-0.176386	0.0608704	0.207581	0.0251694	-0.1052	0.244587	-0.317414	0.0005679	0.388058	2.18142e-05	-0.0254817	0.803282	-0.151805	0.105039	0.0724822	0.419866	0.293412	0.00210698	0.0548552	0.545448	0.0144213	0.885473	0.174495	0.0524107	-0.117781	0.200901	0.205108	0.0228685	0.020916	0.821608	-0.120581
AURKA	1.09972	4.76871e-14	1.21675	4.20602e-17	0.111274	0.554677	0.894802	1.81391e-09	0.542794	1.63347e-05	-0.355388	0.00926122	0.570872	7.38725e-06	1.17783	1.39042e-21	1.02585	4.95432e-19	-1.02195	2.67601e-14	0.441819	0.000224645	2.52564	2.9383e-80	-0.510608	0.000180887	1.15816	3.64709e-21	1.61098	4.5177e-29	0.854497	2.1946e-13	0.894158	4.5505e-16	-0.255517	0.0702735	0.282007	0.0159087	0.411045	0.00167478	1.5768	7.84782e-30	1.14806	1.97637e-15	-0.12397	0.45271	1.49624	5.17836e-26	0.0792003
AURKAIP1	-0.107923	0.311461	0.0173087	0.871334	0.0754875	0.467518	0.0646269	0.52265	-0.199289	0.0579643	-0.0848601	0.412168	-0.041005	0.701478	0.176879	0.0910443	-0.247614	0.0136131	-0.188033	0.0623288	-0.0245254	0.805602	-0.128294	0.214673	0.114696	0.278714	0.105659	0.28914	0.194804	0.057371	-0.0683512	0.528685	0.118337	0.239007	0.0634801	0.551835	0.183135	0.067636	0.166644	0.119865	-0.153536	0.141924	0.173928	0.0925178	0.0306978	0.785052	-0.245404	0.0207496	0.265466
AURKB	2.42806	1.06144e-26	2.19342	1.44079e-20	1.50371	4.94452e-08	1.45717	2.49987e-08	0.317324	0.0250292	-1.02082	8.15272e-10	0.63378	4.26036e-06	0.656187	2.29797e-06	1.16315	8.2009e-19	-1.66444	9.36526e-19	0.93215	6.80999e-12	2.39104	3.90167e-53	-1.36038	3.67545e-13	2.2076	8.65602e-48	2.73153	8.86831e-34	0.489955	0.000675997	0.693111	3.52054e-09	-0.796612	8.23398e-05	0.145594	0.246296	-0.152736	0.352549	2.91275	1.61892e-50	1.72024	1.27899e-13	0.841376	0.00162103	1.65962	2.01354e-22	-0.456095
AVEN	-0.310932	0.0141357	-0.507834	0.00011725	-0.085795	0.538958	-0.13068	0.315595	-0.216639	0.0994775	-0.423792	0.00203108	0.0562226	0.725255	-0.0133948	0.933041	-0.587186	7.55569e-06	-0.617299	3.79578e-06	-0.295482	0.0233974	-0.394579	0.00353557	-0.199602	0.150941	-0.0580139	0.670682	0.106797	0.420105	-0.155652	0.238904	-0.19259	0.152473	-0.0155464	0.90505	-0.173745	0.194023	0.177955	0.18996	-0.6823	2.20637e-07	-0.150804	0.227893	-0.33491	0.00777134	-0.469344	0.000714087	0.287247
AVL9	0.0392932	0.745096	0.168208	0.141254	-0.327706	0.007501	0.160921	0.16409	0.020658	0.886107	0.157325	0.182789	-0.0734549	0.565167	0.0434605	0.723911	0.204106	0.0715437	0.246705	0.0275035	-0.205953	0.0846533	0.577376	9.52563e-07	0.252972	0.0231968	-0.321333	0.00498982	0.0455494	0.723125	0.0676385	0.567309	0.241027	0.0284101	0.146952	0.174578	-0.0749313	0.523874	0.0575636	0.659196	0.345187	0.00239167	0.34981	0.00206927	-0.0797317	0.497675	0.649357	4.78479e-08	0.286992
AVPI1	0.601778	0.000697631	0.55797	0.00182221	1.74836	7.97537e-24	-0.0230171	0.927534	0.669099	0.00014983	-0.121244	0.522293	1.39005	1.36869e-15	-0.41658	0.029311	1.14547	2.27139e-11	0.272664	0.124619	1.61963	2.08525e-21	-0.385489	0.0158591	-0.111607	0.527206	1.86022	7.56853e-28	0.217476	0.249445	-0.402147	0.0296044	0.515581	0.00144573	0.433122	0.0142438	0.268727	0.0881086	0.0391801	0.866203	1.16797	3.2291e-12	0.243814	0.16024	1.53577	3.0354e-20	-0.215392	0.179393	0.00713447
AXIN1	0.0877276	0.479695	-0.101397	0.430658	0.489208	5.48839e-05	0.10353	0.394078	0.0494615	0.719925	-0.189263	0.131624	0.403809	0.000873454	0.0380156	0.800889	0.155293	0.203439	-0.46752	0.000498272	0.25584	0.0369198	-0.254233	0.028029	-0.475572	0.000224906	0.232036	0.0456246	0.079706	0.533132	-0.00908075	0.935849	0.0612153	0.600518	-0.322905	0.0152003	-0.192604	0.0917685	-0.0446147	0.747756	0.522321	9.51044e-06	0.130102	0.303532	0.660849	1.10667e-08	0.0300674	0.822116	0.039365
AXL	-0.20159	0.00346931	-0.448754	9.36995e-11	-0.0366028	0.602164	-0.105617	0.125109	0.0573187	0.402916	-0.471247	9.92543e-12	-0.0330973	0.629591	-0.109685	0.112127	0.133191	0.0510021	-0.631907	1.20863e-19	-0.000392389	0.997638	0.318646	3.44405e-06	-0.281467	5.49938e-05	0.254078	0.000205735	0.148853	0.0308	-0.141341	0.0406043	0.0425944	0.530135	-0.193939	0.00550955	-0.000572563	0.997475	-0.0332774	0.630723	-0.162446	0.0189256	-0.629348	2.75214e-19	-0.108542	0.116067	-0.193135	0.00544595	-0.495052
AZI2	0.235192	0.00935634	0.336646	0.000139896	0.437245	1.49913e-06	-0.119218	0.203089	0.202721	0.0248575	0.249543	0.00659052	0.308217	0.000783707	-0.108182	0.258439	0.145923	0.105062	0.620006	1.00582e-12	0.133589	0.145281	-0.210601	0.0157916	0.465562	2.05928e-08	0.333547	0.000198268	0.0807313	0.390216	-0.280862	0.00303783	-0.051395	0.540101	0.375878	5.04301e-06	-0.169229	0.0525679	0.00540546	0.970116	0.211281	0.0137737	0.30436	0.000408659	0.190045	0.0279645	-0.00690793	0.964716	0.28824
AZIN1	-0.183186	0.0243428	-0.300006	0.000221534	-0.386333	3.03068e-06	0.0445357	0.5886	-0.141363	0.0862403	-0.336523	4.89664e-05	-0.169452	0.0436682	0.0479154	0.565318	-0.173709	0.0333748	-0.46781	1.95504e-08	-0.414331	5.61346e-07	0.17241	0.0371069	-0.324847	8.61979e-05	-0.499089	9.14387e-10	-0.0402175	0.619184	-0.0443884	0.590198	0.0329184	0.687006	-0.0660258	0.445582	-0.179616	0.0296518	0.0652622	0.434626	0.00281339	0.972909	-0.127493	0.124443	-0.22035	0.00769551	0.177395	0.0330185	-0.156062
B2M	1.04334	6.9529e-51	1.12801	4.70215e-59	0.580145	6.09395e-17	-0.180334	0.00925049	1.35082	9.72079e-83	1.35117	9.88801e-83	0.571815	2.09625e-16	-0.237054	0.00070184	1.31415	2.12079e-78	1.36014	1.30769e-83	0.510206	2.38761e-13	0.365956	1.04542e-07	-0.0512379	0.455305	0.322494	3.22479e-06	-0.368045	1.2782e-07	-0.150238	0.0315491	-0.209822	0.0021744	-0.164172	0.0165506	-0.234757	0.000677727	-0.173147	0.0133365	1.15663	6.03576e-62	0.874101	2.28613e-36	0.630851	8.28664e-20	0.500592	3.69642e-13	-0.245128
B3GALNT1	1.90251	5.37521e-28	0.998595	1.06341e-07	2.36669	6.90852e-44	0.675054	0.000641214	1.49852	2.2981e-17	1.11855	1.41704e-09	1.63927	3.97746e-20	0.365165	0.0834695	1.60867	3.06968e-22	0.404716	0.0367573	1.62701	3.9647e-22	-0.435904	0.00135262	-1.17534	6.87301e-14	1.27457	1.97538e-16	0.322351	0.14982	0.212913	0.293553	0.249055	0.0736291	-0.574997	0.000607847	0.126525	0.371435	0.138854	0.572334	1.93096	5.22557e-29	0.411258	0.0478942	2.23727	1.42989e-40	-0.518691	0.000182665	-1.57387
B3GALNT2	0.119998	0.180779	0.0860389	0.336122	0.236989	0.00960075	0.0285531	0.766682	-0.303814	0.000631572	-0.108022	0.210425	-0.0406657	0.649377	-0.164733	0.0724931	-0.138751	0.127247	0.134306	0.128287	0.101821	0.250703	-0.251297	0.00485169	0.138764	0.0993917	0.197725	0.0225035	0.124447	0.184526	-0.102113	0.280028	-0.0255796	0.784608	0.0516906	0.50818	-0.0481519	0.600216	-0.190631	0.0367329	0.0458666	0.603858	-0.156329	0.0855263	0.101134	0.23055	-0.049801	0.572556	-0.134998
B3GALT6	-0.740952	3.97075e-07	-0.271958	0.0536445	-0.360792	0.0121904	0.163873	0.232064	-0.61773	1.70947e-05	-0.222388	0.118562	-0.518974	0.000463507	0.0569894	0.695105	-0.663021	2.04724e-06	-0.57528	3.88523e-05	-0.356675	0.0100504	-0.0992672	0.516719	0.368593	0.0157097	-0.317626	0.0196005	0.20293	0.14511	-0.265318	0.0537305	0.180256	0.206078	-0.127383	0.369612	0.387849	0.00798346	0.225507	0.111111	-0.384116	0.00503671	-0.339559	0.0141929	-0.461274	0.000892906	0.110995	0.458645	0.535689
B3GAT3	0.328294	0.00291023	0.680545	2.63544e-10	0.0717944	0.565667	0.0230549	0.855834	0.346295	0.00461895	0.525861	1.29062e-05	-0.0578169	0.636779	0.0480969	0.741215	0.240827	0.0363627	0.642302	1.00687e-08	-0.00196903	1	0.0950528	0.408637	0.240055	0.025332	-0.099002	0.399476	-0.0739728	0.541077	-0.02304	0.875905	0.196563	0.0680151	0.418474	9.21072e-05	0.357872	0.0023698	0.301991	0.0163142	0.180454	0.104702	0.652279	2.68343e-09	0.161116	0.160036	0.0352126	0.735813	0.250551
B3GLCT	-0.3385	0.012569	-0.442616	0.00107804	-0.135168	0.329514	-0.0131401	0.937056	-0.113996	0.420243	-0.591153	8.39654e-05	-0.0698598	0.688624	-0.0105907	0.957101	-0.386262	0.00778149	-0.669504	1.10598e-05	-0.150329	0.300116	-0.618983	1.42623e-05	-0.698967	2.03524e-06	-0.505112	0.000200445	-0.36788	0.00784037	-0.126138	0.405579	-0.310846	0.0287492	-0.116921	0.482006	-0.11902	0.384835	-0.038546	0.802864	-0.60054	1.76564e-05	-0.56148	6.52574e-05	-0.155878	0.251534	-0.55345	0.000122533	-0.311112
B3GNT2	-0.0035361	1	-0.139251	0.38835	1.42866	1.54658e-22	-0.28123	0.0824185	0.0807465	0.658021	-0.0592826	0.72194	1.32225	3.65375e-18	-0.0576223	0.752383	0.266932	0.0976773	0.0156722	0.927947	1.44503	7.28189e-22	-1.37741	5.45341e-22	-0.196415	0.228547	1.51073	6.03521e-25	-0.2156	0.198254	-0.0649551	0.671824	0.113475	0.452622	0.00223662	0.978057	0.050024	0.734242	-0.0727088	0.697257	0.171386	0.271918	-0.0190073	0.939975	1.20396	4.81864e-17	-1.18974	9.69752e-17	0.0520933
B3GNT9	-0.0550232	0.690078	-0.199869	0.137144	-0.240286	0.0786592	0.0685795	0.608801	0.17615	0.200402	-0.00786917	0.961667	-0.298749	0.0336118	0.116006	0.410197	-0.133885	0.332857	0.0510283	0.738718	-0.0957203	0.497037	-0.225744	0.102839	-0.226103	0.0893701	-0.496461	0.000213314	-0.332144	0.0157114	0.063634	0.64859	-0.379393	0.00462301	-0.0104453	0.932816	0.133694	0.348124	-0.0693399	0.634643	-0.372676	0.0057679	-0.583169	2.10331e-05	-0.383091	0.00456374	-0.181329	0.194485	-0.577103
B4GALT1	-0.588089	7.55282e-11	-0.704614	6.77504e-15	-0.115228	0.201311	-0.167172	0.0616308	-0.570608	2.91282e-10	-0.862609	4.81611e-21	-0.202432	0.025526	-0.208729	0.0210985	-0.417949	3.69187e-06	-0.486248	9.48277e-08	-0.0798623	0.376631	-0.40047	9.53756e-06	0.00408809	0.963882	-0.0104406	0.910101	-0.0977487	0.278197	-0.216258	0.0162328	0.0807066	0.372677	0.304409	0.00094122	0.0506181	0.579397	-0.0719523	0.427422	0.0278553	0.75672	-0.586115	7.99742e-11	-0.131314	0.141067	0.234447	0.0090131	0.093338
B4GALT2	-0.710034	6.08368e-12	-0.432524	1.44262e-05	0.0689224	0.490507	0.124699	0.196999	-0.697192	3.78575e-12	-0.234155	0.0176336	-0.205668	0.0382622	-0.0887613	0.373811	-0.871322	5.10187e-18	-0.58633	4.36159e-09	-0.154024	0.113563	-0.754567	1.21748e-13	0.309372	0.00411587	-0.0930484	0.33262	0.185673	0.0583275	-0.115123	0.246613	-0.144054	0.167046	-0.322105	0.00113809	0.0817279	0.406879	0.0300795	0.76942	-0.801482	8.44159e-15	-0.630566	6.8664e-10	-0.0232093	0.819804	-0.877993	5.14219e-17	0.07185
B4GALT3	0.115289	0.352963	0.213797	0.0935778	-0.0140235	0.955794	-0.120293	0.38125	0.104523	0.476492	0.00893088	1	0.192518	0.188613	0.20916	0.145725	0.178659	0.181863	0.36791	0.00547981	0.095626	0.491875	0.078992	0.576806	0.138949	0.28089	0.102234	0.448877	-0.113683	0.43256	-0.0750993	0.591273	0.203689	0.111658	0.488545	0.000130812	0.0326327	0.815068	0.129519	0.393229	0.444585	0.000510513	0.642234	3.71147e-07	0.161823	0.212594	0.353201	0.00720636	0.421565
B4GALT4	0.146213	0.113919	-0.145395	0.129341	0.436293	2.12885e-06	0.171719	0.0596595	0.0464714	0.626884	-0.408343	3.09503e-05	0.365919	7.01349e-05	0.162991	0.0832856	-0.0367445	0.686782	-0.5098	1.9462e-07	0.261477	0.00387651	-0.325965	0.000237071	-0.508947	8.7033e-08	0.236855	0.00614095	0.147082	0.118832	0.0772736	0.397176	-0.0557316	0.526581	-0.0739774	0.461734	-0.0769625	0.386493	0.0274851	0.793778	0.0343121	0.739982	-0.155875	0.107667	0.393071	1.43308e-05	-0.474125	2.50384e-07	-0.374231
B4GALT5	1.04478	4.57805e-27	1.03541	1.03221e-26	2.0161	1.4435e-99	0.176693	0.0818159	1.05085	1.45078e-28	0.634536	7.55553e-11	1.87256	1.04774e-87	0.172766	0.0930571	1.28653	6.88924e-40	0.985783	4.74351e-23	2.02535	3.28494e-99	-0.79778	1.80345e-20	-0.127149	0.163485	1.78052	1.00795e-87	-0.0681734	0.538088	0.21356	0.0402651	-0.0789205	0.363061	0.0366621	0.708595	-0.161816	0.0543849	-0.314576	0.0030942	1.33532	7.77049e-45	0.843468	5.14287e-18	2.1218	6.93766e-115	-0.663893	1.38108e-14	-0.184384
B4GALT7	-0.0979901	0.435127	0.198281	0.0882165	0.236102	0.055484	0.132676	0.264672	0.00614467	0.971083	0.585078	6.14978e-06	0.3076	0.0281153	0.176428	0.21289	-0.265549	0.0397088	0.290331	0.0197964	0.0670333	0.607476	-0.541894	1.20082e-05	0.348112	0.0031029	-0.105872	0.376277	-0.0402276	0.791625	-0.0107838	1	0.032462	0.822948	0.00939633	0.978675	0.0635568	0.599297	0.304104	0.0300227	-0.158163	0.226989	0.267637	0.0315311	0.17827	0.162778	-0.481384	0.000164813	0.278499
B4GAT1	0.501259	7.92887e-05	0.538252	1.89829e-05	0.216864	0.113199	-0.133369	0.347437	0.196947	0.140354	0.665017	1.53191e-07	-0.0800706	0.531	0.00750104	0.976295	0.0945716	0.499509	0.985299	4.49658e-15	0.234579	0.0882691	-0.178146	0.182382	0.42825	0.000187855	0.312127	0.017982	-0.0558347	0.692526	0.177408	0.200838	-0.260604	0.0345057	0.162097	0.148618	0.156459	0.216821	-0.158185	0.282891	0.207192	0.104233	0.326404	0.00924654	0.21636	0.0862765	0.132615	0.323006	-0.0325365
B9D1	0.292512	0.0288625	0.426166	0.000833604	-0.343403	0.0224421	0.266031	0.0450672	0.300023	0.0258554	0.703123	4.82796e-08	-0.0396391	0.831354	0.0595301	0.702851	0.0777932	0.579722	0.470703	0.000307262	-0.216876	0.13175	0.480958	0.000769258	0.237953	0.0529648	-0.423211	0.00129758	0.0597188	0.717128	0.235669	0.0849711	-0.120175	0.318612	-0.130355	0.232614	-0.0751744	0.598257	0.102052	0.493921	-0.237391	0.0825301	0.155001	0.224649	-0.302743	0.0249706	0.298144	0.0445934	0.05461
BAALC	-3.80298	1.58879e-43	-2.58786	7.25437e-29	-0.899707	7.94755e-06	-0.696638	0.000259973	-3.63788	6.16211e-45	-1.71595	3.9664e-16	-0.85677	1.55136e-05	-0.825362	3.17269e-05	-3.58508	9.01075e-31	-1.79963	6.78023e-13	-0.642093	0.0034898	-3.39723	3.13792e-26	1.29093	0.000877048	-0.657814	0.00242524	-0.712144	0.000300878	-0.740911	0.000845937	-0.779988	0.0952646	-0.915698	0.00061731	-0.616949	0.00435258	-0.831506	3.07639e-05	-3.25926	1.45637e-23	-2.68138	1.41921e-18	-0.251773	0.266744	-3.357	9.91444e-25	0.121674
BABAM1	-0.0205063	0.859838	0.282305	0.000959744	0.261298	0.00346686	0.177512	0.0404322	-0.1571	0.0809854	0.140971	0.1185	-0.102397	0.27929	-0.0106485	0.943941	-0.0412195	0.64879	0.152842	0.089938	0.193166	0.0290575	-0.23274	0.00718028	0.243142	0.00532138	0.0854473	0.3156	0.0697843	0.457197	0.105866	0.219431	0.0813792	0.345098	-0.0226336	0.786428	0.261065	0.00278464	-0.0345034	0.736432	-0.216552	0.0124964	0.249791	0.00306274	0.0980612	0.257842	-0.346172	0.000104266	0.401977
BACE1	-0.54771	4.8825e-12	-0.520105	4.81064e-11	0.0548634	0.4846	-0.0355738	0.656804	-0.452636	2.00208e-08	-0.331638	4.03731e-05	0.0127038	0.878531	-0.0681025	0.400423	-0.461298	1.1185e-08	-0.409099	4.84203e-07	0.00427025	0.965159	-0.786069	7.09998e-23	-0.131301	0.10704	-0.230065	0.00325741	-0.269906	0.000707118	0.0326647	0.689668	-0.0677334	0.405756	-0.136533	0.092284	-0.0675036	0.394246	-0.0590689	0.469458	-0.60858	3.32441e-14	-0.969409	3.77609e-32	0.0518909	0.509095	-0.802971	1.9939e-23	-0.561237
BACE2	-0.483097	1.80404e-06	0.14845	0.120298	0.218336	0.0252138	0.0635016	0.512846	-0.234098	0.0238195	0.249098	0.0122832	0.210436	0.0375835	-0.0817495	0.436376	-0.210308	0.040396	0.33	0.000975288	0.267163	0.0070807	-0.625952	2.28383e-10	0.615805	6.19924e-10	0.00636338	0.955846	-0.197298	0.0515445	-0.0326589	0.770902	-0.0587209	0.543605	-0.00160388	0.995226	-0.0257837	0.802017	-0.0825042	0.436206	-0.506534	1.54254e-07	-0.501792	2.37885e-07	-0.0304747	0.751704	-0.44475	6.95851e-06	0.261416
BACH1	-0.568796	6.25658e-10	-0.800659	9.31486e-18	-0.315094	0.000735395	-0.11535	0.199797	-0.141225	0.130581	-0.320263	0.000684466	0.107927	0.24704	-0.095853	0.315641	-0.0780234	0.399385	-0.428291	5.51953e-06	-0.149203	0.109218	0.148944	0.111838	0.0523667	0.569496	-0.121988	0.18264	-0.0881303	0.33396	-0.176065	0.056134	0.155446	0.0850422	-0.0157895	0.8893	-0.164893	0.0717289	0.0922382	0.333021	-0.261058	0.0040692	-0.771253	2.15218e-16	-0.225547	0.0129856	0.0819494	0.394939	-0.174553
BAD	0.164371	0.306998	0.189949	0.243097	0.292212	0.0780207	0.064034	0.70929	0.0279438	0.882067	0.166651	0.303731	0.105359	0.528544	-0.131128	0.437961	-0.23168	0.155445	0.220679	0.174671	0.0108753	0.955975	-0.344023	0.0334058	0.236206	0.143394	0.12673	0.430342	0.179875	0.281167	-0.06811	0.697686	-0.18786	0.240313	0.125811	0.434533	-0.0227123	0.903372	0.0717705	0.676347	-0.0822252	0.618057	0.171946	0.285153	0.0724275	0.65946	-0.269081	0.101182	0.112939
BAG1	0.363047	0.0148638	0.187805	0.213321	1.5547	2.85208e-28	0.103723	0.501809	0.339788	0.0165968	0.000813834	1	1.06426	1.87156e-14	0.210141	0.154421	0.447383	0.00196626	0.0167474	0.94368	1.27901	4.14106e-20	-0.950242	6.54711e-13	-0.189153	0.191457	1.3325	1.27623e-22	0.157137	0.314414	0.151555	0.339329	-0.102103	0.449761	-0.193761	0.175241	0.00504666	0.975808	-0.209667	0.170641	0.71399	2.42766e-07	0.0382412	0.801934	1.32348	8.21719e-23	-0.56206	1.71713e-05	-0.0460882
BAG2	-0.20109	0.0588588	-0.0461492	0.666388	-1.01402	2.50952e-18	-0.220364	0.0398676	0.103564	0.347219	0.348594	0.00146033	-0.804626	1.11212e-11	-0.359154	0.00187483	-0.335342	0.00263219	0.108718	0.331556	-0.708021	8.48903e-10	0.430495	0.00026695	0.0615967	0.568398	-0.735897	8.2733e-11	-0.248207	0.0235152	-0.156032	0.165574	-0.422759	8.80345e-05	-0.223718	0.0360097	0.112786	0.373231	0.0161614	0.896412	-0.395234	0.000377231	-0.287104	0.009869	-1.03427	8.49848e-19	0.391445	0.0011736	-0.313379
BAG3	-0.180762	0.0703891	-0.200688	0.0421548	-0.621654	1.78704e-09	0.0711029	0.453523	-0.190375	0.0540692	-0.301519	0.00258345	-0.395753	0.00010025	-0.060453	0.551228	-0.430325	1.15895e-05	-0.360338	0.000262206	-0.569307	1.17826e-08	0.297092	0.00413644	-0.0738339	0.44702	-0.534675	5.32583e-08	0.105746	0.27579	-0.0819726	0.404335	-0.0994522	0.31511	0.0816805	0.418381	-0.0330504	0.754429	0.140496	0.162283	-0.445911	7.0505e-06	-0.131752	0.181579	-0.588871	3.72254e-09	0.179215	0.0913754	0.0524685
BAG4	-0.0826172	0.583362	-0.0320653	0.845858	-0.372138	0.0194339	0.0757145	0.637982	-0.111515	0.474576	-0.042178	0.785806	-0.165375	0.305587	0.0484008	0.761622	-0.105067	0.506378	-0.0330005	0.870061	-0.131736	0.413434	0.211206	0.188583	-0.00627155	1	-0.263347	0.0854486	-0.0558836	0.717302	0.0886888	0.571376	-0.0011751	1	0.00155306	0.960238	0.0260207	0.882406	-0.00762332	0.968418	-0.24296	0.121009	-0.275886	0.0812615	-0.289677	0.0636973	0.0854812	0.609034	-0.236989
BAG5	0.133519	0.243754	0.125068	0.288474	-0.0985069	0.440009	0.123633	0.297048	-0.201708	0.0857406	-0.305876	0.0098191	-0.280655	0.0200155	0.0191905	0.890889	0.0783048	0.496094	-0.125746	0.286322	-0.24793	0.0367049	0.471914	6.41925e-05	0.0358314	0.798596	-0.0764712	0.527563	0.295087	0.0142101	0.0229884	0.857887	0.287364	0.00969125	0.187471	0.104224	0.0400678	0.762653	0.0073345	0.983917	0.243163	0.0297407	0.1494	0.187847	-0.181837	0.119209	0.536328	5.97383e-06	0.210556
BAG6	-0.145218	0.0943601	0.134562	0.11595	0.166013	0.0550678	-0.03117	0.724873	0.0322487	0.719317	0.068934	0.424293	0.172785	0.0481353	0.0438933	0.621359	0.00855419	0.926488	0.206197	0.0177381	0.137886	0.11291	-0.225862	0.00867001	0.283015	0.00101001	0.100656	0.241766	-0.0684014	0.438391	0.0715742	0.410752	-0.0638606	0.458473	0.0970993	0.265215	-0.0750653	0.384664	-0.0401646	0.651726	0.132958	0.122513	0.426751	6.04449e-07	0.270377	0.00161207	-0.117282	0.176004	0.487742
BAHD1	-0.10611	0.374673	-0.269257	0.0221187	-0.642677	3.91504e-07	0.00618703	0.965893	-0.028349	0.843483	-0.143106	0.250491	-0.204647	0.109231	-0.0397532	0.745717	-0.294707	0.0131451	-0.203958	0.0887744	-0.350284	0.00371279	0.333445	0.00948406	-0.112424	0.346371	-0.371059	0.00159328	-0.0145654	0.94382	-0.0803165	0.517729	-0.0863052	0.451089	0.119207	0.321431	0.0344237	0.791832	0.180041	0.149865	-0.321887	0.00742016	0.1051	0.374176	-0.373097	0.00210387	0.195941	0.148478	0.0863278
BAIAP2	0.39018	0.0104741	-0.100609	0.560115	-0.602911	0.000442049	0.171847	0.26926	-0.0975332	0.523865	-0.564652	0.000522303	-0.597489	0.000254069	-0.185625	0.258164	-0.174075	0.272063	-0.536345	0.000777039	-0.26648	0.0919936	0.649933	9.55747e-05	-0.70553	4.90669e-06	-0.217304	0.165214	0.221025	0.160528	0.0984575	0.530059	-0.131872	0.393153	-0.0270196	0.84231	0.275732	0.0908039	-0.0553125	0.740868	-0.0298439	0.888011	-0.51487	0.00158618	-0.568957	0.000450858	0.692955	3.96801e-05	-0.785183
BAIAP2L1	0.340735	0.00787063	0.211486	0.0956994	-0.680203	5.52027e-06	-0.139682	0.318484	-0.00372957	1	0.0270744	0.823697	-0.702087	4.76697e-06	-0.119797	0.42198	-0.0647293	0.655566	0.249882	0.0719281	-0.383722	0.00933491	0.499893	0.000687068	-0.20649	0.103311	-0.35973	0.0112254	-0.115639	0.434314	0.00305093	1	-0.111727	0.411837	0.172109	0.215717	0.267709	0.0965626	-0.050708	0.752326	-0.0518204	0.717099	0.0599637	0.675322	-0.743762	2.72599e-07	0.599232	5.54855e-05	-0.309945
BAK1	-0.0371522	0.813651	-0.185215	0.182059	0.427916	0.00186403	0.0368629	0.819042	0.314584	0.0314573	-0.00509954	1	0.260281	0.0884514	0.198538	0.195419	-0.405068	0.00446829	-0.3235	0.0244568	0.320211	0.0186406	-0.794738	7.32456e-09	-0.248103	0.0778296	0.321634	0.0152128	0.0382641	0.801789	-0.0260187	0.866368	-0.368158	0.00791672	0.0331149	0.852417	0.411446	0.00185875	0.351483	0.0193592	0.199422	0.151227	-0.316746	0.0309921	0.458542	0.000662106	-0.346887	0.0113684	-0.397982
BAMBI	-1.17997	7.51646e-11	-1.70417	1.57648e-19	1.28057	3.64866e-17	-0.991945	1.5881e-08	-1.04945	3.67416e-08	-1.4714	5.63458e-13	1.46053	9.7266e-20	-0.983971	6.6462e-07	-0.832834	0.000444292	-1.07157	1.7666e-05	2.36379	5.82226e-40	-3.55763	4.40773e-81	-1.3362	1.20941e-08	1.91173	1.56187e-31	-1.44402	4.33747e-14	-0.41791	0.0664541	-0.893433	8.09434e-05	-0.710121	0.0042894	-0.20644	0.148765	-1.10944	3.8156e-08	-1.59883	2.39572e-17	-1.2193	1.96571e-11	1.29946	1.82324e-18	-2.85306	2.57316e-58	-0.0132287
BANF1	-0.0185955	0.863717	0.0673464	0.527273	-0.0849518	0.430346	-0.0662273	0.525076	-0.0498612	0.641257	-0.0186959	0.868373	-0.138889	0.184074	0.0181929	0.868171	0.0313061	0.770708	-0.168434	0.104911	0.0215759	0.847669	0.277995	0.00782438	0.0118945	0.929975	0.249542	0.0151383	0.161733	0.125926	-0.0403845	0.70216	0.0783152	0.441159	-0.152597	0.135878	0.157614	0.123197	-0.00285417	0.99418	-0.0292744	0.778696	0.0886208	0.40664	-0.133647	0.202514	0.033316	0.769507	0.0848538
BANP	0.174799	0.434791	0.168057	0.470159	0.351787	0.118021	0.074791	0.76249	0.258591	0.264208	-0.0709956	0.81533	0.465525	0.0446982	0.311544	0.188591	0.369381	0.0925207	-0.0152514	0.951591	0.0300141	0.905164	0.0313433	0.906401	-0.176262	0.427627	-0.0309801	0.915818	0.0137923	0.975264	0.0730088	0.750826	0.261849	0.224754	0.20679	0.395299	-0.284542	0.204216	0.150991	0.534934	0.802546	0.000312005	0.817793	0.000243615	0.560011	0.0134726	0.0899729	0.693415	0.28229
BAP1	0.00507899	0.966842	0.0740488	0.378704	0.312686	0.000217077	0.111178	0.183728	0.145896	0.0904696	0.0321497	0.699712	0.231943	0.00749696	0.10297	0.247172	0.272332	0.00140599	0.184267	0.0354765	0.265582	0.00211185	-0.203989	0.0133708	0.0155619	0.859235	-0.0092221	0.91947	-0.163626	0.0638397	0.207678	0.0159744	-0.000321549	1	0.0253632	0.80195	-0.0931203	0.265327	-0.126752	0.160131	0.221605	0.00796425	0.126804	0.134273	0.264734	0.00132519	-0.0659185	0.420578	0.146895
BARD1	1.62084	6.32002e-11	1.12923	1.00778e-05	1.80019	6.1126e-13	1.3138	1.88848e-07	0.31744	0.151397	-0.848196	0.000245003	0.583986	0.00706194	0.332164	0.134873	0.344394	0.106283	-1.56353	8.91111e-11	0.674667	0.00134494	0.334697	0.115068	-1.39374	5.92674e-09	1.15183	5.49415e-08	1.79054	8.61045e-13	0.303466	0.153314	0.207843	0.311878	-0.534613	0.0362737	0.271528	0.18857	0.180843	0.412969	1.34486	1.30622e-08	0.354728	0.179822	1.38603	4.85588e-09	-0.143192	0.516565	-0.953591
BASP1	0.109464	0.298417	0.166829	0.11065	-0.224078	0.0374222	0.120395	0.250931	0.365342	0.00046199	0.11657	0.271571	-0.298492	0.00547468	0.0653857	0.542638	0.193176	0.0645051	0.0432298	0.697242	-0.402795	0.000158178	0.532089	4.51374e-07	0.048598	0.650644	-0.408366	0.000108608	0.11483	0.277045	0.0017261	0.999566	-0.16311	0.110202	-0.0642822	0.533041	-0.0952432	0.375188	0.00905854	0.93549	0.214421	0.0387384	0.099741	0.341998	-0.43171	4.3259e-05	0.59622	1.75058e-08	0.148002
BATF2	2.63208	2.79801e-18	0.738456	0.0425238	6.34443	1.03259e-133	-0.308948	0.611016	4.33782	3.05309e-41	2.27665	3.19168e-08	6.37658	5.68739e-106	0.120852	0.861787	3.45011	3.63521e-27	2.10207	1.94646e-08	6.356	4.09386e-118	-3.37488	3.16021e-68	-1.00793	4.13506e-05	6.18787	2.8063e-125	-0.478489	0.402258	-0.114317	0.878344	-0.59306	0.00263672	0.120463	0.673518	0.272824	0.105942	0.294138	0.732212	4.03973	3.43975e-43	0.982028	0.0258772	6.67017	2.09977e-138	-2.75164	2.85917e-49	-2.09515
BATF3	0.795589	0.0726893	1.24996	0.00465755	3.12113	1.80444e-20	0.376292	0.549937	0.611561	0.300914	1.31357	0.00321552	2.73795	1.41015e-13	0.0356664	1	1.18128	0.00162248	0.948062	0.0184309	2.1742	2.36529e-11	-1.39484	3.49047e-08	0.700595	0.0521437	2.34675	1.14084e-13	0.546551	0.274733	-0.0222697	1	1.15143	0.000755776	0.215059	0.575208	0.0153343	0.956269	0.57921	0.328175	1.5887	0.000291058	0.907831	0.0785347	3.28145	1.29251e-22	-1.69046	4.97643e-10	-0.0434875
BAX	0.00759361	0.959303	0.498228	2.78963e-05	-0.376823	0.00247564	-0.205945	0.0896428	0.351934	0.00371602	0.660805	4.02961e-08	-0.467298	0.000187364	-0.157125	0.212692	0.406214	0.000663734	0.651153	4.68327e-08	-0.450384	0.000272343	0.799119	4.83434e-11	0.659645	2.23504e-08	-0.228376	0.0642927	0.0160737	0.90696	-0.277136	0.0257083	0.183933	0.114754	0.120001	0.305964	0.146571	0.232464	0.129644	0.298365	-0.0710776	0.557795	0.368824	0.00185014	-0.483534	7.26435e-05	0.422675	0.000665032	0.47816
BAZ1A	0.414622	5.87058e-05	0.0201114	0.860055	1.54139	1.15462e-53	0.237622	0.0223493	0.225682	0.0284304	-0.404766	0.000165301	1.00084	1.08565e-23	2.50055e-05	1	0.451341	5.58283e-06	-0.365765	0.000654574	0.95049	2.28722e-22	-0.794182	2.1927e-17	-0.484499	3.3276e-06	1.00879	8.08244e-26	0.29589	0.0051902	0.0341331	0.760933	0.320122	0.000877796	0.133458	0.197984	0.0440988	0.631605	0.0944518	0.380692	0.644582	1.23833e-10	0.22743	0.0273363	1.52497	9.5435e-57	-0.829895	1.6875e-18	-0.120253
BAZ1B	0.433356	5.4905e-12	0.186063	0.00353042	0.0471289	0.481381	0.10931	0.0888957	0.271286	1.2745e-05	-0.165503	0.00958001	0.119963	0.0606833	0.1233	0.0548983	0.586557	4.02094e-22	-0.126148	0.0533474	0.190661	0.00242095	0.757786	9.16769e-35	-0.341147	4.57162e-08	0.299713	1.19989e-06	0.218357	0.000821574	0.225685	0.00031053	0.271016	2.83127e-06	-0.00490303	0.974094	0.0264396	0.672222	-0.044257	0.500088	0.720061	1.45215e-31	0.312824	9.51041e-07	0.190695	0.00297984	0.645596	7.27316e-25	-0.147861
BAZ2A	0.175071	0.0437657	0.14857	0.085271	0.979149	8.94516e-31	-0.0621158	0.489439	0.388274	1.16394e-05	0.340974	0.000130864	0.988404	8.3183e-30	0.0500176	0.594814	0.299716	0.00068165	0.430296	1.1354e-06	0.944426	7.49288e-28	-0.885413	3.54084e-26	0.0492618	0.560958	0.800585	2.12005e-21	-0.205965	0.0226158	0.128373	0.154817	-0.0951962	0.261757	0.0826883	0.338261	-0.0506203	0.544656	-0.00663544	0.947202	0.375829	1.44863e-05	0.37764	1.39152e-05	1.08706	3.91216e-38	-0.711373	2.06323e-17	0.0945246
BBC3	-1.21945	2.42689e-10	-0.864707	1.41362e-06	-0.238496	0.177547	-0.47362	0.00588596	-0.818218	2.54226e-05	-0.174472	0.34575	-0.394017	0.0404138	-0.621996	0.001852	-0.317705	0.10689	0.366834	0.0440098	-0.284273	0.158395	-0.531605	0.00479806	1.13392	3.80394e-09	-0.26316	0.17487	-0.45238	0.0129574	-0.687585	0.00100287	0.272395	0.160145	0.313162	0.0701764	-0.118424	0.57901	-0.228147	0.242176	-0.790296	1.09254e-05	-1.4048	1.49106e-12	0.0485388	0.798473	-0.566924	0.00297532	-0.200688
BBIP1	-0.296336	0.0358844	-0.0595657	0.663094	0.00898108	0.978976	-0.275317	0.0522	0.111807	0.45324	0.208366	0.154306	0.170982	0.256333	-0.0861288	0.59958	0.248265	0.0896953	0.39688	0.00540978	0.0885442	0.555762	-0.0958708	0.514629	0.358086	0.00949964	0.0287082	0.852546	-0.335131	0.0220229	-0.163048	0.308011	0.00986066	0.945937	0.0619301	0.628444	-0.209044	0.14923	-0.126578	0.425171	-0.0141341	0.960792	0.0729219	0.606641	-0.00243699	1	-0.060562	0.713962	0.331809
BBS1	0.00390265	0.979766	0.335495	0.0263393	0.00153465	1	0.0133736	0.959994	-0.0319553	0.862003	0.736831	1.7963e-06	-0.0444845	0.778025	-0.032918	0.873607	-0.101787	0.5764	0.900185	1.48749e-08	0.172467	0.319939	-0.536087	0.00106924	0.463571	0.00204894	-0.273677	0.0804634	-0.432733	0.00924167	0.0405559	0.81906	-0.327171	0.0416539	-0.0939239	0.48852	-0.0403317	0.860695	-0.257252	0.139067	-0.491887	0.00212143	-0.191618	0.232372	-0.0362433	0.834361	-0.535731	0.0012626	-0.23788
BBS10	-0.027286	0.864301	0.141995	0.358516	-0.464386	0.00381167	0.140777	0.358516	0.205096	0.186657	0.4699	0.00182955	-0.429966	0.0124127	0.105842	0.508852	0.0766856	0.640717	0.24908	0.0998206	-0.292012	0.0712487	0.459399	0.00346448	0.194667	0.180233	-0.514544	0.000699977	-0.0817117	0.5951	0.0828228	0.608562	-0.0867218	0.566899	-0.179131	0.217911	0.179688	0.315223	0.041692	0.836801	-0.0981853	0.597697	0.0177206	0.926498	-0.562083	0.000581564	0.22603	0.171532	-0.0951973
BBS2	0.547219	7.64588e-07	0.671554	4.20094e-10	0.166836	0.176873	0.363731	0.00110756	0.58243	2.43328e-07	0.728966	6.54664e-11	0.131032	0.295984	-0.138443	0.28924	0.0352194	0.760963	0.520991	1.45377e-06	0.115393	0.321495	0.00736176	0.977845	0.112786	0.243956	-0.109342	0.308557	0.138981	0.270764	0.0767094	0.498793	-0.374712	0.000214023	-0.0354512	0.720424	0.156881	0.169218	0.172505	0.171396	0.190244	0.106726	0.691813	2.108e-10	0.340676	0.00250001	-0.0242377	0.837354	0.0969697
BBS4	0.419935	0.0080387	0.397596	0.0132669	0.216573	0.224857	0.633739	4.81203e-05	-0.003777	1	0.244362	0.143162	0.139777	0.399877	0.0480543	0.810685	-0.386705	0.0302514	0.298047	0.0747855	0.317718	0.0605828	-0.643895	0.000241725	-0.162463	0.313465	-0.3566	0.0177644	-0.0405947	0.836975	0.225619	0.197034	-0.527282	0.00144082	-0.0905704	0.566251	0.0336846	0.892445	-0.144229	0.442918	-0.475409	0.0059728	-0.0441383	0.822081	0.106682	0.546267	-0.618393	0.000576791	-0.390531
BBS5	0.264163	0.0385836	0.193609	0.13113	0.4085	0.00140522	0.0924912	0.472849	0.448854	0.000531252	0.200873	0.137403	0.244571	0.07183	0.32882	0.0142764	0.17357	0.181775	0.137769	0.312164	0.246583	0.058897	-0.24491	0.049869	-0.136353	0.269135	0.144139	0.249668	-0.00996252	0.95356	-0.0181864	0.925455	-0.143115	0.248451	0.0690746	0.611455	0.134183	0.280151	0.132166	0.330707	0.337721	0.00867056	0.198333	0.132525	0.40443	0.00163004	-0.178097	0.156828	-0.173131
BBS7	-0.0888454	0.48992	0.0192138	0.897786	-0.1025	0.416641	-0.104733	0.382601	0.0885373	0.484492	0.0743295	0.603394	-0.00204902	1	-0.0204894	0.900462	-0.0845202	0.507195	0.124501	0.294367	-0.0592784	0.666879	-0.0462955	0.735391	0.149071	0.217025	-0.0188332	0.915163	-0.0642793	0.608134	-0.0170954	0.910735	-0.0984378	0.401871	0.124806	0.27326	0.0173968	0.955297	0.0746189	0.595332	-0.494501	0.000101479	-0.107025	0.412184	-0.222298	0.0734128	-0.406859	0.00209377	-0.0330762
BBS9	-0.291676	0.0492748	0.200203	0.152701	0.0745207	0.630058	-0.234303	0.106642	-0.315093	0.0467542	0.301382	0.0345711	-0.130037	0.411985	-0.343591	0.0315903	-0.900555	4.1098e-08	0.188044	0.189944	0.00689776	1	-1.0756	2.22567e-11	0.379213	0.00762401	0.140672	0.34571	-0.10052	0.536624	-0.254944	0.112822	-0.635523	6.72779e-05	-0.163278	0.230748	0.0870186	0.572293	-0.0499226	0.792027	-0.737637	1.07505e-06	0.0483039	0.741275	-0.217031	0.127937	-0.734714	2.89309e-06	0.417345
BBX	0.489716	1.70015e-09	0.406765	5.47038e-07	0.725081	4.81123e-19	-0.0114662	0.901635	0.652094	1.88408e-15	0.303253	0.000310883	0.58528	2.02197e-12	-0.0501252	0.570743	0.69209	2.82392e-17	0.48468	6.07035e-09	0.620045	6.90591e-14	-0.19276	0.0140853	-0.164791	0.0418998	0.47176	4.68415e-09	-0.159757	0.0627631	-0.0363702	0.686658	-0.0503626	0.5154	0.0910727	0.251679	-0.0555954	0.485046	-0.0903543	0.302702	0.502077	7.79112e-10	0.324728	8.6484e-05	0.736094	6.88103e-20	-0.323341	4.85925e-05	-0.265316
BCAM	-0.0882809	0.559146	0.531956	5.14235e-05	0.0161388	0.945026	-0.300195	0.0392378	-0.307751	0.0438419	0.981428	2.88243e-13	-0.1959	0.214917	-0.413876	0.0105955	-0.240553	0.109203	0.811146	2.41098e-09	0.0833656	0.597122	-0.413995	0.00467465	0.74218	1.19679e-08	0.226263	0.122247	-0.157292	0.304493	0.0020377	1	0.04002	0.806505	-0.197467	0.102261	0.252104	0.0839956	-0.0271828	0.907608	-0.340254	0.0300578	-0.163766	0.288419	0.12145	0.446493	-0.713368	5.13068e-06	-0.432539
BCAP29	-0.0296002	0.710872	-0.322523	8.64083e-05	-0.0680624	0.416044	-0.256365	0.00172984	-0.0694916	0.407532	-0.46219	6.75974e-08	-0.0476081	0.589987	-0.192956	0.0254657	-0.138037	0.0944218	-0.558122	7.44358e-11	-0.194753	0.0199371	-0.0947599	0.2532	-0.55332	4.83466e-11	0.0368229	0.660256	-0.0247864	0.763873	-0.0982061	0.232483	0.0239677	0.765524	-0.00342218	1	-0.0546335	0.513535	0.0925096	0.279023	0.0439877	0.593725	-0.29339	0.000460813	-0.00415737	0.965509	0.0350729	0.678903	-0.34077
BCAP31	0.0924739	0.245712	0.109633	0.165602	0.172188	0.0315425	-0.086425	0.281233	0.161505	0.0444976	0.0346683	0.661726	0.0556313	0.510006	-0.131488	0.111701	0.0482675	0.546468	-0.0203978	0.793521	0.101474	0.203532	-0.0433793	0.584889	-0.0323288	0.682104	0.268444	0.000644916	0.0805422	0.315548	-0.0444069	0.575275	0.0457914	0.556471	0.103963	0.198963	0.204871	0.00910609	0.159026	0.0515306	-0.0621703	0.429556	0.0620582	0.433414	0.151553	0.0521924	-0.0640637	0.422972	0.139881
BCAR1	-0.159402	0.0685978	-0.00768976	0.940654	-0.806573	7.24567e-19	-0.298462	0.000666083	0.197241	0.0267427	0.0822876	0.356428	-0.354856	0.00010389	-0.129853	0.154334	-0.125015	0.155109	-0.122292	0.164191	-0.711861	3.64373e-15	0.583527	1.31197e-10	-0.0609339	0.485866	-0.511451	1.36905e-08	-0.098041	0.271661	-0.211301	0.0175456	-0.112623	0.194175	0.00505352	0.976596	-0.14737	0.113175	0.20963	0.0201963	-0.140851	0.109446	-0.150506	0.0864333	-0.68061	2.80821e-14	0.582955	1.79819e-10	-0.0738774
BCAR3	0.155288	0.0908591	-0.462464	1.3623e-06	-0.574787	1.27536e-08	-0.0934435	0.314655	0.478599	1.43433e-07	-0.701018	4.72412e-12	-0.0905045	0.341271	-0.0149224	0.887993	0.265719	0.00258121	-0.896354	1.39287e-19	-0.323804	0.000535225	1.02716	5.67202e-27	-0.865042	3.90297e-19	-0.0437358	0.653974	0.186627	0.0470444	-0.122194	0.178959	-0.00387721	0.980805	0.0136605	0.93179	-0.0242988	0.833832	0.208993	0.0309049	-0.0170343	0.858495	-0.260978	0.00619549	-0.677433	6.06529e-12	0.523585	2.13817e-07	-0.450442
BCAS2	0.164783	0.204246	0.0556435	0.682255	-0.260976	0.0570188	-0.205292	0.119573	0.255389	0.0491175	-0.0488068	0.703811	-0.117233	0.420176	-0.0808482	0.586975	0.181273	0.165385	0.0430636	0.772319	-0.236315	0.0760189	0.474054	0.000293452	-0.0899282	0.492024	0.000754302	1	0.0317881	0.82163	-0.163828	0.212838	-0.0227012	0.867551	0.143294	0.246976	-0.0676657	0.60705	0.0514114	0.70682	0.514185	5.44463e-05	0.372316	0.00421852	-0.152533	0.262529	0.621751	2.44462e-06	0.0541423
BCAS3	0.149134	0.33739	0.156184	0.299835	0.191612	0.21782	-0.234979	0.141949	-0.204392	0.228057	0.317427	0.0415278	-0.145837	0.433368	-0.24504	0.160828	-0.217651	0.21148	0.355858	0.0292012	-0.00806631	1	-0.694621	1.1489e-05	-0.0785993	0.602232	-0.0584439	0.732698	-0.28532	0.085207	-0.240726	0.158294	-0.191714	0.232304	-0.139991	0.322344	-0.0406388	0.774455	-0.178392	0.308423	-0.477457	0.00174248	0.0157631	0.932698	-0.0563624	0.7155	-0.439691	0.00505571	0.09599
BCAS4	0.0662204	0.815781	0.354016	0.0950906	-0.0464083	0.917094	0.361085	0.0875666	-0.446738	0.0517937	0.28702	0.186813	0.0175206	0.961919	0.109715	0.668906	-0.441998	0.0561644	0.242628	0.282246	-0.00211043	1	-0.2883	0.224283	0.283726	0.179463	-0.255933	0.22171	0.10725	0.654426	0.0503857	0.818356	-0.0629689	0.843532	-0.112093	0.571718	-0.0873332	0.72144	-0.0676753	0.799524	-0.639824	0.00420572	-0.151254	0.504691	-0.119746	0.573583	-0.360014	0.143943	0.0158289
BCAT1	-1.24374	1.41244e-22	-1.11641	1.1535e-18	-0.536306	1.94474e-05	-0.364234	0.00339045	-0.91399	2.78727e-13	-1.30028	9.28568e-25	-0.534147	1.91693e-05	-0.523558	2.69353e-05	-0.961828	1.77683e-14	-1.23941	1.91151e-22	-0.717917	9.60746e-09	-0.260332	0.0402381	0.1695	0.188695	-0.188506	0.132847	0.165182	0.183592	-0.581429	3.04154e-06	-0.134947	0.284092	-0.0262484	0.854662	-0.270878	0.0303057	-0.0871075	0.483362	-0.958692	4.17969e-14	-0.960199	3.97269e-14	-0.441624	0.000410815	-0.525379	4.29048e-05	0.180532
BCAT2	-1.00282	2.91678e-08	-0.0554857	0.753646	-0.402337	0.0248543	-0.0672875	0.693832	-1.10672	4.2782e-09	0.241373	0.154125	-0.103992	0.577387	-0.189477	0.301146	-1.62177	1.25098e-18	-0.169262	0.292668	-0.225307	0.178411	-0.985989	6.17793e-07	1.06696	2.26278e-09	0.0753513	0.664873	0.233362	0.166533	-0.415151	0.0128386	-0.206673	0.326029	-0.102245	0.504876	0.187096	0.282993	0.308365	0.0772425	-1.08667	1.92037e-08	-0.308569	0.0842447	0.00450893	1	-0.898645	1.0967e-05	0.479747
BCCIP	0.284548	0.0106345	0.422277	9.23341e-05	-0.0566752	0.636218	0.0429122	0.720933	0.279078	0.0101245	0.514026	1.92226e-06	0.1021	0.38075	0.130403	0.247832	0.277764	0.00718629	0.143298	0.172315	-0.135303	0.21511	0.689447	1.55455e-10	0.213765	0.0325405	0.176792	0.103761	0.354993	0.00156062	0.0409671	0.714758	0.212754	0.0311825	-0.156675	0.136401	-0.0233502	0.855398	0.214046	0.0572151	0.390357	0.000228226	0.565143	7.78293e-08	-0.0579588	0.609455	0.5287	1.73588e-06	0.362285
BCDIN3D	-0.0381809	0.850949	0.0605902	0.768838	-0.144992	0.485627	0.0129585	0.963452	-0.039436	0.866227	-0.0247519	0.920973	-0.524418	0.00787203	0.0140188	0.979007	0.0423115	0.831531	0.195693	0.313673	-0.138478	0.495563	0.152937	0.429637	0.199511	0.291844	-0.185831	0.338255	-0.0343762	0.877479	-0.39198	0.0572144	0.030291	0.901457	0.169003	0.387596	0.334531	0.0870066	-0.0514523	0.80461	0.176511	0.351399	0.22999	0.229002	0.0895818	0.642291	0.182187	0.349299	0.128859
BCKDHA	0.231147	0.111756	0.413058	0.00508337	0.253813	0.103626	0.0881309	0.577205	0.401864	0.00871519	0.408707	0.00779646	-0.203142	0.237188	0.0964386	0.57422	0.404474	0.00800687	0.641075	1.87812e-05	0.0988998	0.543057	0.0911645	0.571293	0.35051	0.017075	-0.0486936	0.775108	-0.0594627	0.739534	-0.00202166	1	-0.0326687	0.818467	0.197122	0.167863	0.266802	0.100873	-0.0352637	0.843674	0.358737	0.0138041	0.498524	0.000583781	0.0184522	0.94862	0.189036	0.209858	0.351543
BCKDHB	0.0422731	0.827923	0.488483	0.00433456	-0.0356024	0.861903	-0.21609	0.2491	0.10635	0.600805	0.732898	5.89894e-05	-0.133309	0.55086	0.117397	0.567904	0.0986897	0.605491	0.551636	0.00176177	0.0984665	0.610792	0.0491086	0.796227	0.424227	0.0124145	0.229384	0.212362	-0.0851778	0.675811	-0.0531363	0.835425	0.243475	0.170597	0.0698374	0.678693	0.482901	0.0104975	0.251041	0.211736	-0.349371	0.0650469	0.35544	0.0425488	-0.268519	0.154611	-0.384233	0.0444819	0.242662
BCKDK	-0.0624849	0.611579	-0.011335	0.926762	0.000994714	1	0.142142	0.22408	0.123513	0.306314	0.1944	0.0975122	0.137715	0.262588	0.221204	0.0655507	-0.0894821	0.440873	-0.0547376	0.611989	-0.00397598	0.985316	0.0337643	0.778604	0.131989	0.277096	-0.0218759	0.854815	0.124236	0.301703	0.219447	0.0545989	-0.00560218	0.987092	-0.0417497	0.68008	0.0656959	0.578901	0.207377	0.0887666	-0.0373669	0.727863	0.115094	0.325463	-0.0673649	0.586962	-0.100232	0.398979	0.115707
BCL10	-0.507058	0.00010834	-0.272947	0.0294274	0.763217	1.14435e-10	-0.0121222	0.946417	-0.392375	0.00175013	-0.489412	0.000118039	0.740433	2.14732e-10	-0.241895	0.0590588	-0.217474	0.0718593	-0.452531	0.000325876	0.6787	1.62688e-09	-0.707368	7.65646e-10	0.32787	0.012855	0.964211	8.37961e-18	0.273343	0.0286563	-0.182028	0.145223	0.302331	0.0123999	0.164289	0.191857	0.0656546	0.57208	0.127394	0.324262	-0.040253	0.766776	-0.38868	0.00246801	0.881777	1.03961e-14	-0.80888	7.98993e-12	0.112968
BCL2L1	0.41217	3.44003e-07	0.322677	6.77769e-05	-0.128285	0.142241	0.0541989	0.509747	0.37793	6.02591e-06	0.145115	0.090241	-0.0881337	0.320747	-0.0983819	0.266057	0.300055	0.000224651	0.080621	0.338779	-0.328256	0.000123599	0.483717	4.77287e-09	-0.276173	0.000566494	-0.327086	9.16296e-05	0.0553744	0.50924	-0.161251	0.0521544	0.0848812	0.279257	0.0982611	0.232321	-0.0773693	0.369903	0.162749	0.0622661	0.273612	0.000818563	0.268682	0.001026	-0.229237	0.00606027	0.446945	1.01306e-07	-0.0984351
[truncated: 9,426 more rows]
[truncated: 55 more columns]

## Sheet: HCMV genes
gene	logFC_CMVDE-Control-ZAP(g3)-24h	logFC_CMVDE-Control-ZAP(g3)-72h	logFC_CMVDE-Control-ZAP(g3)-8h	logFC_CMVDE-WT-ZAP(g1)-24h	logFC_CMVDE-WT-ZAP(g1)-72h	logFC_CMVDE-WT-ZAP(g1)-8h	Control-KO-24hpi-rep2	Control-KO-72hpi-rep1	Control-KO-72hpi-rep2	Control-KO-8hpi-rep1	Control-KO-8hpi-rep2	WT-24hpi-rep1	WT-24hpi-rep2	WT-72hpi-rep1	WT-72hpi-rep2	WT-8hpi-rep1	WT-8hpi-rep2	ZAP(g3)-KO-24hpi-rep1	ZAP(g3)-KO-24hpi-rep2	ZAP(g3)-KO-72hpi-rep1	ZAP(g3)-KO-72hpi-rep2	ZAP(g3)-KO-8hpi-rep1	ZAP(g3)-KO-8hpi-rep2	ZAP(g1)-KO-24hpi-rep1	ZAP(g1)-KO-24hpi-rep2	ZAP(g1)-KO-72hpi-rep1	ZAP(g1)-KO-72hpi-rep2	ZAP(g1)-KO-8hpi-rep1	ZAP(g1)-KO-8hpi-rep2
[truncated: 168 more rows]

[truncated: 1 more sheets: HCMV readcounts]
