# Supplementary material for: The Zinc Finger Antiviral Protein ZAP Restricts Human Cytomegalovirus and Selectively Binds and Destabilizes Viral UL4/UL5 Transcripts
Source: mBio. 2021 May 4;12(3):e02683-20. doi: 10.1128/mBio.02683-20 (PMC8263000; doi:10.1128/mBio.02683-20)
Supplement: DATA SET S3 [file mbio.02683-20-sd003.xlsx]

## Sheet: Overview
Sheet number	Sheet name	Description
1	Total	Log2 fold changes of 12,651 genes for total RNA used in the analyses.
2	New	Log2 fold changes of 12,651 genes for newly synthesised RNA used in the analyses.
	Shown are TPM values (Transcripts Per Million)

## Sheet: Total
	WT.0hpi.A	WT.0hpi.B	KO.0hpi.A	KO.0hpi.B	WT.18hpi.A	WT.18hpi.B	KO.18hpi.A	KO.18hpi.B	WT.72hpi.A	WT.72hpi.B	KO.72hpi.A	KO.72hpi.B
AL137802.1	4.19972	4.31317	4.38062	4.08806	4.21233	5.48617	2.80157	4.33151	6.47879	5.59433	6.24229	4.75971
GPR89B	10.8692	10.8363	10.6183	11.5684	11.1605	11.4881	10.2424	10.1667	9.99931	9.14364	8.40398	9.62081
PRPF38B	41.2065	43.8901	41.0867	40.9776	26.5056	25.2911	33.5619	29.8313	37.7177	39.8836	39.3275	37.5773
STXBP3	32.4692	34.4702	36.5115	36.5682	31.0338	26.6877	29.0182	29.3549	28.0285	28.9811	24.0302	26.1517
PARK7	1014.73	983.119	1015.63	1021.63	849.968	851.376	896.892	898.41	1057.87	1013.84	993.253	993.442
SLC45A1	1.38609	0.987618	1.67091	1.95511	1.04588	1.108	1.05887	1.28337	3.19973	2.56426	4.25926	3.3383
S100A1	0.562936	0.718785	1.14096	0.803253	1.07217	0.882678	1.17663	1.09055	0.79796	0.907911	1.05025	1.17208
OAZ3	2.6809	3.0639	3.18621	3.10346	2.67178	2.52803	2.90857	2.69419	2.77012	2.52524	2.47009	2.90442
ATP1A1	31.2671	33.6922	37.5824	35.5293	30.2495	29.1546	31.1125	25.731	28.9733	30.8745	31.534	28.5886
PTGFRN	4.703	5.28293	4.62535	4.54648	3.66634	3.5148	3.79525	3.22211	5.20964	5.32028	4.20201	4.00004
MOV10	8.87713	8.11157	7.78302	8.3885	21.1961	21.1032	23.956	21.6184	11.9025	11.482	10.1696	10.9096
FAM19A3	0.442654	0.873774	0.518366	0.841137	1.611	1.36137	2.40557	1.91107	1.3595	1.70151	1.48652	1.15264
AL390729.1	3.96368	3.90336	4.02526	3.49911	9.3728	7.81331	6.9921	9.08661	9.07233	8.19224	8.51312	8.9432
MAGI3	3.09552	3.00825	3.19667	2.72212	1.98213	1.74624	1.80489	1.48231	1.57708	1.55019	1.47064	1.30258
ADAMTSL4	4.23083	5.21079	5.74858	5.36203	3.42573	3.7402	5.83833	4.19536	5.68539	5.59004	6.95687	6.36551
SETDB1	2.81375	2.71398	2.89562	3.58763	3.18201	2.74427	2.53489	3.10597	2.43539	2.4246	2.50067	2.13844
PRUNE1	2.37635	2.00475	2.21737	2.2959	2.11821	1.7741	1.7251	1.58387	1.8997	2.03464	1.65327	2.24469
ZCCHC17	147.054	146.586	146.225	141.686	109.9	104.988	103.812	105.845	115.341	120.085	115.555	111.006
RASAL2	2.61106	3.48999	3.15651	3.28639	3.20583	3.3334	3.62741	3.13955	2.43054	3.02281	3.13817	3.0812
CFHR1	0.762744	0.874658	1.05539	0.922484	0.952324	1.00591	1.76032	2.11167	0.810061	0.641637	2.14356	2.31248
PACERR	0.550287	0.246871	0.984511	0.995868	2.01093	1.52511	2.52872	2.47474	1.8309	1.98303	1.43731	1.93253
PLA2G4A	0.769803	0.726124	1.54097	1.85751	5.65272	5.80934	9.13352	9.27624	1.06425	1.17257	2.20952	2.36699
TOR1AIP1	9.8161	9.62302	9.97268	10.5551	9.56455	9.60772	12.3436	11.8324	7.051	8.60708	7.95507	7.42001
SLC25A44	2.76721	3.32515	2.5597	2.76247	2.6234	2.38494	2.53116	2.1769	1.92855	2.85959	2.35138	2.84152
PMF1-BGLAP	56.2693	52.4088	53.8206	53.4146	53.2238	51.6919	48.1669	44.731	55.5959	54.1542	45.6925	50.9345
PMF1	110.359	99.8377	98.3063	100.433	103.113	104.86	93.8166	91.014	111.985	109.864	93.9653	97.3378
BGLAP	4.81538	3.50022	5.3733	5.54309	3.96398	5.14431	5.28539	3.67324	4.38891	4.26	4.32134	3.80092
TMEM79	15.6162	14.5746	17.0233	16.8221	16.4781	16.4794	17.4945	19.0831	21.5699	20.5754	21.7035	19.9846
METTL13	10.1318	10.5293	10.1092	10.4644	9.04697	8.25906	9.01044	7.74751	7.67162	7.95715	6.93727	7.5739
CMPK1	79.3217	78.2266	85.5861	82.8952	57.1186	56.6704	53.2384	49.7089	46.7543	49.0512	43.491	43.8765
CDKN2C	12.5651	13.4131	10.8062	11.1399	14.2588	14.0044	16.6869	14.1489	13.1103	14.2547	11.4039	11.3352
RNF11	33.2412	39.4922	41.2826	37.4881	24.6795	27.0453	23.9628	21.59	21.0733	24.9808	25.6855	24.4805
FGGY	1.54576	1.52467	1.86662	1.53282	1.20649	1.204	1.43164	1.03892	1.74143	1.84984	1.69871	1.74843
PODN	54.5428	47.3699	42.8954	52.275	31.3896	31.3978	28.778	25.5246	25.0535	28.0834	22.9332	21.1172
CPT2	4.7384	5.32374	6.38413	5.3925	6.09419	6.00783	5.81347	4.74918	6.17778	5.70137	5.7331	4.89613
FPGT	5.44114	5.85219	5.67289	6.53309	3.56887	3.38023	3.60977	2.91755	3.47552	3.73265	3.85229	4.13481
RABGGTB	10.9785	10.5314	11.1388	12.0032	8.78646	9.1304	10.1709	9.70709	8.40183	8.81019	9.35672	9.83945
AL645608.7	1.94011	2.46608	1.89329	2.04813	0.77168	1.04071	1.80892	1.89043	0.441375	0.282483	0.723918	0.110787
B3GALT6	8.74623	9.73606	9.37935	8.70925	3.7064	3.47853	7.0388	4.80333	6.02507	5.80199	5.90174	6.75645
CROCC	1.0359	1.27752	1.36265	0.99006	0.797773	0.692113	0.944836	0.872292	1.1696	1.0229	1.26933	0.952295
SMIM1	6.34001	4.47624	7.37031	7.80587	13.7042	13.9753	14.0376	13.7419	21.6352	22.5179	21.097	18.3036
DFFB	1.26027	1.32462	1.34894	1.10779	1.18336	0.914254	0.971214	1.13354	1.0936	0.788665	0.824053	0.890323
MIB2	2.19136	3.482	4.02486	3.61514	3.06128	2.85589	3.95322	2.66805	4.32396	6.28014	7.08562	7.09147
RAP1A	21.3337	26.8292	26.608	24.9737	21.6558	21.1495	22.0654	14.34	19.2535	21.6025	20.6191	18.3427
RCAN3	5.07665	6.43951	5.54439	5.12588	3.41627	3.43253	4.32052	3.34174	2.24154	2.63111	2.36588	2.08667
SRRM1	161.624	177.969	165.625	163.91	157.496	157.013	173.716	155.222	154.852	161.704	149.704	139.875
CLIC4	173.776	184.104	177.449	176.789	125.512	124.654	132.732	135.503	72.0948	74.356	72.4586	74.8543
CHTOP	63.6279	60.7895	57.0201	56.8806	56.8535	56.8753	60.5405	63.9768	54.7255	55.0809	47.3753	48.5508
SNAPIN	150.23	152.012	141.687	140.099	161.265	155.008	161.235	161.469	150.996	146.464	145.885	143.089
INTS3	5.2488	5.29482	5.69125	5.59915	3.5208	2.85266	3.59041	3.29845	4.43908	4.52782	4.544	4.24695
SLC27A3	1.52454	2.06879	2.33614	1.63032	2.45061	2.00956	2.79255	1.3599	1.94341	3.22506	2.66093	2.35701
DARS2	7.86642	7.56642	6.80256	7.13268	4.09457	4.09813	5.04487	3.61047	3.44665	3.37952	2.66947	2.81721
RABGAP1L	1.75545	2.07707	1.90474	1.99025	2.61339	2.67173	2.58642	2.52177	1.64666	1.6753	1.6515	1.6939
ARHGEF10L	2.72293	2.1433	2.39954	2.16149	2.07871	1.89881	2.20578	1.53626	2.32722	2.30308	1.90271	2.20935
KCNAB2	2.37503	2.94922	2.98083	3.0764	2.11824	1.93772	2.86038	1.87937	3.05458	3.47676	3.81569	3.77973
RNF207	4.28914	3.25694	4.24326	4.46232	3.17521	3.01684	3.06277	3.00474	6.87459	6.29488	6.2825	6.23441
PTPRU	3.50926	3.13954	4.52638	4.09581	2.71879	2.67723	3.53615	2.91849	3.85987	3.96322	4.17495	3.91024
LINC01778	1.33255	0.584072	0.896821	1.1642	0.191905	0.230052	0.844614	0.413292	3.57513	3.4121	3.49766	3.08572
EFHD2	16.7383	15.9971	16.9868	16.0905	14.4238	14.3626	15.8985	14.211	17.3399	15.4835	16.1414	15.8503
TNFRSF14	2.92744	2.74032	2.49888	3.2825	6.62031	5.99039	6.09669	5.81789	7.5307	7.54996	6.52904	6.89993
FAM213B	21.7197	23.4864	19.5827	18.6544	17.306	15.1827	15.088	11.6455	20.8107	20.1056	16.7329	15.5023
USP1	65.7235	76.0509	58.3814	55.7549	57.0222	56.4988	61.6895	59.2674	39.254	42.0699	31.0465	29.1453
ATG4C	9.68661	8.30134	7.82867	7.95235	6.56867	6.7462	6.02019	6.13263	6.20243	7.25581	6.09724	6.12811
CAMTA1	49.155	55.6065	59.8799	56.1232	52.4194	51.3924	60.917	48.5862	49.1945	50.6443	53.9186	49.3954
VAMP3	67.506	67.37	72.4821	74.707	52.6595	53.3623	51.1522	52.9049	50.7362	50.4751	50.9631	51.9895
PER3	2.30837	3.00603	2.71138	2.99091	0.72345	0.680959	0.811141	0.727087	1.23217	1.5772	1.21994	1.32945
PTBP2	1.81855	1.95167	2.13882	1.91054	1.75572	1.58783	2.05357	1.88634	2.50972	2.65884	2.43576	2.45346
TYW3	23.6589	26.1266	25.7465	24.2226	23.873	25.0271	20.7588	23.8541	19.9807	21.3913	20.2424	20.3275
ACADM	41.8191	43.0045	34.9456	34.831	35.1373	36.3221	30.6417	32.566	29.6654	29.9366	26.1469	25.4417
PRMT6	13.9268	13.0991	13.6612	14.2506	10.2245	9.61166	9.74307	11.1019	9.56421	7.95941	7.3334	7.20943
NTNG1	1.84616	2.38184	2.66904	2.90431	0.957483	0.647263	1.50434	1.37833	0.732942	0.832763	1.13459	1.16585
PIGV	10.7933	9.41208	10.873	11.7348	9.4097	8.99622	12.9219	11.2694	10.9782	10.7265	10.2166	10.6353
ZDHHC18	4.51047	4.78743	4.36117	3.3551	2.48198	2.33258	3.04455	2.25721	3.29442	2.6763	3.25914	3.14499
IARS2	18.6026	19.5516	18.7448	19.8907	13.7189	12.5583	14.0897	12.9754	13.3272	13.4523	12.4014	12.4742
CAMK1G	1.6729	1.34506	1.90815	1.98556	0.725887	0.854642	0.954964	0.84027	1.18624	1.58167	1.76725	1.6823
G0S2	32.5025	27.6928	35.7681	28.2837	108.023	112.296	140.141	162.673	84.4381	98.6649	80.9818	88.9536
HSD11B1	0.388421	0.627317	0.985521	1.08955	0.83427	1.29181	1.58313	0.978208	1.96171	2.44316	2.37689	2.39546
DIEXF	4.62936	4.75653	4.74275	4.37741	5.53601	5.08828	3.9628	3.80726	2.42124	2.69421	2.40677	2.28594
PPP2R5A	7.6378	8.318	8.26196	7.32156	3.13896	2.93249	3.35646	3.15746	5.21897	5.30942	4.44071	4.80485
NENF	16.6238	18.2422	21.2412	16.9361	15.2697	15.1402	19.7848	15.7051	19.3449	23.2468	25.414	22.8647
ATF3	2.61749	2.73592	2.00132	2.66148	8.54889	8.53056	16.1309	17.1352	3.07561	3.04102	6.54469	6.30539
MDM4	7.39786	8.78275	7.60062	7.59536	6.30507	5.24622	6.89571	6.38547	7.70344	7.95994	6.87426	7.01998
NFASC	2.57023	3.01571	3.21207	3.09349	2.36901	2.12503	2.96261	2.77609	1.54428	1.81117	1.98774	2.31068
TATDN3	15.5707	15.213	14.4116	14.0824	12.2344	11.9453	12.0384	13.5723	13.6424	12.4199	15.0342	12.9241
RPS6KC1	3.26639	3.44085	3.14721	2.90887	6.09002	5.98096	5.74542	6.55451	2.97711	2.70003	2.3913	2.41534
PSEN2	9.87628	8.01455	10.544	11.4156	10.8165	10.4227	9.7021	8.55178	12.774	13.0727	10.2738	11.8946
COQ8A	2.18855	2.09274	2.27277	2.54748	1.83295	1.65349	1.97076	1.96847	2.08976	2.61208	2.03196	2.28914
PDPN	3.34566	3.67444	2.50965	2.36565	4.57032	3.96201	3.56505	3.43675	10.1381	11.8669	7.1628	6.73997
PRDM2	4.77835	5.23762	5.42164	5.13688	3.41255	3.05033	3.57368	3.2779	2.84261	3.52021	2.93256	3.12283
KAZN	2.88942	2.74067	2.5592	2.55477	2.55384	2.68066	3.43736	3.40079	1.59452	2.12395	1.60488	2.00824
TMEM51	3.6527	4.06394	3.47899	2.56483	3.97503	3.43804	3.73653	4.59952	4.64688	4.67166	4.64489	4.34518
EXO5	7.7374	7.62337	7.14796	6.98128	7.80819	7.68431	7.87964	6.24349	3.84741	4.19086	3.66245	3.61041
ZNF684	3.35565	3.73927	3.12501	3.81999	3.5359	3.27102	3.13593	3.48066	2.09629	2.60054	2.56478	2.29943
NFYC	27.5937	26.7299	24.8159	25.3053	28.9787	28.341	25.8755	26.0392	24.0366	26.0572	23.0982	19.6736
MTFR1L	39.6937	36.4943	37.2243	40.0469	29.5604	29.8912	31.062	27.6823	34.3256	35.7456	32.6382	33.3431
EXTL1	1.58302	1.66131	2.03216	2.48114	1.10469	1.11199	1.68305	1.23313	1.56755	1.23476	1.64017	1.5109
ZNF593	195.503	175.39	189.532	168.063	166.749	178.652	157.628	178.487	200.145	186.584	208.732	205.342
PGD	63.2059	61.2357	63.8594	66.3139	41.6318	41.6105	41.1617	35.2417	50.9491	50.9433	51.6952	47.9598
CENPS-CORT	33.8211	34.3665	32.2069	30.3762	20.5473	22.297	23.9418	25.3297	23.5178	25.1422	22.198	20.2241
CENPS	87.0161	94.5645	85.7946	84.44	56.0834	56.5741	66.9613	63.4389	61.4435	65.6038	56.481	54.1175
CORT	3.41494	2.97393	2.97313	2.31754	3.14605	2.90939	3.2509	2.89085	2.87909	2.93945	2.58592	1.78946
ZMYM1	9.37757	10.0101	8.91979	8.81886	6.58803	5.56195	5.92035	4.94872	5.55896	6.02768	5.43826	5.10242
ZMYM4	6.32069	6.62492	7.91275	6.94179	5.25241	5.01882	4.64609	4.7108	4.73288	5.43674	4.77342	4.60642
NCDN	9.63011	10.7834	11.6732	11.3211	8.46666	8.37542	8.77981	8.67553	9.58012	9.57055	9.42307	9.41803
NBPF12	1.7831	1.82613	1.83088	1.87638	1.5816	1.32266	1.70169	1.52313	1.66255	1.6571	1.5955	1.71916
CHD1L	18.8013	17.9678	16.4127	18.8731	14.4981	13.324	13.7875	12.455	10.8869	10.627	10.7479	9.52827
GSTM5	1.77452	1.84716	1.73697	1.10572	1.72735	1.30215	1.31922	1.41445	3.15163	3.42606	3.20284	2.73658
CSF1	13.2503	14.5132	14.4388	13.6241	25.5017	24.5647	27.9097	26.4543	23.68	28.4913	25.0809	22.6852
AHCYL1	37.4331	36.3846	40.3902	37.9793	26.5529	25.2956	30.8253	30.6391	18.7951	19.8108	19.9325	17.9961
ST3GAL3	14.0377	13.7703	13.4673	12.7854	11.295	11.289	10.7964	11.2002	12.0269	12.5043	11.1159	10.737
IPO13	5.75401	6.15871	6.55139	5.3011	3.95612	4.05981	4.07633	3.68327	4.32661	5.11799	4.51333	4.23915
DPH2	12.5572	10.4018	10.1856	10.9471	10.9708	12.5769	11.0261	10.4891	12.8319	11.9928	10.4502	10.1149
ATP6V0B	273.175	274.259	274.574	267.994	321.662	337.569	315.277	319.16	228.081	230.385	228.785	236.676
DCLRE1B	5.0555	5.36311	4.47434	3.40157	3.50605	4.15149	3.3381	3.65323	2.20194	2.47879	1.74126	2.23054
HIPK1	4.84903	6.19221	5.70511	5.44215	3.05908	3.08998	3.29702	2.56553	3.35219	3.55545	2.86585	2.66012
OLFML3	79.1854	76.347	69.4657	79.7621	78.4892	78.9326	69.2922	75.5685	107.121	110.43	82.8269	81.5331
BTG2	2.51099	2.0089	4.62851	3.54069	1.68538	1.42177	1.60538	2.01381	6.56935	6.17869	7.38612	6.53841
PRELP	19.4378	19.4782	14.3385	15.6139	12.8431	12.5464	9.46578	9.74469	44.1524	43.1149	23.8053	22.9816
ATP2B4	40.3307	39.7521	45.5829	46.0692	15.2122	14.3492	16.6707	14.1965	19.9829	20.7054	21.694	20.6291
GGPS1	40.1159	38.7815	40.2066	42.8821	40.9915	41.8075	47.8138	47.3067	45.6422	47.6492	45.6771	45.9405
TBCE	18.237	18.2992	16.8813	17.2216	17.4325	16.5265	13.0465	12.031	16.2643	13.9102	12.6827	12.7478
GPR157	1.63832	1.36875	1.33231	1.26301	1.22183	1.27198	1.58495	1.63006	0.669418	0.790952	1.02957	0.925513
MIR34AHG	1.08034	1.11242	2.13484	1.68889	1.67237	1.54216	1.98166	2.36359	2.422	2.47231	3.24835	2.88115
SCCPDH	68.0844	73.2329	60.5265	65.628	78.9083	79.1647	73.9138	65.887	53.9026	56.8843	47.2389	51.0043
PRKACB	10.6882	11.0116	11.0193	11.4691	3.71359	3.55244	4.67288	3.59654	4.32533	4.72359	4.03504	4.17901
NFIA	5.70653	5.31875	5.10377	5.21234	1.2705	1.24497	2.45715	2.13054	8.24255	8.73729	7.91899	6.7714
PATJ	1.83128	2.10434	2.17695	2.01956	0.999203	1.1	1.02249	0.8852	1.26597	1.37565	1.34691	1.16819
GADD45A	59.0812	68.2073	76.228	69.5757	53.6454	54.1938	65.133	62.8466	55.727	59.6168	66.5244	69.9096
PRKCZ	5.68459	5.40694	6.68227	6.86572	3.91559	3.62951	4.73799	4.03768	5.65307	6.27689	6.6273	6.3696
SKI	3.06338	3.11146	3.59786	3.68677	1.74927	1.46067	2.7229	2.12787	1.86304	2.11975	2.15028	2.01948
RER1	169.58	175.559	179.803	181.267	149.926	148.404	178.831	160.477	154.488	154.322	158.682	157.034
MINOS1-NBL1	135.729	143.92	158.88	152.814	129.203	134.792	142.944	137.107	152.393	146.497	156.111	146.501
NBL1	53.9527	55.887	75.4276	65.1679	34.6524	33.8978	52.347	46.5296	41.8155	48.9823	55.8806	52.0006
OTUD3	1.10001	1.25761	2.25851	2.09106	1.07618	0.834342	2.11624	1.56488	0.940465	1.33452	2.10852	1.64737
XKR8	8.16864	7.04872	7.89263	7.79207	17.392	17.3915	14.5193	12.3622	8.26071	7.41856	6.44729	6.54365
ATPIF1	281.065	283.421	324.626	319.64	294.076	297.581	299.161	309.354	381.749	359.725	369.648	376.953
CAMK2N1	59.9064	65.9134	67.1056	66.319	53.1197	50.8099	64.1938	70.4334	55.3741	57.0885	66.5876	63.5149
MUL1	26.3258	24.5083	23.9566	23.9266	23.5345	24.1562	24.2944	20.2659	21.2319	22.5511	17.77	18.215
SRM	85.369	94.5347	94.9516	80.776	54.6239	52.017	60.9113	50.8937	49.122	45.3465	50.3384	46.9646
EXOSC10	33.7196	31.0315	28.1693	29.515	34.0263	32.833	31.6076	26.1388	22.7998	25.6177	20.2169	20.5464
MTOR	3.0019	3.10421	3.09326	2.84354	1.99391	1.97396	2.35724	1.88237	2.00862	1.98257	1.79607	1.54165
DESI2	19.2375	29.016	29.4046	25.5527	15.235	13.5614	18.7799	9.28524	18.767	30.4488	31.1681	29.271
COX20	138.894	143.345	132.833	130.27	98.0099	95.7588	94.5439	91.8333	114.948	108.485	107.536	105.025
FBXO2	1.94712	2.4949	5.56704	6.35203	3.39339	3.17006	6.36772	3.45654	11.2607	12.9815	16.9779	17.117
MAD2L2	141.932	148.29	126.647	129.308	118.076	119.887	130.993	115.223	121.214	116.961	102.443	103.178
MTHFR	1.64596	1.54571	1.91029	1.70695	2.46987	1.74404	1.98936	2.13231	2.87082	2.72199	2.99245	2.70831
FAAP20	38.751	45.2765	48.7817	46.3588	38.4589	37.5438	44.6621	31.6074	51.3165	59.5396	68.4379	63.521
MORN1	1.67958	1.90245	2.20283	1.83776	1.40007	1.1672	1.85635	1.50353	2.0162	2.42467	1.96456	1.79984
PEX10	29.8961	34.4946	32.6756	34.5728	24.9833	23.4818	29.2237	21.7784	32.285	31.7036	32.717	33.5633
PANK4	7.59965	6.56833	6.71633	7.64391	5.85581	6.14299	7.64904	5.53569	5.12164	5.14832	5.79263	5.49328
LZIC	30.7302	30.9611	29.749	30.1208	23.0887	22.6426	22.454	22.3433	18.5248	17.0614	16.2546	17.8094
DFFA	40.9772	40.3287	40.5305	40.7569	26.8947	26.943	33.1149	30.238	29.7493	29.8848	29.0808	27.6012
NAXE	193.398	195.68	200.66	197.091	183.823	174.202	203.587	203.826	227.042	225.669	229.871	222.499
RRNAD1	8.71114	7.97417	8.5009	8.77087	7.45044	7.40087	7.52515	8.03893	9.05547	8.95545	9.04664	8.38454
PRCC	82.3457	79.8227	77.2847	81.3419	77.4218	70.7345	72.6495	66.8026	68.3168	70.9604	62.2664	59.4749
CDC42	784.212	829.482	773.876	786.967	682.329	656.673	757.338	668.837	749.34	714.634	659.47	600.573
ZBTB40	1.61561	1.50056	1.82707	1.59896	1.53624	1.46246	1.53578	1.61208	1.41277	1.37833	1.24806	1.42278
AK5	10.2982	11.3005	14.1512	12.6511	5.821	6.52358	5.68488	4.92358	5.24919	6.81367	7.40491	7.0419
MIGA1	6.64974	6.30805	6.28568	6.45874	4.51803	4.84944	5.08224	5.30007	2.8846	3.0759	3.59628	3.43115
NEXN	306.556	346.63	328.567	320.252	140.984	132.58	166.714	166.363	161.808	166.517	188.925	168.611
CFH	3.71755	3.43214	6.02634	6.09185	8.29875	8.3674	13.4888	14.3266	6.92965	7.57618	10.6232	10.7422
CDK18	0.559022	0.948936	0.579933	0.656223	1.21692	1.26431	1.82326	1.3997	1.18584	1.58389	1.31918	1.13884
AC104461.1	1.2197	0.950378	0.814393	0.987489	1.29263	1.28558	1.12867	1.35687	1.38011	1.1777	0.766501	1.05574
CAMSAP2	6.11326	7.56278	7.34667	6.85171	3.50456	3.6105	4.08366	3.9503	2.89742	3.52667	3.13932	2.78213
RBM15	1.3572	1.56967	1.55715	1.39747	0.861594	0.875065	1.12739	1.04633	0.903471	1.11752	0.863149	1.10868
CDC20	268.54	258.927	186.171	190.025	190.379	198.755	186.972	163.092	123.57	116.923	70.0179	76.1205
SZT2	4.33629	4.86584	4.56159	4.56464	3.09253	3.50629	3.46818	2.87584	3.88794	4.31055	4.14255	3.89068
PTPRF	17.6957	19.7719	17.8561	17.132	10.1305	9.56257	8.27851	8.44362	12.0782	11.5101	9.65695	9.07616
KDM4A	5.77123	5.40014	6.39112	7.04706	4.94543	4.02339	4.98731	4.96269	3.77437	3.88938	3.65373	3.98946
LRRC42	40.827	44.2307	41.5529	41.8123	43.9216	45.2502	41.8344	42.948	42.3115	44.4648	34.9341	34.8774
TCEANC2	2.30288	2.31752	2.56658	2.78495	1.39991	1.39363	2.02501	2.16667	1.5073	1.52015	1.51421	1.69913
MRPL37	236.087	241.02	212.017	214.692	223.658	220.273	245.662	221.105	194.828	191.022	174.452	170.343
ACOT11	0.855368	0.888536	1.04341	1.0078	1.24443	1.42961	1.41703	1.45054	0.541219	0.832879	0.427215	0.602874
VANGL1	8.66471	9.0457	7.47431	7.88764	8.45365	8.18199	8.18749	5.91696	5.54377	6.31177	5.1164	4.54591
SH3GLB1	41.8492	41.8434	41.2996	42.6759	50.1726	50.2998	49.0577	46.3849	31.0097	31.3637	29.9777	29.3786
RPL11	1123.86	1093.31	1124.19	1111.26	947.282	970.002	789.304	940.494	1006.63	968.503	962.712	990.937
ELOA	23.3038	24.4213	23.1873	22.8452	17.7367	17.3644	19.2003	15.9641	18.178	18.4923	17.9249	17.0288
PITHD1	49.491	48.2173	52.638	51.3334	32.4529	31.1941	26.4955	25.1227	34.2608	36.2153	31.9402	32.6277
SGIP1	4.71198	4.97473	6.45012	6.25436	2.89597	3.11409	3.49716	3.99126	5.1089	6.11491	5.75237	5.9571
TCTEX1D1	1.65906	1.34863	1.25462	1.66802	1.77663	1.33873	1.47321	1.07134	2.20654	1.93249	1.8201	1.86561
MIER1	44.864	45.9769	42.4778	43.8399	54.7208	56.601	56.357	55.3736	45.6461	48.9234	43.1446	42.6242
RLF	7.29569	7.09221	6.0202	6.97155	9.04708	8.12924	6.7745	7.26888	5.58698	6.11958	5.58689	5.15496
ZMPSTE24	47.5641	48.509	43.4228	46.7647	42.0767	38.9031	39.6904	33.3379	28.967	29.2861	28.7983	27.5007
SMAP2	6.37187	6.54006	7.07858	6.39466	3.29474	3.20393	3.79606	3.6297	4.90228	4.53755	5.50438	4.71029
ZFP69B	1.64384	1.98795	1.85991	2.13417	0.753335	0.869007	1.18045	0.514272	0.878024	0.811693	1.03117	0.734629
FAM76A	16.8797	19.342	16.493	17.7211	21.1213	21.445	24.3145	20.7009	19.121	20.0555	18.6042	18.3585
STX12	28.2543	27.0213	26.3914	29.6689	23.433	20.9991	21.0632	20.3569	19.2961	21.7367	19.9298	18.677
PPP1R8	16.8896	15.9801	15.5977	14.0625	13.921	14.6214	13.8229	12.4379	12.2722	12.5669	11.3581	10.8914
THEMIS2	2.08269	2.45599	2.51633	2.20761	70.4959	75.2951	65.1986	70.3181	9.71988	10.8994	11.2349	11.5395
MROH7-TTC4	3.21481	2.60021	2.5613	3.27996	3.06607	3.0724	2.73676	2.55627	2.37535	2.25085	2.06878	2.1844
TTC4	12.9609	10.396	10.4334	11.8993	11.1256	11.8713	9.53435	9.01485	8.71641	7.91763	7.84211	7.81786
GMEB1	3.71387	3.87638	3.37034	3.24706	3.29067	3.0432	3.23337	3.3603	2.87307	2.54839	2.61182	2.36055
YTHDF2	73.1229	70.4833	70.0328	72.1993	62.0836	63.7123	63.7384	59.2431	61.6357	65.9767	63.8857	64.1259
EPB41	4.39714	4.53946	4.0672	4.26762	3.19095	2.6168	2.60417	2.69305	3.61772	4.10773	3.87869	3.82596
AGO1	2.3514	2.30294	2.53166	2.62216	1.81044	1.90681	1.9619	1.74631	1.78848	1.78477	1.6003	1.64532
TPRG1L	15.1509	17.57	17.2896	18.1446	8.47138	7.71738	9.39356	8.83818	7.92582	9.05671	10.5522	9.09335
SCNN1D	0.71854	1.2015	1.15804	1.13781	0.545617	0.548956	0.783058	0.602216	1.15913	1.25544	1.14556	1.20855
PUSL1	35.8005	34.3398	35.1488	32.2698	23.6603	22.9914	27.1867	24.6906	29.4335	25.8305	25.1055	22.1585
CPTP	14.5887	16.9608	19.4289	16.4834	13.9449	13.7702	17.1572	10.5404	15.7222	17.2723	22.0448	18.8395
EPHB2	2.23509	2.27847	2.53614	2.5162	3.16318	2.73562	2.68146	2.47516	2.65342	2.63784	2.00078	2.34051
KDM1A	10.97	12.825	11.5963	11.0118	7.03934	6.42186	7.1658	6.26269	7.36249	9.02703	7.93268	7.15056
CDA	11.7268	12.3724	10.8879	11.7842	23.0287	22.043	15.5412	18.8159	50.756	43.8357	36.7862	35.777
PINK1	21.03	20.3549	22.4839	20.8368	13.0255	11.8385	12.8246	13.4517	12.7767	11.9366	12.8511	12.2022
ATAD3B	6.10586	7.24888	7.34132	6.56449	6.11014	6.50746	6.70014	5.3183	4.82861	5.02767	5.44335	5.91242
ATAD3A	18.2227	20.6372	22.3701	18.8645	15.9144	14.8941	17.3283	12.5536	15.8597	14.6731	14.9919	14.1804
FBXO44	8.58631	8.2127	9.90627	10.8164	8.60884	8.71047	9.30082	8.80415	10.0365	11.2914	11.6694	12.4985
FBXO6	12.6937	11.7439	13.537	11.2355	106.991	112.045	114.351	114.908	30.1513	28.9953	30.6925	32.6543
LINC01759	7.31679	5.73788	8.92057	9.653	7.21834	5.60399	8.51791	8.65374	18.3037	14.8224	19.3043	19.4234
H6PD	4.19439	4.93621	4.53396	4.48171	3.8297	3.32432	4.06343	3.54447	5.12987	5.28136	4.55395	4.12503
SPSB1	3.20119	3.08441	3.31326	2.60039	4.03685	3.79859	5.14572	4.25346	2.61928	4.11542	3.33907	3.36516
CLCN6	1.11864	0.949442	0.911341	1.11253	1.19051	0.973067	1.07924	1.34153	1.36186	1.5187	1.30861	1.42259
PLOD1	109.144	105.168	117.231	124.356	96.5686	99.578	102.204	95.7434	99.6984	105.989	87.9826	86.9057
MFN2	11.2271	11.7898	11.9729	11.5053	8.77206	9.018	9.89173	8.20518	8.08914	8.36638	8.33175	7.90749
CEPT1	7.06142	7.71444	7.47787	7.55709	6.23488	6.41745	7.01674	6.29833	5.15556	6.23906	5.84898	6.4566
PKN2	26.4689	28.4657	28.3755	27.5119	23.7701	23.0424	24.0579	23.8488	20.5802	22.5889	21.8065	21.33
LRRC8C	2.27213	2.59595	2.91036	2.91322	1.72149	1.81627	2.43997	2.00828	1.23951	1.39427	1.25557	1.37918
BTBD19	6.54131	6.42449	6.778	7.27724	7.1815	7.25053	8.55078	7.83187	7.58396	6.28693	6.41847	7.35608
UROD	220.724	202.998	208.962	207.551	178.756	185.617	197.54	189.076	278.303	249.904	257.578	252.119
HPDL	1.49796	2.93813	1.85842	1.41849	2.72273	2.46666	1.58691	1.97398	2.6391	2.25206	1.7938	1.45615
TOE1	11.8057	10.1664	10.6786	10.2742	11.0402	11.1536	12.2065	10.3194	8.6086	9.30712	8.01249	7.51195
WDR3	4.98695	5.26835	5.25619	5.0814	4.0022	3.5383	3.38754	3.21376	3.66376	4.30942	3.78315	3.73892
STRIP1	7.14889	6.84298	6.91571	7.38082	6.40186	6.25068	5.6791	4.9941	5.37218	4.73362	5.52192	4.59929
UBL4B	5.7593	5.33976	5.24562	4.93344	2.5542	2.08705	3.68217	3.86783	3.45903	4.4276	4.52718	3.68342
HES4	0.709354	1.17501	0.922979	0.691242	2.66953	3.23921	8.24187	4.26982	1.86205	2.62179	1.87314	2.65474
C1orf159	14.0886	13.8698	12.518	12.7638	12.3097	12.3906	14.8875	13.8651	11.9522	11.0069	9.87509	10.311
GALNT2	30.4446	30.4772	36.4218	37.8607	24.0425	22.7269	31.051	25.389	28.9697	29.1455	28.5434	27.0825
COG2	2.61798	2.60564	2.44997	2.29356	2.24031	2.18581	2.19931	2.17558	1.89798	2.0878	1.88615	2.42667
MMEL1	3.34634	3.43142	3.34333	2.57738	2.87592	2.26516	2.41963	1.73781	3.00438	3.88045	2.37833	2.2521
TSNAX-DISC1	3.04721	3.33531	3.41479	3.65235	3.84549	3.58295	3.46803	3.15691	2.59148	2.92688	2.98837	2.9408
MAP10	1.67856	1.78123	2.52008	2.39514	3.01405	2.79358	2.96672	2.26464	1.35491	1.6779	1.50559	1.38248
DDR2	42.092	42.0919	46.3125	45.421	18.4716	16.5667	22.0467	20.4191	22.7193	25.4344	26.7308	25.8942
HSD17B7	4.89094	5.12979	6.05149	5.64824	12.2185	12.0038	12.5472	12.9663	12.1151	11.3404	11.7956	10.2802
RGS4	21.5325	19.5628	22.7965	19.1438	15.8911	13.3894	15.544	13.0962	23.9424	22.327	19.0014	19.7592
NUF2	102.002	103.438	80.6821	75.1465	57.6127	54.9449	55.6709	54.5022	48.6247	52.5971	31.9071	36.1214
RGS2	56.4549	49.7515	69.2166	70.3874	60.8009	55.1262	49.7064	47.7807	69.9811	79.0502	71.4056	74.5274
MAP3K6	5.50494	5.93187	6.23744	6.41123	4.14084	3.8572	5.22038	4.73813	3.78408	4.08433	3.79364	3.97978
GPN2	11.9853	10.9509	11.5802	12.1568	14.135	13.7346	12.7842	12.0894	12.0795	9.99357	11.1078	10.1513
GPATCH3	8.50022	8.68207	7.08646	7.06266	9.60065	9.10977	8.39537	9.20815	6.96896	6.98217	5.96439	5.77892
SMYD2	10.9731	11.4704	10.9579	10.1896	16.1321	16.3912	15.1589	12.3649	9.67856	9.87953	9.4328	9.19565
CENPF	75.568	81.3875	63.4197	62.7856	40.5931	37.5864	42.5514	40.0916	29.5687	33.5503	21.7478	22.5256
LUZP1	17.9786	18.4831	19.2085	17.9129	16.4525	16.7063	16.0399	15.9488	15.0887	17.0267	15.5442	15.0423
ALDH4A1	8.25154	8.32723	8.69461	7.11532	4.23847	4.54998	4.70648	4.53804	4.88307	4.135	4.27521	4.87958
IFFO2	1.36185	1.85961	1.67055	1.4024	1.25844	1.05602	0.894143	1.22902	1.2518	1.12162	1.02656	1.06831
UBR4	7.34952	7.46824	7.5029	7.30404	5.43431	5.29228	6.11595	5.85713	4.16867	4.30118	4.34248	3.75271
HSPB7	72.394	71.1027	65.2298	70.2148	57.8145	58.0723	53.7315	51.6357	12.2741	15.3938	14.38	13.6882
EPHA2	7.45859	8.4391	9.27636	8.62733	9.27578	8.37557	8.52354	7.60987	6.25318	6.48462	7.38226	6.91596
ARHGEF19	4.70248	3.79904	4.22943	4.59416	5.16413	4.94449	5.86927	5.74617	3.75926	3.61711	3.06189	3.02977
RSG1	4.77494	5.66845	5.47216	5.58363	4.97453	3.83547	4.72601	2.97329	5.06381	4.78109	4.1938	5.00866
CAPN2	126.207	129.294	134.725	141.19	70.0431	65.9624	70.8613	53.3258	96.317	99.2775	92.635	88.337
FBXO28	4.48698	4.68913	5.71295	4.32387	3.38512	3.14963	4.00606	4.08257	3.21393	3.35598	3.15424	3.51696
CEP350	5.06028	5.7556	6.2695	5.68836	3.29013	3.14689	4.09282	3.95741	3.27994	3.7372	3.42106	3.26863
QSOX1	36.6234	34.7633	35.8925	35.5326	31.7248	29.693	31.1204	26.3896	29.8227	30.2827	28.4951	27.9988
XPR1	4.28224	4.36227	3.85573	4.22433	3.06931	2.75406	2.6987	2.39276	2.51303	2.55952	2.47378	2.49269
CACYBP	184.734	193.204	168.671	168.532	165.169	172.614	165.742	157.25	117.235	127.314	107.013	114.064
RPAP2	3.52274	3.44332	4.12365	3.84396	2.80922	2.5742	2.13758	2.2032	2.32692	2.34561	2.80949	2.38296
RPL5	1241.47	1229.07	1240.19	1217.9	774.718	785.12	777.464	817.867	969.38	947.043	967.678	971.207
MTF2	12.973	11.9239	12.1453	12.2367	14.9219	16.0353	16.0519	15.7332	11.5769	12.1566	9.40408	9.28559
RRP15	12.0419	13.0618	11.9473	10.9204	10.4987	11.7394	12.6412	12.0951	11.4399	11.1958	12.5792	12.8147
LINC00467	5.22511	6.09613	6.08303	6.10397	5.83916	5.81588	5.91465	7.15862	7.52421	8.2956	8.88814	8.6419
DTL	9.67935	9.72025	8.64649	9.26378	9.90995	10.0471	11.524	11.5242	4.08226	5.38796	3.00973	3.86908
IBA57	1.46279	1.64969	1.8958	1.59829	1.74893	1.50938	2.07931	1.5081	1.46004	1.8493	1.4627	1.5227
RNF187	22.0071	21.231	22.4183	21.3091	16.1151	14.61	17.6628	15.7168	13.8388	14.4603	16.3529	15.1576
AL359764.1	5.74239	5.85952	7.9845	7.84505	7.05364	9.82481	9.26838	10.3805	13.256	9.443	14.4945	12.4992
KMO	2.85845	3.12607	3.63507	3.14773	0.798009	0.786913	1.09479	1.19818	1.48709	1.4606	1.39259	1.44872
EXO1	5.34313	6.26019	3.88539	4.77566	2.85151	2.98009	4.36153	3.73295	2.13002	2.45523	1.46326	1.78028
SYT14	4.21001	4.78885	6.23574	5.65082	2.48559	2.3305	6.40886	5.73356	2.25527	3.38374	4.07666	4.0758
SERTAD4	4.29499	5.17075	4.26562	4.35865	2.21218	2.3253	3.64103	3.00244	2.59738	3.20119	2.97799	2.91331
HHAT	2.04238	2.55569	2.58617	2.56322	3.1187	3.22374	5.17809	3.63175	2.99078	3.39073	2.84975	2.61673
RCOR3	8.82098	9.53349	9.1153	7.96968	5.90073	6.08911	6.64367	5.68597	5.19935	5.63944	6.3035	6.31315
TRAF5	6.14558	6.91151	4.81993	4.43792	3.53848	3.60607	2.87224	2.38324	3.27312	3.4997	3.09632	2.8353
RAB4A	28.5559	38.7201	42.0351	40.9791	13.6126	12.658	42.294	26.0198	26.9391	34.5492	43.57	43.344
SPHAR	3.94085	3.37877	4.1591	3.64518	0.783737	0.751624	1.67971	1.06336	1.91262	1.98915	2.38541	1.92031
EFCAB2	3.86021	4.43203	4.00401	4.26732	5.57108	5.36552	6.2223	5.21955	4.35853	4.50579	4.37432	4.87945
KIF26B	2.54859	2.74069	3.20639	3.4719	0.830155	0.584707	1.40029	0.783763	0.70024	0.863575	1.05235	0.902094
CNST	9.38794	9.64507	9.5719	8.89549	6.60504	6.43734	7.18414	6.27315	5.67434	5.31929	6.1384	5.89061
FMN2	9.31399	9.02829	8.9314	8.72717	10.3719	11.2341	11.9477	11.1804	3.45229	4.25331	4.64696	4.61753
DDX20	11.1479	11.2189	10.5252	10.7867	8.26897	8.29181	6.51177	6.06206	5.73986	6.05392	5.11279	5.17048
CTTNBP2NL	22.1142	23.7663	21.9436	22.0871	19.788	17.5924	22.2761	17.9602	15.7727	16.7382	16.521	14.6063
WNT2B	1.00327	1.39474	1.21152	1.05729	0.690905	0.593202	0.942143	0.77883	1.74446	1.75901	1.5026	1.61624
CAPZA1	370.574	393.066	353.124	365.222	358.082	351.084	434.064	362.812	367.34	362.306	335.781	320.096
SDCCAG8	45.4539	46.0186	51.7133	51.1367	54.077	47.9795	60.3281	57.3594	45.1143	47.4707	47.7113	45.4341
ZBTB18	3.49243	4.23098	3.71972	3.66686	1.91663	1.98143	1.86072	1.77605	1.97123	2.18849	2.26537	2.2215
CEP104	5.10593	5.9613	5.59764	5.74724	3.89882	3.61082	4.98598	4.16076	4.0877	4.94916	5.85713	5.35716
AC245297.3	8.65792	10.2448	11.7129	10.5518	20.3666	19.9578	21.5113	23.5282	14.5656	16.2178	15.496	15.7177
NBPF19	2.0918	2.07446	2.28958	2.1795	1.84385	2.06629	2.14696	1.93967	2.0311	2.17712	2.16872	2.21054
PPIAL4C	1.93575	1.82722	1.6566	1.60715	1.48776	1.6434	1.34712	1.86963	1.73125	1.64111	1.33915	1.54283
GPX7	106.056	110.065	101.047	102.49	137.801	136.438	125.955	123.863	112.339	109.668	95.0442	89.6951
ZYG11B	6.89983	7.88138	7.72779	7.45037	3.53196	3.18379	5.11633	4.11594	3.91996	4.64332	4.55604	4.43015
SCP2	78.2579	79.1545	85.142	92.2132	80.7205	77.6423	75.658	77.53	89.3158	92.1067	90.8939	87.102
SRGAP2C	10.2873	11.8623	10.4425	10.5715	9.83751	9.47162	11.773	10.7156	8.11513	8.75222	8.39571	7.77675
PEAR1	4.82989	4.82535	3.23878	3.55417	2.56145	2.75213	2.39992	1.51995	4.08347	4.01992	3.50211	2.73065
KIRREL1	4.82274	4.85538	5.23909	5.08441	2.7783	2.77728	3.11837	2.88504	3.33186	3.40879	2.6866	2.80567
THRAP3	228.297	242.979	229.097	233.685	210.295	204.651	215.673	198.831	209.812	214.741	189.617	182.778
SH3D21	2.15793	4.04841	4.28132	4.26029	2.0855	1.73474	3.42065	2.21362	2.68996	4.33126	5.30806	5.08382
ZC3H12A	4.08771	4.17293	4.30791	4.15174	7.11741	7.81623	9.15876	7.43769	13.629	17.582	12.0231	11.29
SLC35A3	3.76352	3.9053	3.77409	3.99354	2.75045	2.58916	3.29204	2.67271	2.03245	2.20039	2.03009	2.46481
AC118553.2	9.86981	9.80543	9.06423	9.67759	14.7504	13.935	16.3362	14.7154	7.42843	7.51232	6.93159	6.74989
MFSD14A	17.8603	17.3452	15.9934	16.7066	29.2488	27.5286	31.495	29.4817	13.9888	13.9783	12.8405	11.6225
TRMT13	14.2732	13.425	14.5069	13.5882	11.7944	10.8441	11.1025	11.0109	8.09518	7.84276	9.09513	8.83611
RTCA	38.0387	41.6443	39.2105	40.704	34.7601	37.7138	32.0229	32.9773	24.0592	25.5278	24.2568	24.582
C1orf56	49.7631	51.1115	52.1377	51.7659	57.6756	52.5162	64.9989	55.9849	57.1535	52.3313	55.26	51.5578
HAX1	367.361	347.26	332.517	341.116	245.99	249.211	265.325	289.176	205.299	196.263	209.063	208.984
CDK11A	27.2098	29.4042	29.7371	28.5119	27.5284	26.2686	30.125	30.0548	28.3574	27.305	28.0213	25.1022
SLC35E2	2.4032	3.32832	3.78134	3.63252	1.67821	1.25656	2.57534	1.71121	3.93581	3.97624	4.77566	4.01401
NADK	6.69546	6.76016	7.1091	7.26033	7.54602	7.64793	9.65268	8.04233	4.58113	4.8585	5.44484	5.38817
GNB1	74.1878	80.658	78.7687	73.3587	53.0254	51.3961	53.651	49.5484	43.9398	44.3265	38.5586	38.5401
SCMH1	7.99224	8.59601	6.29948	5.74842	5.52234	5.35592	4.38099	4.33154	5.59455	6.32564	4.75361	5.30109
TMEM200B	8.14659	7.93774	7.59207	7.74365	5.58323	5.62791	5.48915	5.77791	5.9924	7.14605	6.0878	6.2145
SRSF4	23.4275	24.1003	23.3674	21.6841	21.0727	21.6575	22.0018	18.9208	18.6648	19.9053	16.7415	15.6891
MECR	25.0858	24.7421	24.954	25.0371	20.6354	19.3867	20.8364	20.1335	23.4933	22.4486	23.3306	22.9537
ATP13A2	4.56153	3.71551	3.9692	3.90828	2.82358	2.73236	2.77968	2.38476	2.54896	2.71477	2.62045	2.7448
SDHB	281.748	277.66	264.038	267.614	298.286	305.094	257.539	267.979	298.894	297.11	286.123	294.717
RCC2	15.5351	16.3204	13.6105	12.9519	11.7118	12.0093	12.1111	11.3918	9.23647	9.99723	7.43813	6.80011
TMEM240	1.42584	2.30279	2.13352	1.67724	1.65885	1.52969	1.65227	2.24429	3.06536	2.98949	2.71333	2.83343
SSU72	59.0313	59.2601	61.8024	63.1723	46.804	46.5894	52.4233	49.4245	54.8127	56.212	55.9839	52.044
FNDC10	4.43644	5.00625	5.12618	5.7137	2.76056	2.55012	3.15398	3.69653	3.54798	3.49527	3.61542	3.41305
CDK11B	48.8733	48.9754	49.3772	45.6187	42.1276	40.317	47.7221	46.8051	43.0324	44.0284	41.338	40.0105
SLC35E2B	4.11861	4.60035	5.451	5.24282	1.97677	1.79263	2.72873	2.57794	4.02224	4.41603	4.93709	4.25627
NPHP4	1.52406	1.6795	1.47397	1.74929	0.958115	0.658417	1.27522	1.0488	0.781873	0.947193	0.801489	0.735953
RPL22	240.006	241.804	251.681	252.976	186.731	186.893	168.083	181.916	200.754	194.416	198.191	197.98
AL139260.3	7.51726	8.22618	8.91841	8.62976	7.36669	6.58247	7.34112	7.25102	6.85068	6.49042	6.14725	6.76389
SESN2	24.4463	23.5785	23.5222	27.2064	11.5408	12.536	19.2349	14.5083	15.8265	15.8433	21.2911	19.7078
MED18	15.4796	17.028	16.7043	15.7858	16.3838	15.2859	17.5297	16.986	12.3608	11.9139	13.1768	11.057
LYPLA2	97.1253	92.4668	96.7173	95.8334	80.6531	84.6886	86.6075	83.1422	101.994	94.6002	100.293	94.9815
PNRC2	52.168	52.2808	52.0199	45.5046	54.3037	59.3831	54.7785	54.7228	41.8299	41.6551	38.3211	38.0843
NIPAL3	49.7596	52.7984	52.6711	55.5513	30.3766	31.335	40.2385	34.8565	33.1588	31.4947	39.7234	38.0701
DNALI1	4.1531	4.10043	4.78833	4.75914	4.39123	4.47279	4.79279	4.84599	6.93846	7.6766	6.09091	6.27412
CDCA8	64.3331	61.1804	48.5227	46.4724	28.7699	30.0504	31.2634	25.0763	23.1537	24.9385	11.8008	13.1669
C1orf122	79.4536	79.5853	91.9418	90.5469	55.2342	51.6679	74.0507	73.0549	87.3799	83.4492	96.3923	87.5568
UTP11	131.334	134.29	119.2	117.846	104.435	98.6052	124.847	112.065	127.167	126.333	121.51	117.269
PGM1	25.6937	23.801	23.4896	26.612	29.9582	28.9094	26.4568	25.5304	28.7163	30.8239	25.3983	23.7875
ROR1	2.46182	2.57554	2.56383	2.458	0.923068	0.821219	0.839854	0.927709	2.61657	2.89872	2.63593	2.60042
CACHD1	0.982123	1.03725	1.56409	1.2312	0.592063	0.475609	0.744013	0.736132	1.24983	1.59979	1.03067	1.28289
EPHX4	0.789816	0.814959	2.31226	2.28696	1.71997	1.83591	4.20278	3.87163	1.59918	2.82896	3.91958	5.23626
SZRD1	105.502	108.478	97.3832	97.7066	115.121	115.338	120.921	105.197	92.8169	90.4491	78.3914	79.1817
NECAP2	34.2714	31.9735	31.8117	33.5548	34.9936	32.1784	37.075	32.9024	35.3137	33.4065	30.7236	30.4945
TSPAN1	0.80818	0.977358	1.28017	1.17643	1.34172	1.83462	1.74107	1.54863	3.14162	2.48646	1.9929	2.72084
LURAP1	7.07058	5.79478	6.0138	5.70549	4.04043	4.6411	5.3082	4.07451	6.03991	5.2945	4.79683	4.84506
RAD54L	6.0254	5.45542	5.10786	4.53796	4.9675	4.6621	7.01878	5.41947	2.57955	2.83928	1.44434	2.26462
UQCRH	541.917	526.182	582.865	585.81	491.672	511.866	473.611	535.639	514.529	515.434	523.961	538.918
NSUN4	5.81984	6.55219	6.31042	6.37435	8.09415	7.99795	7.43601	7.51993	5.06868	5.64346	5.97119	6.00512
UHMK1	10.0806	11.8495	10.6393	10.342	10.7706	10.2355	12.9009	11.2633	6.70865	7.68079	6.87337	6.91221
UAP1	96.9162	99.5531	84.4543	85.2439	119.007	124.794	101.808	104.692	50.1934	54.8003	44.692	47.5487
RALGPS2	10.1153	10.9399	9.22733	9.70663	4.86994	4.70065	4.75738	4.335	4.90835	5.64481	4.77217	4.3509
FAM20B	5.75639	6.38167	6.09561	6.55598	3.47967	3.23535	3.85766	3.74452	3.31385	3.28489	3.73669	3.51888
TOR3A	30.6866	31.2033	28.2541	30.601	26.7085	23.6936	26.6691	19.7745	22.1829	22.0124	18.8763	20.0047
SOAT1	7.83277	7.56968	6.53793	6.77574	11.5301	11.2285	9.18808	8.0866	4.96387	5.65052	4.99043	5.05845
AK4	0.682526	1.15955	1.16372	0.949013	4.58496	4.38028	3.95562	4.2413	2.45548	3.1401	1.65855	1.50561
DNAJC6	0.930457	1.34264	0.939204	1.52764	1.12744	1.16631	1.1269	0.905909	0.808524	0.687155	0.816059	1.07799
LEPROT	104.761	109.203	116.324	117.899	88.71	87.1776	96.99	96.5834	83.99	93.6788	93.6576	89.1724
LEPR	2.28318	1.98668	2.6342	2.51535	1.49389	1.34191	1.73095	1.71855	1.40762	1.36589	1.61892	1.52908
PDE4B	3.62011	3.34893	4.40171	3.90825	6.72159	6.87473	7.74158	7.38788	3.20341	4.10041	3.78683	3.60122
CKS1B	380.168	372.726	283.174	296.917	372.112	384.591	336.936	360.292	213.089	222.972	155.38	165.591
FLAD1	34.9229	31.459	33.4394	33.5144	35.0855	33.8027	38.0609	35.4009	30.9023	29.7182	30.4305	30.4946
ZBTB7B	3.85668	4.17655	4.43912	4.65302	5.48979	5.03179	6.71757	5.13338	4.09771	3.89991	4.12211	3.8625
2002-03-01	2.31354	2.48144	2.73347	2.04531	2.34813	2.01607	1.7533	1.33942	2.41386	2.67161	2.48062	2.40534
FMO4	1.51194	1.40181	1.26233	1.57332	1.9244	1.9645	1.42984	1.7452	5.67545	5.72366	5.99884	4.92123
PRRC2C	26.784	27.8704	30.6336	28.5842	25.3147	24.0155	25.4491	25.1186	22.3951	24.1893	22.9449	22.2698
AL392172.1	14.9506	17.6575	15.2388	13.3722	12.8729	11.8117	10.157	11.3647	15.4317	14.0292	11.1387	12.633
SLC25A33	2.2234	2.46395	2.27991	1.87864	1.04542	1.06366	1.53566	0.927064	1.20594	2.01313	2.05483	1.92212
TMEM201	4.24765	4.2442	4.7551	3.57353	3.34091	2.95107	3.93342	3.4063	2.31318	2.34297	2.38633	2.6658
ZNF362	12.1042	13.6063	12.4985	12.1347	10.1921	9.39555	10.5422	10.1886	13.1928	13.0084	12.5689	12.1567
ZBTB48	5.32301	5.24751	5.95254	4.69256	4.2867	4.25376	5.13041	4.3562	4.48791	5.43856	5.52381	4.58683
PHF13	6.7062	6.00328	7.55734	5.90079	4.23103	3.6497	5.17465	5.29689	4.12453	4.22222	3.95765	3.84532
THAP3	37.0122	39.9922	42.6827	38.9936	50.3244	50.5814	51.4933	50.0222	39.2211	35.6424	38.1308	37.3521
NBPF3	2.35001	2.25109	2.52433	2.27455	2.24365	1.77992	2.16982	1.37433	3.80721	3.73986	3.72823	3.35908
ALPL	2.32341	1.73067	1.69694	1.66603	0.980807	1.25416	1.36634	1.22232	2.03452	1.99145	1.57031	1.62214
LDLRAD2	35.2602	36.2842	36.9721	35.2483	19.8936	18.7865	22.043	19.6473	18.6606	18.0534	17.1371	16.3076
DNAJC16	6.45952	6.65693	6.87509	7.50391	5.16722	4.83586	5.41774	5.4696	4.99274	5.67457	5.52644	5.80918
DDI2	1.16434	1.65571	1.67946	1.48669	1.1631	1.19185	1.27413	1.34029	0.798306	0.93319	0.884849	1.11261
PLEKHM2	17.6426	18.0038	18.8447	17.4653	15.1176	14.0905	14.5452	15.1812	13.0277	14.5829	14.6609	13.4228
CTPS1	23.1177	24.0031	18.9363	20.0842	18.711	20.2431	18.7727	18.7519	10.581	11.1511	7.82554	9.12329
SLC2A1-AS1	1.03346	1.15909	1.27266	1.18563	0.825792	0.567568	1.28805	1.09553	1.91449	1.64446	2.0245	2.15403
FAM183A	1.49901	2.11354	2.64703	1.84083	1.21376	1.30187	1.36912	2.1187	2.41153	4.39634	3.51578	3.30167
CFAP57	3.04868	2.66344	2.87942	2.46826	5.17355	5.57555	5.44995	5.4421	2.66478	2.7568	2.75409	2.77629
RNF220	12.8195	15.003	12.7171	11.0063	12.3335	12.1975	12.7956	12.7105	12.2049	12.8432	11.6078	11.8231
KIF2C	34.8171	30.7054	24.0505	26.4132	23.8377	23.398	21.1183	21.6487	15.4966	14.8811	8.4985	9.29061
RPS8	1573.16	1553.4	1612.94	1548.79	1144.8	1166.61	1033.45	1116.99	1202.54	1137.41	1148.71	1151.62
PLK3	7.2871	7.17683	9.75868	9.0047	6.82765	7.82329	10.2679	7.47667	8.0352	8.92907	10.4259	8.84773
PPIE	44.5409	42.4547	41.8605	43.2534	47.3684	48.2192	51.2856	47.3212	50.349	50.9721	47.6075	46.0878
MFSD2A	2.00672	1.88427	1.66986	1.66801	3.09061	2.78707	2.42425	2.60245	2.85065	1.93655	1.72392	2.36644
CAP1	378.79	378.541	359.02	375.737	301.378	304.992	284.568	252.295	250.208	249.031	215.989	219.306
SDHC	25.8319	24.5125	25.9806	27.7884	23.466	24.6066	21.5342	23.3767	25.5984	24.8988	24.3184	25.3332
MAPKAPK2	24.0716	26.7225	25.5915	22.0763	15.7453	14.4339	17.1085	15.9451	19.0318	20.1501	17.9566	18.5567
IL24	0.530358	0.559837	0.608892	0.733967	3.66681	3.72631	2.44338	2.94632	1.73532	2.83446	1.21064	1.60334
PFKFB2	0.991935	1.0838	1.12933	1.23053	0.88772	0.886819	1.13156	1.1512	1.23934	1.39768	1.41482	1.32106
CD55	33.6583	35.9741	30.8529	34.153	43.7693	44.198	36.4296	42.3127	28.3604	30.8591	33.9561	34.1453
KCNK2	6.54982	6.93161	7.1511	7.82627	5.76482	5.23713	5.69082	6.54069	8.1152	8.81037	8.12142	8.84984
KCTD3	10.009	11.1976	10.3685	9.99296	6.09365	5.41032	5.89543	5.42746	6.38942	7.35249	5.77978	5.60889
SERINC2	168.698	173.947	182.982	193.681	140.942	140.115	182.071	155.758	167.152	151.365	198.869	187.083
TINAGL1	3.35076	4.04249	2.90269	3.09672	4.57558	4.47923	3.73439	3.23903	4.97256	5.12008	5.07971	3.59529
HCRTR1	1.50158	2.05906	1.84319	1.99963	1.57201	1.56029	2.28685	1.91119	1.56624	1.88106	1.72314	1.80551
LINC00869	0.461521	0.719714	0.863712	0.533733	1.01403	1.14104	1.60026	1.80326	0.879395	1.00085	1.11535	1.13656
HIST2H4A	9.84933	9.84114	14.2156	14.2647	12.9893	12.8165	33.4571	31.8006	14.717	15.0244	16.5801	16.7913
AC239868.4	1.60688	0.531178	2.14582	3.36718	1.36237	0.36293	3.0415	2.05383	1.26986	0.738834	2.14586	1.56473
CCDC18	20.3464	21.7028	20.6215	18.6498	16.1797	14.5605	17.36	16.2186	14.3081	15.2282	11.1812	12.1964
DR1	20.696	21.8586	19.5931	19.601	12.6302	12.1331	14.0982	11.9104	14.7236	14.6661	13.2245	13.1425
FNBP1L	4.99908	5.65323	5.36403	5.26377	3.64502	3.38928	3.08659	2.86696	2.82086	3.28123	3.48879	2.99602
AC097059.1	1.47481	2.24381	1.71038	2.26286	3.09882	3.76067	3.74091	4.49857	1.96935	1.79257	1.96194	2.41667
FAM72D	4.82175	4.914	4.1124	3.86674	2.506	2.23653	2.88535	2.72385	2.32809	2.22853	1.46199	1.47899
GPR89A	12.6645	13.759	12.2391	14.2024	13.3891	13.6972	12.3672	12.5319	12.4295	11.6087	10.3166	11.6234
POLR3C	29.7078	28.0031	28.183	26.9924	33.9123	35.654	32.3664	31.7389	21.238	22.4176	19.2756	20.21
TTF2	4.82798	5.43101	4.72122	4.07561	4.89326	4.6992	5.11901	4.9844	2.73285	2.91838	2.47059	2.22337
MAN1A2	14.3955	15.4515	16.3222	16.3371	6.76873	6.36155	9.44483	9.23699	12.4104	13.7264	14.5254	12.5918
FAM46C	1.33212	1.41658	1.33528	1.39289	1.2736	1.0304	0.91477	0.674518	4.72095	4.34467	3.57144	2.71819
ATP8B2	3.65993	4.16129	3.77842	3.75856	2.62264	2.25757	2.69391	2.62305	2.15427	2.46145	2.55786	2.54775
TSACC	1.6624	2.03398	1.86808	2.80336	1.57791	1.18899	2.05322	2.10691	3.19747	3.23464	4.28567	4.09057
RHBDL2	0.719683	0.908809	1.1185	1.10948	1.84475	1.76344	2.0876	2.63719	1.72823	2.09573	1.49187	1.8539
PABPC4	37.4278	40.9332	45.6564	42.5601	16.9404	14.695	22.8963	19.8965	17.5296	17.3211	20.756	18.5645
GNL2	54.5104	53.4817	50.3928	47.4984	63.4517	63.948	58.6057	53.4146	49.1113	54.0826	46.8408	45.9135
C1orf109	14.6362	16.6908	15.6364	16.3958	13.6166	12.5153	12.0126	10.2962	12.0325	10.7244	11.9225	11.0638
YRDC	5.74942	5.9673	5.94427	5.20243	5.11756	5.02345	4.89286	4.69604	3.73307	2.82359	3.23533	3.6416
FOXJ3	3.23503	3.9672	3.35252	3.2765	3.3228	3.12447	3.20312	2.81339	2.80059	3.24206	2.54	2.52122
MEAF6	85.7568	86.6091	80.5618	90.3219	71.2158	66.7798	65.5884	63.3443	74.9537	76.7189	72.7353	74.4642
SNIP1	3.43817	3.2618	3.37524	3.02187	3.49235	3.18914	3.26968	3.10489	2.77969	3.1651	2.82328	2.92175
AL391650.1	44.0302	40.6158	45.6208	40.4534	39.3005	41.0577	37.4433	42.3665	45.1681	40.9641	49.2295	49.3761
UBXN11	259.196	272.245	289.302	283.738	242.566	236.624	272.153	275.494	231.383	227.65	257.91	236.426
STIL	5.88119	7.05857	5.69155	4.92692	4.56833	3.91118	4.50338	4.54734	2.08293	2.54758	1.56834	1.79361
MARCKSL1	38.0604	38.2603	39.8454	37.4165	38.9889	41.4437	29.8432	28.4048	35.2732	41.2402	38.8138	32.7181
FAM229A	0.761032	0.978112	1.59238	1.41448	1.12899	0.750262	1.36434	1.0545	1.15111	0.790624	1.64239	1.60676
LYPLAL1	23.7694	22.3012	20.6213	24.8935	18.7264	19.143	16.7692	17.0021	28.7489	26.1021	30.5269	29.9581
CD46	23.8095	25.9921	27.8545	26.707	18.3477	15.8855	22.7659	21.014	23.27	23.1187	24.5973	21.8034
TMEM183A	43.8629	56.2945	57.6615	56.5881	39.9078	39.7031	46.6277	27.0142	42.6306	46.3325	44.5398	42.1644
ZNF672	7.60378	7.73383	7.80626	6.57974	8.21233	9.15227	7.92031	6.48905	5.49407	6.50174	5.86569	6.86918
PGBD2	2.1288	2.21072	2.54091	1.92627	1.3289	1.73404	1.63828	1.18784	2.12554	1.66171	1.5151	1.53979
C1orf53	77.1121	84.5156	113.834	107.611	64.0873	59.1559	84.3796	81.8574	97.2876	87.0948	109.258	108.326
LHX9	5.25769	5.52968	8.51364	8.28301	3.84115	3.58432	6.25646	5.07636	5.11564	4.68173	7.85805	6.81106
NEK7	60.4002	69.4911	72.726	69.3013	33.2087	34.7084	35.5799	35.4978	25.391	25.5944	26.4465	28.2392
SCNM1	103.236	110.441	98.7708	97.7371	123.076	126.558	131.579	131.511	111.956	107.316	108.869	106.822
PIP5K1A	12.255	12.6854	12.2819	14.9877	13.8219	13.6406	13.0165	12.4318	9.78118	10.1577	10.073	9.005
PSMD4	373.866	363.517	362.022	378.28	343.62	345.221	358.13	331.077	380.607	361.56	336.848	351.014
ZNF687	2.81737	2.49	2.83518	2.77848	3.29257	3.24521	3.39846	3.48312	2.70783	2.83922	2.46473	2.79102
LINC01686	0.577381	0.703072	1.0464	0.783676	1.55016	1.23887	1.15358	1.55795	1.74513	1.72939	1.29263	1.27172
NPL	0.693653	1.12701	1.17697	1.69638	1.17444	1.27381	1.48327	1.18035	1.42025	1.26109	1.53895	1.67004
DHX9	32.1975	31.7152	30.6412	28.9931	21.4723	19.7801	19.7613	17.7682	17.7805	17.7783	16.2572	15.4078
ATP1B1	57.8254	67.0306	57.7286	54.608	55.9985	53.8503	56.1568	48.7713	56.1728	56.8942	49.9405	48.5781
BLZF1	27.1872	28.7926	26.1483	27.5146	89.4839	91.1637	84.0061	87.0528	24.9516	31.9384	27.976	26.3887
PRG4	3.49895	3.76529	3.81342	4.09587	3.04744	3.3233	2.6884	2.88399	2.84106	3.25329	2.94698	2.99897
C1orf27	15.8482	17.5498	18.1139	17.543	17.6028	16.4513	16.6303	17.2427	12.6855	13.9824	13.0889	13.0954
KLHDC9	4.3849	5.61503	5.9824	7.01095	2.97173	2.10094	3.64042	2.71864	8.10641	7.9589	8.83201	8.19735
NIT1	31.2647	28.9208	28.2083	31.4858	25.4216	24.1849	24.1144	24.184	25.6188	26.0445	24.4612	24.4698
UFC1	252.107	245.437	243.195	259.728	239.19	233.222	224.257	233.459	245.949	240.803	238.895	246.071
USP21	14.3564	13.8939	13.0553	14.2161	12.2151	11.1075	12.5738	11.0752	15.0439	15.3421	11.6907	11.6705
C1orf21	5.68312	6.08047	4.52453	4.89983	6.06565	6.35011	5.2885	5.40995	7.89893	7.81669	7.02382	6.71277
RNF2	11.614	11.8962	11.5999	11.926	10.2812	10.2426	10.9859	9.46236	7.87823	8.63382	8.97248	8.3844
SWT1	0.800107	1.01037	1.16638	1.1262	1.15805	1.35646	1.56305	1.26604	0.652252	0.737811	0.707662	0.923931
PPOX	13.7067	14.4035	13.8353	13.4677	9.76947	10.0771	10.6268	9.91499	11.0241	11.0748	10.4373	9.12751
NDUFS2	151.109	136.277	132.282	140.813	131.118	125.214	126.987	122.909	133.399	130.501	119.056	118.446
FCER1G	1.05623	1.37847	1.06197	0.781971	1.26035	1.09882	1.15107	0.863647	1.63835	0.587191	1.0032	1.44755
TOMM40L	4.29605	4.73438	4.74806	4.51846	4.9574	5.40784	4.44312	4.12769	4.44291	3.99149	3.89244	4.05903
MLLT11	22.8664	22.491	26.0427	27.9114	17.1738	17.6146	15.5366	14.492	19.5601	19.7208	19.569	20.5119
GABPB2	4.32175	4.45903	4.44602	4.47866	2.03064	1.46854	2.91166	2.90017	2.57959	2.78186	2.97635	2.8206
PPCS	153.329	150.584	159.549	163.289	163.037	163.263	180.941	182.686	180.32	171.946	184.814	177.526
PPIH	55.0881	51.2558	49.0701	49.4375	48.9853	54.1889	42.5176	42.693	49.5463	47.3343	38.9139	39.4034
YBX1	347.349	382.867	397.73	353.329	276.527	283.834	306.076	249.486	257.328	322.069	336.528	298.712
ADAM15	22.0296	20.4098	19.9624	19.706	21.6453	24.2524	25.5231	20.1652	20.3605	20.1745	18.4456	17.8172
EFNA4	11.1879	9.39328	9.32479	8.25331	10.2135	11.2155	8.42048	6.95102	13.1249	11.6187	10.2939	10.3143
EFNA3	1.52857	0.885765	0.973737	1.00855	2.16597	1.70824	2.23961	1.34621	1.3258	1.19627	1.63978	1.87667
LINC01133	64.7943	68.8632	40.3225	43.8245	25.7239	22.8628	20.9757	24.37	24.0833	25.3144	25.9696	24.8105
DUSP23	124.981	122.915	125.335	125.589	191.859	190.215	179.249	201.736	137.709	129.743	138.083	137.028
HIST2H2AA4	78.6913	72.7571	134.657	139.731	305.156	297.166	370.652	476.565	219.096	212.36	248.729	280.059
HIST2H2AC	26.7857	25.2736	24.1331	24.9835	53.0558	42.6726	40.5378	46.8917	26.9128	30.4976	27.1324	28.9155
BOLA1	32.8788	32.9382	31.9337	31.6717	22.6746	25.034	27.6002	26.7782	30.9739	32.568	29.7526	30.6549
VPS45	20.2382	17.7754	18.4728	17.9631	13.8585	12.4964	19.5063	18.7335	17.6717	17.7957	17.2357	17.7892
SRSF11	120.548	134.242	133.864	131.135	110.818	105.869	115.517	99.1158	127.661	137.82	123.834	118.49
HHLA3	35.8732	32.9478	37.1905	36.4205	23.6034	24.825	23.3775	27.9194	55.3447	55.2645	51.2827	53.2289
CTH	8.30124	6.50166	6.82751	7.06766	1.65643	2.18427	3.50569	4.86942	2.3875	2.71648	3.48075	3.82395
MRTO4	73.1211	78.5656	65.7262	65.8023	66.2792	69.5996	58.8294	60.7758	58.2749	54.8724	50.6086	52.267
PQLC2	15.327	16.2826	16.6848	15.6696	20.2981	20.0394	18.658	15.7653	15.2593	14.023	15.608	14.702
MINOS1	167.952	173.583	181.633	177.351	166.518	172.436	170.178	178.249	195.197	184.651	189.05	182.795
HS2ST1	3.65629	3.17477	4.04488	3.46853	2.2518	2.24148	2.40361	2.01559	3.00714	2.89977	2.77885	2.93841
LMO4	30.8887	30.1358	28.8796	30.7527	28.3952	27.3113	26.6155	28.774	18.2869	19.6102	17.9609	18.0366
LRRC8D	7.05403	9.1651	8.38392	7.76741	4.55147	4.99383	5.37336	5.24629	5.50073	5.3843	5.44643	5.44409
ZNF326	14.8012	15.103	14.0454	14.1152	8.7847	8.50077	9.54671	9.47638	10.2339	11.0411	10.4141	10.0978
CDC7	3.61421	3.53485	3.08681	3.48736	3.24983	3.20977	2.77889	2.51125	2.455	2.76834	2.04524	2.0658
AL031432.3	0.819048	0.419936	0.76122	0.741126	1.5358	1.33898	1.40264	0.841922	1.03814	2.96432	1.74636	1.60356
TMEM50A	257.948	258.581	244.55	261.149	408.372	412.99	382.938	419.062	224.774	237.482	221.729	230.499
TMEM57	8.3594	9.68428	9.20858	7.85907	5.16895	4.87011	5.74282	5.60323	5.9673	6.61938	6.90864	6.7855
SNX7	33.185	35.9269	31.4047	32.3969	37.538	35.368	34.2102	32.0113	31.1587	32.1642	26.7918	26.6979
PLPPR4	1.97652	1.91568	2.96371	2.79271	1.09096	1.2171	1.88369	1.50206	2.57531	2.92708	3.95175	4.19355
AGL	3.62775	3.70288	4.36326	4.20671	3.74678	3.69029	4.58028	4.00326	3.07931	2.95617	2.98025	2.80968
ABCD3	8.33617	7.05208	7.7327	8.65427	3.21837	4.06259	5.27048	4.73754	4.00531	4.94963	4.45441	5.20424
SLC44A3	0.78421	1.04478	1.11314	0.838621	2.49536	1.9716	1.8232	1.60306	2.90317	2.15908	1.96849	2.57288
TMEM56-RWDD3	13.0928	13.455	12.7026	12.9837	13.1138	12.6854	10.859	12.2212	11.6893	10.9392	11.2761	10.1193
RWDD3	25.9841	25.8127	26.9618	26.7858	27.9049	27.2414	23.3595	24.0219	26.8231	24.2898	23.5964	21.4115
AGTRAP	201.441	196.597	201.848	206.939	365.318	366.435	399.98	399.025	289.248	294.448	276.92	282.867
C1orf167	0.57435	0.873827	0.893533	0.689178	1.13727	0.91088	1.42359	1.04441	1.36345	1.43982	1.42562	1.48967
TROVE2	26.0024	26.3831	26.0005	27.9344	22.0511	19.7982	25.6249	26.3012	20.7891	23.1612	21.3203	20.6266
CDC73	18.9237	21.9234	22.8098	22.032	24.6589	24.2418	25.1632	19.2908	14.7549	18.5971	18.7115	16.3207
SRGAP2	10.2724	10.8458	10.1399	9.81325	9.68143	8.39743	11.2927	9.76048	8.04096	8.43703	8.02625	7.54863
IKBKE	6.87111	7.24001	7.31277	7.0464	13.8016	14.1887	16.5019	15.3315	12.5655	12.4747	10.6892	10.117
DYRK3	7.6834	8.26394	7.83878	9.94358	8.19906	8.01647	6.54285	4.55845	7.06763	6.10916	6.87333	6.47827
ARV1	34.7716	31.5229	40.0027	42.1181	41.9985	38.9004	41.7511	45.8418	53.1204	53.8649	53.2299	50.8872
GNPAT	23.7686	22.1836	23.0064	23.7222	15.4299	16.4931	13.736	14.6771	17.2576	16.5065	12.9467	14.1367
SPRTN	8.73787	9.17053	9.11827	8.10856	5.73646	5.31438	7.48647	5.80832	5.3324	5.66009	5.06905	5.76903
TSNAX	14.9807	15.6072	16.6356	17.4532	17.4926	16.2129	13.9036	13.6807	12.7412	13.8232	13.6723	13.9755
LINC00115	1.70202	1.79776	1.68197	1.891	1.52963	2.20351	2.07476	1.41459	2.77908	2.20211	2.00974	2.05209
AL645608.1	2.11849	2.13381	3.20997	2.8816	2.55236	2.19948	3.24412	3.19624	0.643645	0.489548	0.724179	0.899106
NOC2L	37.3594	37.0213	34.8422	34.4428	30.9735	30.0729	32.9507	26.6547	21.5703	20.3271	20.1758	19.599
PERM1	0.628649	0.990904	0.983774	1.10693	2.83835	2.23597	2.4577	2.4451	0.927679	0.890582	1.10311	1.14098
TIMM17A	156.918	157.484	155.388	157.06	119.736	117.355	114.099	122.172	132.226	136.014	124.516	129.791
RNPEP	17.0338	16.6018	20.1025	17.1588	15.4058	15.3521	14.6222	13.7541	16.4928	17.1789	17.2107	16.9036
NAV1	8.8201	10.0284	9.19815	8.70795	7.93769	7.01679	6.44893	5.99663	4.6627	5.74679	4.68021	4.53768
IPO9	7.1016	6.93553	7.11734	6.26656	5.35028	5.42649	5.60605	5.36974	4.9857	5.11365	4.34787	4.81338
SHISA4	103.002	109.011	120.531	124.793	103.466	102.544	125.2	103.111	145.599	145.012	172.934	160.615
OXCT2	1.18096	1.54759	1.50629	1.20921	1.64096	1.42257	1.56472	1.87283	1.95138	1.71044	1.69691	2.3532
FBXO42	3.30315	3.33318	3.34546	2.98062	3.08986	3.21652	3.07856	2.78169	2.56039	2.458	2.45971	2.60517
SPATA21	20.1418	19.3877	18.429	18.0246	21.672	21.0957	23.3778	20.2389	16.5507	16.3768	14.3524	14.162
NBPF1	9.55382	9.13106	9.33373	10.0977	6.12821	5.59452	6.38338	5.59981	6.19582	6.27342	6.4243	6.23081
ICMT	19.834	21.5579	19.837	19.922	12.9015	14.8365	15.1522	12.2763	11.3326	13.7785	11.2375	11.4923
GPR153	1.66825	2.23277	3.18362	2.69201	1.23586	1.18323	2.03318	1.73806	2.71361	2.36827	2.51066	2.9341
ACOT7	107.142	105.094	100.665	103.206	113.839	117.46	107.461	101.621	74.1819	70.0571	70.0531	76.0437
TNFRSF25	0.847233	0.935602	1.21898	1.60697	0.816545	0.384552	0.976574	1.17968	1.24543	1.62975	1.64144	1.31742
PEA15	393.633	426.928	434.894	432.156	446.774	452.963	468.765	340.662	269.173	277.693	295.003	278.303
NCSTN	33.111	34.068	39.27	40.6848	34.5578	34.7002	38.5141	34.3252	37.0567	38.8624	35.4819	34.5628
KIAA2013	22.6993	22.4922	24.0991	23.3489	27.5129	27.1426	28.7257	23.7257	22.4225	23.4289	21.1144	21.612
DHRS3	260.245	255.03	165.021	188.391	135.518	117.167	166.291	137.874	160.185	138.32	154.297	128.334
RRAGC	12.7746	12.9995	12.5339	12.8937	13.1861	12.5685	11.6285	10.7053	7.27971	10.0258	9.88974	9.82122
MYCBP	23.3699	23.4711	24.2765	26.4491	18.9472	18.9256	20.0769	20.4673	18.9118	18.0147	16.591	17.6286
CREB3L4	5.52259	7.06215	7.03824	5.33424	3.71041	4.05414	4.53003	4.31173	5.67032	5.57444	5.0761	5.17153
AL358472.2	1.08054	1.11314	1.48406	1.48472	1.62363	1.20218	1.91899	1.18785	1.11986	1.95786	1.28421	1.61798
RPS27	3628.61	3185.75	3530.49	3540.49	2808.86	2897.17	2267.63	2809.46	3529.47	3247.16	3441.47	3494.22
UBAP2L	24.0013	23.4777	24.0247	23.632	20.245	21.421	23.6121	19.5827	23.8081	24.2359	21.1269	21.5738
SUCO	11.0744	11.8299	11.9444	11.4833	7.66314	8.08873	7.76566	7.50179	7.46003	8.69838	8.08185	7.8877
PSMB4	203.437	211.58	204.496	200.334	182.451	177.441	242.51	216.632	226.981	212.178	223.629	211.608
TUFT1	3.19221	4.5418	2.89166	3.17461	2.56842	2.92242	2.63861	3.08448	2.92565	3.01183	2.94867	3.1999
SNX27	5.62989	5.84124	6.07881	5.96377	6.59084	5.75232	7.13963	6.19751	4.82182	4.97686	4.35555	4.02443
MR1	3.63642	3.72162	4.45723	4.95202	5.47707	6.14582	6.61817	7.12698	6.0189	6.16123	6.7634	7.11432
IER5	7.83202	9.05762	8.87276	7.50378	9.03297	8.61245	10.3472	9.89529	8.26771	10.3224	9.98057	9.73551
PRRX1	46.6942	47.1139	49.4755	43.3466	35.4658	31.1798	32.8231	27.993	43.5765	48.785	41.9488	38.7184
Z97200.1	1.30424	1.46901	0.830455	1.60702	0.976817	0.95267	0.997968	1.57243	1.19317	1.86667	1.34606	1.80646
PRPF3	16.434	15.9815	16.2828	16.4288	22.3303	21.3887	21.7643	18.8234	15.1042	13.7169	11.5216	12.1979
RPRD2	4.88759	5.08335	5.65074	5.31387	4.08916	4.06322	4.66044	4.79206	3.90107	4.47192	4.363	4.44342
TARS2	11.4509	9.51057	10.5939	11.5532	12.324	11.3975	14.3024	12.7276	11.1788	10.8109	12.2176	11.8459
ECM1	101.065	93.3482	100.972	110.42	98.2853	97.5509	96.2265	89.9358	133.271	133.593	112.666	111.928
FALEC	2.65694	1.97911	2.67436	2.7217	1.85438	1.57761	2.24357	1.71341	1.57386	2.80287	3.14252	3.09167
PLEKHO1	19.0602	20.1845	18.2079	15.1125	12.8153	12.4877	14.0627	12.5523	11.6678	13.1062	10.375	10.7377
C1orf54	22.0688	17.6643	28.2427	26.5162	38.729	38.8357	47.4185	54.7952	36.6099	37.053	41.4182	41.8704
CIART	19.9233	16.1817	15.5007	17.2874	15.7832	15.0713	15.8217	17.0138	12.8458	12.3183	12.5427	13.2425
MRPS21	307.671	301.202	314.835	313.347	302.575	299.79	319.626	338.781	376.06	356.367	369.929	369.057
PLEKHG5	1.61952	1.53112	1.86682	1.99654	1.32291	1.11945	1.54619	1.35889	1.69878	1.44331	1.67093	1.66092
NOL9	4.63443	5.33584	5.02417	4.69165	3.61031	3.24873	4.66719	3.53852	3.64103	4.41029	4.38842	4.21673
KLHL21	4.06792	4.515	5.2758	4.4378	4.36548	4.30753	4.8202	4.47455	2.74029	3.03839	3.35114	3.28528
DNAJC11	15.5796	16.0702	15.0587	15.1055	14.2777	14.2075	14.711	13.1959	12.5983	13.1463	13.4204	12.3494
HLX	4.41297	4.95959	5.03324	4.92867	7.15845	6.86442	7.64601	5.07149	5.23889	7.02749	5.58533	5.35672
MIA3	16.7589	17.1996	17.4416	16.6719	20.3095	17.7017	16.5823	18.0702	15.3457	17.1341	13.5	14.7603
BROX	56.2392	56.9112	55.4133	59.7072	53.8676	51.3455	66.5518	59.7238	39.3964	38.9925	37.3109	35.2997
MPZL1	46.2368	48.1732	49.5743	48.2592	50.3435	47.5468	51.6118	42.9574	36.2955	37.3533	31.6013	32.3044
DCAF6	45.8965	48.633	53.995	51.7905	26.9072	29.2884	43.9035	41.9187	36.4103	35.8375	37.9123	39.2452
TIPRL	79.3671	88.327	78.8794	77.4475	60.088	61.0958	62.6284	60.2499	71.8918	71.1752	61.6009	60.4713
SFT2D2	6.80625	7.49553	7.91415	7.83782	5.55962	4.82163	6.40485	5.88781	4.34872	4.86215	4.37303	4.62622
IFI16	73.9182	70.1968	71.5186	72.9022	356.542	334.955	325.924	359.437	143.143	162.215	147.185	145.818
LAPTM5	0.485028	0.641332	0.514842	0.716074	1.49259	1.22329	1.40769	1.13272	2.00361	2.02942	2.41941	1.88921
STPG1	5.83896	5.39557	5.16721	5.20664	4.44041	4.37856	4.4352	3.59734	4.06234	3.51052	3.54083	3.46138
AL445686.2	4.79121	6.09597	4.7139	4.58414	2.7414	1.96619	4.64506	2.96712	2.71606	2.36728	2.90143	1.7223
RUNX3	1.66061	2.11177	1.65881	1.25416	1.68507	2.02003	2.17356	2.54032	1.53495	1.93048	1.78569	1.93536
FAM46B	2.30061	1.87069	1.51231	1.60467	0.986556	0.668463	0.325585	0.73286	1.32482	1.44456	1.14681	1.51079
SLC9A1	8.87163	8.42795	9.61402	9.74457	7.03989	6.37216	8.11186	7.08659	6.71525	7.44295	7.42236	7.36653
GSTM4	13.7206	11.987	14.8074	15.2474	13.5004	12.7943	14.5083	14.3181	29.7435	27.6276	29.2531	28.0549
GSTM2	10.2721	8.23226	11.0918	10.8926	7.92136	7.52734	8.72178	8.87389	17.0073	16.1791	16.6046	15.4231
GSTM1	9.02873	8.8524	11.2077	10.376	8.05026	6.98078	8.86143	7.82255	18.4757	16.4925	16.6397	16.3958
C1orf112	3.21856	3.26431	3.08154	2.79445	3.38575	3.17339	4.23147	2.94881	2.15219	2.641	1.57533	2.22335
GORAB	14.3078	13.7251	13.5734	13.7168	12.8183	11.8209	10.7911	11.8552	11.1676	12.198	11.0722	10.5806
GPSM2	7.94321	8.97427	8.08781	8.52093	4.26198	4.11993	5.35097	4.14302	6.90322	7.66124	6.61759	5.98028
TMEM167B	18.1808	18.1486	19.5681	19.6197	16.1529	15.9014	13.6178	13.2325	14.9056	14.8395	13.2043	13.3287
SARS	395.153	364.199	327.551	348.719	141.151	138.337	149.949	129.611	157.423	152.995	154.466	151.775
PHGDH	137.731	123.814	101.477	102.077	52.3619	51.4175	50.6598	46.6918	34.547	32.4945	31.0982	30.0207
NBPF26	5.62122	5.96234	6.19095	5.60319	5.29312	4.50251	5.10466	4.66909	4.91663	5.51838	5.02566	5.43548
LINC00623	1.1475	2.31786	2.18963	1.95086	3.48841	4.15984	5.97955	5.29449	2.55604	2.69979	3.67707	3.02579
SLC50A1	68.8852	74.0043	73.7316	76.2846	66.1553	64.7284	60.5118	62.0685	113.858	111.132	106.179	104.258
TRIM46	1.67611	1.70849	1.50214	2.30593	1.2143	1.23549	1.42152	1.20758	1.68089	2.28604	1.51247	1.69937
MTX1	40.2636	41.4406	37.8162	40.7245	44.8369	43.9692	43.8515	45.7012	47.8614	45.3179	43.6984	44.714
FCRLA	2.5999	2.98172	3.94245	3.6615	2.50753	2.06923	3.17137	2.97141	1.21408	1.51989	1.40046	2.19682
FCRLB	10.1571	9.95817	12.7426	10.9979	9.09845	8.12163	9.16618	9.12281	8.72364	7.65196	7.83534	8.19174
DUSP12	67.8299	68.5979	58.7509	58.6273	58.2242	55.2089	54.8153	55.2615	52.3016	50.981	50.6356	47.0923
ATF6	12.9215	14.0218	12.7538	13.6764	12.1848	11.6373	11.8825	10.6146	10.1692	10.7725	9.45573	10.6454
ATP5F1	156.77	155.207	149.416	162.236	108.142	110.114	114.252	115.366	141.25	137.53	142.845	141.663
AGO3	1.56851	1.86533	1.81848	1.6467	1.32596	1.08031	1.4984	1.50287	1.20843	1.53646	1.41275	1.26504
ADPRHL2	60.0994	55.0077	53.2981	56.3982	128.295	134.867	130.306	120.153	64.6323	58.6706	57.3415	58.3295
MAP7D1	18.7273	20.3831	21.1089	19.7612	12.0598	11.6384	13.8182	11.1653	14.283	17.3429	16.7918	15.4375
RBBP4	27.2685	28.3983	25.4474	25.7843	22.551	22.0995	23.0886	19.4696	23.6099	23.9552	20.6428	20.6765
KIAA1522	3.12022	3.27713	2.62738	2.84225	2.24762	2.27644	2.00156	2.13064	2.69932	2.22899	2.28178	2.36693
S100PBP	8.46892	8.58241	9.08457	8.68893	7.99826	8.19831	7.71258	8.08964	6.24153	6.34704	4.6249	5.82125
HPCA	0.811794	1.35271	1.38321	0.979417	2.68692	2.32246	2.59508	3.19879	1.79406	2.06003	2.12034	2.01319
AZIN2	0.708383	0.870677	1.04293	1.00978	1.65292	1.68653	1.96981	1.69324	1.20536	1.11054	1.33005	1.11712
PHACTR4	11.4583	12.6562	10.362	9.46563	27.5545	25.499	27.1372	28.7847	8.51124	9.13894	7.47553	6.99479
RCC1	24.982	25.0289	19.6409	20.4748	22.4526	23.2457	19.4708	19.4187	15.0074	15.3673	11.6148	11.4307
TRNAU1AP	29.0279	30.4588	30.3527	28.796	21.0516	20.1176	22.2981	23.7318	19.4602	20.1219	18.3721	18.4367
RAB42	1.57149	1.63196	1.67667	1.09282	4.78562	6.04653	5.03137	2.64369	4.02203	5.14825	4.52068	4.26753
LINC01715	2.55697	2.8863	2.30745	2.83616	2.11609	1.59283	2.70267	1.78052	2.11104	2.08968	1.72351	2.65648
PEX14	42.2825	42.7602	42.0432	45.529	48.9185	49.0017	49.2704	47.4352	45.745	44.743	42.3012	42.344
TARDBP	21.3181	19.8612	17.8388	17.9412	14.6661	14.2244	14.1702	13.56	13.1379	13.3746	11.0907	11.9369
AL109811.4	12.9765	11.423	10.4086	11.1262	9.69649	9.86963	9.20701	8.92444	8.88882	9.95386	7.20385	8.77274
UBIAD1	14.488	14.1305	13.2242	13.8913	12.5599	10.5866	11.3204	11.7151	10.4758	11.5956	11.0113	10.8854
ALG6	5.3533	5.22615	5.28981	5.48377	3.52535	3.62412	3.22886	3.36138	3.18255	3.72075	2.97738	2.757
EFCAB7	1.77946	2.18696	1.97486	1.74547	2.32854	2.05345	2.27059	2.44784	1.87785	2.39061	1.96402	1.63948
B4GALT2	24.5643	25.0228	25.8392	23.9168	15.7761	16.5423	15.5256	15.6289	19.2695	18.6687	18.7261	15.2203
CCDC24	4.51164	4.54686	5.30695	5.56898	2.95966	2.76804	4.01003	2.80786	8.83624	7.90148	7.02894	8.26371
AL139220.2	3.34287	3.35083	2.77452	2.53931	2.20893	2.12456	1.80105	2.09134	5.14162	5.81467	3.83609	4.59606
DMAP1	14.4697	13.3445	13.4013	13.7154	13.6213	14.1148	14.4083	11.8521	11.7148	10.3682	10.3671	9.93088
FBLIM1	121.376	119.645	109.567	109.097	63.1053	62.5846	56.3391	45.6465	91.5524	87.7447	76.1939	67.958
SPEN	3.47486	3.98363	3.43476	3.68581	2.2365	1.8814	2.43222	2.60799	1.84914	2.35477	2.24002	2.37794
LDLRAP1	6.95076	7.6921	6.59722	7.34506	5.83624	5.72313	6.3221	3.93741	7.01215	6.15185	5.61331	5.47906
MAN1C1	1.22118	1.66546	2.05106	1.37241	1.14753	0.621375	1.29922	1.10936	3.31506	3.1845	3.25525	2.6443
SELENON	14.1696	14.7257	16.4992	16.4601	12.7831	11.3878	13.4152	12.8436	15.2667	14.712	15.4812	14.2036
AL020996.2	4.94549	5.19929	4.4849	5.15302	4.47061	3.35849	4.87056	3.50461	4.22764	4.71319	4.17527	4.45002
MIIP	66.555	63.7284	54.0646	56.5475	62.8711	61.7009	69.3462	65.233	46.0016	45.9787	41.9486	37.0091
TNFRSF1B	0.770409	0.705071	1.25303	1.0751	3.08422	2.81017	3.02922	2.10652	4.28529	4.43306	3.40357	3.59511
WDTC1	5.93309	5.50804	6.02293	5.50992	3.37983	3.54719	4.03844	3.55377	4.75388	4.37121	4.21107	3.94333
TMEM222	46.5828	45.6671	48.7244	46.994	45.8691	44.7775	52.4431	46.4744	53.1593	52.4349	53.9813	52.0433
GPR3	2.87095	2.6241	2.88022	2.42787	2.56132	2.34123	2.61605	2.05131	2.17917	2.69561	1.76205	2.15116
PIK3CD	2.59619	2.40517	2.57552	2.51924	2.3627	2.38359	2.23446	1.93163	2.25334	2.59045	2.56041	2.34041
NMNAT1	10.8864	11.8966	12.0077	13.4825	9.34639	8.18637	8.41431	8.87253	7.39921	6.70013	7.42035	6.65847
RBP7	1.05456	1.65584	0.257276	0.536754	1.10106	0.707103	0.737432	0.829943	3.68863	3.28202	4.96779	6.59397
UBE4B	6.17488	7.15757	7.5072	7.10455	1.67375	1.66646	3.6807	3.27826	3.06009	3.39897	4.45256	4.16033
KIF1B	4.69201	5.9409	5.48865	4.73956	3.05761	2.90963	3.01809	2.80468	2.65186	3.15976	2.51658	2.45477
HDAC1	72.9789	74.0297	68.1602	76.2973	55.2181	54.7235	60.8648	55.5828	73.4981	69.2702	59.375	59.7904
AL033529.1	2.30483	2.09755	1.88505	2.06321	1.59121	1.6838	1.68409	1.5696	1.67417	1.30879	1.22858	1.35375
ZBTB8A	2.72392	2.94708	2.53659	2.49308	1.85598	1.79848	2.17861	2.0128	1.94885	1.64108	1.74934	1.5582
C1orf50	30.4823	36.8332	35.6959	36.0374	28.7868	30.9909	34.181	25.3158	37.564	38.6502	39.9681	37.4808
AC098484.3	16.2779	20.4223	20.5715	19.3005	16.5492	17.7044	18.093	15.1459	20.2273	22.3851	22.6616	21.0394
ERMAP	3.30517	2.96555	3.188	3.05357	1.53898	1.56225	1.76861	1.42177	2.50096	2.56729	2.52015	2.25499
ZNF691	5.51353	4.89437	5.7239	7.51002	4.96926	5.38023	6.16413	5.49982	5.1841	5.09849	5.07752	5.46619
C1orf174	21.4683	22.1685	18.1287	18.5564	16.7357	15.607	14.3723	13.5375	14.6656	15.2428	11.9463	12.2738
FDPS	190.598	187.612	193.249	202.557	165.836	168.99	187.512	185.816	256.92	241.812	238.2	224.328
RUSC1	26.8817	26.1494	26.9634	26.6052	34.4561	35.1967	38.1621	33.0127	17.0606	18.1229	15.616	16.3502
MSTO1	14.5213	14.2698	13.2232	13.7722	10.0496	9.43624	9.0856	8.54962	10.1519	10.4959	9.98636	10.1432
DAP3	75.1754	72.805	75.4407	79.2569	59.73	64.1133	54.217	55.6024	59.6533	63.8742	56.648	58.8073
SYT11	9.41654	9.54212	7.78073	8.25119	4.83955	4.35957	4.18901	4.1593	9.40271	10.3314	9.85992	9.79209
NTPCR	11.3986	10.9555	11.7671	11.9982	9.21016	8.84646	10.4447	9.9767	17.6056	16.8005	18.2021	17.0041
KCNK1	5.46212	6.40883	7.05581	6.96223	8.20977	9.29705	9.5699	9.495	7.16006	7.22645	6.64731	7.64771
COA6	147.557	149.887	146.328	134.127	190.723	195.326	159.158	182.29	160.887	161.386	167.62	172.007
ZC3H11A	4.59505	4.53554	4.79038	4.79117	3.26167	3.04622	3.12095	3.13227	3.35338	3.78159	3.03995	2.96567
ZBED6	4.27852	4.238	4.50015	4.54414	3.05497	2.8536	2.87697	2.93084	3.19574	3.57886	2.82758	2.76669
SNRPE	395.48	418.779	377.126	365.271	352.816	371.61	298.524	348.036	398.985	386.689	341.979	360.799
SOX13	1.87473	2.10322	2.5431	1.69208	1.62696	1.79158	2.29942	2.05143	1.40763	1.86859	1.67256	1.69389
GPR137B	5.47474	6.65764	7.26812	6.53813	2.9237	3.18023	4.90833	5.32412	2.25707	2.74342	3.87821	3.63726
EDARADD	1.54835	1.96468	1.68085	1.36235	1.42667	1.65129	1.81584	1.35144	1.58824	1.57676	1.26487	1.19911
LGALS8	11.9581	12.4041	13.0271	11.8816	27.1141	26.7044	26.9982	26.5702	10.2739	11.4905	11.4943	10.9229
MTR	4.98926	6.22864	5.18717	5.5199	3.73014	3.93764	4.10706	4.28849	3.2628	4.06343	3.39	3.66987
LAMC1	43.5485	47.277	57.767	54.4217	24.789	22.0868	28.5599	26.6886	20.6491	22.2428	23.5894	21.5849
LAMC2	0.650505	0.920012	1.06877	0.937798	1.52612	1.7664	1.64332	2.30069	0.771301	0.857245	1.14368	1.30704
SMG7	8.16529	8.40944	8.88451	8.41202	8.98896	8.18553	9.26793	8.00676	6.27021	6.91735	6.37366	6.17492
RGL1	3.95013	3.99351	4.25656	4.05761	2.87788	2.38751	2.46324	2.28186	3.25793	3.80081	2.93953	2.56955
TSEN15	92.1436	95.9893	74.5447	79.9977	58.4646	58.407	57.6851	56.5754	60.9612	60.764	49.4146	48.8956
RPF1	106.982	106.945	97.989	94.394	84.9614	85.9082	120.322	116.29	90.171	96.3237	94.5442	95.5032
SPATA1	4.00854	3.6848	4.18025	4.72955	4.12667	3.83672	4.9702	3.9589	4.86815	4.62627	5.1079	4.92812
SFN	1.03179	1.35008	0.755164	0.933626	3.43704	3.6283	2.78297	2.01073	1.29102	2.0281	0.673737	0.382972
NUDC	332.662	332.952	316.271	314.54	327.194	333.894	334.697	289.592	294.056	289.908	264.589	265.51
TRNP1	74.5147	83.5921	98.7747	84.2624	52.9822	48.8379	71.7805	63.8149	31.4085	30.3962	40.4783	33.7525
OSBPL9	17.0873	16.2946	16.8614	19.2163	14.6666	12.546	12.9033	10.372	14.1898	13.966	12.508	12.6553
BTF3L4	42.2525	43.6012	37.5674	39.8532	28.9645	28.0646	23.5922	25.1879	27.9794	29.4348	28.7536	27.3016
ZFYVE9	2.55662	3.56179	2.96761	3.22293	1.6329	1.51598	1.27482	0.791075	1.82692	2.21917	1.63749	1.62463
PRPF38A	9.51185	9.77506	8.5706	9.60327	8.06822	7.93823	7.82956	8.28571	7.28739	7.45892	6.19098	6.51055
SYPL2	4.40019	4.4117	4.94089	5.441	1.56021	1.61276	2.25259	2.35208	3.41992	4.7469	4.38216	3.54097
ATXN7L2	2.83417	2.56623	2.55691	2.87557	2.66216	2.38424	2.60191	3.03332	2.91254	3.0142	2.78779	2.7376
CYB561D1	2.80556	3.46	3.08326	3.16067	2.98095	2.71811	3.22476	2.86022	2.32674	2.08966	2.55663	2.04504
IQCC	2.36871	2.21576	2.04105	2.30297	1.98454	1.94648	2.25552	2.13051	1.34147	1.45293	1.14711	1.60587
EIF3I	512.596	502.75	484.516	509.484	500.081	498.264	469.845	446.951	416.347	407.638	418.63	406.047
FAM167B	26.434	24.9146	24.2578	22.6574	50.3521	54.0736	36.4367	43.4616	110.316	107.626	78.2736	76.2771
CDC14A	0.891622	1.18155	1.20476	1.0178	1.18669	1.30485	1.04144	0.912998	0.308946	0.443389	0.644911	0.606277
SLC30A7	9.59217	10.9274	10.5316	10.6791	11.2294	11.2647	12.5238	11.3225	10.0218	10.3414	9.9224	10.0318
KHDRBS1	49.1325	57.2426	53.2161	49.3379	43.1907	40.941	41.6673	38.4894	33.8348	39.5239	34.738	31.8905
TMEM39B	29.5978	26.959	26.1017	27.2453	21.1846	22.1122	23.404	19.8101	31.1775	31.9499	27.6173	24.6789
KPNA6	23.0413	23.3691	22.8292	22.9561	19.7929	19.7763	20.9962	19.341	19.9202	20.9614	19.5527	19.0418
TXLNA	44.7351	46.5133	44.4584	46.0014	44.2741	42.3045	45.8995	38.22	44.4761	43.8387	41.2324	38.0872
CCDC28B	45.6125	42.2091	46.4512	43.5835	31.6681	29.8886	32.692	30.8173	69.5098	63.1113	55.0689	50.9232
S1PR1	12.1924	14.1952	12.7675	12.0739	15.6775	15.1524	10.2896	10.9487	4.79972	5.14674	6.81314	7.09819
LINC01709	6.0715	6.19267	5.81313	7.07656	4.75677	4.79257	4.62718	4.85052	4.10396	3.86123	3.83419	3.552
RNPC3	12.9719	12.698	16.0121	15.1606	12.0648	10.9569	12.6646	13.465	15.1478	16.6224	16.5032	16.8281
AL360219.1	1.39545	3.0606	2.92529	1.12239	4.99536	3.77044	3.96521	5.57831	2.64553	2.70906	2.66129	2.44368
CYR61	385.542	400.456	341.002	370.149	701.825	776.507	642.868	591.458	381.42	400.351	338.017	317.688
PBX1	10.2935	10.7402	12.7184	12.1649	3.78022	3.54573	4.61493	4.51984	6.80805	7.60065	7.34499	6.72636
MGST3	174.304	173.714	186.74	187.906	165.752	166.947	168.908	181.641	217.287	214.508	227.025	223.194
UCK2	13.3575	17.3068	16.4551	15.0782	17.6104	18.151	17.9942	13.1075	13.8697	16.6704	13.1338	13.9255
CASP9	3.17882	2.72669	2.82084	3.02022	2.12415	2.07349	2.57602	2.35403	2.72494	2.40492	2.15399	2.61827
AGMAT	1.14253	1.30348	1.75735	1.4994	1.48973	1.33128	1.61453	1.00041	0.929535	1.22948	1.20272	1.21325
UQCRHL	10.1993	8.74857	11.2733	10.4269	7.73959	9.67217	8.64761	10.8014	8.93351	9.26134	9.26955	10.3846
ZBTB17	11.1858	10.404	10.4427	9.39861	11.3673	11.5902	13.2209	10.6874	9.57779	9.5393	8.98964	8.409
MEGF6	20.1974	18.7848	16.93	16.6944	11.0541	11.2822	11.947	10.2551	8.62653	8.43833	7.16559	6.12344
WRAP73	6.18835	5.64864	5.27806	5.63475	5.95244	5.84808	5.45581	5.6778	5.2349	5.01131	4.55554	4.44808
LRRC47	7.06391	8.12785	8.36463	8.29812	6.26874	6.7191	7.6604	6.15814	5.68378	7.31558	6.79454	6.53218
CLSTN1	14.9887	16.462	16.1331	15.9526	12.6487	11.8863	12.8299	12.1616	12.4552	13.2082	12.6131	11.1721
CTNNBIP1	5.02222	6.04218	6.30087	6.28175	5.07862	5.56052	5.10967	4.15138	5.14472	7.03975	6.79704	5.37928
TNFRSF18	0.673856	0.475055	1.40913	1.17594	0.488191	0.481958	1.07706	1.42864	3.67924	2.90138	3.16092	3.76
SDF4	32.3123	43.213	61.9029	48.4504	52.481	67.0979	73.6288	25.6224	66.3998	114.243	106.058	96.5504
C1QTNF12	3.34136	3.34206	4.98907	4.06434	2.67984	4.1528	3.98363	3.00534	2.39262	3.30186	3.28043	3.11541
DHDDS	15.9126	16.7716	16.8669	16.064	13.4826	12.974	14.8637	13.1006	16.4414	15.7282	16.3535	16.5638
HMGN2	1288.69	1316.75	1026.75	1068.63	1125.96	1120.03	950.429	926.67	974.149	992.176	720.39	765.221
RPS6KA1	0.531683	0.890495	0.818632	0.689577	1.02566	1.19152	1.74213	0.92455	1.01604	0.928965	1.07129	1.16586
ARID1A	9.22979	10.377	9.17921	9.38343	5.67646	5.17935	5.28764	5.42134	4.60143	5.30611	4.56721	5.07331
DNAJB4	42.1339	40.8888	45.4529	46.3142	27.8633	28.573	28.7549	26.6738	23.0076	25.4349	25.9438	28.4555
GIPC2	1.06209	1.0059	1.05566	1.36149	0.809692	0.65413	0.978483	0.68993	1.62091	1.32735	1.66226	1.65775
PTGFR	8.3911	9.27952	9.37497	9.89486	7.03018	5.95591	5.79895	5.40237	5.4484	7.41965	5.16755	5.40913
IFI44L	0.173897	0.182033	0.326829	0.227287	80.5311	77.7171	86.221	90.9606	21.3104	29.9714	30.6804	34.1609
IFI44	2.11923	2.65603	3.09301	3.77435	261.738	267.092	215.107	232.531	54.5833	60.8799	60.6243	60.4117
NUDT4P1	2.90956	2.51912	2.39291	2.71791	1.21187	1.13305	1.21591	0.902889	1.31136	1.63745	1.52167	1.25214
PDE4DIP	7.68263	7.36682	8.37445	8.3298	6.0434	5.85097	6.34115	6.06494	8.11449	8.42452	7.47998	7.80856
MMACHC	72.982	72.6647	79.6789	80.8346	65.1449	65.2168	56.5694	59.7444	54.8745	54.787	54.8876	56.8189
AKR1A1	157.853	144.807	147.768	149.783	146.197	142.251	146.866	144.931	155.594	153.104	127.676	125.493
NASP	33.3294	34.5455	31.8187	29.1808	45.2582	42.7508	42.9103	41.7441	24.679	28.0396	19.8436	20.8513
TMEM69	32.2782	28.8098	25.3486	28.8442	29.4153	29.7753	23.2685	24.8361	29.523	29.2214	26.1414	26.098
MAST2	7.1434	7.16958	6.60626	5.99712	3.92679	3.65093	3.88045	4.2829	4.99264	4.78773	4.47794	4.54755
NUDT17	15.757	14.7947	18.0961	17.1165	9.30908	9.14808	10.3759	10.9152	14.2643	13.3952	13.6133	15.0345
AC243547.3	20.6054	21.9734	21.9935	21.1256	18.7574	17.1684	22.6275	20.4348	23.0727	21.2089	24.6169	22.3544
POLR3GL	113.319	109.79	115.953	119.853	111.035	108.741	112.728	119.958	142.335	141.399	141.534	139.857
POGK	4.79103	4.70853	4.63998	4.45017	3.52434	3.6538	3.70562	3.39515	2.85185	3.36899	2.90499	3.13068
AKIRIN1	49.1501	50.3909	54.2439	52.9289	47.6175	50.1929	56.6612	43.3881	41.267	46.0511	42.1689	41.7119
NDUFS5	1523.25	1540.25	1653.48	1631.45	1412.43	1369.91	1378.65	1468.56	1523.06	1465.65	1522.43	1527.45
MACF1	6.03528	7.27623	7.47469	7.07016	4.01172	3.60034	4.64596	4.09612	3.36124	3.84737	3.73677	3.80093
GNAI3	9.29001	8.77613	8.47387	8.69126	6.95265	6.66405	6.33805	5.67817	5.598	6.11022	4.99404	5.23071
AMPD2	14.5691	11.9751	15.0745	15.5405	12.7389	11.6746	12.1086	10.9702	13.2413	14.1009	12.4528	11.8684
SLC16A1	29.6716	33.2114	31.9856	31.8791	24.2359	23.4488	29.2238	27.3412	19.3387	20.4639	18.0763	16.5405
PHTF1	3.77533	4.81554	5.12623	4.72548	5.69785	4.98644	7.25907	5.17041	4.98273	6.80316	6.55755	6.38641
RSBN1	7.39674	7.15194	8.09088	7.7633	6.94433	6.96998	6.28806	7.13857	8.55221	8.82045	8.8971	8.35167
THEM4	14.478	15.6991	15.8945	17.4704	11.5977	10.7556	10.0563	10.6602	14.2946	14.6107	13.7644	14.7965
PRKAB2	9.05647	8.82615	8.12739	8.07637	5.30956	4.70539	4.634	3.84908	5.61619	5.34927	5.58193	5.11832
BSDC1	18.1675	16.8414	18.0381	19.5542	16.433	15.1972	16.2695	14.9921	14.4836	15.5712	14.9666	13.9303
ZBTB8OS	59.5633	62.6876	61.4003	59.6404	56.2529	58.5788	58.9728	60.7015	61.773	57.4461	65.9309	65.6202
SYNC	24.675	25.6359	21.1233	23.5817	17.9849	17.9945	16.8636	15.5393	19.8953	19.1173	18.3393	16.6127
YARS	72.907	79.2744	67.9606	76.9264	31.7871	29.2688	34.3946	31.1877	28.2466	28.5364	31.4415	27.7957
TMEM54	16.8143	19.266	20.5106	16.0371	38.365	38.2719	50.7544	39.2902	15.805	20.396	22.8491	18.9177
RNF19B	2.66485	2.11665	2.45843	1.9765	4.80885	4.04627	4.38159	5.47154	1.23735	1.41209	2.07019	1.79614
HNRNPR	64.0305	66.2625	54.7695	54.3872	52.3043	50.5834	44.6037	41.3953	44.5787	48.4119	36.9858	35.8323
ZNF436	1.25457	1.25073	1.63239	1.04692	0.906525	0.797597	0.958064	0.651967	1.4461	1.08382	1.15469	1.1558
AL109936.2	1.48419	0.861676	1.81756	0.86899	1.09386	1.12397	1.81408	0.785254	1.43005	1.90676	1.62881	1.82467
TCEA3	27.4459	26.4711	26.0968	27.1898	17.8409	17.4952	18.8652	16.7628	45.6743	42.4685	39.8365	39.5099
SDC3	12.4647	12.5859	13.2632	12.8454	5.99074	6.08943	7.93945	6.63705	16.1196	14.4027	14.1898	11.8296
PUM1	15.3511	15.1852	16.9416	15.5051	12.2044	12.1197	12.0658	12.5681	11.9062	12.3363	10.7626	11.3259
SNRNP40	84.4749	83.2026	74.3074	81.3787	89.6017	92.7749	93.9974	84.0941	95.2697	92.0674	77.285	75.9675
SYF2	107.885	107.834	109.318	112.095	107.353	102.607	120.511	122.141	111.691	115.588	122.623	117.264
RSRP1	47.9761	44.926	45.796	45.4822	31.501	30.4452	29.5172	27.9601	46.5325	46.4711	44.2335	41.0011
BX284668.5	15.5429	15.6639	17.4563	13.5583	16.6104	17.2481	18.085	18.8891	21.1015	18.868	19.7415	20.9461
MFAP2	190.25	180.726	172.39	166.827	172.881	161.004	191.607	174.788	316.586	319.006	265.304	243.313
MTF1	2.70501	3.3404	2.88518	3.08535	3.0961	3.18714	2.82739	3.02363	2.83727	2.63674	2.3852	2.28528
ASAP3	3.50298	3.10532	3.19814	3.16972	2.21536	1.98429	2.78085	2.36933	2.62986	3.06023	2.79191	3.02449
E2F2	1.126	1.46477	1.0526	1.1178	1.55232	1.5325	2.31522	2.09928	0.880411	1.18424	0.864768	0.988826
ID3	2314.56	2171.41	2422.25	2507.56	2577.13	2544.89	2971.25	2875.46	606.718	571.607	821.769	771.8
GALE	50.1646	51.2529	49.9913	53.1792	48.1893	48.4292	48.7212	45.2266	57.1057	51.9912	51.1779	52.3799
AC233266.2	1.87907	1.42401	1.8378	2.31138	2.05624	1.61813	1.70356	1.32759	1.39861	1.95925	1.36352	1.46683
INPP5B	6.01253	7.37194	6.02211	5.42204	4.84552	4.53761	6.5327	5.93829	5.6685	6.28164	6.29012	5.25802
SF3A3	48.3151	51.2291	43.8002	44.569	42.1459	42.4276	40.2866	37.1451	40.2596	41.3559	36.9993	38.9022
FHL3	31.01	32.8628	29.9254	28.0598	38.0305	42.8796	43.9753	33.2529	35.2738	40.681	33.7096	33.3851
HMGCL	46.8286	44.3176	44.537	48.5484	50.5619	47.8712	52.9213	50.3573	48.0937	49.7832	52.1046	48.1243
FUCA1	8.17819	8.20844	11.597	13.2952	7.42648	7.83202	11.554	11.3952	20.4627	18.5758	23.4503	23.556
SRSF10	80.886	86.6335	79.1719	80.082	80.2357	77.4811	88.1523	79.4123	68.6687	70.5081	63.3139	62.0355
MOB3C	2.17576	2.17899	2.36347	2.03604	4.10429	4.13321	5.29966	4.43994	3.94071	3.54174	3.32752	3.7109
ATPAF1	5.22718	5.8534	5.71812	4.75458	3.33037	3.33838	3.35941	2.86019	4.49901	4.32804	5.33693	4.65738
EFCAB14	20.7874	19.9669	19.7591	19.8292	21.3524	19.6182	19.1608	16.471	18.3165	17.9021	15.9938	15.5525
PARS2	2.58716	2.49488	2.35955	3.12866	2.74091	2.59402	2.78257	2.80544	2.42582	2.55589	2.23745	2.09592
DHCR24	17.1691	17.4077	17.4606	17.2232	18.6057	18.1164	18.3436	17.168	19.379	18.8446	16.0213	15.6781
GPBP1L1	22.83	23.4143	23.1782	22.2592	16.3669	16.2633	17.3469	16.1896	16.7736	16.1493	17.1732	16.0604
IPP	7.48319	7.44212	8.79987	8.39604	5.01934	5.00664	6.67243	5.88625	5.13837	5.94017	5.68646	4.98623
PIK3R3	2.78228	2.93666	3.93611	3.93658	3.495	3.0609	7.38215	5.90586	3.01752	3.67686	4.13374	4.17588
AL358075.4	2.30209	2.36062	2.82896	3.14114	2.87777	2.48283	5.89898	5.16002	2.39417	2.5538	3.4632	3.35529
SPATA6	1.33512	1.64844	2.11582	1.64522	1.10975	1.14263	0.930206	0.821098	2.1054	1.87417	1.60949	1.89232
LRIF1	18.6657	17.9932	20.0691	20.0817	27.8946	28.1895	24.4575	25.2123	21.5944	23.2257	21.3269	21.8323
HENMT1	6.90428	7.1458	7.03316	6.98725	3.48692	4.13674	5.05794	3.51353	5.75586	5.42317	4.72304	5.62337
CLCC1	14.9866	16.4538	15.4912	16.918	9.70797	9.41385	13.9748	11.0769	11.2074	12.3294	12.084	11.0766
SLC25A24	18.1499	21.137	18.7492	17.8058	12.6361	13.3756	10.47	10.0745	9.22244	11.4566	7.77872	8.03493
P3H1	73.2471	69.3488	73.0527	72.7265	76.09	77.7717	80.7368	59.1204	62.6431	64.3334	51.7334	45.7626
SVBP	108.848	112.19	110.149	99.4351	88.0389	82.494	80.263	75.4088	132.658	135.283	129.36	111.661
SLC2A1	55.696	49.8272	49.3279	52.5327	51.4833	53.748	49.6993	45.0284	54.5788	54.9159	42.1009	37.2533
PIGK	22.7932	22.4009	21.6647	23.1665	17.6617	18.064	20.663	18.7463	18.0001	19.0601	19.3363	18.2671
DBT	2.19526	2.83371	2.7256	3.05748	2.81471	2.7228	2.84632	2.72247	1.95554	2.64122	2.07354	2.26978
LRRC41	32.151	29.9674	30.0022	31.1612	27.9789	26.7123	29.0742	23.9397	31.1323	30.6598	27.9286	25.4005
MKNK1	7.95942	8.02305	7.61566	7.47554	10.799	11.6892	10.508	9.79494	7.81886	7.7753	6.86093	7.06869
DAB1	1.91732	1.93174	1.69335	1.8706	0.447343	0.413691	0.473666	0.433535	1.82029	1.90892	1.50276	1.4019
OMA1	11.2149	10.3044	11.8387	11.9287	6.59456	6.20867	7.8639	7.30204	10.2484	10.9985	11.8296	12.257
TACSTD2	0.893104	1.01791	0.659551	0.742612	2.40502	2.50328	3.31798	2.34474	4.25032	3.98546	4.05298	3.65542
ECE1	43.4877	42.4435	48.7799	47.2642	49.5489	49.1579	52.8989	46.572	53.5303	52.6989	47.9941	47.6222
USP48	26.5834	32.6779	32.1332	30.6085	28.648	26.5697	29.052	20.0778	26.4413	29.0478	25.3819	23.408
HSPG2	13.9597	14.1304	14.0739	13.935	8.09827	7.7368	8.86814	7.45298	7.43236	7.14033	6.45371	6.29197
CEP85	4.80705	4.4761	3.82737	3.90716	2.97639	3.04833	2.15537	2.16182	1.67855	1.88	1.54338	1.65657
SH3BGRL3	3462.68	3547.82	3771.66	3709.93	3397.86	3332.03	3709.89	3758.34	3167.11	2989.67	3464.71	3233.14
CD52	0.390694	0.350549	1.08025	0.79543	0.757568	0.41915	0.702528	1.31777	1.53323	1.62124	2.40537	1.60632
USP24	1.28032	1.62178	1.23542	1.28264	0.710913	0.769508	0.821144	0.924157	1.13939	0.98221	0.949434	1.13537
AC119674.2	8.84257	7.53879	7.33975	6.59112	5.62943	4.74937	5.03611	4.08332	12.6713	13.674	10.0121	8.54339
PLPP3	24.7714	22.1487	19.267	19.7318	15.1443	13.5991	11.1066	10.9773	34.954	37.1517	25.8636	24.0618
SLC6A9	27.4374	28.075	23.3664	24.2802	21.0969	18.7767	21.6038	21.2809	9.36712	9.18656	7.27919	7.33623
ERI3	91.4409	88.3492	82.6515	90.7153	68.0466	67.2083	74.7609	69.2728	96.1251	95.03	94.5564	86.6399
TMEM53	13.7326	14.0041	15.407	13.2819	14.9989	13.6434	15.8438	15.9164	23.3306	25.2386	23.9704	22.5406
LRRIQ3	0.827893	1.148	1.44445	1.45286	0.561297	0.771561	0.88218	0.699508	1.49392	1.47938	1.13268	1.03147
GLUL	51.4023	50.5062	46.0877	50.0263	46.4675	43.6998	46.5687	39.7975	53.4157	53.3634	45.7171	45.9011
RNASEL	4.64645	4.38527	6.42905	4.65271	6.55499	5.3536	5.70379	5.56422	3.63728	3.3339	3.40752	2.67011
RGS16	0.958665	1.19583	1.14089	0.952091	1.61824	0.919788	1.47623	1.72452	3.47889	3.45212	3.42004	3.01221
GREM2	15.5547	15.3118	19.9602	17.4736	7.96909	7.77688	18.4671	15.7347	5.64705	7.91785	8.29719	7.66537
SSR2	116.089	110.36	115.814	119.602	123.656	127.601	112.321	114.038	124.304	122.226	110.591	110.056
UBQLN4	5.96418	6.56874	5.93122	5.39916	2.76938	3.16666	3.27205	2.76189	3.05426	3.4728	2.83038	2.65876
MEX3A	1.61238	1.71276	1.30821	1.27451	0.867998	0.642882	0.99976	0.791794	1.30283	1.10096	1.25858	1.31124
ZNHIT6	11.0417	11.6595	13.8234	13.4497	8.64256	7.51006	9.31657	8.73079	9.82598	10.2413	11.8358	10.9943
ODF2L	13.4927	14.9264	14.4182	14.3278	11.7292	11.8121	10.0327	10.7681	10.9281	11.607	10.426	10.6267
SELENOF	255.491	246.969	261.19	283.093	265.048	267.872	232.791	253.831	239.201	264.21	232.309	236.235
SELENBP1	10.1174	9.45733	9.39987	8.87767	12.9231	12.9052	16.5812	13.9466	29.1343	28.2675	24.2986	21.2386
POGZ	11.425	11.5882	10.3581	11.5122	10.8941	11.9417	12.7172	11.1697	8.79125	10.8713	9.53591	8.82367
MRPL9	133.245	125.446	120.837	131.405	126.717	129.796	103.232	106.809	120.704	118.01	112.849	117.964
HIST2H4B	8.59264	8.08544	12.6006	12.1174	11.3058	11.1532	29.2553	28.1321	12.9636	13.2231	14.1247	14.6225
HIST2H2BE	5.89173	3.2885	7.87633	10.1356	7.47827	6.02711	9.0184	8.42753	7.16122	8.15667	7.95551	10.1688
SV2A	4.70761	5.82273	5.31716	5.38378	4.30118	3.78672	3.23503	3.38659	5.16584	5.29886	4.55522	4.88721
SF3B4	198.85	188.723	176.3	181.447	210.444	210.398	204.233	187.556	167.142	170.222	154.143	151.666
ARNT	9.98059	9.86671	10.7464	10.707	7.03199	7.16742	7.39628	7.14393	8.97929	9.6169	8.51259	8.70109
MUTYH	13.6208	13.0395	12.182	13.1501	10.3088	11.0149	11.3909	10.5047	11.2437	11.3878	8.78158	9.60567
TESK2	1.07072	0.894447	1.14096	0.985562	1.36575	1.43919	1.22454	1.04607	0.718167	0.677352	0.619946	0.784305
CCDC163	1.60392	1.90169	1.46169	2.46496	1.40503	1.38843	2.25845	1.28234	1.47694	1.74594	1.1257	1.44799
PRDX1	1098.87	1047.12	1140.38	1176.83	976.027	1002.38	794.176	877.819	814.394	792.469	787.492	812.496
ETV3	3.97746	3.70686	4.03693	3.50376	4.59466	4.49215	4.92019	5.04198	3.81483	3.00845	3.02667	2.99752
LYSMD1	8.60725	9.98216	8.72716	7.47767	8.67947	8.62018	11.1231	8.97705	6.07753	7.55935	6.86743	5.67844
VPS72	40.5519	41.8881	36.9927	37.9615	34.5755	34.6824	36.5144	36.1988	35.8608	34.9211	32.7916	32.9627
PI4KB	15.3447	13.8575	15.8688	15.058	13.5073	12.5748	14.3867	13.0327	14.2359	12.7082	12.2805	13.1997
RFX5	7.42679	6.3077	7.21805	7.65359	12.5451	13.132	13.1136	11.6756	7.80894	7.57638	6.62002	6.75291
AIM2	0.334032	0.399612	0.555357	0.436588	35.7544	38.2916	73.4413	87.0276	6.83928	8.10591	9.77715	9.86782
WDR78	2.0778	2.20326	2.15932	1.94117	1.12093	1.45714	1.25079	1.39557	1.88773	2.13343	1.65128	1.66418
SLC35D1	6.24704	6.08164	6.986	6.28743	4.01103	4.50536	4.29822	3.92627	4.37464	4.41692	3.96551	4.29757
SMIM12	37.9828	40.409	39.4524	39.2496	38.6204	40.1823	34.2727	33.6114	37.2203	38.5597	36.0307	36.5971
AC114490.2	32.3387	30.5602	34.3816	36.5693	32.1531	32.7033	33.3665	35.8229	50.691	55.6707	47.7242	47.8143
TMEM35B	141.932	134.914	154.844	160.007	145.785	148.88	156.027	166.909	233.602	257.288	218.421	220.75
ZMYM6	2.89152	2.82447	3.33047	3.38161	2.4955	2.21116	2.52885	1.83197	2.71195	2.51414	2.74479	2.72908
PRDX6	1561.79	1516.25	1402.87	1489.19	747.687	729.563	678.481	710.209	736.774	674.817	690.466	667.031
KLHL20	12.3416	13.7526	14.0835	13.8843	12.193	10.0372	12.7532	12.1748	10.2459	11.1006	11.8902	11.7875
EIF2B3	73.8938	69.0282	68.9042	67.2376	66.6585	64.6596	69.7969	68.2677	66.8571	62.2425	60.826	60.8977
HECTD3	9.05458	8.85762	8.24289	8.39229	7.18416	6.7234	6.97241	5.14657	7.69248	7.44323	8.01232	7.01247
FAF1	5.51084	6.08736	5.60394	4.8811	3.15877	3.48898	3.44199	3.11475	3.96188	4.16707	3.64661	3.24576
EPS15	11.2356	11.7329	12.2557	11.8128	9.03297	8.94483	8.62948	8.34248	7.65717	8.07444	8.34015	7.72517
PTP4A2	154.632	163.564	152.15	148.002	80.756	79.5594	100.948	90.1853	109.331	118.801	110.942	101.151
TMEM234	21.3497	20.6944	19.2692	21.4707	16.7802	18.2318	19.4271	19.1592	16.888	17.25	16.9954	18.2706
POMGNT1	14.554	16.2429	18.1731	15.6719	11.2274	11.4672	13.8337	9.99563	13.3331	13.5991	14.9662	15.3311
CRYZ	30.3415	30.6662	30.9718	32.6093	28.0997	31.0673	24.7541	22.3076	30.6478	31.1409	30.3096	31.3478
STK40	3.77774	3.02114	4.06057	3.70497	2.68613	2.23203	2.83158	2.41648	2.97866	3.95622	2.92426	3.28809
LSM10	210.381	207.617	216.414	204.122	178.879	182.604	177.126	173.724	221.058	220.504	231.594	232.68
OSCP1	10.667	10.7194	12.4157	11.9687	7.38245	7.29636	9.14482	6.90787	10.4041	10.8097	11.5787	10.8446
MRPS15	146.54	154.32	142.602	137.97	160.681	159.314	145.84	151.149	145.408	146.245	142.498	146.557
DEGS1	239.145	245.715	234.783	257.528	251.628	264.587	232.791	225.643	200.94	215.575	172.125	170.568
CNIH4	99.7566	105.784	99.3147	96.879	102.732	102.926	102.76	105.106	98.5072	99.0794	94.8262	94.4302
CNIH3	2.07426	2.3289	4.07005	3.794	2.52806	2.18171	4.60967	3.83111	6.78316	6.18243	7.58246	7.78335
DNAH14	1.07617	1.27154	1.37508	1.17153	0.889302	0.989405	1.00175	1.03655	1.01449	1.05542	0.938934	1.08496
ORC1	1.97729	2.1612	1.81263	1.87051	3.30317	3.0084	2.70073	3.44373	1.47218	1.63316	0.885349	1.07162
ZCCHC11	14.3469	15.6961	15.0216	15.695	12.2385	11.3871	10.4438	9.97653	12.9047	14.1295	12.7199	12.3171
COA7	9.79103	9.72092	8.78501	10.1417	8.47599	8.70026	8.44006	7.82509	7.45923	7.95935	6.87315	7.35005
ECHDC2	9.26294	9.19521	8.55227	8.44054	8.75975	8.45897	7.80817	7.76364	12.5207	12.4195	11.7151	10.5388
DPYD	4.40532	4.8009	4.63581	4.38775	4.76936	4.85268	3.83416	5.20596	3.82741	4.23619	3.27313	4.00586
C1orf123	85.9832	85.7896	80.751	81.6166	70.5806	71.7609	65.585	65.4303	98.994	96.6623	89.5822	87.6671
MAGOH	207.026	211.987	194.216	187.568	215.416	229.084	193.526	217.433	216.733	226.042	207.461	201.71
LRP8	1.5582	1.97065	1.66059	1.59796	1.20414	1.01894	1.49138	0.961033	0.806888	0.959363	0.830593	0.838944
SASS6	11.4297	13.7035	11.2839	10.2647	9.66199	9.73819	8.62055	10.5373	6.14307	5.95358	4.3394	4.88527
SMG5	11.265	11.7325	12.7288	12.2657	11.5854	10.7857	11.5196	9.89146	8.78851	8.93864	9.53994	8.29501
ZNF669	4.11578	3.87555	3.79331	5.03581	3.9081	3.94054	4.42385	4.32192	2.91048	3.30336	3.0606	3.73383
ZNF124	3.28902	4.26769	3.54707	4.20344	3.01643	2.97667	3.70689	2.79898	1.47636	2.38043	2.02022	1.87237
AL390728.6	4.09899	5.86406	5.00749	4.65689	5.40741	5.3422	3.9128	4.3627	2.7043	3.22282	2.88899	2.29386
MPC2	268.909	284.547	311.317	305.181	199.237	199.135	237.447	233.169	186.866	191.312	191.758	185.956
GPR161	4.25475	4.92767	4.41627	4.08009	3.07161	3.09226	2.97843	2.76969	3.0399	2.78623	2.70325	2.90611
ZNF496	2.18877	2.0162	1.89728	1.7222	1.53848	1.78721	1.7713	1.48179	1.36603	1.50717	1.19126	1.64919
NSL1	57.4463	58.3339	53.371	54.3524	62.0014	60.4524	57.3116	56.3175	46.6288	48.1101	41.874	41.4541
FLVCR1-AS1	1.79797	1.61322	1.71071	1.64725	1.97781	1.61011	2.62234	2.34488	2.94506	2.2579	2.28099	3.31111
ANGEL2	7.89764	6.80137	7.33876	7.87773	7.68693	7.93595	8.06247	8.06959	6.40234	7.43263	6.31275	7.0115
ERO1B	1.2053	1.46051	1.86738	1.50664	1.60873	1.50193	1.41012	1.31879	1.03463	0.976969	1.02929	1.38789
HEATR1	4.70943	5.1297	5.23171	4.96655	5.69168	5.25185	6.33007	5.71022	3.46636	3.70923	3.79022	3.67825
TAF1A	4.24313	4.42871	4.22523	4.54466	5.63143	6.62699	5.81319	6.39533	4.17644	4.89621	5.36365	4.37125
AIDA	21.4009	22.8394	22.2358	22.244	23.2899	21.3695	33.414	26.5699	12.3731	12.1022	11.4683	11.6099
ACP6	1.664	1.58128	1.43986	1.68618	1.51689	1.34648	1.31756	1.53353	2.11751	2.50278	2.00766	2.0115
NBPF11	2.05742	1.76859	2.01064	1.99233	1.75036	1.26964	1.49462	1.59894	1.48639	1.54238	1.5239	1.67996
DDOST	226.981	215.956	234.195	255.188	215.012	217.035	231.992	218.441	286.607	273.547	273.378	267.045
KIF17	1.57277	1.69339	1.53481	1.59133	2.1838	2.24976	1.87967	1.63323	1.48326	1.4864	1.23772	1.52841
SH2D5	1.33255	1.18188	0.896821	0.997884	2.20233	2.66203	2.31351	2.02513	1.69348	1.41836	1.78312	2.1761
HP1BP3	64.1201	72.9015	68.8124	66.5451	50.938	49.0054	53.0217	42.0277	50.7134	55.4874	51.0036	48.0622
EIF4G3	18.1574	19.7349	22.4041	20.2353	13.2703	11.9844	14.9832	15.1164	12.6768	13.8942	14.6336	15.1284
SIKE1	21.3811	23.8341	20.7192	21.6552	25.8205	24.0644	23.5203	25.5254	21.6796	23.883	21.3823	20.6085
TSPAN2	12.831	14.0074	8.8434	10.1988	10.6997	12.0217	8.73638	7.77592	3.75481	3.90114	2.15945	2.16647
NGF	86.6401	89.4091	63.2597	63.9048	89.1062	93.3673	73.9408	73.7591	56.6902	54.9263	54.0387	50.9571
NBPF10	1.08273	1.3703	1.40067	1.31418	0.805096	0.708389	0.822529	0.857272	0.890127	1.01315	1.0337	0.95356
AC239799.1	3.4261	3.39174	3.43467	3.39902	3.40542	3.63332	3.66937	3.93133	3.6041	3.28118	3.53375	3.44593
NOTCH2NL	3.36259	3.21903	3.14713	3.14919	3.30024	3.31187	3.68814	3.5274	3.35847	3.36937	3.3194	3.34966
GBP1	39.434	37.714	34.6261	37.7874	241.778	240.223	252.96	262.371	81.1322	86.0647	74.3971	72.8708
GBP2	1.53145	1.5329	1.39185	1.06195	9.0008	8.88006	8.73687	9.08258	12.6844	13.0494	8.38962	9.0791
AC245595.1	77.4235	75.621	80.3507	80.5966	87.0226	87.0968	73.2176	89.6243	97.6848	88.5555	89.0879	88.5464
NBPF15	6.10897	6.35371	6.55023	5.97055	4.62568	3.93206	4.9252	3.78847	4.89576	5.32554	4.53808	4.53462
GEN1	2.75852	3.45683	2.89988	3.1214	2.3158	1.97296	2.26438	1.85091	1.28133	1.59484	1.1704	1.33383
TAF1B	32.0948	31.9966	28.5903	27.0838	29.8292	27.6649	27.4925	26.2371	25.6609	27.2905	21.2544	22.5629
AC010969.2	2.16033	2.28505	2.24189	1.93891	1.78142	1.60793	3.08804	1.95888	1.79808	2.30157	2.17742	2.13267
CDC42BPA	11.645	12.3294	13.7405	12.7865	4.03607	4.02886	5.52748	5.2076	6.11555	6.77527	6.4977	5.77474
JMJD4	11.7235	11.8024	11.8124	10.7383	11.2933	9.35391	10.0829	9.09462	11.7049	11.4187	10.1496	10.5799
HPCAL1	10.377	12.5775	16.3244	14.1086	12.7352	15.2299	17.3213	9.67371	20.4184	28.1735	25.7895	22.9935
FH	80.7803	79.9743	74.6704	75.6525	43.8338	44.3596	49.0242	47.8035	57.5571	55.2451	49.1599	47.791
OPN3	6.47624	7.2489	8.17294	7.38883	1.8221	1.87447	2.40608	2.63974	3.42958	3.61411	3.37824	3.4879
CHML	3.70152	3.61396	3.5344	3.54997	1.0299	0.855153	1.33775	1.12246	1.24954	1.40358	1.42763	1.61813
SOX11	23.0729	28.1478	14.8794	14.6969	13.5834	12.7782	18.6371	16.1543	12.7199	13.4416	9.73366	9.25664
SLC30A1	2.87681	3.47882	3.58131	3.35826	3.71727	3.92234	3.35543	3.5619	2.20044	2.83471	1.94184	2.46029
NUAK2	1.07197	1.95619	1.64961	1.82058	2.18107	1.48621	2.21423	1.80967	2.53814	2.62214	2.67559	2.07936
ELK4	3.29494	3.87387	3.34492	3.28989	2.12338	2.0428	4.32673	3.92919	2.44927	2.60734	2.32723	2.47937
GPATCH2	7.84642	8.45864	8.12082	8.00388	7.48884	7.59242	7.54189	8.56799	7.17221	8.40102	7.68669	7.79588
LAMB3	1.71365	1.3365	1.55652	1.21764	1.25311	1.23507	1.67503	1.24788	1.70937	1.9433	1.30015	1.33385
C1orf74	1.16307	1.1414	1.58822	1.26071	1.41675	0.979166	1.08442	1.13329	1.24857	1.49235	0.913165	1.31171
DUSP10	12.1407	13.0337	16.3349	18.0184	24.9503	24.2677	27.4045	24.087	13.6339	17.2292	17.6455	16.7766
FAM72A	5.59279	5.68696	5.93637	5.43009	3.99569	3.58965	4.46649	4.76962	3.23697	3.62308	2.60635	2.44594
EIF2D	12.7966	11.9138	11.7068	12.1663	10.2402	10.3334	10.3382	10.2884	11.2285	11.1128	10.9872	10.4511
FCMR	3.72502	3.4467	3.72347	3.08097	4.80949	4.22529	3.95377	3.42894	7.23965	7.06772	5.25564	5.38426
USF1	4.05121	4.02942	3.82063	3.41003	7.38231	6.85821	8.95999	6.53437	5.37985	4.00557	4.80442	3.58305
EXTL2	20.1503	20.5969	23.0131	23.671	25.1063	23.5938	24.9579	27.9351	21.0759	24.5142	20.7123	20.1262
DPH5	20.3179	18.3717	20.0584	22.3093	14.072	14.6071	13.3494	12.2698	16.0914	15.1896	15.3783	15.2285
SRP9	390.109	371.176	341.976	368.053	391.387	394.213	334.751	336.631	337.675	353.149	274.726	275.701
EPHX1	70.3882	65.1194	69.6284	73.6803	60.2394	55.9925	68.8013	62.4966	61.4407	64.3459	68.8381	63.1876
H3F3A	314.771	322.719	312.548	315.106	156.488	149.005	206.953	231.54	267.086	263.337	259.918	270.996
LINC01703	2.38438	2.31053	2.7922	1.38083	0.739743	1.29608	1.21955	1.88725	1.9528	2.99954	2.70465	3.26776
TRIM45	3.13205	3.57797	3.24027	2.95095	1.83655	1.84175	2.03859	1.71348	2.81251	2.63511	2.87749	2.24578
GDAP2	3.0984	2.64737	2.56151	3.15903	1.95981	1.85744	2.17822	2.35896	1.66862	1.95007	1.97402	1.7113
FAM72C	4.35638	4.68828	3.89765	3.88604	2.63843	2.0821	3.07514	2.99057	2.14561	2.10073	1.36893	1.47425
AP4B1	3.42342	2.98131	3.2753	2.87907	3.3521	3.08225	3.15437	2.77124	3.46349	3.00832	3.00562	2.95074
TRIM33	3.45022	3.7185	3.70564	3.46065	2.93142	2.9836	3.29032	3.31748	2.68453	2.94131	2.59001	2.52978
RPA2	93.2525	92.7524	89.3688	92.9194	114.636	112.377	124.369	115.494	71.6693	72.2932	57.8635	64.5553
EYA3	12.7254	14.0677	13.0893	12.8714	10.8235	11.5301	12.0703	9.54937	11.3699	10.7734	9.84339	9.80824
DNAJC8	308.621	319.984	323.342	312.86	354.544	346.026	348.778	330.147	323.416	321.754	300.577	296.596
TAF12	95.3739	86.7915	96.5358	96.5777	66.3322	68.348	65.9591	64.1681	81.3371	76.1876	81.3329	81.2779
DOCK7	5.72073	7.38401	7.04686	6.73872	4.19795	4.13538	4.73798	3.77435	3.80853	5.29394	4.99008	4.5081
ITGB3BP	72.2934	76.3758	64.8168	65.7353	70.6396	73.3895	61.393	68.0223	51.1033	55.5171	39.3831	40.7172
JAK1	57.794	64.3704	70.0966	61.9713	49.2902	46.4986	53.7405	35.1385	44.4592	50.1242	46.9432	39.7262
RC3H1	1.85953	2.17713	2.23102	1.94709	1.70776	1.86521	1.71566	1.53655	1.71624	2.13518	2.42941	2.28946
MRPS14	80.8026	81.2027	79.0401	77.449	80.0946	77.9515	86.0939	89.7993	90.6644	85.8141	84.0176	84.3181
KIAA0040	1.59154	1.84078	1.56122	1.20385	2.44435	2.78944	2.19606	2.09132	1.10319	0.923299	0.779433	0.681619
GCLM	15.999	18.2496	18.375	17.3094	7.09285	7.5188	6.74399	6.91658	7.01311	8.17586	9.14645	8.42124
ARHGAP29	35.9428	46.477	46.9863	46.1539	36.6403	35.2989	42.9428	33.1108	68.0458	81.1101	76.4191	72.7774
AC097059.2	0.766869	0.258026	0.311817	0.0867389	4.23218	3.56514	5.89884	4.82825	1.83185	1.59111	0.643822	0.985296
F3	90.7703	107.37	107.103	105.491	227.328	230.844	245.218	225.921	156.415	164.704	168.71	150.102
RAB7B	5.25308	5.42283	5.34066	5.23035	7.53761	8.24144	6.93673	7.04488	7.78724	6.34912	6.16831	6.43805
FAM189B	7.23624	7.79783	8.61287	8.48049	7.27243	7.2431	8.74325	7.00744	7.10019	8.38581	10.2781	9.03395
SCAMP3	248.038	241.931	247.545	261.436	253.714	265.418	284.801	250.669	241.094	236.487	255.004	249.198
CLK2	5.13507	5.45542	5.84804	5.8533	3.85313	3.74032	4.75845	3.35302	4.19988	4.87134	4.11423	4.46862
ASH1L	8.26055	8.8344	9.1154	8.8664	4.32078	3.98332	6.28329	5.2187	5.17457	5.91986	6.07293	5.94269
YOD1	1.04638	0.951005	1.44073	1.57126	0.761537	1.0355	1.16426	0.795115	1.06815	1.03628	1.02995	1.03227
SERBP1	127.343	130.73	123.176	120.631	102.102	97.9689	96.2639	94.2222	82.8846	84.169	74.6952	74.9049
GNG12	127.793	130.542	120.473	122.573	83.7672	80.8437	94.741	88.6562	85.4993	83.009	80.8119	77.7462
DIRAS3	9.49161	9.70343	15.1194	13.7418	26.2211	25.447	34.9393	30.6301	3.78865	4.57313	4.91534	5.14411
WLS	15.1164	15.0454	20.6092	20.3679	16.1402	16.3503	17.6375	16.5495	18.2307	22.0818	23.0521	24.9478
TM2D1	50.4498	55.2684	56.4487	60.6045	42.4744	41.9436	56.8592	59.5035	50.0802	51.124	56.2243	55.3649
FABP3	11.1148	10.6048	14.4621	14.2362	24.7043	27.5437	22.2694	27.3864	71.7985	61.5423	67.233	59.6436
PEF1	128.668	115.634	108.684	120.593	115.006	112.121	107.464	103.791	123.776	117.32	114.166	108.889
COL16A1	48.9556	49.0353	42.0953	40.4923	29.3419	27.7979	26.9799	24.5004	34.156	34.2821	27.8489	23.6294
ADGRB2	2.42129	2.35588	2.88793	3.02558	1.28513	1.01207	1.5916	1.46129	3.59478	3.62157	3.12104	2.66473
SPOCD1	50.2686	47.8356	44.9432	47.2389	42.1309	39.1648	40.6336	40.0599	43.2508	41.4821	34.3748	35.3078
DEPDC1	37.3975	40.0337	32.1753	32.7207	19.2162	20.0147	21.5999	22.8192	14.0169	16.5392	9.54068	10.3471
LRRC40	10.6649	10.9285	9.07617	8.73332	8.18261	8.40183	6.29017	6.14126	6.5133	7.85579	5.55062	6.01363
ANKRD13C	10.7806	10.3987	11.9041	11.648	6.80644	7.17193	8.06953	6.76121	7.31018	8.23622	7.08768	7.12932
MYSM1	3.51719	3.76342	4.03396	3.50873	3.29321	3.27337	3.12221	3.31413	3.20063	3.5434	2.99971	3.11869
JUN	77.572	83.9415	72.2635	68.2628	64.3196	63.4556	80.9932	61.5959	56.2943	61.9277	55.7219	53.4358
AC105277.1	1.22889	0.984478	0.970805	1.38997	2.6447	2.63679	1.57838	1.50006	1.31798	1.11191	1.01533	0.721788
AK2	102.398	99.927	93.2794	96.6895	120.616	123.546	125.753	132.336	101.312	110.285	100.311	104.953
TRIM62	2.75734	2.42957	2.99693	2.33067	3.0587	3.22387	2.7743	2.21274	1.74102	1.82465	1.72502	1.7763
PHC2	14.1064	14.8147	14.5387	12.7776	10.096	9.54388	11.0919	11.3689	13.5057	15.5901	13.0495	12.4597
ZNF644	19.8565	21.4916	21.0733	21.9235	21.4995	19.8009	23.101	20.7381	18.2161	20.7361	18.0184	17.0478
AURKAIP1	650.02	650.196	633.274	593.728	537.34	530.467	567.12	530.548	600.427	570.321	577.482	566.666
CCNL2	22.3067	26.4346	32.3872	31.5917	23.6287	22.5685	30.8918	20.0176	24.8765	25.9348	29.2173	28.7673
MRPL20	207.896	223.338	224.575	219.198	192.177	204.809	203.428	211.698	215.386	210.3	218.606	222.463
COL11A1	8.34147	9.3398	9.2764	8.62014	5.3233	4.66978	5.02605	4.54894	3.78478	3.6199	2.92173	2.50503
SSX2IP	37.3369	42.0331	49.0349	47.1018	16.4594	14.9243	19.9788	17.637	22.8475	23.8234	24.4083	23.047
MCOLN2	0.84994	0.691665	1.54312	1.34142	1.03778	0.805817	1.04258	1.52893	1.22762	0.863388	1.23906	1.25964
MCOLN3	0.422778	0.551761	1.51277	1.51283	1.08922	0.865908	1.84296	1.60747	1.18041	0.721895	1.70659	2.38348
CLSPN	47.9011	55.6737	50.3158	44.8137	64.1581	62.2419	68.9268	69.4075	26.4918	28.2599	21.2412	22.2563
COL8A2	3.50576	3.5762	3.5259	3.55158	1.99375	1.92944	1.89372	2.25151	3.01054	2.67518	2.19454	2.3565
TRAPPC3	138.739	139.897	140.799	142.617	127.486	127.957	125.03	117.632	145.883	146.216	137.699	144.193
EVA1B	34.6376	47.5839	57.8073	47.4357	24.7667	23.8751	40.7696	23.4868	43.1953	55.0241	66.3631	63.8267
SFPQ	37.5444	41.67	35.3624	33.1503	31.237	32.0211	30.8823	28.4972	35.0738	36.4243	32.9088	32.6699
KIAA0319L	8.01408	8.77593	8.44345	9.72162	7.39505	6.10547	8.381	6.97837	10.5616	10.7129	10.4277	9.82376
PSMB2	108.313	109.558	105.519	106.388	144.753	146.931	153.676	161.765	118.404	113.576	111.932	113.21
C1orf216	7.08913	8.84485	9.07491	8.47313	7.74366	7.22709	7.90632	5.45627	7.66268	7.43328	7.81709	7.97847
FAM212B	3.8623	4.31477	4.91278	4.609	1.57539	1.37272	2.27898	1.93326	2.78174	2.73371	3.14432	3.45783
GLIS1	2.67395	2.5531	4.31949	3.67956	2.57663	2.61251	2.77403	2.25076	2.86485	4.47804	4.09636	3.65769
NDC1	6.96734	5.901	6.11963	5.26097	4.60314	4.23744	4.42567	3.77791	2.96477	3.09003	1.74874	2.18897
YIPF1	26.6332	24.979	23.298	27.0842	27.4978	26.891	25.4587	25.4383	24.2431	25.4816	24.8898	26.0358
HSPB11	308.829	331.908	300.425	295.891	372.389	374.154	355.095	352.921	313.203	311.379	266.337	271.928
EHD3	24.1572	22.636	25.7104	24.8218	15.8259	14.7914	12.8103	10.6685	45.0882	50.6718	35.6153	34.6784
SPAST	4.17011	4.55734	4.08953	5.12617	2.6715	2.90988	2.36245	2.43848	2.62935	2.93916	3.01449	2.87494
SLC30A6	4.45489	4.72519	4.28994	5.36298	3.5727	3.52521	3.1013	3.27974	2.43541	3.19529	2.56309	2.51397
YIPF4	11.5073	12.4129	12.5616	13.4526	11.4257	11.965	10.7378	11.0217	9.62731	9.88718	9.52848	9.71684
SNHG28	1.06644	0.834708	1.09237	1.08817	0.812254	0.746515	0.761611	0.836746	1.14597	1.16952	1.10064	1.01064
CFAP45	1.06259	0.979177	1.17708	0.571704	2.22746	1.93079	3.00664	3.17718	0.686018	0.878113	0.428635	0.905249
TAGLN2	1024.94	960.253	847.727	860.967	879.151	902.423	695.517	681.813	878.385	848.614	678.502	684.75
BIRC6	3.1838	3.98019	4.07444	3.95184	3.12744	3.00731	3.12061	2.88801	2.97207	3.35125	2.99759	2.86887
TTC27	6.48186	5.5237	5.21181	6.35619	5.26227	5.58152	5.36151	4.13514	4.32285	4.20601	3.89477	3.93461
LTBP1	17.1195	17.0488	20.771	20.7003	10.7209	10.7221	13.4595	12.4037	13.0325	14.4351	13.8088	13.484
ASAP2	10.0442	11.9003	10.3738	10.7113	7.43892	6.53013	7.81276	6.36232	9.37075	9.33451	8.2185	7.95155
CPSF3	22.4872	21.7733	22.3772	23.666	19.9316	19.2139	20.3847	19.7462	17.6559	18.7892	15.5875	17.1603
IAH1	105.573	110.742	108.026	108.205	108.332	107.478	124.679	119.214	114.472	114.377	120.366	107.022
AC073195.1	1.03532	1.10311	0.757748	0.644064	0.926544	1.34213	0.775691	0.349201	1.28072	1.75239	2.02812	2.21701
RFWD2	6.22117	6.86618	6.51228	6.09489	3.04192	2.71655	3.96999	4.07255	3.27544	3.93925	3.66524	3.59503
CNN3	439.95	441.945	409.845	442.186	455.16	445.696	425.262	387.88	479.392	484.228	423.504	407.534
ALG14	5.51004	5.73206	6.16436	6.34536	2.62476	2.55867	5.09899	5.0433	4.95865	4.79774	5.48606	5.14669
VAMP4	15.7298	15.1992	17.3182	17.2144	14.5235	14.8024	14.9679	16.1317	17.9764	19.272	17.415	16.4231
PIGC	24.7384	22.845	22.8464	23.9761	21.9301	20.888	19.3221	19.5433	18.6069	19.0197	19.2262	18.3121
TNFSF18	3.77286	2.85268	2.87741	3.40113	3.68419	3.46653	2.55218	2.87236	4.75453	6.53644	4.47113	4.26046
YY1AP1	15.6029	13.5619	12.9932	15.1503	15.1806	15.429	15.2379	13.3929	13.5288	13.3417	10.4386	11.0387
GON4L	8.98956	9.62739	9.75855	10.2156	10.1952	9.8819	9.0882	9.75093	9.46028	9.66208	9.77754	9.63625
RIT1	26.3727	26.0868	26.8347	27.0013	28.9582	28.0049	28.2842	27.5432	27.9153	27.1935	26.7064	24.8839
KIAA0907	5.42382	5.704	5.91248	6.38016	5.51247	5.49409	5.8618	5.94482	5.77645	6.03306	6.09493	5.90339
ARHGEF2	22.6968	23.0263	20.0568	19.8201	11.1803	8.66383	11.6497	10.8685	10.2717	11.6287	11.2028	11.7194
NOTCH2	6.09637	6.39047	5.97857	6.15007	3.85723	3.45091	3.65908	3.34787	3.71419	4.14169	3.49879	3.40624
SEC22B	62.3841	64.6407	69.5873	70.8586	65.0148	62.3636	95.3429	85.6308	82.4501	84.1759	88.3441	84.3462
FAM72B	7.07577	7.13677	6.40101	6.40439	3.3125	3.14656	4.34403	4.18778	3.45925	3.88992	1.93688	2.18695
ACBD6	37.4279	36.6176	37.2099	38.0163	30.1124	31.4262	29.5205	27.8843	44.4523	45.4584	44.8581	41.6858
STX6	4.39855	4.82827	4.73381	4.55169	2.08686	2.49333	2.61773	2.57785	3.18563	3.26008	3.52692	4.13633
LINC00862	3.20386	2.76685	3.71276	3.26143	7.43096	6.84578	4.80086	5.43915	3.03394	2.64147	2.40586	2.36007
ABL2	5.63952	6.10936	6.29451	6.28919	7.6469	6.96749	7.86877	8.51515	5.22205	5.04933	5.33795	5.60848
TOR1AIP2	41.5307	46.599	46.4824	48.8793	36.564	34.5983	52.9395	44.8733	34.8449	35.2811	37.7671	33.494
AL353708.3	2.18042	1.59599	2.7624	2.38835	2.08828	2.13404	3.71438	3.56104	1.87975	2.45623	2.31229	1.96594
TMEM9	92.785	85.3418	85.3851	92.4982	84.6027	79.1825	85.801	81.2923	116.56	113.984	108.604	102.392
PHLDA3	30.6204	31.4439	38.8024	34.6673	29.3175	31.7835	34.2775	29.6679	35.0287	35.2288	39.0607	37.6515
TRIB2	7.89643	8.13446	8.84092	9.46649	5.45914	4.22423	9.00638	7.24183	5.68037	6.48064	5.42988	4.57851
TFB2M	19.5303	21.0777	23.0845	22.5348	16.8005	18.405	20.1483	20.3558	20.1827	21.3541	22.8016	21.2739
AHCTF1	4.47126	5.06496	4.96699	4.26005	2.78373	2.53007	2.78041	2.40597	1.99827	2.41619	2.32289	2.48844
ZNF670	2.70366	3.16637	2.92539	3.19324	4.12606	3.62318	3.47987	3.96762	2.40852	2.13817	3.14327	2.76924
TP53BP2	3.85424	3.92001	4.35824	4.02911	2.95655	2.14881	2.85065	3.11137	2.50797	2.90699	2.52791	2.09155
NVL	13.592	14.9915	13.7959	14.4446	16.3162	15.5762	16.572	14.8728	14.138	14.287	13.5469	13.001
WDR26	7.58075	8.90236	10.6293	10.0054	4.76921	5.38059	5.37863	5.47404	5.70082	7.12759	6.38442	5.93028
LBR	17.0751	17.8584	12.3774	12.2312	9.5213	9.00766	7.67369	6.08562	9.54041	10.8376	7.31001	7.36515
KCNS3	1.75193	1.44446	1.49402	1.52099	2.20349	2.35365	2.61101	2.23586	2.48832	3.08168	2.36745	2.02787
PTPN14	9.43018	10.7246	9.48237	10.004	4.67042	4.10697	7.59604	6.9208	6.91877	6.73514	7.59916	7.09854
C1orf131	31.8662	33.8426	31.0346	28.1485	32.3538	31.7583	32.1123	34.1365	25.3637	26.9802	24.3305	22.2312
EXOC8	1.99175	2.10657	2.32373	2.09425	1.95178	1.88614	1.4317	1.67136	1.12395	1.37386	1.22896	1.15134
EGLN1	3.66621	4.24011	4.016	3.71536	3.53984	3.24267	3.39006	3.59599	3.22801	3.61148	3.16261	3.2492
SNAP47	37.2851	40.2591	40.7255	39.3615	32.8782	34.5156	34.1509	29.4928	39.327	37.6924	36.4541	35.3383
ARF1	692.003	651.957	654.57	686.496	671.33	672.989	661.264	594.011	626.203	624.318	574.033	560.246
GUK1	334.406	374.998	436.841	414.91	423.816	422.483	513.992	359.235	388.422	404.69	454.446	433.862
ALDH9A1	36.9201	35.3078	40.329	42.6737	26.5736	25.2745	25.0311	24.9339	34.3921	33.7064	29.9397	30.773
TMCO1	92.5399	92.0054	98.8876	104.842	103.397	101.692	98.1851	101.061	87.4256	93.8976	91.4991	93.5431
PCNX2	0.709542	1.01252	1.0868	1.29091	0.607975	0.588463	0.808351	0.828287	1.33945	1.71781	1.76877	1.73018
TARBP1	1.03983	1.18443	1.30261	1.48393	1.70937	1.69313	1.90956	2.02972	0.973928	1.33362	0.960355	1.10129
IRF2BP2	19.697	22.09	20.819	20.4054	17.1574	16.538	21.8153	20.2995	15.6152	17.5105	17.7371	16.2951
UBE2T	283.393	304.178	248.944	239.482	256.465	257.107	269.579	275.718	180.232	182.817	125.593	147.216
CIAO1	34.1035	35.818	34.0706	37.2401	34.922	32.2903	34.9178	32.6739	27.7994	27.6035	30.3908	30.2811
ANKRD36	9.02913	10.4446	8.37871	8.74766	6.18057	5.5433	5.5845	5.32778	6.00496	6.52946	5.1041	5.07198
AC159540.2	1.24993	1.23245	1.28934	1.18243	0.784623	0.671681	0.87606	0.886764	0.919225	1.08319	1.03254	0.707649
HTRA2	50.2953	52.7219	50.9105	48.4786	40.0932	42.8483	46.0537	39.7151	35.4404	37.262	35.285	32.635
DOK1	17.3688	18.2246	16.1115	19.6655	28.484	29.8173	34.125	35.1897	19.623	18.3362	16.7739	16.5895
SEMA4F	1.13553	1.39859	1.65277	1.51732	1.02299	1.14189	1.57314	1.63143	1.38784	1.22144	1.48754	1.59958
HK2	3.20184	2.5935	3.77698	3.29608	6.53158	6.38842	6.7376	6.63664	3.05141	3.43131	3.25946	2.9441
ZNF2	1.71633	1.99868	2.75112	2.82851	2.12499	1.74731	2.67424	2.42836	1.87755	2.08001	2.39633	2.27629
TNFSF4	3.12361	3.52165	1.84064	2.05694	1.76605	1.61415	1.21549	1.1032	2.28812	2.6288	1.80625	1.70338
CENPL	18.8281	19.9222	17.9445	17.5041	11.9453	11.5379	14.8087	14.2327	8.73905	9.34181	7.04678	8.14522
UBE2J2	62.4116	63.9732	55.88	55.9615	43.9044	43.8777	48.9267	40.4694	52.03	52.6654	53.441	53.4271
ACAP3	3.56344	4.3843	4.81705	3.99674	2.74984	2.6097	3.40205	2.23589	3.60437	4.25015	5.18716	4.62776
INTS11	56.8128	54.0069	53.0266	51.8914	44.2159	41.8444	45.732	38.2079	43.4729	40.7952	38.6108	36.8793
DVL1	10.8976	15.3113	15.137	13.2535	8.92691	8.04486	10.1374	5.24755	8.83665	11.3493	11.2574	10.673
MXRA8	544.982	636.511	651.506	656.616	427.387	411.388	547.301	296.133	579.214	582.391	602.848	527.107
SORT1	4.78824	4.95914	4.13423	4.93182	2.83992	2.38513	2.24244	2.45476	2.52399	3.3154	2.27774	2.6448
PSMA5	106.014	105.501	99.7051	107.808	132.546	129.97	120.989	127.456	136.866	127.875	120.215	117.078
GSTM3	94.3654	90.7935	90.4386	93.2971	85.808	85.8397	83.3208	81.949	104.944	107.114	100.53	99.668
METTL18	14.6255	14.5286	12.537	14.1287	12.8329	14.1964	12.404	14.3628	13.3558	13.8199	10.2741	10.8401
SCYL3	1.1503	1.48282	1.46468	1.5492	1.39565	1.09059	1.53573	1.19904	1.29569	1.42324	1.17119	1.19458
KIFAP3	13.5417	12.3732	12.3393	11.7913	8.0409	7.85887	9.36607	9.0139	12.5679	12.3909	11.3213	10.9568
AUNIP	10.0838	10.4433	9.06985	9.78778	7.0403	7.48072	9.00183	8.34611	5.1891	6.04468	4.56314	4.52081
PAQR7	18.996	21.4235	22.319	21.315	23.9411	22.8548	26.7523	23.0971	24.7672	23.3708	27.3296	23.8721
STMN1	925.255	944.121	730.468	747.07	717.506	713.595	612.798	597.98	643.254	649.566	435.368	477.087
PAFAH2	5.23745	5.26092	5.52808	6.64632	3.22565	3.12824	3.02052	2.9077	3.49343	2.58885	2.86782	3.07312
MEIS1	17.8539	16.1489	16.0241	17.6071	14.1001	13.3492	15.3141	11.9939	20.5361	20.5636	16.5842	16.4049
ETAA1	8.61131	10.0404	8.48989	9.68999	9.01413	9.53538	7.78204	7.9743	8.70816	9.05069	7.00038	7.50877
PNO1	41.4772	45.4602	44.4935	40.2492	49.6828	51.0187	48.5958	49.4674	32.14	38.624	34.4573	36.9556
RPIA	12.621	18.1572	15.9224	14.8658	18.4677	18.0756	18.9826	11.4899	18.6946	24.2782	17.3132	19.9166
SPR	30.2913	30.6707	31.8053	30.0811	43.6258	47.5535	48.6922	37.6949	37.9979	40.498	44.438	41.4612
SMYD5	9.82645	9.34693	8.71366	9.20844	7.62544	9.10993	7.95804	6.92889	9.05905	8.10648	7.51277	7.60331
MSH6	11.0774	13.2708	11.8471	10.9508	9.66224	9.41401	9.54845	8.52057	7.65702	8.7025	7.26779	6.26953
FOXN2	6.05469	6.15281	6.18846	5.56412	9.37215	9.77167	9.87325	9.69298	4.71958	5.26651	5.38762	4.69541
PPP1R21	9.57008	8.7137	9.47146	8.77966	7.24009	6.30071	7.66236	6.33246	7.08693	8.63867	7.20781	8.29123
AL732292.2	1.4517	1.53936	1.80303	1.19417	0.629906	0.47195	2.95316	2.13662	0.810641	0.576462	1.96973	0.723467
TSN	42.8964	42.0489	37.5884	40.3513	28.165	25.5394	28.5241	25.6028	25.962	28.1219	24.7285	22.4506
GPR39	2.71104	2.32273	2.14831	2.49	2.20122	1.98273	1.87338	1.35671	3.10234	3.25875	2.28174	2.82149
MGAT5	1.9668	2.33237	2.30409	2.07215	1.15703	1.21488	1.23658	0.995842	1.76475	1.58203	1.44209	1.38072
PCBP1	186.794	195.168	190.647	178.843	142.579	141.512	138.985	136.485	128.848	140.724	129.48	128.262
PCYOX1	32.2706	35.1769	40.7911	43.6408	17.1061	16.3333	31.3151	29.7181	26.341	27.497	32.1914	31.5753
LYPD6B	2.64099	2.16228	1.43897	1.82217	2.10747	1.98334	1.31914	1.45494	1.44198	0.951716	1.65061	1.96807
LYPD6	1.64488	1.70099	1.56437	1.48839	1.4388	1.58522	1.30341	1.76783	1.18922	0.840267	0.801004	1.16535
S100A16	1233.09	1196.14	1158.44	1154.65	1138.85	1122.02	1012.92	973.82	1002.79	952.819	845.499	832.578
S100A13	153.511	147.215	166.584	165.448	153.034	155.159	128.342	149.673	125.254	123.678	119.831	122.553
ILF2	271.673	266.478	227.658	236.003	249.825	247.863	229.223	202.399	234.057	232.978	188.594	195.697
MEF2D	3.31071	3.5339	4.03233	3.8738	2.75571	2.34068	3.2693	2.3788	3.06144	3.46158	3.11673	3.01182
IQGAP3	17.7504	18.0055	14.7171	13.7463	10.3303	10.0927	11.8682	10.152	10.1613	10.0882	6.7753	6.70315
GPATCH4	74.5474	77.044	69.5031	65.8748	94.1477	94.3999	85.8144	83.4293	68.3837	70.4301	69.7369	66.9095
ERRFI1	11.4082	12.9754	14.0826	13.102	11.0168	10.6438	13.9095	13.007	7.48659	8.78436	9.19567	9.03256
RERE	5.41958	6.21842	5.63953	5.93404	4.21847	3.7776	5.27205	4.59793	4.33584	4.79945	4.82536	4.56403
ENO1	1028.56	994.582	859.709	872.595	907.657	908.02	794.039	713.061	838.26	798.59	631.042	637.36
EBNA1BP2	335.279	347.037	317.915	305.859	304.109	307.108	294.034	279.047	251.143	247.219	227.13	239.469
ELOVL1	357.701	348.044	329.512	338.027	362.73	364.748	338.97	321.609	303.497	307.553	280.017	288.369
MED8	68.7085	68.5997	65.0722	64.427	66.1106	69.6186	58.2459	63.0016	71.8281	70.5759	61.8619	56.9282
HYI	73.0442	82.3392	73.4985	67.4262	49.9916	57.6845	49.1819	36.0321	66.9305	68.7665	64.3228	63.0509
DPT	2.85966	2.93643	2.66661	3.01886	2.48339	1.56806	2.28538	3.45802	6.67919	9.5765	4.78977	6.48831
NME7	13.2694	11.6256	12.0524	12.3415	12.8865	13.4852	17.0308	19.963	16.9082	17.7556	15.913	16.3037
BCAS2	150.783	156.554	146.994	153.633	139.431	141.052	130.726	132.496	134.32	136.82	127.292	131.582
NRAS	18.1827	19.536	16.0655	15.6622	13.5689	13.8805	10.2396	10.3655	11.0516	11.0317	9.07618	8.86283
CSDE1	118.248	116.884	126.982	127.111	57.4525	53.4926	97.0779	93.9332	68.9462	70.5868	73.5152	72.5061
TMEM59	150.403	142.742	170.449	184.334	157.419	154.981	159.014	172.722	173.32	190.826	181.178	184.755
CYB5RL	1.04125	1.42783	1.39318	1.12885	1.26079	1.13466	1.53956	1.36064	1.0928	1.16709	0.978642	1.15328
SSBP3	15.6201	18.1979	18.9753	18.3483	15.2298	13.6766	17.4103	18.5055	16.4984	18.6822	16.2018	15.873
ATP6V1C2	128.626	138.135	148.629	145.708	122.223	122.716	124.789	110.84	119.717	130.297	121.775	116.11
GALM	10.231	10.0905	11.5246	10.4787	11.2269	11.093	11.0794	10.5469	9.9828	9.85594	9.29159	9.55982
GEMIN6	19.4007	20.9549	18.4224	16.336	16.3747	16.222	14.9146	16.0522	14.9551	15.1245	14.0986	14.6241
MORN2	79.4106	74.2704	74.8828	74.3142	70.5517	73.2036	60.6998	63.066	74.8483	79.8391	65.8048	65.8825
LGALSL	1.37318	1.14129	1.04382	1.24254	0.940006	0.775364	0.496724	0.786554	1.85465	2.09617	1.25127	2.02058
AFTPH	5.1054	6.82309	6.10843	5.13421	5.59945	5.54745	4.24509	3.35799	4.10177	4.60331	3.90511	4.37478
PAPOLG	1.38274	1.35802	1.54995	1.84297	1.41584	1.5603	1.50825	1.7899	1.17964	1.45283	1.255	1.42127
REL	1.42774	1.34867	1.47084	1.6223	1.63422	1.38648	1.55337	1.61461	1.64638	1.97444	1.60364	1.67707
PEX13	13.2434	13.7499	12.868	12.9867	11.1192	13.611	11.2416	11.3045	9.94692	10.4475	10.0804	9.60414
TGFBR3	2.19444	2.87861	2.72587	2.5631	2.13671	2.39508	2.08521	2.38036	5.55348	6.41839	4.79499	5.13171
SETSIP	2.1174	2.51599	2.76318	2.31139	1.80249	1.24278	1.46767	1.04535	1.36345	1.54072	0.943422	1.92507
GLMN	12.6297	12.6719	12.9356	12.0394	9.72447	10.5996	9.02495	9.51752	10.0758	9.8903	9.06421	8.59593
CENPA	12.5456	14.132	11.6707	11.8118	5.71286	5.70241	7.05893	5.09712	7.49539	7.27247	5.71656	4.87418
MAPRE3	19.496	18.0713	20.606	22.1926	13.3229	12.0347	13.759	11.4115	20.4503	21.2243	22.2266	21.0703
TMEM214	23.6008	23.8607	26.9732	26.8998	26.2424	24.2033	28.5587	17.9186	24.4754	30.9033	28.4264	24.5803
AGBL5	29.2965	29.8852	30.6301	31.2044	24.4786	26.2012	24.9847	24.0103	31.3372	30.6561	32.2002	29.8713
PFDN2	486.133	488.64	497.7	457.594	477.605	490.47	510.261	503.969	505.929	491.73	518.637	517.613
DEDD	38.8647	40.1041	36.5256	38.43	48.4833	48.3158	54.7996	48.1902	38.5159	41.5421	35.0261	35.9899
TRIM11	3.38092	4.33422	3.88118	3.64029	3.43911	3.38192	4.32785	2.78457	2.70323	3.33997	3.05114	3.05757
HIST3H2A	11.0643	12.7435	14.3318	11.0157	34.8897	33.876	28.7872	33.7615	27.0465	33.3459	29.3842	35.0846
TAF5L	1.84411	1.64209	1.70871	1.17565	1.22527	1.37391	1.40679	1.32567	1.18232	1.25709	1.12598	1.57958
NRDC	52.188	53.1068	56.592	53.573	42.1762	43.3526	40.2405	39.6604	37.2043	36.835	36.3801	34.8463
RAB3B	104.239	124.356	114.863	116.493	39.9618	38.676	54.332	44.3638	39.209	39.8469	43.5901	39.1681
TXNDC12	145.317	148.098	133.924	146.665	164.984	157.354	136.236	133.238	123.506	129.826	109.991	111.782
KTI12	18.0773	20.2005	18.9765	20.2072	24.9684	26.1192	23.5228	20.2796	19.1845	20.5071	18.1973	17.2311
CC2D1B	3.68273	3.92573	4.39732	4.10468	3.01249	2.96866	3.05455	2.56926	3.0136	3.11057	3.15555	2.89476
ASPM	26.959	33.8473	27.0205	24.9413	13.6898	12.4295	17.8251	13.8422	11.9888	14.7516	9.10807	8.98311
NEK2	29.7656	32.3661	26.226	28.3944	15.502	15.3647	16.9354	13.8035	12.627	12.5998	7.03501	8.22434
LPGAT1	5.43273	6.83811	4.95529	5.01815	2.36789	2.16012	2.34084	2.21692	2.81994	2.80623	2.60397	2.51264
INTS7	4.4692	4.85471	3.91441	4.16846	4.16334	5.60853	4.89181	4.28694	2.5181	2.90966	2.36173	2.58106
RBBP5	16.6713	17.4358	16.558	14.665	13.9781	12.887	18.2737	14.2334	12.4629	12.9502	12.8166	12.0596
DSTYK	7.03768	7.41142	8.21889	7.92349	4.55862	4.54211	4.84537	3.87641	5.11309	4.82284	4.70337	4.84392
CCSAP	1.92818	1.93885	1.60048	1.42387	1.52064	1.37512	2.01476	1.84059	0.786562	0.89064	0.686386	0.71379
ACTA1	2.04421	2.36918	1.89149	2.06465	1.86315	1.78379	1.85697	1.53336	1.35711	1.27102	1.19325	1.15239
NUP133	5.95056	5.51513	5.74668	5.63098	3.66079	3.45701	3.38812	3.60731	3.43644	3.47516	3.42405	3.85353
ABCB10	4.02157	4.30141	4.1686	5.01246	3.03433	2.79915	2.44574	2.55737	2.44263	2.46786	2.13009	2.06765
KISS1	77.7988	112.272	106.826	91.3281	131.641	140.311	131.067	68.5353	123.257	123.834	139.83	144.375
GOLT1A	0.385606	0.345983	0.459921	0.581534	1.11197	0.827383	1.23267	0.693656	1.84223	1.96506	1.8225	1.93771
PLEKHA6	1.92458	2.35288	3.17262	3.56622	2.51152	2.06476	3.53576	3.07587	2.47528	2.28419	3.30737	2.6271
PPP1R15B	5.59666	5.94213	5.39272	5.06912	4.07106	4.27464	3.95649	4.35518	3.38254	3.88392	3.45956	3.39986
UCHL5	22.7547	25.3678	21.8798	21.7081	23.2284	22.233	20.2326	18.6986	15.7918	17.5769	14.0475	14.0474
GLRX2	130.857	142.33	137.198	135.411	127.272	131.327	116.708	124.806	100.234	99.546	98.1033	95.6171
DCAF8	19.4044	17.8818	20.3793	20.072	15.0652	14.7682	16.5238	15.5636	21.7235	20.9705	21.3637	20.1629
AL139011.2	12.8787	11.7293	12.9602	14.2453	10.7033	10.197	11.8329	10.3213	15.5216	15.3243	14.3682	12.7039
PEX19	12.2456	12.3874	13.6947	12.8128	11.7128	11.3193	12.3734	13.1054	13.3404	13.3385	13.6036	12.9586
COPA	36.3823	36.9661	39.0141	38.0537	26.6144	26.8452	27.7741	26.7837	27.4932	29.6292	25.6934	24.6304
GLMP	63.2632	54.805	68.4397	73.5472	73.5834	75.6899	68.5386	75.9281	97.2206	91.0942	94.7728	91.982
CCT3	212.885	206.321	204.682	212.802	150.786	146.248	150.242	132.352	164.641	160.245	159.026	155.383
NR1I3	1.81071	2.07402	2.30839	1.39442	1.85032	2.1768	1.97049	1.03954	2.12979	1.64916	1.38001	2.13835
C1orf52	31.0936	31.4573	33.4134	32.8751	30.5446	31.2637	29.9985	30.5256	23.3914	24.8537	24.0407	22.1323
BCL10	61.3099	69.3496	65.3692	65.9643	66.4838	65.4328	93.1485	87.036	65.7435	63.8236	70.7422	66.4245
DDAH1	97.3494	102.494	90.7814	104.655	62.3459	61.2032	66.3403	58.246	43.3683	44.0714	38.3641	38.6637
AC092807.3	16.5077	18.3821	18.1704	18.4166	12.6405	12.3365	15.5965	16.1399	9.48159	10.5744	11.4937	10.9576
HDGF	80.6358	87.1583	81.2247	75.9741	63.6605	58.9972	65.2175	59.9952	79.7395	82.779	73.6217	73.0589
CREG1	8.99808	11.7878	17.5431	15.2175	14.7676	16.6545	17.0472	9.20506	18.7963	28.6555	26.7954	26.4627
PIGM	14.4926	14.2648	15.4421	16.4546	9.62652	8.42954	13.1573	10.4352	9.20065	10.4799	10.4149	10.075
IGSF8	18.9361	19.519	17.2737	17.5578	30.4087	31.4443	29.7491	29.6843	18.5468	17.9047	18.1317	17.8489
ANGPTL1	0.186449	0.380206	0.110272	0.214723	15.9478	17.4935	15.4831	18.5689	1.4229	1.49556	1.91001	1.71899
ZNF512	3.01902	3.16256	3.46958	3.36968	3.24585	2.68539	3.33129	2.57758	3.47247	3.40055	3.00779	3.13989
GPN1	36.9114	37.2495	34.2197	37.0103	33.6336	34.5549	34.2866	30.7762	30.8609	34.2919	30.0482	29.118
CEP170	17.2827	18.6416	17.4331	17.4399	17.3509	15.9862	17.4011	16.8656	10.3497	11.3932	10.056	9.60294
AKT3	9.27239	10.5439	9.80983	8.76008	4.28896	3.97795	5.23269	4.57002	3.96823	4.65582	3.87548	3.64554
RASGRP3	0.979844	1.28167	0.840992	1.11629	3.66396	4.07362	3.74082	4.57112	1.21018	1.12414	1.03516	1.1932
KLHL29	1.11393	1.24402	1.26629	1.40738	0.869635	0.807305	0.987305	1.27104	0.909881	0.729854	1.33315	1.14192
UBXN2A	18.0414	18.3952	15.7591	15.0087	21.8544	19.5001	22.4343	22.3429	10.5829	12.0984	10.5303	9.50434
MFSD2B	3.26552	3.49125	3.56583	3.82125	4.09358	4.53823	4.78054	3.76394	3.59674	4.13711	3.81514	4.37187
NES	17.5309	18.9176	21.4709	19.8265	7.86129	7.54356	10.5506	8.39366	17.7521	16.0912	17.582	16.3006
CRABP2	518.096	472.82	529.663	608.787	298.555	309.339	278.259	333.771	1218.93	1130.14	980.334	985.522
ISG20L2	12.2362	13.568	13.2298	14.596	10.4446	9.50733	10.3533	9.05035	8.26578	9.37181	9.10065	9.12961
MRPL24	357.658	352.666	345.306	345.286	202.375	202.242	223.325	206.074	194.389	185.634	207.889	221.75
KDM5B	10.1181	10.4123	11.1846	11.0224	6.93022	5.95574	7.15024	6.65012	8.06935	8.72667	7.41571	7.20403
RABIF	47.0762	47.837	46.0671	44.1013	51.7383	55.1024	52.5282	55.3685	41.8386	41.5171	38.0968	37.3821
KLHL12	8.5908	7.29879	8.74343	8.82831	6.36528	6.08393	6.1095	5.71349	8.28459	7.40906	7.53939	7.46701
ADIPOR1	130.427	135.269	132.939	139.648	133.501	131.355	133.806	111.145	103.489	110.549	102.08	104.004
TBX15	7.01256	7.26558	6.02676	6.37472	12.8318	12.6026	13.4995	12.3671	6.17324	6.86665	6.79231	6.05934
WARS2	12.7992	11.0855	12.186	10.4946	9.64775	9.29865	9.63187	8.02574	9.47942	9.94689	10.1918	8.83969
ZRANB2	69.9669	71.9723	74.9946	74.9084	82.6486	82.1082	80.5883	74.6721	69.8176	73.7164	66.5183	65.5932
NEGR1	3.41969	3.85526	3.96252	3.61021	2.28077	1.81221	3.17546	3.00408	1.20728	1.05387	1.39169	1.287
DRAM2	32.1515	32.7017	33.0563	34.3282	30.4054	29.5643	24.7559	28.0206	27.496	29.1914	30.4703	26.9198
DENND2D	2.05264	1.93698	2.23334	2.31369	5.34202	5.32817	4.6243	4.72695	5.18099	5.47235	5.15004	5.29276
WDR77	40.0939	39.868	37.0553	37.0669	31.8071	31.8641	28.1426	25.3226	27.9053	27.4181	25.0051	27.2552
CD58	58.6071	62.2662	48.1367	54.1914	117.048	119.501	95.0698	102.006	68.4639	71.8251	55.4504	57.1436
ZZZ3	8.76921	9.87818	9.72664	9.94035	9.0165	8.55967	7.37199	6.93915	5.80101	6.22706	5.81999	6.1568
USP33	21.5338	22.3239	19.6323	19.4908	25.3077	24.9883	26.7383	23.7691	13.5936	15.7691	14.1038	12.559
FUBP1	63.5046	64.2265	59.7888	57.4935	71.4575	66.9038	68.419	58.8171	42.705	44.9305	37.1226	36.1825
ADGRL4	2.42954	2.6563	2.56979	3.31944	3.22543	3.09558	3.31751	2.9088	0.955362	1.08232	1.50089	1.34509
TRIT1	10.1298	10.8006	10.2611	11.0868	9.05751	9.49353	6.94669	7.27438	10.2389	10.7625	8.10088	7.99085
PPT1	184.969	189.878	183.16	190.613	148.122	147.754	136.012	124.748	133.247	131.334	116.97	120.611
GTF2B	37.3631	34.7488	37.7936	35.956	52.553	54.9782	54.7347	56.1041	34.9178	39.4661	37.8666	37.2169
KYAT3	27.0171	27.3157	31.0692	33.7368	27.9692	28.7643	30.5634	32.129	26.9243	30.9669	28.6215	29.315
RBMXL1	4.81993	4.36445	4.31331	4.317	4.07172	4.08692	4.37018	4.36958	4.44813	5.01592	4.52279	4.23729
GBP3	17.1263	16.6194	19.2593	19.5865	72.4526	71.5508	72.3145	71.5976	26.5277	28.9641	25.2439	24.0458
AC017002.3	1.42433	1.68155	1.92643	1.59407	1.74431	1.74254	1.55767	1.65194	3.4791	3.01253	2.68528	3.00509
SLC1A4	7.93045	8.28537	6.54328	6.30669	2.21076	2.18048	2.31892	2.55693	1.65252	1.56717	1.47041	1.68716
CEP68	5.22643	5.60573	4.78469	5.91041	3.281	2.57835	2.59971	2.71803	4.23937	4.7651	4.40802	4.28634
ACTR2	113.541	126.014	113.309	110.029	62.8899	61.3336	72.1099	66.7752	62.2539	68.3095	57.8933	57.4197
CHAC2	18.1285	18.3472	19.0046	18.7361	21.0424	18.6808	13.0117	14.7213	12.8418	13.623	10.0022	13.4822
ERLEC1	140.075	141.649	155.218	152.022	186.385	182.721	214.296	201.051	185.821	186.566	185.392	169.331
ACYP2	32.0971	32.818	33.9299	36.7875	27.3444	28.5154	30.5469	31.9777	33.5679	33.5083	38.7039	40.1263
TRAPPC12	5.2727	5.85875	6.12243	5.02774	4.20107	4.30223	4.7339	3.64689	4.12246	4.35847	4.93098	4.48395
RPS7	264.119	266.813	274.748	270.911	190.415	193.649	184.612	195.445	217.123	206.764	206.104	213.427
LINC01291	1.65813	1.79364	3.04467	2.58009	2.7367	2.6157	2.88559	3.1779	2.22103	1.8953	2.65983	3.04762
POLE4	154.148	189.654	200.467	196.027	189.15	186.629	188.198	146.663	195.194	212.683	242.201	243.772
MRPL19	44.2536	44.7703	45.2443	45.7702	43.2585	43.7552	43.1881	42.1214	42.1372	42.978	39.1477	39.6464
TMEM87B	9.28747	10.3749	11.2627	10.3842	9.08799	9.64854	9.36279	8.88559	6.1752	7.59996	6.47588	6.44997
FBLN7	1.88832	1.89915	1.41719	1.70867	1.28862	1.22699	1.26252	1.23774	2.31642	2.07015	1.44602	1.72527
ZC3H6	2.065	2.41969	2.46885	2.1555	2.02992	1.53848	1.93715	1.97232	2.47645	2.66305	2.79588	2.65318
POTEE	6.33206	5.65097	4.62737	5.12683	4.56407	4.68072	4.44143	4.25478	3.89976	3.31247	3.0042	2.50143
CCDC74A	23.354	22.8187	28.792	28.1207	15.9962	15.5065	19.4968	16.0931	25.0883	25.4412	22.6018	22.291
SDE2	4.11514	4.57294	4.70584	4.96055	4.70171	4.22725	4.74628	5.47332	2.31897	2.99949	3.13224	3.54135
ACBD3	12.8013	14.0012	13.6703	13.9001	11.1247	10.7575	10.0529	10.0212	11.5173	12.2517	11.0347	10.6929
LIN9	4.67732	4.85334	4.09868	3.42617	3.70182	4.11149	3.80159	4.46452	2.18247	2.47392	1.80462	1.57529
PARP1	62.8059	64.2104	57.5225	52.4587	51.9239	51.338	52.9471	51.1361	56.266	54.4607	42.8931	46.0273
LYST	2.49888	2.63809	3.05195	2.82143	2.96064	3.04834	3.00945	2.64327	2.79298	3.17112	3.12854	3.08259
AL139161.1	0.896026	1.07194	0.582934	1.08104	1.78197	1.70896	1.43217	1.07456	1.01923	0.260925	0.668671	1.02332
NID1	31.7419	35.1792	35.3735	33.8666	26.1408	25.8207	23.3953	23.6145	15.5543	17.8554	13.6133	14.085
RHOB	65.3212	77.0735	74.7255	70.7895	37.1047	36.8318	37.1593	33.106	26.811	29.8458	30.9049	28.0336
C1orf198	97.64	103.359	72.1285	81.0703	52.3527	51.8814	47.7384	42.3229	68.3458	70.0652	53.1395	48.9204
TTC13	4.77991	4.47658	5.50439	4.89343	3.66364	4.04255	3.7503	3.48331	2.51219	3.76428	2.52559	2.79126
FAM89A	2.7726	3.32771	3.86527	3.03014	3.30841	2.88441	3.17983	3.27106	2.53125	3.08276	2.79462	3.24464
GATAD2B	3.47562	3.5066	3.72746	3.43337	2.89616	2.52927	3.54484	2.97594	2.72948	2.79104	2.83725	2.26204
DENND4B	2.70514	2.58334	2.22091	2.44778	2.415	1.95612	2.28112	2.14686	2.0974	2.27924	1.8431	1.84005
CRTC2	8.01645	6.29725	7.26295	6.54492	7.97776	8.47368	10.4003	6.1968	9.2139	8.56888	7.60812	8.19937
SLC39A1	108.745	100.488	96.8617	108.714	109.99	111.493	110.982	103.517	122.151	117.722	110.002	99.9792
JTB	377.065	538.04	573.719	567.397	517.714	494.905	591.327	327.427	540.418	620.605	614.491	606.606
C1orf35	34.5807	38.7729	37.0617	35.815	27.1793	25.6747	33.3611	25.863	29.8544	29.4097	30.3379	30.3356
MRPL55	138.767	136.912	130.549	130.064	112.327	111.638	123.021	121.524	142.375	130.681	135.619	136.457
NBPF14	4.39092	4.47551	4.42383	4.38446	3.26527	3.17715	3.74868	3.63204	3.90524	4.43021	4.26497	4.05105
WDR47	4.30966	3.87883	4.35367	4.66263	3.25399	2.79519	2.86659	2.3715	2.43893	2.7594	2.27727	2.44874
TAF13	166.738	176.885	191.595	187.392	188.434	197.23	215.981	216.428	128.88	130.298	140.685	128.585
PSRC1	76.6709	76.4439	52.5555	56.1549	34.8261	36.963	36.5848	34.2551	39.2173	38.1362	22.5107	22.6872
RNF115	12.4116	15.546	16.3201	15.2408	17.4358	16.4224	17.171	12.2072	12.127	15.1995	15.0895	14.14
PIAS3	18.7205	16.9197	19.1659	18.8157	12.1378	12.0462	12.1939	10.6622	16.348	15.6195	12.8318	14.9594
ANKRD35	6.97892	6.59699	7.50093	7.26759	8.07432	8.42845	8.16935	8.23965	18.7337	18.8097	17.0563	16.5459
PEX11B	46.0183	44.099	48.9921	49.5197	34.2466	37.0188	39.7222	35.5335	47.1668	46.1852	47.9592	45.345
ALX3	7.2042	8.07992	10.1284	8.61809	7.90432	5.91677	8.00188	3.62425	5.70855	9.68047	11.7548	10.1661
SLC16A4	11.0715	10.8383	15.1141	15.2663	33.7871	31.3443	45.4777	40.9235	26.2914	25.5984	30.3779	28.9487
LAMTOR5	245.754	246.628	260.489	256.265	273.336	275.719	249.928	275.833	286.331	269.944	286.736	285.39
NBPF9	4.19816	4.15219	4.01197	3.97732	3.66383	3.40969	3.51943	3.18893	3.45523	3.71043	3.14963	3.11238
HIST2H2BF	0.696596	0.862333	1.21208	1.3068	0.645007	0.802476	2.05794	2.15078	0.886007	0.989767	1.14427	1.41263
HIST2H3D	1.34622	1.62084	0.823423	0.374813	1.47183	0.855868	1.44369	1.26672	1.03659	0.482489	0.407005	1.13537
HIST2H2AA3	76.1898	70.2469	130.782	135.646	294.879	287.505	361.737	466.823	214.288	207.581	244.905	273.591
SRGAP2B	9.84175	11.0463	9.79569	9.88347	9.20073	8.41739	11.2149	9.86809	7.56446	8.20878	7.8442	7.52229
EMC1	8.04332	8.90134	9.25287	9.09591	7.68194	7.19096	7.48609	7.20995	7.31502	6.68796	6.71927	6.70183
AKR7A2	139.253	128.901	137.482	127.987	88.9483	93.2246	99.506	83.6451	119.581	130.431	114.074	111.782
CAPZB	500.774	541.771	552.038	552.197	421.357	412.707	455.809	356.575	478.862	492.162	462.902	433.391
TMCO4	9.71247	9.48491	8.90082	9.28917	11.2536	10.5768	9.42421	9.26779	10.8547	12.1522	9.93938	9.93079
PPIG	41.9775	45.4681	45.7363	43.0479	39.8974	35.5398	37.3364	37.9265	39.6916	42.9934	39.576	39.3627
ATIC	45.8227	47.7838	45.942	48.4942	40.1229	41.0575	41.3053	35.572	37.9517	39.232	36.7274	35.6387
CCDC140	0.868426	0.689285	0.695358	1.02759	1.19567	1.36168	1.97531	2.49349	1.1626	1.31307	1.57033	1.00706
UBE2E3	131.786	148.633	159.752	160.889	101.421	96.635	103.833	83.2432	120.003	132.149	131.296	126.079
MAP2	0.888439	0.929541	1.23203	1.19944	1.28449	1.05025	1.54427	1.52005	0.404549	0.702123	0.849658	0.842918
RPE	23.2641	24.4692	23.6951	25.1961	23.9784	23.8012	25.4488	23.3598	18.4903	18.029	17.6756	16.3654
CPS1	1.83279	2.04858	1.89923	2.1436	1.55396	1.28297	1.4656	1.43804	1.29413	1.76296	1.42158	1.18242
CREB1	7.35132	7.14172	7.30661	6.58577	6.17401	6.45159	6.86654	6.27177	5.01726	5.55054	4.38162	5.08827
CCNYL1	6.71127	6.56233	6.75267	6.22954	5.28938	5.94575	5.74877	5.50342	4.43135	4.78385	4.08652	3.68527
PIKFYVE	2.40726	2.87473	2.97374	2.95618	2.22274	2.32433	2.64298	2.51573	2.21407	2.76895	2.53642	2.28189
APLF	3.03646	3.83248	3.62008	4.08192	2.18435	2.97186	2.07835	1.99932	3.0342	3.46497	2.22263	2.8672
ID2	283.533	274.357	291.518	306.474	339.714	338.142	268.594	306.799	56.4893	59.5468	71.0557	71.117
ST7L	9.30473	8.48995	8.19225	8.11974	8.57528	8.59621	8.47347	8.67225	9.14805	9.86843	9.3691	9.55841
RHOC	730.244	699.072	678.48	680.129	491.295	490.543	450.022	447.149	628.822	573.041	565.763	549.988
AL603832.3	412.362	386.681	383.912	381.689	280.584	283.052	259.078	258.043	349.743	323.757	313.044	308.54
PPM1J	1.28452	1.91403	0.955063	1.95103	2.94234	2.98584	3.58381	3.48667	2.06647	2.10406	2.56765	2.60919
LINC01356	1.77826	1.69351	1.28882	1.59497	3.78779	3.34698	3.15395	4.195	3.31095	3.76111	3.46895	3.33495
LINC01119	5.73534	4.76832	7.92469	7.62981	38.7993	43.7019	37.026	45.528	8.31353	9.2854	7.59811	8.5092
TTC7A	3.21321	3.29114	3.19412	3.52818	3.4862	3.09176	3.70972	3.26618	2.86142	3.11791	2.41706	2.66557
MSH2	11.4028	12.8977	11.5703	11.606	11.404	11.3664	11.513	10.8963	7.58492	7.72059	5.29948	6.44176
SELENOI	1.67605	1.83593	1.33574	1.64298	1.60413	1.51842	1.71619	1.41956	0.948485	1.20187	1.22472	1.11979
SLC35F6	84.8473	93.69	83.0167	87.4475	86.3627	82.4426	101.036	82.9323	91.6281	89.1822	87.9949	79.4473
VRK2	28.7338	30.9125	25.4027	28.7292	38.6606	42.8361	38.8719	35.0571	22.2471	23.4704	17.6599	17.9806
EDEM3	8.12805	8.53295	9.7088	10.124	5.65191	5.3809	5.58847	5.04644	6.35591	6.39641	5.71573	6.30818
FAM129A	14.4451	15.0762	11.873	11.7626	3.89595	3.67914	4.78527	3.67635	5.35006	5.32753	5.85602	5.85989
TRMT1L	6.09863	6.05164	6.57489	6.58236	6.42922	6.54283	6.19564	5.81074	5.0177	6.14053	4.54154	5.40973
PLXNA2	1.13391	1.34367	1.04525	0.987144	2.36091	2.30177	2.11226	2.18322	0.588879	0.758105	0.72901	0.747553
MTMR11	5.19455	5.21856	5.9833	5.68666	8.94194	9.63532	10.2151	8.72138	5.88941	6.23416	5.54149	5.11171
OTUD7B	4.98674	6.19535	5.71105	5.88475	6.45131	6.56028	8.04601	7.81866	4.48554	4.9518	5.57289	5.30184
ANP32E	156.621	163.363	126.321	128.299	128.533	129.52	125.076	114.339	106.362	108.403	81.9434	79.446
APH1A	66.3229	63.3814	61.4744	61.3116	70.3097	70.3256	73.547	69.2629	60.4826	60.3526	53.058	53.6691
MCL1	25.264	26.5982	26.4969	26.6738	31.4177	29.3621	30.9441	29.5838	17.6169	19.3663	18.1696	17.9993
LINC01705	0.908781	2.3556	2.03647	1.82738	3.31345	2.45548	2.34023	2.63382	0.137831	0.264639	0.226063	0.691928
CYB5R1	34.2804	33.0215	38.7146	40.2347	31.0109	32.2039	34.4714	32.5468	26.5483	27.6974	30.6623	30.8262
CHI3L1	4.37435	4.16354	8.03761	7.38148	5.4313	4.98891	11.2672	10.2881	26.3449	44.7989	27.1741	28.6179
TMEM206	5.20479	4.42311	4.22146	4.5229	6.55261	6.03486	4.69096	5.63003	3.76352	4.16637	3.78148	4.27357
BATF3	1.08344	1.74981	1.34707	1.56859	6.39226	6.33699	8.7741	7.7959	3.18784	3.17604	3.03649	3.84409
ENSA	103.83	107.848	98.3004	101.542	95.3202	94.2606	91.364	86.9861	115.553	119.532	102.93	102.607
GOLPH3L	9.55582	8.65881	10.1808	11.7458	10.1832	9.69017	11.5497	10.7904	11.0225	13.4064	11.6428	12.0264
CTSS	0.911952	0.74386	0.918195	1.15027	10.4944	10.5546	8.80098	9.40297	6.38752	8.95067	6.71018	8.08594
CTSK	137.192	129.821	157.932	166.309	160.263	156.006	160.193	168.585	381.847	448.374	343.098	340.141
ZNF281	20.1653	19.457	21.2563	20.3676	16.4822	16.2749	15.1987	14.8432	12.0682	13.6432	13.7975	12.3592
ZBTB41	3.27317	3.42331	3.52295	4.09439	2.38815	2.04901	2.27884	2.33594	1.84105	2.34488	2.21287	2.15118
DENND1B	1.62338	1.88402	2.03001	2.07163	1.59225	1.6964	1.50668	1.55964	1.15264	1.43891	1.29403	1.40792
ATP6V1G3	1.42289	0.82609	2.01476	1.81768	1.02371	1.4966	2.07362	2.59725	5.59823	6.06901	6.49604	7.54211
MIR181A1HG	1.77031	1.45604	2.67136	2.06911	1.92172	1.65305	1.67025	1.92401	1.48512	2.06208	1.33947	1.56691
RBM8A	142.635	144.869	133.423	127.916	97.3376	96.7773	157.05	163.357	115.736	116.569	115.555	119.327
LIX1L	22.2904	27.5465	23.3517	26.0578	12.1267	11.6948	13.3006	10.6916	15.1	14.6643	15.0017	12.8203
ANKRD34A	3.20417	3.3259	3.28522	4.78011	2.48332	2.13442	3.26364	2.33099	3.81089	3.85574	4.0087	3.74549
TXNIP	47.1092	42.3034	51.9341	51.3845	49.7679	44.8601	49.4983	48.0062	63.0795	73.6944	58.4412	59.5898
PBXIP1	20.1705	18.5365	24.3982	23.5005	17.5471	17.7245	20.7652	22.3135	24.3513	24.4535	25.631	23.4868
PYGO2	11.2739	11.6854	12.6682	12.7476	10.945	9.74054	11.1002	9.49119	10.3167	10.1799	9.42962	9.96262
SHC1	109.486	97.8022	118.088	120.101	89.1853	85.8083	101.629	88.4466	94.9555	96.5927	97.4765	92.6033
DPM3	117.887	109.221	134.466	136.369	127.506	142.45	147.855	155.691	207.962	186.988	214.039	203.006
KIF14	9.48666	10.8382	7.85687	8.37234	4.47771	4.46573	5.11255	4.57507	3.19028	3.02948	1.8805	2.13303
DDX59	12.6999	12.0446	12.5398	13.0853	14.2318	12.7571	12.9175	12.426	8.8012	9.47068	9.08317	8.44772
FMOD	16.3216	13.7523	14.1319	13.1166	10.1112	8.2279	8.9471	6.59993	12.251	14.2736	9.08396	7.71853
ETNK2	10.0254	9.20443	11.3306	11.3711	7.11507	7.87075	8.70149	5.82972	13.8119	12.5874	12.0227	12.1819
REN	1.22039	1.36874	0.843583	0.931744	1.50174	1.52749	1.37154	1.20057	0.989088	0.699658	0.711512	0.862399
KRTCAP2	121.277	124.984	132.418	127.886	143.329	143.717	144.507	156.753	146.818	148.507	152.861	155.468
AL713999.1	179.59	195.893	202.442	201.545	211.238	209.73	221.069	233.517	219.268	224.967	225.75	228.076
MUC1	0.860978	0.982934	1.08898	1.03561	1.13925	1.31886	1.24347	1.26161	2.26625	2.73439	1.66553	1.65575
THBS3	6.27778	6.03051	6.10897	5.00657	3.49155	4.22366	4.09586	2.98274	6.76575	6.18147	6.27738	5.52915
GBA	33.1606	27.9188	30.387	33.9856	34.725	34.2199	36.8878	30.9129	39.1335	37.9624	41.8081	36.7908
C2orf49	10.8942	11.6009	10.8158	10.4584	12.9806	12.404	13.2974	13.3866	11.1489	11.2658	11.4444	10.3911
NCK2	10.6707	9.69761	9.44651	9.58854	6.08248	6.2175	6.54165	6.5633	5.91858	6.48568	6.48733	6.10181
EMILIN1	7.13851	8.19996	9.24149	7.18866	8.03717	7.60183	11.6783	7.06141	12.2213	12.9629	11.6425	10.0626
KHK	2.47141	2.61872	2.57255	2.72614	1.72728	1.80128	2.16321	1.46075	2.79516	2.94041	3.07387	2.6693
ATRAID	405.936	403.439	483.432	487.676	407.691	385.373	511.667	466.594	682.519	716.756	854.823	828.425
NCAPH	25.9231	26.4418	20.298	19.4822	18.6663	18.6165	17.8059	16.4865	13.212	13.0321	6.88604	7.52171
ARID5A	32.7515	31.6186	28.9933	30.9031	48.5924	48.8661	44.5788	44.5847	47.5401	44.9064	39.2407	38.5232
CNNM3	2.35422	2.46683	2.48484	2.04087	1.46352	1.28345	1.78935	1.34748	1.55057	1.79779	1.72616	1.57937
UNC50	72.2679	73.4924	76.3058	78.8445	88.6316	88.5194	85.1152	84.752	92.4815	92.2355	85.761	89.4726
SFT2D3	1.16991	1.89491	1.73123	1.5398	0.625479	0.521609	1.06247	0.860941	0.891789	0.876037	0.975108	1.42115
PDCL3	152.28	154.114	127.665	125.413	92.7657	97.8927	93.5846	88.0698	103.476	100.408	104.117	102.17
NPAS2	1.8056	1.95173	2.22912	2.07765	1.24691	1.2431	1.30097	1.29154	1.81451	1.94999	1.59148	1.40776
AAK1	9.734	9.81766	10.7506	9.71317	4.28503	3.91081	5.44522	5.49332	4.99282	5.28385	5.37001	5.25368
IVNS1ABP	15.3392	16.3095	15.4482	17.3712	7.5848	7.44285	7.36607	6.795	6.24449	6.70613	5.60756	4.97308
TPR	52.522	55.9759	55.065	53.1161	42.7421	42.4231	48.1831	46.4086	42.9476	46.9279	43.9763	40.4225
PTGS2	5.05379	6.09675	9.55285	8.40656	17.3863	18.1943	29.719	30.496	11.4201	15.7601	14.4197	14.6922
DDX1	82.6245	73.9267	75.4787	77.7442	76.2844	71.3203	64.9129	58.5066	69.1157	66.3386	59.6527	56.0311
PQLC3	43.4295	43.2379	38.6441	39.5503	27.5392	26.2046	28.4256	24.168	43.9582	45.2006	42.9277	42.775
LPIN1	4.83208	5.17226	6.51114	6.26301	5.37818	5.26071	5.6192	5.02342	7.84482	8.59952	8.34703	8.56092
FKBP1B	4.53703	5.80412	4.42753	5.2921	11.5149	12.9166	13.6821	11.8916	4.99555	7.12206	4.88034	6.91016
FAM228B	11.1703	11.3797	12.3413	11.7325	7.7741	7.83913	9.12618	7.22587	11.084	10.1784	12.5412	11.6108
AC008073.3	1.29369	1.18308	1.45939	1.7109	0.571465	0.782928	0.646183	0.402783	1.22254	0.847634	1.29962	1.15358
NCOA1	3.35279	4.77886	3.23572	3.50882	2.7342	2.33496	2.30895	2.52623	3.02836	2.96584	2.91097	2.8725
EPRS	80.6971	85.1751	79.4626	78.6883	29.7012	29.8984	35.3663	32.4328	36.8909	37.5015	37.1337	34.2951
BPNT1	9.35093	9.46571	10.092	11.5757	14.0687	13.0028	14.5798	12.3373	14.0765	13.8249	12.9353	13.7648
RAB3GAP2	6.07208	6.8479	7.52657	7.32586	5.91662	5.24335	5.16828	5.15901	5.11196	5.76232	5.23164	5.34774
KLF11	3.20819	2.84066	2.71882	2.58466	2.67804	2.47572	2.92377	2.77166	1.59417	1.37676	1.64335	1.96698
TOMM20	44.1124	50.6341	48.7868	48.5497	34.568	35.4968	43.6315	43.6008	33.2656	34.8435	36.0818	36.8425
RBM34	46.7607	51.4832	49.9531	52.1119	52.2043	52.0805	60.3701	61.3045	42.6177	47.6931	46.9855	46.6133
ARID4B	37.1546	38.7702	41.5377	42.368	46.3267	45.3944	50.2514	50.6724	34.5977	38.3796	37.0466	36.169
B3GALNT2	7.5794	7.66374	7.19418	6.88469	5.77432	6.08816	7.49397	5.42316	5.34536	6.7912	5.0616	6.16588
EML4	19.9984	22.8159	21.8394	20.3584	20.7778	21.1295	22.0508	20.4739	28.2401	28.9378	26.4596	26.1076
MTA3	6.48052	6.5674	6.81105	6.84131	5.87513	5.80491	7.02989	6.54648	6.77719	6.75943	6.35124	7.00892
PLEKHH2	0.94296	1.03206	1.52309	1.55571	2.40557	2.23259	3.62505	3.6265	1.30517	1.44338	1.61365	1.54298
DYNC2LI1	11.1229	12.1481	11.8782	14.2763	10.8465	10.2763	9.48285	9.38897	13.1948	13.3033	14.3109	13.9471
RHOQ	35.1299	38.6201	40.5159	40.2697	23.3569	21.2329	26.3995	25.405	29.1959	29.4663	32.4179	28.4829
CRIPT	73.8629	81.8377	76.9196	76.7744	75.6202	75.2629	70.5825	72.446	72.1068	71.7871	67.7088	65.7265
SOCS5	23.6124	26.7339	32.9094	29.5135	20.7644	18.5201	29.765	24.7879	18.7524	20.5076	23.9056	21.1127
ATOH8	21.3333	23.8402	23.8305	22.5513	23.1179	21.4071	25.7932	20.2585	6.83628	6.09498	8.15826	6.93906
PTCD3	9.51423	9.4553	9.6026	10.1875	8.28588	8.00122	10.146	9.14867	9.73154	10.3363	9.80119	10.1402
PRKCE	2.87257	2.5774	3.1953	2.93555	2.67264	2.80163	2.94588	2.97215	2.38896	2.57092	2.65713	2.72549
EPAS1	71.0013	72.6797	69.5253	71.8405	32.8503	28.567	61.2201	58.1405	40.1626	41.5434	47.444	43.3124
CSRP1	96.8922	98.3939	87.8567	93.1217	55.9038	56.1196	54.3654	50.914	50.1327	46.5836	39.7108	39.6495
LMOD1	53.5893	55.3591	41.992	42.7998	17.1164	15.9386	15.342	11.7768	33.6112	32.0307	27.7563	24.899
ARL8A	13.926	15.4484	13.2295	12.8588	10.348	10.8656	10.8511	9.05254	9.52605	11.6681	12.0458	10.6921
CERS2	83.7097	77.5967	81.2468	80.6439	70.3234	71.7677	71.6114	63.7216	60.8997	62.4698	56.6737	57.3996
MINDY1	2.3771	3.15408	2.34595	3.4634	2.51497	2.76636	2.17342	1.79379	3.35473	2.97419	2.4373	3.38202
CDC42SE1	29.7369	32.1544	32.6182	30.2254	33.1896	30.8179	37.6897	33.2251	32.2534	28.6074	31.6287	29.1481
TTLL7	1.28241	1.75005	2.01806	2.08454	0.683799	0.609872	0.874632	0.603899	0.87066	1.21124	1.62843	1.66551
AL359504.2	1.9495	2.19443	2.15612	2.91867	1.71296	1.85066	1.558	1.40277	4.03998	2.66303	2.83033	3.27899
GNG5	1198.9	1240.01	1173.89	1155.37	1393.3	1389.66	1365.01	1367.67	1094.25	1070.66	1023.3	994.032
CTBS	13.8217	13.5702	16.3927	18.1396	15.8617	14.7745	17.0276	17.474	18.846	20.8105	20.5661	19.5816
UBE2Q1	11.5972	12.5628	12.6974	11.1497	9.59822	11.1269	9.59317	8.85674	8.30114	8.27807	9.92105	8.94022
ADAR	12.8058	14.4883	14.1839	13.98	35.3186	33.8527	33.0683	30.3042	18.7711	20.9166	20.5194	19.5205
PMVK	128.703	131.987	115.675	114.333	68.9581	72.0749	67.1778	65.7558	116.585	111.623	106.684	99.0083
OLFML2B	4.99241	4.12494	2.95587	2.96559	2.6786	2.20921	1.66482	1.19528	5.36836	5.82044	2.84115	3.13798
RGS5	1.8587	2.08463	2.87821	3.03086	1.32265	1.30861	1.98058	1.54117	1.4998	1.54766	1.91445	1.63187
TADA1	7.15221	9.27499	7.27041	8.13016	8.82107	8.2806	6.3768	6.81492	7.09324	7.49787	6.77187	6.50914
EVI5	14.376	15.3142	15.0606	16.106	7.69715	6.91532	9.09258	7.85483	9.66182	10.5622	9.92381	9.16116
FAM69A	24.7496	26.6613	23.1756	26.2957	19.6457	19.2815	19.1795	18.7692	18.165	22.3896	16.2771	16.0998
TMED5	20.0441	19.8238	21.0967	21.561	25.5539	24.6315	25.2047	23.2379	18.1788	19.9554	19.0655	19.6534
BCAR3	11.6425	11.7124	9.80647	10.2475	11.7664	10.9891	9.17756	8.74227	6.83836	7.32001	5.94363	6.94442
DNTTIP2	40.9132	42.8886	40.4229	42.2555	44.5892	42.36	39.3312	39.384	31.414	35.5319	30.7726	32.3196
B4GALT3	15.821	16.1259	15.3288	14.9621	16.2256	17.8379	16.9963	15.29	14.2325	13.6965	13.3057	13.8635
ADAMTS4	1.1352	1.51871	0.946306	1.02194	1.11738	1.31444	1.30376	1.21167	0.832235	1.33525	0.641326	0.893939
KCNIP3	4.28948	4.94139	5.04636	5.23601	2.37872	2.31898	3.8558	3.36277	6.14099	5.38042	6.12431	5.11858
FAHD2A	17.7619	15.0946	15.1476	14.8199	12.2123	11.4374	10.5801	10.4758	16.8726	15.4058	13.7885	13.6324
WDR54	30.9394	30.3717	30.4505	30.0555	25.247	23.9375	23.3594	22.791	34.6263	34.4709	26.3065	26.6972
INO80B	3.55521	3.63406	3.68899	3.78707	3.86635	3.63712	3.38073	3.11673	3.31713	4.24598	2.82104	3.20712
INO80B-WBP1	20.8726	20.6706	24.3111	23.0149	14.4115	14.6003	18.6707	16.7178	26.252	25.8004	28.43	27.8018
WBP1	28.0831	27.405	33.0144	31.0137	18.886	18.6217	26.0584	22.8895	35.6447	34.3664	38.4287	36.2585
TTC31	7.11997	6.02151	5.51265	6.51915	5.41719	5.53606	5.30141	4.57789	5.14323	4.85904	4.06131	4.98518
CLIP4	8.77728	10.7753	9.83393	9.53308	8.47291	7.47843	7.88617	7.40714	6.26113	6.69786	7.3788	7.09097
YPEL5	110.903	104.539	111.594	118.234	73.7524	71.0814	68.1522	66.5334	93.2107	96.45	93.6231	90.9576
LBH	82.7716	79.11	38.7947	46.8033	44.7431	41.3592	26.8123	21.2136	39.338	41.1159	29.6574	25.4425
LCLAT1	16.0388	16.611	12.7867	13.8336	9.61302	9.55202	10.3118	8.33544	10.9915	11.9922	8.91551	9.08148
IL1R1	5.74876	6.43519	7.73127	6.42991	8.98608	8.22724	11.0669	11.7406	13.4574	15.1034	11.1452	9.92888
SLC4A1AP	35.4055	34.5313	34.7844	33.0759	33.3095	30.3017	32.3321	29.5734	28.9239	30.7884	27.5355	26.6409
MRPL33	385.925	386.896	403.14	407.72	348.274	364.826	321.249	336.671	420.494	378.381	411.544	420.655
BABAM2	37.6228	34.985	36.042	40.5222	23.1353	22.5293	23.2148	22.7096	44.6908	39.6401	41.2935	40.944
FOSL2	13.0873	14.6257	14.2437	14.1885	9.9079	9.3664	12.6294	11.0407	11.2127	11.3186	11.5059	10.6781
CAD	3.68688	3.86873	3.94854	3.47748	2.50727	2.10155	2.28477	2.30442	2.50296	2.40884	2.46575	2.23737
SNX17	134.848	133.87	128.648	135.477	93.2538	91.9058	103.894	90.5172	116.754	118.682	107.655	107.496
NRBP1	95.1374	89.2594	87.8902	94.2859	106.277	106.931	106.335	97.4987	68.3655	67.1485	60.5826	57.023
RRM2	83.681	84.7152	67.3728	65.7394	66.5847	64.4212	65.3225	62.0864	35.0674	37.2527	23.1181	26.0472
AC007240.1	32.1128	31.2876	24.175	25.083	25.0454	23.9337	20.7674	19.831	13.5926	12.8783	7.42596	9.02997
NDUFAF7	6.33505	4.69109	6.02698	5.36976	4.79287	5.5136	4.8646	4.75404	5.52439	6.86792	5.96648	6.0718
QPCT	29.6631	24.3606	36.2929	39.4053	32.1441	29.2213	40.3188	33.5776	61.8042	73.5796	67.0184	66.5026
RMDN2	6.89442	8.01723	7.62672	9.63928	6.71209	6.71122	7.12107	7.16372	6.9364	8.63227	7.07677	6.44695
SH3BP5L	5.31413	6.59626	6.89659	6.10413	5.85647	4.943	5.18215	4.9407	3.31681	4.13733	4.74656	3.57543
ZNF692	5.45657	5.72442	5.91198	6.26676	4.95841	4.87833	4.26014	4.08357	6.10656	7.07701	6.00625	6.02566
ACP1	220.253	225.338	220.421	222.801	232.806	236.008	221.749	227.779	199.018	197.872	173.722	174.512
LAMTOR2	410.314	395.635	412.214	410.736	331.241	333.563	372.431	383.782	473.022	431.075	477.981	458.527
LMNA	1105.04	1049.06	950.33	995.607	979.655	980.439	883.404	727.296	1088.09	1009.14	883.954	852.411
RSAD2	0.064505	0.260446	0.125896	0.145921	297.412	302.804	321.776	330.917	6.73576	9.86161	10.9634	13.3489
ENAH	29.5284	34.0834	28.1412	28.9399	16.3721	15.3534	17.115	16.4834	10.5368	11.3825	11.4776	10.6961
TMEM63A	3.48445	3.57842	3.85101	3.87471	5.44775	5.01435	6.30752	4.58779	2.99416	3.46581	2.69431	3.11767
AL117348.2	17.6007	16.0898	16.1876	17.6168	11.6782	11.8141	12.6567	11.1192	12.6321	11.4253	11.9055	11.5582
PYCR2	57.4061	56.4417	54.1379	54.7901	37.117	38.5169	41.4419	36.2348	40.2455	38.8545	39.5967	40.397
PPM1B	5.89878	6.69134	6.17065	6.07266	3.25737	3.47566	3.05896	3.44929	3.27667	3.29908	3.46265	3.16447
SLC3A1	2.50611	2.62337	3.8179	3.71077	0.771518	0.774005	1.71823	1.87556	1.46422	1.74361	2.05677	1.69272
CAMKMT	12.6782	10.0132	13.8786	15.5937	8.01708	9.33925	11.4518	9.5323	12.3834	11.7722	12.7756	11.809
AL513523.10	17.4647	17.645	19.767	18.3576	10.3057	8.45292	10.7071	10.2427	13.8464	14.2123	13.926	12.3282
COX5B	679.799	639.627	705.666	714.694	672.775	709.827	669.22	766.176	832.341	767.157	824.569	869.726
LINC01125	0.795146	1.42688	2.01476	1.40113	1.44818	0.508843	1.37127	1.58721	0.799747	1.36492	1.32836	1.30003
RGPD5	1.89418	2.1117	2.27538	2.18386	1.74094	1.4169	1.75794	1.74916	1.35373	1.45674	1.28044	1.53423
LIMS3	4.57338	5.88126	6.15903	5.86618	5.56791	6.25942	6.05173	7.08551	4.65339	4.98372	4.66824	4.90181
AC013271.1	1.65708	2.08975	2.08309	1.99122	1.71473	2.00488	1.73741	2.10548	1.66921	1.60762	1.56175	1.49983
HNMT	7.45736	6.58292	5.59109	6.43621	5.09917	5.39527	4.32187	4.4458	11.5722	12.4729	8.26419	8.89842
SPOPL	1.88376	2.40008	2.45719	1.9517	1.11266	0.963327	1.41514	1.15214	1.16995	1.31653	1.54636	1.1553
GCC2	22.6762	24.2039	29.2448	29.8343	27.1824	25.4805	28.2693	28.9929	22.5438	25.5691	25.8637	26.4231
CERS6	1.98938	2.68097	2.6601	2.56854	1.44024	1.50721	1.87894	2.11465	1.33091	1.30517	1.43179	1.68111
WASF2	71.8302	75.1723	64.3104	64.2637	46.3601	41.2992	52.2995	46.7026	50.01	52.8991	46.9564	41.6873
AHDC1	5.48267	6.39826	6.06144	5.90223	4.02577	3.55568	3.96602	3.36947	5.34817	5.91397	5.13742	5.13713
AL445490.2	0.128681	0	0	0.116439	10.4413	9.75578	8.74133	7.17591	5.18165	6.745	4.1773	5.99608
IFI6	71.5258	64.6606	87.7104	87.7398	5575.17	5626.63	5724.39	6127.83	8481.79	8828.33	9786.76	10061.2
HOXD9	1.12283	2.04213	2.073	1.75741	1.6295	1.12864	1.62491	1.31016	1.30483	1.37858	1.94761	1.53882
HOXD8	1.89457	3.21387	2.25328	2.30363	1.53657	1.82084	1.70337	2.15668	1.47487	1.62925	1.87777	2.71819
MRPL35	26.415	29.3385	27.1734	27.1133	30.3463	30.6087	26.7687	26.8469	23.3212	23.87	22.0041	21.7699
KDM3A	1.71069	1.66598	1.97246	1.86811	1.88829	1.96415	2.08316	2.035	0.992525	1.40373	1.00451	1.22785
RMND5A	4.99846	5.55152	4.69033	5.23192	2.90429	2.91155	3.69237	3.15111	2.60314	3.30452	2.89676	2.79876
IL1RN	0.295257	0.45036	1.38303	1.09538	2.71282	2.56577	2.90235	2.62909	2.98238	4.84924	4.03221	3.68227
PSD4	0.808236	1.01282	0.988213	0.996455	1.34802	1.2284	1.28882	1.25483	1.21874	1.29522	0.987565	0.981678
MRPS9	54.0622	55.6695	55.4649	53.4548	63.652	66.2121	52.8201	52.7429	61.685	62.3002	56.6632	56.2556
KIAA1841	10.8445	11.63	9.90696	9.33902	7.21982	5.98355	6.74858	6.20877	4.35677	5.00954	3.91983	3.79305
C2orf74	30.9994	28.8087	32.1231	31.3375	23.2572	24.732	21.0018	19.7488	36.1606	34.4482	33.5627	36.1607
AHSA2	6.30585	6.65316	7.6826	6.93485	4.59656	3.99765	5.83286	5.41498	5.35536	5.47264	5.90831	6.23755
COMMD1	295.449	320.486	296.644	297.551	288.484	289.478	328.414	323.02	332.344	321.259	332.71	315.082
B3GNT2	5.60705	6.43145	7.20211	7.11793	9.60704	12.6919	9.53658	7.16761	4.23331	4.79071	4.67481	4.44737
CENPO	21.3421	22.1539	19.6591	17.7897	16.1027	16.0093	17.9247	15.7376	15.4034	15.1312	12.2239	13.1173
RAB10	107.83	104.524	102.439	108.865	88.0102	85.7164	87.2402	79.8616	78.146	82.3224	72.0775	68.9449
GAREM2	1.33495	1.59186	1.22992	1.38518	1.25115	1.46602	1.46245	1.25493	1.1779	1.27864	1.29151	1.02931
HADHB	56.3546	52.6922	55.6412	62.2142	70.5921	73.4817	74.0688	71.4988	52.4334	52.9719	53.1654	52.334
NMNAT2	1.76368	1.6364	3.11626	2.55704	1.76372	1.71296	2.44659	2.51467	0.589884	0.726609	1.14043	0.96821
NCF2	2.4684	2.63982	2.14118	1.98539	19.6213	19.2952	13.769	16.3261	0.986984	0.914842	0.372137	0.837184
ARPC5	183.185	189.156	162.993	173.482	151.019	150.954	139.254	135.162	104.283	105.045	88.8546	87.7536
HOXD4	1.39545	1.3564	1.71482	1.29777	0.809434	0.748544	0.86739	1.04593	0.952392	1.21908	1.41742	1.43433
GPD2	4.52784	5.24259	5.42084	4.99242	7.85019	7.03113	8.31067	7.37614	3.39157	3.72577	3.21071	3.13485
GCA	1.62382	2.50496	2.00164	1.93334	12.9345	13.407	12.5219	15.4508	4.02472	4.85305	4.422	4.35324
SCRN3	7.96008	7.77925	8.92689	8.96121	6.63325	6.308	5.06733	5.71423	6.32545	6.72545	6.56483	6.86305
AC010894.2	1.21387	0.635331	1.05295	1.64758	1.20704	0.723489	1.13178	1.45573	1.795	0.972073	3.01955	1.94085
SAMD11	24.8306	26.056	29.1537	23.7971	27.3097	25.5995	31.16	27.9261	8.09602	7.79407	8.29759	8.08295
KLHL17	3.90145	4.2431	4.83122	3.65062	3.32623	2.77455	4.02146	3.95771	2.5417	2.76927	2.41523	2.5823
PLEKHN1	5.87131	5.18505	6.9026	6.8187	17.3218	17.4337	21.0596	18.3999	4.82752	4.8667	5.10605	5.34324
ISG15	250.758	241.178	244.519	234.331	36314.3	36768.4	37008.2	40281.9	6232.24	6705.24	6845.54	7417.36
AGRN	9.91599	11.5758	13.057	11.9311	17.4362	16.8274	22.0934	18.7615	17.1035	17.5902	18.4254	17.066
GYPC	89.6662	86.6479	88.7524	84.303	65.7739	61.5198	67.1066	62.166	195.086	192.355	179.59	161.572
TTL	3.83585	4.41409	4.04621	3.7954	1.95182	2.12103	2.75469	2.85392	1.829	1.85415	1.94423	1.83999
POLR1B	1.35729	1.91229	2.2331	2.12137	1.85383	1.63667	1.79293	1.75553	1.36273	1.19554	1.37285	1.38358
CHCHD5	32.4326	33.5506	31.2229	29.4804	26.0609	27.1561	27.6035	30.1356	37.0892	32.4343	35.3406	34.2514
DGUOK	285.66	291.409	277.75	276.587	309.531	305.218	295.152	307.885	374.125	370.857	361.165	355.659
MTHFD2	90.8584	89.4022	70.3654	76.6016	23.0326	21.7148	24.9813	25.3986	16.2754	17.406	15.4231	16.1285
MYOSLID	3.61231	2.61382	2.84285	2.00337	8.65555	7.6675	6.89128	7.17935	2.10752	1.83237	1.52179	1.4772
PPP1CB	154.605	169.745	149.572	156.588	127.521	119.9	155.359	135.88	172.488	178.667	164.974	151.691
SPDYA	4.79947	5.17899	5.37554	5.2065	3.90475	4.32988	3.42157	3.50742	3.7037	3.64492	3.98868	3.53172
WDR43	42.4046	44.2301	42.1127	39.7075	37.9111	35.1596	36.7002	33.6906	33.5563	36.9538	36.7634	36.0852
SLC39A10	15.4877	15.6913	16.8046	16.3965	9.88548	9.89288	10.8371	9.67834	9.5864	10.0803	9.25024	8.99139
ADSS	39.0706	41.4481	37.3043	37.8194	30.5204	28.8202	27.4315	27.4119	22.4512	23.6198	20.1463	20.1985
HNRNPU	45.5557	54.2879	51.3063	47.3926	44.0983	41.742	45.8435	34.8776	39.5694	46.4306	43.2844	40.6513
SMYD3	39.2232	40.3402	46.3124	50.495	25.3916	27.073	31.6548	30.4614	29.3373	28.6863	28.5056	27.0375
GORASP2	75.0802	72.3962	69.8299	78.0599	47.9425	47.4376	77.8332	67.5299	69.3196	71.6919	61.2415	60.4313
AGPS	6.34435	7.94188	6.88549	6.9577	7.62927	7.76834	5.50253	4.98976	3.88354	4.12493	3.62183	3.68629
ATG16L1	4.29523	4.06563	3.91301	3.73406	3.05747	3.21191	3.51349	2.7413	2.42066	2.79217	2.32478	2.48584
DGKD	1.84745	1.77082	2.14585	2.07942	1.13987	1.18083	1.49805	0.964577	1.13787	1.17306	1.43249	1.24811
LINC01173	0.171445	0.615314	1.45	0.620537	0.716019	1.96194	1.91822	2.15886	0.585055	1.19821	1.66326	1.99718
SH3BP4	10.5989	13.2866	12.1252	11.3968	8.33006	8.80655	8.50514	7.62874	5.56785	5.22199	5.42419	5.02031
DBI	900.525	926.941	860.431	863.935	841.732	845.931	807.343	801.54	1236.96	1152.96	1044.87	1002.15
TMEM37	0.840467	0.995419	1.00609	1.12555	0.461328	0.312583	0.832888	0.393092	1.23901	1.11604	1.02026	1.3515
TMEM177	16.9788	16.6697	16.1229	15.6885	14.3378	15.9969	14.2215	16.1817	20.0116	19.4538	16.4231	17.6234
TRAF3IP1	4.52899	4.28376	4.42184	4.66356	3.18345	3.22975	3.50819	2.96023	4.2677	4.084	4.60681	4.13167
ASB1	5.37543	5.95393	6.31595	5.19258	5.21771	5.09523	6.17426	4.67066	4.81779	5.59623	5.64837	5.39316
SH3YL1	7.82293	8.42867	8.61447	9.35604	4.52867	3.90972	4.56083	4.71485	5.99559	7.45037	6.72323	6.11856
DAPL1	0.78371	1.233	1.12737	1.15528	0.862134	0.655005	1.02276	0.597315	0.956467	1.45571	1.69986	1.20323
TANC1	2.43122	2.18811	2.96872	2.84974	1.97271	1.73886	1.96689	1.64845	2.16985	2.30038	2.12416	2.06068
2007-03-01	16.8846	18.1761	18.1042	17.6194	13.7928	12.4361	10.9245	9.34296	9.34584	11.3601	9.33227	8.79244
TANK	59.7282	65.4114	62.9717	64.4056	69.9606	71.8901	67.7949	73.2238	56.5438	61.5187	53.1169	53.8158
STK11IP	3.61054	2.98602	2.88511	2.63494	2.22907	1.76834	2.55929	2.07555	2.02492	2.57821	1.97981	1.748
ACTR3	89.5826	89.6912	80.4183	84.3263	55.9436	52.1927	54.8916	47.5238	48.1058	47.5894	42.2136	40.4425
MYO1B	20.0998	24.8975	25.0196	23.3255	11.821	10.882	11.753	9.17482	13.6876	16.8608	16.7413	14.7
NABP1	9.47447	10.6753	11.4018	12.1231	8.32066	9.21247	9.49884	8.66631	9.03132	8.96331	11.2191	10.6827
SPAG16	15.707	16.901	17.632	16.3041	11.6481	12.0584	12.7293	12.1077	18.2118	20.5461	20.1272	17.8401
BCS1L	42.5823	39.7146	37.3406	34.6449	22.4484	24.2116	24.2966	21.5058	32.1378	27.3835	28.3309	28.1275
STK36	1.65655	1.80631	2.09555	2.05585	1.24229	0.913285	1.53993	0.786368	1.42109	1.31653	1.68264	1.82095
TTLL4	1.26818	1.87595	1.87309	1.46801	0.927041	0.99692	1.18699	1.08927	0.803151	0.908273	1.20218	1.30743
CYP27A1	7.98369	7.18714	9.29453	7.82448	9.21646	9.3956	10.9845	7.04158	15.7202	14.4709	12.2019	13.4875
MRPL44	30.3329	29.391	30.6252	33.9588	33.8575	34.8757	29.1349	29.8424	23.2982	25.6387	25.0227	25.3495
EIF4E2	91.9322	91.9919	87.3727	85.9538	75.0483	75.0486	67.0593	68.5091	66.0984	65.8033	56.8981	53.5694
LDAH	3.47559	4.12699	4.05081	3.89437	3.78547	4.27351	3.73502	4.45632	3.41177	2.9717	2.60474	2.78701
ATAD2B	1.70532	1.6055	1.60379	1.75537	1.16159	1.27729	1.39924	1.24407	1.29054	1.31541	1.24387	1.29093
NBAS	7.37315	7.19946	8.10031	8.19856	6.79381	6.37162	6.24336	6.72282	6.83544	7.11532	6.47074	6.49975
OSR1	2.17687	2.35603	3.0316	3.29936	2.34591	2.06296	3.74038	2.67996	5.17213	5.13467	6.19348	5.57983
GPC1	68.2951	73.6675	78.9567	74.5625	39.4472	37.5379	52.4894	44.9449	27.6267	25.5623	32.2894	29.4501
DUSP28	2.73822	3.10417	3.06148	3.11568	2.76847	2.80123	3.07938	2.77747	3.27138	3.46822	3.8299	3.42685
RNPEPL1	8.61555	8.90916	7.91497	7.18783	4.9727	5.00352	5.08187	4.88945	6.68784	6.47954	6.58665	5.64601
CAPN10	2.51156	2.51928	2.70651	2.47074	2.50511	2.31219	1.96258	1.64694	1.81962	1.93532	2.05691	2.08288
BOK	32.6193	34.2018	26.9038	25.9646	18.2298	16.0637	17.8823	12.9333	16.3395	16.4167	14.4458	14.2297
MAP3K20	38.8588	40.2493	36.6901	36.4512	21.1867	21.4893	24.2729	23.0653	24.6204	27.5379	25.7504	23.22
CDCA7	9.29128	9.18626	7.20714	7.13007	8.78418	8.90732	8.75341	7.90694	7.4632	8.03889	4.82695	5.76683
PARD3B	2.2355	2.52904	2.65579	2.49397	1.37103	1.54923	1.78102	1.72345	2.07536	2.19252	2.07238	2.18837
NRP2	7.1127	8.31169	5.29514	5.05632	5.89532	5.25776	5.83523	6.15992	4.59473	4.25658	3.52804	3.51098
AC007383.2	2.8676	3.11462	4.66399	5.053	4.50232	5.07347	4.885	5.70145	6.48944	6.26289	5.8568	6.25698
BMPR2	8.91851	10.6461	10.1921	9.97329	6.86396	6.76438	8.60665	8.25678	4.80711	5.31617	5.11952	4.74671
NBEAL1	5.25313	5.74167	6.31388	5.55393	3.51648	3.19527	3.70967	3.89841	3.94318	4.3245	4.16666	3.82795
PSMD14	69.7169	70.2585	65.5636	65.7724	65.5131	66.2974	64.2998	59.2092	56.7495	60.2614	52.5511	55.3236
ANKZF1	7.67137	6.63728	7.58862	7.85195	9.11908	8.01748	8.28776	8.07895	5.60967	6.15686	4.73737	5.41653
STK16	21.1025	20.2894	19.4765	22.5862	16.9996	16.3077	17.0413	17.5655	19.4733	19.7318	19.9342	20.4058
DNAJB2	5.66598	5.43556	6.61533	5.0926	4.0558	3.88057	4.50118	3.59463	5.8739	5.40284	6.32359	5.30242
DES	6.26049	6.50055	3.31747	3.60908	3.34357	3.6742	2.21919	1.47584	1.68843	1.63194	1.24335	1.50494
FBXO36	2.63734	2.77434	2.72752	2.50164	1.71458	2.34955	2.71822	2.29032	4.20202	4.70864	3.8345	3.92602
SP140L	15.9662	16.0733	17.5366	15.7644	33.5395	32.0396	37.5891	35.7878	16.1357	18.0159	16.8615	14.5687
INPP1	14.5414	16.415	16.8134	16.0556	20.0451	21.9647	23.4102	20.138	19.8579	21.4171	21.4488	20.6842
MFSD6	1.70351	2.8022	2.26271	2.30146	1.67982	1.4553	1.61195	2.11742	1.74397	1.94293	1.99519	1.95364
NAB1	5.37794	6.26826	6.85605	6.55359	3.7404	3.59497	4.71663	4.85703	3.48158	4.3757	3.90582	4.33166
GLS	41.5105	45.7595	47.5835	46.1975	19.3696	20.3065	18.2806	19.5128	15.5796	15.4563	16.308	14.8177
ACSL3	23.4561	26.3402	25.5262	25.6649	40.2724	38.4758	44.2833	40.2877	26.3956	26.8968	20.8427	22.0863
KCNE4	8.17341	7.16338	5.57545	5.42984	7.9834	6.10481	5.5157	5.22823	7.26125	6.80894	4.86417	4.33646
NUCKS1	356.185	413.922	354.708	353.018	286.138	273.36	338.113	297.057	322.575	334.087	289.195	267.717
RAB29	16.7149	16.5808	18.8353	21.7709	29.8296	30.0444	30.9301	31.3165	21.5946	24.4179	23.8937	22.7471
SLC41A1	5.0877	4.62096	5.39343	4.6756	3.56394	3.12713	3.35807	3.23798	2.90654	3.08546	2.5679	3.20616
CMPK2	0.157416	0.0882753	0.230425	0.320489	69.6754	68.8331	70.0882	64.0143	3.89455	6.17118	4.97794	6.95747
RAB13	274.89	263.356	335.916	328.527	229.69	215.547	322.755	329.033	327.644	343.92	368.522	352.148
TPM3	402.929	404.391	389.163	400.607	400.121	394.105	369.204	340.496	292.936	289.77	260	258.717
C1orf43	155.471	147.512	145.193	154.366	123.945	125.307	110.717	116.729	121.977	130.373	118.764	127.204
EHBP1	13.58	14.2056	13.4274	14.8067	8.65938	8.14898	9.36896	7.10035	11.0305	11.6813	11.397	10.5027
MDH1	391.368	396.897	403.601	423.488	409.323	418.951	427.849	391.334	485.212	476.092	444.649	450.587
UGP2	68.7575	64.047	58.4812	63.3781	49.7467	48.6462	48.0596	44.1607	63.2665	66.5727	48.8022	47.2349
EFHD1	10.5257	11.4502	7.37076	5.22814	10.7463	10.7803	9.07443	5.40014	2.67462	3.77469	3.69313	2.82309
GIGYF2	10.732	10.8033	11.5331	11.0514	8.75507	7.53871	9.94728	9.64884	8.6322	9.87991	8.43973	8.08281
TMEM18	63.8983	63.1027	62.931	57.3823	57.0624	57.296	53.6032	55.8648	51.1827	48.4898	43.5145	44.2786
SPEG	4.42639	4.5052	4.78011	4.56844	2.23424	1.90102	2.04005	1.993	2.66897	2.47488	2.97332	2.9502
GMPPA	45.4492	41.1346	43.2105	44.2909	40.0747	41.6061	43.402	38.7046	39.1303	36.1302	33.7214	34.2911
GFPT1	14.6537	15.1704	15.8613	15.5883	9.7647	9.3203	9.98288	9.51274	7.64421	8.34636	7.50587	7.37692
NFU1	108.042	103.882	109.776	114.477	102.796	103.697	89.143	96.6727	97.2094	104.406	95.3362	101.629
AC009414.2	22.7923	30.0495	32.279	26.0956	25.6244	26.2822	23.6673	15.6193	22.6458	25.3974	29.0427	24.7555
FEZ2	36.2331	46.086	54.0139	51.9035	48.229	48.0958	55.7896	41.1341	26.2455	32.999	40.3801	36.9096
HEATR5B	4.31468	4.29165	4.14371	4.55489	2.73605	2.75091	3.27087	3.42248	3.07657	2.8647	2.9439	3.03544
PUS10	1.33714	1.63165	1.82682	1.98025	1.57161	1.58861	1.74541	1.33497	1.12554	1.35504	1.21739	1.34997
USP34	6.45832	6.86174	7.23949	6.61253	3.90139	3.32543	4.93973	4.84483	4.68005	5.25659	5.63624	5.47098
XPO1	19.9309	21.5399	20.9305	19.1373	14.726	14.1479	14.4057	13.527	9.34065	10.2356	9.69044	9.57352
SFXN5	4.81584	6.16172	5.14995	5.20936	5.69879	4.54406	5.30203	5.88704	4.09759	3.85589	3.55467	4.8467
RAB11FIP5	7.4459	7.41711	7.66736	7.63529	5.21969	4.53627	4.86868	4.77055	4.89195	5.62992	5.44242	5.39453
PRADC1	151.198	180.443	201.209	186.835	109.404	111.382	132.622	92.5864	94.502	93.5897	93.2229	94.2177
SEMA4C	3.4566	3.2902	3.34466	3.68303	2.60028	2.92369	3.06271	1.93298	3.0884	2.98032	3.09544	3.09979
SLC20A1	26.8468	28.3476	35.6343	31.8485	22.5616	22.4567	28.5312	27.672	19.478	19.0913	18.5797	19.7595
ACVR2A	3.17525	3.08454	3.72865	3.29899	2.30524	2.11158	2.79492	2.51287	2.65732	2.64842	2.43611	2.29462
MBD5	1.6824	1.81006	2.15857	2.02979	2.36743	2.13483	2.25998	2.35108	2.17432	2.32973	2.43757	2.5837
EPC2	2.84597	3.51634	3.68281	3.53212	2.89491	2.44705	2.54787	3.06333	2.06974	2.30964	2.2515	2.73877
AC012306.2	11.3046	13.9551	14.6212	15.3912	9.57503	10.2973	10.3326	11.5046	11.8139	14.2825	12.3686	14.6904
UGGT1	6.29951	6.74832	7.33426	6.43917	4.8599	4.35413	5.79712	5.70563	3.78105	3.97165	4.07228	3.95983
RAB6C	1.45608	1.74968	1.52879	1.59782	0.99462	1.00292	1.02134	1.17852	0.893008	0.993396	1.02717	1.13329
MZT2B	119.959	126.638	123.08	107.166	112.123	107.748	149.464	118.76	151.664	135.975	146.588	130.875
HOXD11	13.7336	14.8467	11.1624	12.0251	10.5349	11.1199	9.7331	11.5534	8.21099	8.89323	7.90076	8.11717
HOXD10	4.6791	6.50225	4.36199	4.80191	3.42149	4.08122	3.46582	4.28554	3.23242	3.48949	2.76792	2.8935
RALB	62.5345	66.6225	72.0979	69.0172	68.5671	69.8597	73.1748	59.5339	65.8784	65.967	60.4885	59.8889
GLI2	3.23012	3.13037	3.05171	2.68869	1.93713	1.72523	1.73431	1.49769	1.34438	1.42916	1.43572	1.32119
GALNT5	8.57064	9.16691	10.8705	10.7009	6.3397	6.13869	6.1954	5.43417	10.3872	12.0625	10.0126	9.86494
PKP4	8.75242	10.1138	9.13872	8.53898	2.52598	2.41686	3.26579	3.79034	4.01921	3.96469	4.26644	4.42915
NUP35	13.0433	13.8456	12.47	12.683	9.8731	11.1516	9.51785	9.98992	8.84723	9.22095	6.58898	7.11759
ZNF804A	1.13739	1.35707	2.36944	2.36492	1.78311	1.78274	2.38848	2.17661	0.512004	0.687084	0.975205	1.11933
IMP4	83.1585	78.4555	79.0319	78.0818	66.1447	67.6064	71.4278	66.9683	69.1203	69.6089	69.4723	63.0997
PTPN18	6.77453	7.06374	6.65128	7.09571	5.8044	5.26789	5.08032	5.80112	6.61872	6.78305	6.0944	5.47949
RETREG2	19.1879	21.211	19.933	19.6138	12.9094	12.019	14.7169	12.3414	14.9961	14.8455	14.5943	13.4873
ZFAND2B	46.6631	52.4792	45.2675	43.8541	28.9405	29.2777	34.087	26.43	35.3801	36.4357	38.8218	36.8115
CYP20A1	25.3853	26.4985	24.8695	25.2169	20.1441	18.6232	18.9254	17.4366	16.6545	17.9468	16.1219	14.6783
ABI2	5.89866	6.24599	6.44616	6.25385	4.93341	4.40241	5.60294	4.80906	4.77135	5.02402	5.21555	4.76135
CCT7	212.827	203.844	197.902	205.688	190.634	188.68	175.189	161.958	151.223	152.885	139.788	137.576
STAMBP	11.2632	11.4429	11.2686	12.3174	20.1773	21.1704	21.3052	21.9888	11.1158	10.3471	10.1806	10.124
ACTG2	191.924	188.419	76.9423	87.0668	205.914	216.222	97.8197	104.828	164.49	148.807	64.9805	63.0443
MTX2	80.6786	81.7916	79.7634	83.4374	65.8009	66.8856	61.3811	63.6416	66.0756	70.0662	62.9651	65.8039
LINC01117	2.11081	3.35077	1.58451	1.61615	1.64686	0.870981	1.55715	1.24135	1.77308	1.41848	0.848195	2.22526
HNRNPA3	38.5949	40.3424	37.032	34.2759	36.7115	37.2003	37.8408	34.1284	35.5806	34.957	31.5424	29.8635
AC112715.1	0.972828	0.581911	1.2658	2.05398	1.45103	1.39158	1.94366	3.06249	1.65988	2.40796	3.50893	2.11097
MLPH	10.7841	11.1743	11.5918	11.5781	9.85701	9.5869	9.53782	8.99201	13.0487	12.7149	11.3766	10.5735
LRRFIP1	121.62	149.466	125.156	118.56	84.0912	84.671	69.7841	61.67	71.9869	86.5895	73.6943	70.7688
SMARCAL1	9.52455	9.01286	8.76421	8.8068	6.76425	6.99831	6.82153	5.01677	6.2992	6.65506	5.90377	5.79392
RPL37A	380.521	345.421	390.739	390.457	273.27	277.522	247.638	286.578	313.288	284.371	310.752	327.027
IGFBP2	16.9319	16.4956	15.5701	14.8441	11.07	10.2649	11.0127	11.6021	17.7669	18.1557	16.0368	14.2718
XRCC5	244.104	245.367	235.179	241.221	229.917	221.862	221.153	212.16	190.121	193.068	173.467	170.674
C1D	47.5283	48.4344	49.8166	48.8053	44.9095	43.7243	40.2617	39.4621	37.6911	39.1759	36.2882	34.3357
PXDN	89.6931	94.5773	92.4172	91.1701	60.086	58.9708	60.8314	55.3487	31.4658	32.0553	29.5101	27.9443
MAP4K3	4.24116	4.42403	4.94287	3.89653	4.64938	4.20579	4.51753	4.23591	3.56052	4.19382	3.4757	3.89577
THUMPD2	9.04944	10.2223	11.8275	11.3041	13.3472	13.6152	13.2109	13.263	10.9745	11.1262	11.6635	9.89452
SLC8A1	4.06475	4.65878	3.46639	3.40034	2.28518	2.27883	2.07344	2.05022	1.29551	1.3063	0.928223	1.11049
LINC01914	0.368975	0.0662122	0.0960186	0.200323	9.11378	9.94901	11.913	13.673	0.554014	1.54723	1.04634	2.27553
TEX261	13.5132	14.1342	15.3838	15.1509	10.4723	11.7601	13.6253	10.368	9.23085	9.61318	9.8093	8.76817
DTNB	3.09661	3.72515	3.09649	4.29642	2.73706	2.75616	3.75795	3.23909	2.7866	3.28635	3.46633	4.00809
ASXL2	2.7556	2.87574	3.06417	2.54328	2.4249	2.42366	2.18461	2.07487	1.97443	1.95883	2.10518	2.03269
KIF3C	2.7117	2.91781	2.87945	2.81566	1.84102	1.66453	2.37472	1.60731	1.638	1.94237	2.05466	1.78698
HADHA	81.0864	79.3573	80.4717	83.0349	94.0695	96.4443	91.5877	87.7358	74.4048	70.3343	69.7221	68.6241
RPL31	786.724	752.375	824.772	831.857	621.835	641.198	544.649	651.733	733.584	689.806	718.128	731.326
CNOT11	9.71643	11.5391	12.4153	11.7952	6.8262	6.71517	6.45644	6.28445	8.09185	7.47737	7.15053	6.92742
MAP4K4	22.1719	22.1563	25.8362	23.287	29.657	28.7071	39.229	37.4761	13.723	16.2484	15.6149	14.1497
POTEJ	2.3927	2.36792	1.92707	2.13494	1.58592	1.72737	1.67644	1.43355	1.53351	1.24349	1.15642	0.97583
DLX1	1.61217	1.73581	1.83197	1.63385	1.46203	1.93714	2.45657	1.64338	0.894912	0.882598	1.02665	0.633376
ITGA6	11.9631	13.8395	15.1672	13.5686	5.79157	5.72187	6.54691	5.12414	5.28771	5.55499	6.05311	6.42338
PDK1	1.38742	1.76935	2.09659	2.09479	2.34495	2.72672	2.85667	2.53895	1.53634	1.74765	1.45908	1.47768
DDX18	40.0942	44.0927	41.2734	40.0445	43.8743	45.3017	46.3632	47.8555	46.8945	46.7943	46.8063	46.8546
INSIG2	12.1336	12.1658	11.9509	13.6475	13.6599	14.4	12.8296	12.7724	12.3792	11.4717	10.0521	10.1092
STEAP3	3.48852	3.51236	3.10114	3.49398	2.2561	1.86654	1.96327	1.96805	3.59862	4.03632	3.46782	3.70433
LIMS1	35.0985	38.9458	36.2794	37.9471	25.6296	25.4779	26.6133	26.9052	21.6721	23.3876	20.6776	20.2076
RANBP2	7.59887	7.82433	8.77973	8.40612	4.8365	4.77706	4.78463	4.59373	3.89424	4.94044	4.54798	4.51042
CCDC138	4.47422	3.62698	3.88859	3.93913	2.80342	2.65643	3.36862	2.5948	1.4384	1.50915	1.21182	1.26662
SH3RF3	3.97033	3.85191	3.11742	3.11477	1.98664	2.02134	2.5556	2.2517	2.65635	3.10115	2.38638	2.24486
SOWAHC	8.96403	9.67977	11.7736	10.0034	6.03792	5.35563	6.79746	7.31263	5.32889	6.38725	5.70627	5.90768
ARHGEF4	1.07349	1.60595	1.21068	1.02437	0.636562	0.598944	0.784924	0.707877	0.910229	1.10188	1.02613	1.13351
PLEKHB2	48.4096	48.3334	46.9807	48.0501	42.9898	45.1345	41.5866	37.7878	28.1152	28.5474	28.6496	26.9562
CBWD2	30.4351	32.5482	32.2696	31.657	32.216	33.0825	33.0273	33.799	25.7583	26.1918	25.5751	25.3044
RABL2A	6.42327	5.59669	6.30469	7.03682	4.70388	3.99611	4.89128	4.0777	5.9483	6.41207	6.41654	5.96775
CYTOR	333.12	325.039	342.732	338.222	373.534	389.117	341.648	380.483	447.688	422.672	402.568	403.7
THNSL2	1.53962	2.0512	2.16517	2.56114	1.54952	1.43486	1.9513	1.62259	2.81803	3.40332	3.63838	3.46343
RBM45	9.41976	7.38677	8.58208	9.56305	7.92749	8.58586	8.38494	8.05919	6.57271	6.17188	6.35809	6.88776
OSBPL6	1.79211	1.69514	2.01048	1.59231	0.883499	1.04625	1.34162	0.985582	0.493665	0.707349	0.632438	0.887732
DFNB59	1.28575	0.99632	1.5779	1.32208	0.76711	0.668799	0.630539	0.630791	1.416	1.25088	1.15577	1.20143
PLEKHA3	1.99519	2.34227	2.24787	2.2265	1.45016	1.2881	1.91635	1.76512	1.23754	1.51799	1.57284	1.43769
ANKRD53	2.05177	2.35361	1.33483	1.92707	3.08359	2.73062	3.46627	2.83434	2.64113	3.04034	2.8685	2.79412
NAGK	66.1244	63.9908	62.8038	58.9149	97.5157	97.3926	101.324	102.806	47.4747	45.4896	42.2599	40.5834
MPHOSPH10	62.6805	67.097	66.7735	68.0623	59.9162	64.4436	53.8693	56.7128	53.3769	57.529	54.2697	55.6526
ZNF638	15.0877	14.7342	16.0077	15.1805	12.7696	11.9811	12.1043	11.5238	10.9219	12.5266	11.0328	10.6095
C2orf69	15.4505	17.373	16.1744	16.5494	11.4387	12.0413	10.1215	9.24169	9.95277	11.8487	10.4055	10.264
MAIP1	29.9874	30.7206	31.6344	33.3514	40.3119	39.2031	35.8873	41.1405	42.6166	39.5611	41.3011	41.3054
TNFAIP6	14.0675	12.6578	12.2632	12.2965	37.4239	38.7493	37.0715	45.6291	32.9237	43.2917	28.9366	28.564
RIF1	7.46784	8.22658	7.6838	7.03118	6.19016	6.0892	6.57323	6.31465	3.73547	4.34252	3.56368	3.68569
FMNL2	2.39208	2.23031	2.24495	2.32109	1.7369	1.31774	2.09881	1.48318	2.13974	2.34762	2.21811	2.10649
ARL6IP6	34.5143	38.1652	29.6604	32.9332	49.4041	50.1957	46.9043	45.5643	26.6489	31.0062	21.1444	22.6802
ANTXR1	39.7645	39.1243	42.7636	43.5318	36.5706	34.1279	37.2013	36.5352	29.7635	32.4751	29.4832	28.2771
ANXA4	32.9983	31.1934	35.0891	36.9604	34.0605	33.4862	32.5205	33.2151	38.7525	40.1723	41.2085	42.0242
GMCL1	7.19678	7.64183	7.42171	8.11511	6.68101	6.16418	6.76332	5.81844	4.68538	5.98552	4.48653	4.56968
SNRNP27	119.008	131.254	122.558	132.353	124.971	127.026	107.751	116.127	94.4945	97.2964	95.317	98.8667
MXD1	3.61596	3.9059	3.59698	4.3963	3.46028	3.09112	3.23074	3.53402	2.69203	2.61766	2.48243	2.76898
DNAJC27	1.37551	1.55036	1.44955	1.17779	1.07161	0.853708	1.35366	0.869096	1.16378	1.57903	1.07739	1.16067
POMC	3.22343	3.82058	2.589	2.26859	2.99161	3.07396	2.95775	3.54356	3.63948	3.26797	2.16795	3.54504
DNMT3A	2.21594	2.44823	2.85025	2.65962	2.71128	2.6899	2.74471	2.54644	3.09405	3.04989	2.86607	2.22311
FBXO11	9.49537	12.1925	11.0985	10.8524	7.5814	7.76722	7.53818	7.2377	7.47869	7.99569	7.51946	6.83748
AC093635.1	0.920243	1.83485	1.79607	1.85043	1.76913	1.1701	2.04289	2.85097	4.04752	2.7691	3.58633	3.01282
SPRED2	6.02526	6.26367	7.38023	6.69285	3.54111	3.18996	6.5864	6.0298	5.49243	6.23176	6.41905	6.83382
SDC1	45.0572	47.7842	44.4578	41.8394	30.5293	30.339	35.7745	28.6769	70.2294	67.4166	65.5441	61.2421
PUM2	6.63168	7.7952	7.60708	7.76279	4.23286	4.1685	4.23339	4.91553	3.54406	4.5761	4.05132	4.0933
HS1BP3	5.49513	5.08237	5.1719	5.5497	6.8756	7.44139	6.1191	6.85746	8.73616	7.88343	8.63892	7.53397
THADA	1.87444	1.54828	1.97924	1.75383	1.68458	1.57929	2.24179	2.04858	1.40656	1.38603	1.45375	1.47386
C1GALT1C1L	0.581041	0.391002	0.882027	0.74483	1.47332	2.07787	1.74133	2.43884	2.04889	2.49571	2.34872	2.588
LRPPRC	7.38131	9.11446	9.55566	8.54709	5.94398	5.26007	6.25421	5.91792	5.96091	6.28794	5.88944	6.53732
PREPL	8.73433	8.48214	10.17	9.7902	2.96913	2.40045	4.38917	4.1904	4.76029	4.50078	5.36706	6.03989
PSMD1	76.1222	77.2025	74.4201	79.0852	65.7367	67.5262	62.5193	61.6125	63.2255	64.5707	60.2005	63.4504
ARMC9	23.122	20.2698	24.5583	28.1252	13.8412	12.256	12.579	11.5218	33.9983	31.9714	29.7172	25.2955
B3GNT7	0.444064	0.512927	0.579219	0.706644	1.2424	1.32043	1.46279	1.94309	1.21403	0.994368	1.28746	1.45763
ZFP36L2	41.3636	47.1494	49.9131	50.0713	69.9501	66.5407	77.5563	68.2073	51.2426	62.5397	65.071	55.0206
OST4	2267.79	2224.66	2367.43	2404.47	1986.33	2003.61	1855.26	2041.04	2294.54	2052.12	2183.45	2149.23
CGREF1	1.65243	1.57614	1.80141	1.21234	1.33227	0.936967	1.14213	0.937279	1.77464	1.58663	1.89601	1.38734
IL1B	4.07085	4.21448	7.78675	6.13926	7.141	7.49044	15.2379	14.0826	19.1635	24.8639	23.083	29.3495
PAX8	0.65605	1.14049	0.951433	0.964657	1.68798	1.82801	1.31075	1.35226	1.26863	1.61193	1.74415	1.85753
PGM5P4-AS1	1.04947	0.832541	1.199	0.990162	0.866673	1.24033	0.935886	0.989978	3.03538	2.66662	2.8653	3.0739
C2orf76	44.9298	44.143	49.9051	45.701	35.0057	38.2936	38.569	37.571	39.2863	43.3249	45.5898	48.2191
TMEM185B	6.92377	7.86099	6.06368	4.77109	4.95707	4.70444	4.63949	4.59877	4.61641	5.79275	5.52467	5.41964
AC006453.2	115.404	104.355	112.339	110.873	122.243	119.542	111.875	117.488	149.782	140.12	135.508	130.49
SAP130	4.16127	4.83183	4.29087	4.09762	4.84373	4.72697	4.96667	3.90181	2.53378	2.48294	2.22249	2.07804
HS6ST1	6.97808	7.34233	7.37068	6.67987	4.04705	3.81929	4.06	3.81643	5.83619	6.46805	5.56291	4.83112
SLC35F5	21.9409	21.7079	23.2739	24.0919	14.9795	14.3833	14.982	12.4133	15.6669	16.1526	15.473	13.9213
AC104653.1	2.84723	3.96414	2.9382	2.84288	2.89956	2.17685	2.19699	3.88551	3.61843	2.91622	4.1763	3.76753
ROCK2	16.5557	19.7622	17.7465	15.8986	9.93157	9.27565	10.3973	10.1178	8.30242	9.13751	8.15625	7.82932
E2F6	4.76439	5.20143	5.79381	5.25426	6.05689	5.15229	5.59102	4.33606	5.43014	5.06405	5.15371	5.17282
SPTBN1	18.1577	18.8064	17.2916	16.8545	12.1312	11.9747	13.1608	11.1507	14.0553	12.7212	12.4157	11.6895
RPS27A	1744.89	1721.93	1820.49	1839.39	1367.26	1370.79	1105.75	1311.12	1348.67	1308.79	1277.09	1320.76
CFAP36	49.0175	50.6437	55.0002	56.527	51.982	52.3994	51.929	55.8267	49.4534	54.7802	50.269	48.2851
FNDC4	5.06865	4.64001	5.57018	6.32184	3.02408	3.72319	3.77706	4.58973	4.95527	5.02639	5.39268	5.6323
SUPT7L	14.2377	13.5821	13.4005	15.6806	11.5989	11.8245	11.9898	12.4419	12.4528	12.2393	11.9083	11.8617
SMC6	23.0225	24.1207	21.9554	21.5779	18.2098	17.2884	17.5324	16.1474	12.4563	14.921	13.6888	13.1454
RDH14	11.5141	15.7853	17.4631	13.7514	17.9101	20.2043	20.0898	10.9673	15.8388	33.3316	30.7679	28.6196
GALNT14	2.74086	1.97484	2.8098	2.36737	2.1308	2.45041	1.94153	2.09171	3.01852	2.79351	3.4245	3.54288
SIX2	1.05518	1.1084	1.5069	0.861646	1.27445	1.32531	1.17237	1.45833	1.15928	0.87685	1.34442	1.57838
SRBD1	7.47702	7.73233	7.18123	6.97493	6.90762	6.17471	6.41903	5.80994	6.01845	5.93939	6.20109	5.54085
PHOSPHO2	10.8243	9.71206	8.5742	9.34371	6.70124	6.15456	7.02179	5.98811	11.0041	11.8697	10.1057	9.34141
CEBPZOS	22.491	22.6313	24.6804	26.2025	27.2842	26.8253	23.5642	25.1743	24.0939	23.176	25.4645	24.9442
PELI1	1.2409	1.05908	1.09281	1.38301	1.1647	0.909165	1.25776	1.23861	1.26004	1.09728	1.03897	1.43102
RAMP1	55.5634	50.6934	61.8091	58.2336	78.5046	77.9418	89.7174	97.4837	107.892	102.257	102.592	92.0025
UBE2F	59.4949	57.7976	55.8543	60.525	55.1499	58.3785	57.9169	63.0389	57.331	53.7206	51.7182	51.6269
UBE2F-SCLY	12.3522	12.8784	14.1023	14.1468	10.8366	12.7973	12.8774	11.8282	11.4221	11.3689	11.2148	10.874
SCLY	3.35404	3.8152	3.72253	3.23425	2.44732	2.76051	2.91252	2.51245	2.57612	2.74039	2.66737	2.65737
AGAP1	1.30515	1.39139	1.68202	1.52645	0.473542	0.430907	0.960885	1.03666	0.753169	0.974855	1.10252	1.26366
COPS8	82.6039	79.3048	78.5234	83.0472	78.229	73.9938	75.1303	71.2441	70.7049	74.0729	70.6031	68.3625
DCAF17	2.55114	2.74331	2.53392	2.608	2.11173	2.33303	1.60304	1.70781	2.09337	1.85441	1.72216	1.73481
CYBRD1	48.8828	46.6785	50.1644	50.1142	29.6767	30.1456	29.8087	27.5145	29.1655	29.8704	27.3143	26.9888
DYNC1I2	139.866	139.68	136.857	139.032	123.687	120.768	114.417	108.689	116.817	114.166	108.353	107.4
HAT1	62.6248	62.5617	56.0458	59.9099	37.5624	38.8284	67.7804	68.3651	34.3338	36.218	29.5141	31.7715
METAP1D	3.10381	3.72311	3.35825	3.46184	3.64421	3.58907	3.32945	2.76183	3.87419	3.45102	3.54252	3.92389
CCDC150	3.44956	3.37145	2.96555	2.79159	2.09484	2.05417	2.1073	2.19125	1.52925	1.9911	1.20669	1.56706
COQ10B	47.605	47.8235	49.8419	50.8487	57.762	61.0321	58.8254	57.5414	39.0593	40.9736	39.0076	37.9206
HSPE1	577.742	586.09	644.051	600.36	555.137	578.506	587.847	606.736	671.388	668.42	698.739	733.221
HSPE1-MOB4	100.749	95.8941	97.853	97.9091	105.902	110.09	100.081	105.046	98.1647	105.256	102.34	97.5741
MOB4	29.1572	27.9879	27.0225	27.2872	31.649	31.0334	26.061	25.9689	20.2058	22.319	19.5544	19.0855
PTRHD1	127.106	123.215	123.27	124.586	122.438	127.346	131.357	138.967	154.064	145.018	134.713	130.876
ADCY3	8.10208	8.08122	8.38905	7.22959	6.09434	5.33668	5.70269	5.3063	4.90076	5.62513	4.79678	4.78957
ACVR1	10.8952	11.0791	11.3451	11.0889	6.04478	5.96761	6.16205	4.55638	7.11184	6.68711	7.76934	7.64454
CCDC74B	5.65527	5.97168	5.75328	6.94014	4.41264	4.79619	4.89026	5.14185	4.73883	4.97466	3.72823	4.79043
SMPD4	15.039	15.5372	14.6943	13.1048	10.8605	11.2329	14.5986	11.9611	12.1152	11.2244	10.6587	9.95854
CCDC115	24.6621	22.7474	23.8285	25.0981	19.6377	18.9607	19.7604	18.356	27.2158	28.0493	27.7651	28.9737
POTEI	1.70632	1.43404	1.62907	1.48857	1.2681	1.33591	1.25174	1.12601	1.1217	0.89264	0.923727	0.718847
FAM168B	12.7456	14.0372	13.1435	12.7863	4.51006	4.09717	9.54239	8.4699	6.33907	6.83836	8.22143	7.43145
MOB1A	60.3728	63.0064	57.1774	60.5752	67.9748	68.9027	65.2731	64.9748	46.2481	48.5761	42.1874	40.57
AC006030.1	4.0214	4.41336	4.55378	4.47113	2.52308	2.65958	3.16452	2.52231	3.0049	3.33183	2.94661	3.02466
DCTN1	21.0002	20.4177	20.9827	20.0029	14.3272	13.6967	15.6563	13.1328	15.1517	14.3352	14.2233	14.6548
GALNT3	1.18837	1.47433	1.80396	1.50013	4.27157	5.03674	4.85413	3.98514	1.98259	1.98662	1.9379	1.91014
TTC21B	3.1107	3.12079	3.47169	3.99031	2.43339	2.56172	1.96482	2.37424	2.0206	2.17945	2.20166	2.44724
ATP6V1E2	1.24	2.03974	1.45525	1.34204	0.60926	0.556473	1.20473	1.0497	0.929269	1.10452	0.943512	1.2329
PIGF	30.5976	32.1316	34.1507	34.4745	26.388	24.5859	27.3526	28.2657	31.1975	29.3749	32.2533	31.8517
AC016722.1	0.261112	1.2495	0.792742	1.41762	3.16765	2.42779	3.13013	3.75766	0.950444	1.74884	0.71448	1.19283
MCFD2	118.705	122.262	150.827	148.125	116.513	109.106	138.478	129.186	132.71	139.542	150.678	145.394
TMEM198	1.75486	1.68093	1.89764	2.3604	1.44315	0.695402	1.68673	1.6637	2.97803	2.54819	3.16778	3.31501
NDUFB3	373.274	357.96	383.413	372.708	390.026	399.632	372.768	407.758	490.152	434.855	462.719	471.632
CFLAR	7.96405	8.37608	8.13907	8.48655	10.7499	10.8264	11.2963	11.6455	8.38267	9.49032	8.48322	8.06495
CASP10	0.277615	0.609838	0.722439	0.651108	1.5478	1.28948	1.74431	1.9902	1.61922	1.87958	1.49546	1.73272
CASP8	2.9052	3.84051	4.23793	3.75628	7.22215	7.01396	7.26098	8.36756	4.44146	4.65583	3.97475	4.06117
ITGA4	29.4985	27.1056	27.1099	27.2805	17.4083	15.5995	16.191	14.6216	27.0948	25.8767	23.2268	20.817
SSFA2	25.5644	26.4458	30.7507	29.8355	18.5397	16.9518	17.9993	15.5577	16.0894	17.4583	16.6767	16.8029
DNAJC10	11.5288	11.493	11.4	11.4655	9.32149	9.08883	8.55182	7.86834	6.94415	7.21876	6.60305	6.53257
RHBDD1	6.16949	5.79256	6.29654	6.79874	3.9175	4.00283	5.08021	4.1618	3.54523	3.35895	3.3955	3.52929
MFF	52.1105	54.4692	46.5209	50.3051	40.9743	41.5034	41.2982	43.0536	50.7927	54.5347	45.8402	42.8588
AGFG1	3.55495	4.341	3.93128	3.56034	2.48423	2.15862	2.50096	2.19641	1.92804	2.1219	2.0471	1.96495
KIDINS220	6.12635	6.36538	6.52795	6.85737	3.3261	3.21077	4.46771	4.09033	3.84424	4.26232	3.51253	3.71056
MBOAT2	4.74794	4.64436	4.6917	4.62416	2.75411	2.84863	2.85242	2.3081	1.8988	2.30897	1.73199	2.09708
AC079447.1	6.49968	7.38783	6.76946	5.76264	6.53847	5.81611	6.2659	6.29171	6.46505	5.93279	5.89452	5.77703
LIPT1	6.90756	7.58037	7.90754	9.41166	8.93989	9.66239	8.53537	10.1976	8.43152	9.12138	9.0144	9.14812
AC092587.1	11.819	14.2325	12.4719	11.3214	12.4498	11.4058	11.9651	12.6269	11.5497	10.5969	9.56567	11.044
MRPL30	17.4415	19.0378	18.162	18.0955	17.6419	14.6403	16.5566	15.712	16.2594	15.5103	15.736	14.634
EIF5B	119.286	137.37	137.772	133.246	118.149	113.022	137.177	139.224	122.899	131.95	137.645	129.117
LINC00116	95.6227	94.0475	95.07	87.8774	78.5825	79.9947	85.8764	85.6582	108.629	97.3386	105.112	108.942
NDUFS1	10.8577	10.6472	10.1229	11.1407	7.24397	7.42867	7.64374	6.79042	6.99512	7.38211	6.54921	6.52739
GPR1	13.0606	12.9675	9.70117	10.8404	10.6826	11.6937	10.0193	8.50195	7.88166	7.71822	7.90353	8.05774
LANCL1	8.74786	9.36127	8.74137	9.33333	8.49446	7.81447	7.9808	7.59057	5.59775	6.67093	5.25268	5.48335
STK17B	25.9777	28.2735	26.5265	27.4634	17.4742	16.6896	19.7166	15.7797	17.5145	20.151	18.985	19.0339
GTF3C3	9.43596	9.28092	9.15075	8.80207	7.66181	7.6256	7.12267	7.46789	6.81539	7.0103	7.3038	6.56582
DPP4	13.6929	15.2465	28.1527	26.6612	12.1155	12.8604	18.5637	17.5194	17.9665	20.5782	20.9468	21.1664
FAP	51.8798	54.4246	66.4744	71.9077	30.013	27.769	45.0258	46.5708	33.7291	36.1475	38.2514	39.4598
IFIH1	0.536702	0.410737	0.801027	0.871298	59.5025	61.9146	74.771	65.779	10.5041	15.8587	12.799	15.4788
ORC4	8.18664	7.25943	7.71863	8.47574	8.89368	9.54877	9.05266	9.52864	7.60251	7.71589	6.41556	6.87114
MMADHC	241.947	243.804	248.691	252.091	232.065	220.516	208.764	207.596	211.246	217.504	200.226	196.842
TIGD1	1.43762	1.26727	1.62679	1.88444	1.07054	1.40704	1.52037	0.836109	1.85907	1.77528	1.83916	1.36287
CHMP3	71.4767	74.465	76.0501	76.6247	63.4814	60.7344	64.3835	60.2138	62.2181	63.2634	62.6245	59.6124
RNF103-CHMP3	43.9487	46.1171	47.1329	43.5905	43.1645	39.0679	42.8348	41.4628	38.6965	36.8651	37.7411	36.1968
RNF103	3.945	3.97636	5.4731	4.39173	2.22004	1.95818	2.23777	1.98122	2.20408	2.19612	2.76756	2.29822
S100A10	865.482	912.57	756.812	733.673	896.795	927.85	646.362	709.868	1393.52	1286.55	1076.57	1050.4
S100A11	7504.35	7452.76	7957.41	7833.42	7827.68	7934.99	7930.92	8339.49	8909.69	8425.07	8678.87	8410.43
WTH3DI	1.61086	1.9928	1.67427	2.04387	1.05525	1.03053	1.05577	0.989014	1.00786	0.963882	1.02311	0.989046
AC073869.3	3.83214	4.25042	4.19584	4.05778	1.9361	1.43457	2.1829	2.02406	1.87198	3.20533	2.43386	2.48068
MZT2A	20.4473	22.174	21.7191	20.1113	18.5411	19.2315	23.2805	17.6425	26.2932	26.9354	27.8669	25.9999
NR4A2	0.555715	0.982561	1.19094	0.976112	2.68168	2.26786	4.58485	5.11591	1.03743	1.41359	1.54906	1.3216
AC112229.3	1.72797	1.99699	2.09078	2.04735	1.63366	1.87601	1.65951	2.10813	1.67123	1.5586	1.49562	1.40875
LIMS4	4.69909	5.77384	6.22913	5.95285	5.45005	5.93831	6.03738	7.13935	4.89035	4.94189	4.76205	4.80747
RGPD6	1.90443	2.0428	2.23382	2.12229	1.67347	1.45604	1.71181	1.60037	1.29034	1.38012	1.2315	1.45505
BUB1	19.5509	19.934	15.9456	15.3933	18.1927	17.3883	13.0501	12.5463	7.72771	8.20024	4.77257	5.63286
HNRNPLL	11.1103	13.4705	13.4447	12.5328	9.43595	8.48293	9.23779	5.50412	10.0268	12.2959	11.0871	10.7723
SRSF7	166.605	165.726	150.706	151.43	171.622	175.52	169.326	162.831	121.082	130.846	102.97	103.974
DHX57	2.46879	3.08142	2.43496	2.73541	1.67478	1.26492	1.61062	1.45199	1.8632	2.10196	2.02576	1.95172
SOS1	4.68738	5.73319	5.3751	5.38997	3.01127	3.09995	3.95639	3.68563	2.86034	3.22472	3.27427	2.81249
STARD7	39.5452	42.043	43.9182	43.7263	30.0776	29.4144	32.5329	32.3303	32.4403	33.1486	35.1946	32.8248
TMEM127	6.90501	7.81446	8.52295	7.62948	5.70595	5.14958	5.76733	5.38294	4.95104	5.17436	5.75323	5.26418
SNRNP200	8.75667	9.96812	8.92707	8.57138	6.02488	5.29543	6.73319	5.8842	5.4785	6.0036	6.08084	5.95642
MPV17	97.5098	91.9369	90.7297	99.9003	86.6546	86.7332	89.3231	90.471	129.197	124.896	125.785	120.69
GTF3C2	7.83985	7.283	6.56628	7.24192	5.00398	5.1548	5.38499	4.8203	5.09358	5.40217	5.15574	5.73262
EIF2B4	26.4045	25.5713	25.1101	27.7739	20.3515	18.1985	18.5278	16.5977	22.7214	22.5302	20.9691	19.9821
ZNF513	5.81013	5.42736	5.44553	4.42916	4.17876	4.68685	4.74935	4.03273	3.85677	5.37708	5.11793	5.19939
PPM1G	57.5827	56.6098	53.8322	51.9174	47.3797	48.5387	48.4767	47.4025	40.9104	40.0138	36.4987	36.9206
EIPR1	17.458	17.0708	17.49	15.8497	16.5015	17.3038	14.9266	15.5283	17.1857	14.8119	13.1944	14.7349
ADI1	182.577	187.644	205.051	217.799	159.692	158.787	184.028	167.596	193.018	182.988	186.842	177.772
AC108488.1	4.71868	4.01098	4.80676	4.38212	3.92658	3.90779	2.97716	4.24415	4.70361	5.96645	5.28206	4.12689
AC108488.2	3.36985	3.87019	2.98159	4.75684	1.93012	2.69942	2.26222	2.66725	3.31188	4.82804	4.62723	3.3252
RNASEH1	66.184	66.1243	63.7378	62.8586	47.3791	44.2508	62.6087	62.0965	54.0706	53.1965	54.3148	55.8319
AFF3	3.18629	3.52579	3.14501	3.42277	0.850246	0.695075	0.959321	0.841277	1.53955	1.89514	1.64254	1.51613
CHST10	2.55587	2.72323	2.32531	2.87282	1.53681	1.98511	2.12239	1.95761	2.00331	2.28516	2.07127	1.88822
CCDC93	8.09809	7.32133	8.13944	7.62259	5.84494	5.49484	6.73806	6.58087	4.78589	5.0553	5.23303	4.71213
UXS1	24.1673	26.9737	30.9755	31.2654	23.3403	23.931	32.2863	29.603	25.4873	26.1607	29.9154	28.1448
AC097468.3	1.49338	1.56325	2.67178	1.3513	0.519742	0.97909	1.19348	0.895465	0.849356	0.543594	1.48594	1.1086
NHEJ1	5.73391	5.73511	4.9971	5.10335	4.18211	4.18747	3.60585	3.69586	2.76778	3.28472	3.20675	3.7911
AC068946.1	2.64118	2.66525	2.2998	2.38382	1.94869	1.93229	1.80463	1.87386	1.36685	1.52649	1.5748	1.8605
DLX2	5.99177	6.26865	6.1858	5.57873	9.57891	9.62159	9.13328	8.21908	0.828927	1.01051	1.4502	1.28406
SP3	8.08077	9.89679	9.3909	8.51921	7.44875	7.82202	8.19461	8.30759	7.45499	7.42584	7.24578	7.22201
OLA1	48.2089	46.9152	43.9249	47.0325	39.9833	37.6733	35.2145	33.8736	37.94	39.276	34.1644	34.9114
RBM43	2.68038	2.75721	3.1177	3.42983	8.02822	7.41978	8.00586	8.68144	3.63099	3.50058	3.75809	3.58994
NMI	29.4853	30.0543	24.8596	25.1965	239.988	238.71	220.974	221.375	72.1714	79.469	67.8618	73.5015
ARL5A	9.78835	14.4199	14.9128	13.8625	15.1329	14.8946	13.3561	5.78841	11.7224	19.2541	17.5315	16.3694
MIR4435-2HG	132.332	130.22	129.952	127.697	137.945	138.244	121.065	126.112	160.219	148.218	137.112	140.568
AC017002.1	0.869582	1.30038	1.23623	1.86513	0.960768	1.56638	1.08104	1.21665	1.05509	1.46308	0.528764	0.971055
KLF7	4.66908	4.69775	4.04424	4.42138	2.90378	2.79823	3.88601	4.40606	3.03147	2.88431	2.82598	3.06226
METTL21A	6.63288	5.91973	5.96368	6.8183	5.38488	5.25026	6.37101	5.93742	7.93164	8.46521	6.52424	6.58684
2010-09-01	53.1866	54.1376	55.3907	56.898	33.2988	34.4556	34.4946	31.2342	38.7306	44.0504	37.5813	35.2443
MALL	53.0614	53.4564	66.4051	71.4964	42.5265	40.505	47.9353	42.0805	7.8174	8.47398	9.56165	9.73027
NPHP1	2.67408	2.57487	2.52191	2.5454	2.04376	2.10118	2.31157	1.98943	2.53146	2.32371	2.18391	1.84794
KANSL3	3.82427	4.39092	4.6597	4.53572	4.02835	3.84011	3.57429	3.37167	3.63491	3.74778	3.0474	3.98265
LMAN2L	16.6242	17.1344	17.7243	15.8523	17.2378	16.2519	16.259	15.1642	17.7904	17.5058	16.3246	14.4251
ANKRD23	1.85738	2.2351	1.9476	1.85862	1.7209	2.04736	1.99954	1.78852	1.58084	1.58444	1.85899	1.84175
ANKRD39	15.6815	15.1162	13.366	13.3984	12.9293	13.0047	12.0345	11.9148	11.7518	11.4129	11.3016	10.3775
WDCP	2.20035	1.90756	2.15692	2.20626	1.59663	2.11959	1.59214	1.3907	1.39012	1.61053	1.12058	1.8185
SF3B6	687.023	685.266	710.254	698.752	607.346	610.432	609.662	639.069	836.514	842.594	811.427	809.737
TP53I3	60.9519	57.5048	63.6938	64.9835	37.6024	36.6874	39.144	37.7063	63.8435	58.4256	65.6327	65.7448
PFN4	3.72884	3.7639	3.03237	3.63769	2.50281	1.54183	2.51439	3.14424	2.78351	3.10485	3.26097	2.79471
ITSN2	10.6996	10.9512	10.7525	11.8593	10.3364	10.6076	8.93724	8.13018	8.80353	9.53349	7.89174	7.39766
COA5	33.939	32.0676	35.3616	35.4381	30.8076	29.5615	30.8596	31.69	38.0351	42.552	38.2406	40.0503
TSGA10	0.790203	0.787786	1.01866	1.08578	1.00693	0.648901	1.20456	0.942951	0.878879	0.93322	1.59437	1.61441
ST3GAL5	1.75387	1.94533	2.52699	1.91937	1.98324	2.03661	2.24926	2.0813	1.76732	2.3023	2.23395	1.98207
POLR1A	1.63062	1.99391	2.23463	2.0873	1.48453	1.34136	1.61768	1.40358	1.46125	1.64682	1.53632	1.48034
IMMT	50.7129	51.0869	49.2501	48.2182	36.6253	38.55	33.5015	32.3637	33.0079	34.6419	27.8847	28.5136
SERTAD2	7.89506	9.45579	8.82227	8.58754	7.1327	6.97064	6.86534	6.94474	4.20879	4.72171	5.33848	5.05263
RAB1A	173.782	174.52	183.743	196.965	149.716	149.397	132.674	134.529	164.277	169.24	148.49	147.21
AC017033.1	3.44658	2.73284	2.86801	2.61099	3.63442	2.57973	4.09962	2.30696	1.3129	1.47047	1.37575	1.31818
EVA1A	125.857	118.975	96.2746	97.5073	86.9288	87.6494	65.9917	64.6104	84.3858	83.4593	67.3154	69.7812
GCFC2	7.36194	8.25684	8.24029	6.97381	6.5656	6.23442	7.46675	5.77091	8.47014	9.14471	8.06288	7.93492
RFX8	7.20141	5.09973	5.29491	5.10263	6.58685	5.8849	6.82541	6.45045	5.46331	5.92725	5.48518	5.40371
MFSD9	2.35458	2.76656	2.17011	2.37153	3.80468	3.98961	3.70907	3.41621	2.1331	2.39981	2.14413	2.03603
TPRKB	233.807	257.735	220.035	210.1	250.644	253.487	233.696	246.67	194.599	202.752	171.518	184.223
DUSP11	43.5462	45.8957	45.7797	46.9228	47.9842	46.3374	49.7153	43.8488	47.5986	48.664	44.2573	44.9383
BOLA3	105.777	113.841	104.062	103.052	131.878	138.26	132.909	137.494	95.7615	91.8642	95.5294	100.524
FAM161A	5.03787	6.16014	6.09299	5.26756	5.20852	5.13016	5.72673	5.45017	4.20762	3.48397	4.11538	3.71772
CCT4	138.234	138.638	137.26	136.973	135.692	131.83	128.552	117.223	100.707	101.001	93.227	95.1558
TMEM17	5.82477	5.19521	6.11567	6.88834	3.06919	2.16963	2.71928	2.57282	5.51833	5.94506	5.06985	4.41818
WDPCP	1.53204	1.767	1.27092	1.47364	0.982048	0.677713	0.821839	0.937523	0.773466	1.11279	0.63854	1.08888
VPS54	3.12724	2.64154	3.15817	3.11388	2.36542	2.48936	2.32146	2.44792	2.75053	2.67864	2.54857	1.8022
CERKL	8.13723	9.47555	8.37816	8.75565	4.36938	4.08028	4.04324	3.77084	7.46723	7.46418	6.70947	5.9275
CLASP1	3.99735	3.80054	4.4803	4.40392	2.9414	2.543	2.81816	2.85737	2.75211	2.49349	2.72738	2.93137
NIFK	139.373	143.979	141.075	138.911	106.795	108.412	114.854	115.579	126.669	130.258	123.063	124.502
WDSUB1	11.2314	11.9337	10.3643	10.1897	10.8714	9.47047	8.81059	7.89549	7.94784	8.39173	7.80813	7.75701
BAZ2B	7.09496	7.26277	8.10241	8.48029	6.94904	6.00892	6.01302	6.12387	6.13425	7.32213	6.70141	6.0674
CD302	4.31557	5.45259	6.20253	6.50833	4.19496	3.69552	4.39913	4.39649	5.95085	5.47564	5.44427	5.78366
CAVIN2	1.31809	1.70302	1.79508	1.38352	2.83107	2.72764	4.17144	4.5999	3.46644	3.59267	3.42308	3.13114
CMTM7	48.1234	46.6864	50.6611	45.3719	41.5106	38.4856	40.2593	36.8853	38.1495	41.5371	39.9714	38.3217
CNOT10	13.3857	10.7125	10.8725	10.7214	10.1973	11.1142	9.88402	8.57643	8.20841	8.7528	7.03312	6.65143
TUBA4A	11.7138	11.5628	13.7887	14.7894	12.9094	12.1298	13.5528	13.5212	14.0519	13.8669	15.7433	17.69
PTPRN	7.14501	6.73038	5.10091	6.01208	7.02514	6.59879	7.89667	6.59165	3.69152	4.28768	3.60454	4.40798
DNPEP	34.7042	34.5502	31.7219	32.8319	61.1528	63.5512	69.7861	56.3456	37.6765	40.5669	40.987	37.2186
CHPF	55.6622	57.2375	71.841	70.2667	52.8145	53.0348	67.1476	54.6583	64.0283	64.9602	75.9699	73.0232
COPS9	596.779	620.029	650.22	617.682	593.732	604.832	603.051	627.36	615.021	577.556	662.466	650.71
ANKMY1	0.980458	1.22081	1.47199	1.39994	1.10548	0.998448	1.52966	1.32554	1.26876	1.31597	1.11349	1.17329
CTDSPL	6.5921	8.01068	7.67027	6.92221	5.02754	5.01661	5.66901	5.62117	5.15017	5.97259	5.22063	5.21278
VILL	1.62357	1.38792	1.2725	1.81614	1.54325	1.3898	1.41331	1.42581	1.28259	1.32157	1.00173	1.46295
DLEC1	2.94074	2.87628	3.33801	3.46205	3.22979	2.82333	3.32413	2.83564	3.16427	2.8005	3.03153	2.69288
CCDC174	30.8496	31.6718	31.0839	30.9458	33.7654	32.6275	35.81	38.4864	29.3639	32.017	32.6831	29.5084
NR2C2	2.54608	3.15683	2.84732	2.7026	2.00315	1.86604	2.14658	1.96604	1.51929	1.7782	1.45375	1.529
CAPN7	12.3391	13.2995	11.7127	11.8199	8.96799	8.34194	9.35589	8.07894	9.27115	9.29901	9.78711	9.26376
LINC01816	1.97162	2.84583	3.0673	2.32701	4.65412	3.37209	4.453	4.54902	7.07916	5.5417	6.0773	6.60833
C2orf42	7.45357	6.52987	6.7945	6.06803	5.48331	5.91282	6.55418	5.37904	4.92198	4.03367	4.26609	5.01711
MEMO1	8.54689	8.61053	9.16245	9.43401	5.62537	4.89996	6.39459	5.85382	6.6858	6.51289	6.89682	6.95365
DPY30	207.342	213.07	209.063	215.849	195.247	197.359	196.536	196.502	215.411	208.219	214.636	213.896
MCEE	47.6523	54.5106	57.5426	59.2115	53.3174	54.2302	46.8168	53.789	80.9359	82.7251	75.7996	69.0279
EXOC6B	4.71784	4.9902	5.78408	4.96748	3.35256	3.01082	3.32592	3.49304	3.84819	3.64823	4.26497	4.06572
WDR92	7.813	8.92893	8.84925	8.6588	7.57474	7.27982	7.46043	7.66141	7.61535	7.8347	6.49107	7.25602
AC017083.4	9.25298	9.27373	8.91759	8.59535	8.88281	8.64205	8.98782	8.76515	7.32287	8.12647	7.73157	7.40291
PPP3R1	6.92693	8.00055	6.14912	7.5334	4.33438	4.3367	4.76325	4.45748	3.51048	4.88706	4.24939	4.05843
CNRIP1	104.198	105.771	84.9443	89.1319	67.2815	63.0014	62.304	58.0065	50.6493	53.1549	47.1956	44.9194
FBXO48	2.38371	2.33648	2.05251	2.12068	1.33295	1.5258	1.93703	1.69808	1.25775	1.59244	1.0464	1.65401
COX7A2L	145.891	145.051	144.107	150.444	130.971	129.433	118.426	117.441	143.256	147.186	146.954	146.466
HAAO	2.96419	3.51269	3.12915	3.9558	2.69169	2.40006	3.38204	3.15237	6.62899	6.38426	8.34741	7.61375
C2orf81	3.39893	3.41105	3.9386	4.1689	3.67106	3.62541	3.93384	3.50597	4.73338	4.32526	4.03845	4.24325
RTKN	7.94605	8.73636	10.7158	10.2272	10.9019	11.6272	11.5009	11.0146	11.0293	11.2979	10.0351	9.53788
MOGS	8.35053	8.74123	9.52629	9.13667	7.42057	7.33243	7.00255	6.50581	9.1241	8.88767	8.79166	8.10636
MRPL53	102.118	98.4604	96.8042	94.0228	94.3269	91.3748	101.066	96.9437	113.109	99.1088	109.007	107.077
LOXL3	38.9395	39.0094	32.5054	34.0985	58.8058	59.2648	64.4905	53.0237	34.3455	35.3485	26.701	23.9625
AC019069.1	1.31973	1.5279	1.57869	1.27122	0.584187	1.27883	1.22481	1.34017	0.900712	1.11573	0.667166	1.22523
TCTA	39.0927	37.5947	42.5482	44.6985	25.1146	24.1206	29.7346	24.7107	33.1737	30.7211	32.956	35.3196
DAG1	20.3959	20.9513	19.0898	19.8474	15.1078	13.4526	13.1645	12.7538	13.1228	12.7575	11.8278	12.3017
SLC25A26	12.6107	12.0303	12.392	13.0392	11.6699	12.5091	12.4166	12.5805	10.8833	10.8429	11.3106	11.7641
MAPKAPK3	13.6933	15.2939	14.3451	14.7363	13.892	13.2847	11.5809	7.00369	14.9193	15.6127	13.9463	15.6821
MANF	83.1105	96.6212	96.9831	90.8058	84.5988	87.8728	79.3136	69.4083	94.0289	92.9422	90.6854	96.2237
RBM15B	6.71648	6.98089	6.94909	6.98474	4.81784	4.53487	5.05422	4.55769	4.60148	4.99042	4.78907	4.43554
APPL1	10.5431	11.5652	11.4978	10.0614	7.11465	6.9578	7.35281	6.47076	8.58535	10.6427	10.3916	9.37817
PDE12	2.92469	3.03251	2.91843	3.06704	2.63782	1.94773	2.45035	2.52502	1.75045	1.84221	1.70883	2.03673
CWC22	22.2235	22.2737	22.1627	22.6454	20.1493	23.0348	20.284	18.5804	18.7985	20.4953	20.6904	18.9571
TGFBRAP1	3.05144	3.83646	3.7728	3.29361	3.0607	3.10229	3.22827	3.25679	2.98949	3.10246	3.04592	2.80445
AC012360.3	1.20111	1.21056	1.08113	0.908181	1.26634	1.64752	0.933604	1.49469	1.25771	1.23616	1.28926	1.44316
FHL2	100.654	100.809	94.584	106.417	73.5475	70.5566	76.5516	76.0412	64.4465	62.0916	65.4933	63.6102
TYW5	4.4355	4.04216	4.06252	3.97923	4.09014	4.04011	3.91314	4.26519	4.02442	4.07319	4.24033	3.93333
KCTD18	5.46251	5.38831	4.96023	6.38375	3.45484	3.14762	3.71764	3.32681	3.4515	4.41797	4.76788	3.57119
PNPT1	9.38658	9.62986	8.87365	10.1429	68.3957	68.3915	76.6631	73.7065	9.4357	12.4543	10.7761	12.5517
EFEMP1	196.83	184.404	201.489	231.868	145.047	142.131	154.621	156.163	177.417	201.213	168.89	167.059
FANCL	40.0045	40.322	38.963	40.0695	61.2495	60.8338	59.8284	57.3992	28.8313	32.9483	24.766	24.1074
NCKAP1	6.09681	6.36121	7.11275	6.99187	3.72088	3.26844	4.23943	4.41868	2.663	2.88727	2.84104	2.99315
MCM6	19.6249	21.8879	19.4675	17.9091	16.752	16.171	23.2284	21.0942	11.3828	11.1864	8.0935	8.61828
DARS	101.443	104.095	93.4785	101.173	132.526	130.806	110.297	114.427	100.329	113.892	88.501	93.2383
AC114763.1	1.03957	1.75577	1.43221	1.10667	1.34992	0.962209	0.928545	1.04503	1.37727	1.70951	1.64286	1.71804
ATG4B	24.2165	24.4178	24.977	23.0064	22.0954	22.6227	23.151	20.6785	20.4353	21.2586	19.259	18.0659
ING5	6.29627	7.39848	7.48899	6.24697	5.54951	5.32603	5.90031	4.91271	6.21285	6.2733	6.63438	6.27244
D2HGDH	2.53864	3.11615	4.1878	3.39207	3.30568	3.26855	4.43983	2.00284	4.6189	4.86603	5.21335	5.16319
CTDSP1	37.0219	38.9696	39.0464	35.7285	23.8401	22.5402	26.252	24.8145	32.2926	33.2071	30.887	26.4082
CNOT9	73.9439	81.3876	70.2134	65.9146	73.7161	71.9415	89.9815	75.2108	76.8551	78.7694	69.805	65.4318
TWIST2	88.1943	99.1507	120.921	98.3283	88.8758	99.995	126.786	94.8788	197.501	338.079	316.935	277.19
MAT2A	36.3298	39.0865	40.4605	37.7	31.049	32.9592	33.262	34.5437	22.9627	23.976	21.0219	21.4686
VAMP8	3.31325	2.8463	4.72382	3.7635	6.09855	7.26041	8.28169	9.57425	14.9149	13.2407	13.3623	11.4968
VAMP5	362.728	327.119	339.158	358.552	1217.06	1200.54	1414.21	1532.28	1045.16	963.297	1025.6	1005.57
RNF181	536.15	531.353	524.815	520.035	483.084	506.048	484.911	507.2	621.892	602.702	621.916	621.928
USP39	38.8141	37.8897	36.2323	36.5131	33.1459	29.6624	33.311	28.6977	29.4794	29.3082	26.7868	25.1145
ZC3H15	141.667	143.583	147.521	148.848	135.026	137.539	111.567	122.817	124.326	131.205	125.275	123.959
ITGAV	19.6884	21.0622	25.2027	23.6368	9.58893	9.2376	9.96714	10.6476	6.37981	7.27064	6.51201	5.91592
FAM171B	15.4582	16.6083	19.0299	20.3088	12.236	10.5266	15.2847	13.5226	14.5689	15.0148	18.6668	16.0425
GULP1	16.2684	16.9096	15.0752	16.0575	7.71332	6.91855	6.28774	5.50825	7.88136	7.93999	7.3471	6.43743
STRADB	19.6297	19.2374	20.8532	22.0245	14.3251	14.1134	13.6109	9.83879	20.3647	22.7844	19.8448	20.3957
CDK15	3.83078	3.63197	3.68283	3.94348	2.40583	2.21851	1.59891	2.02269	3.5354	3.69887	3.62265	3.03949
FZD7	35.4401	37.7866	36.6274	35.395	15.6522	14.5302	18.0633	16.3349	17.1322	19.7584	17.9153	17.7906
NOP58	165.128	174.707	163.195	159.482	151.44	155.12	169.051	166.209	137.147	142.488	127.461	135.038
RBKS	3.58799	3.52704	3.10663	4.12992	1.65273	1.69823	2.34035	1.73223	4.01531	3.59545	3.4848	4.64611
TRMT61B	21.837	20.4945	19.7633	19.9413	16.3202	17.3316	15.809	15.3319	16.6651	17.6053	16.3307	15.5567
FBXL2	3.8796	3.2736	4.03548	4.76521	2.39387	2.50047	2.09293	2.41475	3.66969	3.82924	3.09335	3.10323
PDCD6IP	23.6889	23.0385	24.9374	22.7812	19.3742	18.8434	18.6041	16.9351	15.5956	16.7774	15.1497	15.1039
CCDC66	22.3083	24.0918	23.5853	23.6586	18.4878	17.4623	18.2862	17.4065	17.4536	20.5056	18.9463	18.7431
TSEN2	3.54858	4.39255	3.71399	3.80075	1.98323	2.23243	2.8128	2.44916	3.63779	3.51763	3.33994	3.66896
MKRN2	20.1847	19.9789	19.8985	20.7345	14.1945	15.6764	14.1566	13.3876	12.0081	13.5776	12.6245	12.862
HDAC11	6.67176	6.8463	6.89739	6.82346	5.55903	5.29286	5.77626	4.19023	6.72552	6.75804	6.58844	6.13511
FBLN2	100.249	98.5209	121.847	122.499	66.825	62.0753	93.0411	73.2229	69.1061	72.1363	70.7078	60.9502
NCL	169.896	174.556	165.932	156.847	142.526	135.779	113.131	107.684	111.958	115.349	99.8212	97.5651
PDE6D	103.982	101.358	95.0315	100.754	98.0858	98.775	83.8917	90.7453	88.998	90.9873	80.6256	90.5142
LINC00960	12.8791	13.1293	12.9865	13.0555	9.11996	8.77555	10.4527	10.4236	8.47604	8.37144	9.04087	8.93234
ROBO2	0.901331	1.04548	1.61063	1.72238	0.300719	0.199334	0.544983	0.501348	1.1089	1.45049	1.67715	1.40592
IDH1	29.5675	25.8584	28.3485	30.7171	36.0513	34.3967	34.6845	32.1876	38.5614	39.8982	38.0703	37.28
KANSL1L	2.18446	2.367	2.36084	2.33308	2.11164	1.88681	2.21704	2.13657	1.40942	1.68937	1.72817	1.75046
IRS1	5.1281	5.71343	5.34671	5.11907	3.31597	3.26835	3.78518	3.21869	3.67951	3.6473	3.7331	3.60215
ZNF142	1.62864	1.30925	1.59852	1.49073	1.26937	1.36011	1.0533	1.02456	0.771014	1.00336	0.930867	0.924636
RNF25	45.2445	42.4842	41.1049	41.2083	67.7503	70.1555	69.7697	67.3042	53.7048	54.0913	50.7792	51.2796
EIF2AK2	13.7708	14.2844	14.3144	14.3795	66.2214	60.3225	78.1805	72.1655	26.7868	31.1815	28.6073	29.3682
CEBPZ	44.8595	45.3006	45.2348	42.675	53.0642	49.9406	54.0938	52.5744	40.3523	43.241	43.7066	42.8614
PRKD3	9.34197	10.3234	9.37176	8.99938	6.88673	6.74137	7.05032	6.61928	6.9241	8.01519	7.01854	6.28698
CDC42EP3	81.5383	87.7205	70.3882	74.3711	58.9417	54.6902	49.6088	45.2076	71.3527	71.8007	59.5749	56.8184
TFPI	27.1381	28.117	35.0716	33.4773	27.9014	25.9378	32.4544	30.0521	33.1829	37.6868	36.6309	35.4902
NFE2L2	83.75	89.065	94.2389	91.1379	75.3179	72.4334	80.4829	66.5406	82.8936	98.7214	90.1015	85.0443
TTC30B	0.748733	1.14713	1.01558	1.0546	1.00721	1.09628	1.04433	1.18169	0.925601	1.07371	0.49374	0.65343
PER2	5.19785	5.46951	4.68741	5.06926	1.61024	1.46593	2.04505	1.8129	3.51383	3.78515	3.72089	3.22145
PPP1R7	103.472	103.926	114.082	113.384	97.0174	98.4754	98.3167	99.0881	110.086	103.432	106.503	103.735
2002-09-01	167.01	167.135	164.505	166.609	121.409	115.907	116.803	103.639	113.537	120.249	100.966	100.977
FARP2	3.60232	4.18293	3.73879	3.49385	2.3837	2.32217	2.30499	2.28908	2.20953	2.64976	2.30424	2.15109
GTDC1	1.21442	1.52342	1.39439	1.21487	0.780019	0.470963	0.857523	0.535033	1.16405	1.30664	1.20303	1.21941
ZEB2	5.44507	5.93361	6.12751	5.77634	3.33316	3.06619	4.8	4.84024	3.82268	4.13605	3.85686	3.91819
COL3A1	323.045	323.35	359.13	351.127	175.072	159.924	181.808	162.916	155.333	161.225	108.714	90.1677
WDR75	10.3539	8.97006	8.99852	8.53235	11.752	12.2683	11.4726	12.9277	7.08454	7.14158	6.73132	7.17637
ASNSD1	41.2641	39.944	38.0343	37.286	29.9535	30.4988	26.5634	23.6458	23.4202	26.0627	21.6759	24.3317
ANKAR	1.05518	1.43169	1.48179	1.23425	1.32052	0.883542	1.06953	1.09953	1.15928	1.32652	1.69013	1.41966
PMS1	17.2055	17.6579	18.3443	19.055	12.7572	11.5872	11.6466	9.54508	13.2502	13.8557	13.7508	12.5695
LINC01116	12.5153	11.7644	8.11985	11.4005	7.41081	7.20526	6.32728	5.47694	6.42459	6.7289	6.27098	5.77011
CCDC142	34.8429	32.8416	32.9609	32.7485	31.3632	30.1143	34.9012	33.0686	37.4016	33.2082	36.8991	36.2928
LBX2	3.67379	2.63002	3.20373	2.65235	3.26449	3.96932	3.31083	3.30434	3.86773	4.09717	3.67493	4.39212
PCGF1	24.384	26.3536	25.9897	24.7864	27.802	28.1872	27.8389	32.6557	29.0047	27.3054	31.7264	31.9641
AUP1	234.442	224.161	223.58	228.437	255.968	250.502	262.132	248.352	168.918	172.438	169.684	169.647
BIN1	8.05802	7.95303	8.86893	8.43006	9.77329	10.4094	10.2287	7.94762	13.2819	14.3941	13.2542	11.8452
ERCC3	12.8053	11.8465	11.19	12.1323	12.6481	13.2228	12.0171	11.8521	8.9038	9.82549	8.54607	8.93605
MAP3K2	7.51688	8.81972	8.6756	8.21488	7.32007	6.14613	6.13937	6.31286	3.96925	4.97922	4.52695	4.43273
TBC1D8	1.44743	1.39242	2.19399	1.87683	1.28201	1.33407	1.22831	1.18108	2.5155	3.5523	2.51667	2.89372
RNF149	45.805	51.6388	55.0933	51.8996	144.388	139.151	140.964	134.332	48.1139	53.028	53.7032	57.4172
KLHL23	3.64681	4.59591	3.43202	3.07316	2.69896	2.58838	3.40391	3.40527	3.49592	3.01564	2.2956	3.10938
SSB	266.646	285.251	292.287	283.235	272.455	271.276	265.432	273.214	238.893	252.528	258.081	254.458
UBR3	2.57335	3.02768	3.38983	3.30355	1.55224	1.63771	1.64865	1.60043	1.44665	1.74645	2.01033	1.73422
CCNT2	6.56744	6.89005	7.13083	7.13413	7.09749	6.82134	6.69102	6.69288	4.84343	5.36467	5.30513	5.31827
RAB3GAP1	22.0572	22.1688	22.1034	22.1375	20.0775	19.8644	19.6364	19.7975	13.7023	13.7509	13.1986	12.8564
R3HDM1	13.9205	14.6938	14.5026	13.5002	9.70452	9.54004	8.77781	8.22506	8.43691	9.25812	8.5403	8.46944
UBXN4	161.639	173.391	167.698	163.643	135.776	131.885	142.283	136.918	159.357	171.281	169.106	156.675
CYP1B1	9.404	9.1554	8.86763	8.45065	9.20923	10.3016	8.62122	9.1097	27.1446	37.4399	16.4637	17.6914
ATL2	6.07452	5.56278	6.25617	5.76517	3.8131	3.21249	2.7673	2.97208	3.95679	3.19788	2.20015	3.32188
EEF1B2	812.205	817.889	825.249	839.414	469.321	477.712	453.29	492.279	498.818	484.926	458.297	454.419
FASTKD2	7.69661	7.45917	6.59754	7.60637	7.61832	8.23284	7.034	5.84032	6.47318	5.45442	5.18458	5.48407
PREB	30.3697	32.2959	29.6126	30.7615	27.9247	27.7622	27.0995	18.1492	30.4849	29.8179	24.0353	25.0211
SLC5A6	6.84984	6.27995	7.11873	7.02459	6.43407	6.20561	6.56911	4.24951	6.7368	8.39305	9.48957	8.66548
AL121658.1	2.8693	1.71631	2.2167	0.93756	1.23637	1.76716	2.35678	1.36206	2.39346	3.6207	1.60594	1.69309
FAM98A	47.5703	46.588	48.0646	47.8812	40.8164	39.7636	43.4592	41.2895	55.1687	55.1121	47.9802	45.4771
CRIM1	376.335	479.532	406.879	408.198	309.226	297.02	371.125	311.598	179.475	170.593	193.684	172.371
VIT	4.28137	3.51528	3.57367	3.81009	1.87963	2.07994	2.42093	2.14338	3.5147	2.69932	2.07978	2.14959
GPATCH11	14.1798	15.4212	16.8386	13.8562	9.22282	8.91558	9.93311	8.90983	8.50765	7.7232	7.92556	7.79519
LYPD1	4.89158	4.57743	4.13901	4.61629	3.67043	3.41272	3.59747	2.45626	3.80957	4.32575	3.90795	3.4753
NCKAP5	1.22554	1.54213	2.0905	2.23141	0.71781	0.757613	1.23025	1.07541	1.83096	2.40241	2.37566	2.46816
ZRANB3	1.58293	1.6794	1.47737	1.61969	0.936286	1.13702	1.25089	1.16889	0.836755	0.91754	0.689249	0.925252
ANAPC1	2.57423	2.96021	2.50075	2.24335	2.19931	2.22523	2.63877	2.52479	1.74019	1.98965	1.62837	1.96389
ZC3H8	4.10034	5.40328	5.4373	4.36018	3.92497	3.83151	4.12338	4.62069	2.9608	3.16653	3.7344	3.76151
RGPD8	1.4727	1.56828	1.57829	1.57494	1.19315	1.10299	1.12796	0.950207	0.929128	1.00066	0.77647	1.12893
AC079922.2	1.59973	1.6368	2.08149	1.80307	1.64096	1.2646	1.41305	1.41361	2.18363	2.59893	2.74369	2.44242
CKAP2L	56.3182	63.0737	46.1157	46.9769	41.3527	41.8144	41.7323	44.7697	33.1598	35.6643	21.8846	23.8911
COBLL1	6.0288	6.92406	5.83464	5.75342	4.00153	3.57801	3.35827	3.09797	4.33549	3.97297	4.48632	4.24947
SLC38A11	5.96032	5.75663	7.35518	9.15825	4.31259	3.44295	4.92113	4.65752	13.1831	12.2049	13.2079	11.3111
RETSAT	8.39326	8.43419	8.9916	9.64044	6.05612	5.81103	6.07133	5.61457	7.27136	7.71622	7.62285	7.52012
CAPG	223.871	209.672	198.618	199.849	212.928	222.763	209.468	202.019	248.535	243.851	216.46	207.996
GGCX	15.0349	14.9316	16.3032	15.55	13.6441	13.3426	14.5001	14.7705	10.4679	10.4803	9.66923	10.1011
TMEM150A	10.9441	12.2745	15.9882	16.2912	8.35141	8.02844	8.45349	8.26156	17.1478	17.7026	19.2695	19.4683
C2orf68	28.6275	28.2524	26.5127	26.9272	22.5438	19.9848	26.6821	22.3681	25.1409	24.9335	23.6519	23.2834
MITD1	20.7556	22.6434	20.537	19.697	25.0842	23.2169	23.3499	24.1888	33.1619	33.0758	29.9056	28.2174
TXNDC9	168.148	164.618	153.326	168.729	157.54	163.392	144.248	145.808	146.76	148.364	141.25	138.905
REV1	5.63183	6.78396	6.83832	6.45606	4.38273	3.9554	4.0856	3.99652	4.93609	5.6974	6.17722	5.4675
SESTD1	2.06357	2.65738	2.67112	2.28327	1.29178	1.04385	1.46118	1.75989	1.20771	1.46882	1.22479	1.22722
TIA1	15.7532	14.3318	14.8169	15.1717	14.7758	14.8437	15.4199	14.4693	12.5351	13.6075	12.069	10.8785
SNRPG	573.909	590.644	556.931	531.355	630.449	663.466	613.561	674.879	698.128	643.478	574.538	595.269
FAM136A	62.7828	63.9739	61.673	60.7499	57.6751	62.9395	55.1078	47.9126	52.6207	52.4528	45.3073	43.7242
SCN9A	10.238	11.1814	8.98268	9.7205	4.62746	4.92726	4.14546	4.05656	4.8621	5.22303	4.75379	5.03464
STK39	5.89766	5.65154	5.67318	4.61069	3.22621	2.48626	2.94432	2.36501	3.03153	2.5307	2.73828	2.82995
SPC25	133.431	151.99	114.372	107.055	68.8585	70.6655	93.0025	88.2163	58.7619	61.8522	38.0789	41.9024
LY75-CD302	0.803516	0.829094	1.14351	1.16331	0.820968	0.68604	0.706369	0.813051	1.24075	1.167	1.23675	1.26639
PLA2R1	1.33865	1.36053	1.74264	1.7026	1.01424	1.0464	1.23747	1.09156	1.33675	1.43508	1.0535	0.982238
RBMS1	37.6175	41.3665	43.0191	40.2996	32.2252	29.8542	31.297	28.8654	30.9174	33.5977	32.1162	31.0508
FASTKD1	5.36498	6.43544	4.92753	6.62852	4.98676	4.36383	5.30407	5.09211	3.82476	4.46132	3.79672	4.3906
METTL5	143.548	149.27	147.645	142.279	129.28	124.484	115.118	111.366	143.204	148.959	140.584	139.941
AC092683.1	2.60848	2.97467	3.41404	2.98177	1.92617	1.5322	1.91504	1.75008	1.71528	2.26565	2.09751	1.58385
ANKRD36B	9.08422	10.4226	9.62888	9.02525	7.00511	6.03553	6.43603	5.88305	6.76287	7.75164	5.97713	5.75144
ACTR1B	53.3201	57.2733	57.1975	55.5389	38.2802	37.3758	44.7253	30.4474	55.5145	60.5164	62.7213	58.0521
TMEM131	7.66158	7.79832	8.40837	7.89313	3.51889	3.00408	3.99571	3.33404	3.49176	4.04289	4.20036	4.01208
PECR	4.22626	4.56139	4.97436	5.14395	3.73199	3.59222	4.50339	4.55187	5.44486	5.11007	5.48505	5.14148
S100A6	6965.13	6582.43	6375.34	6391.24	5981.23	6148.58	4886.68	5657.2	9975.85	9279.25	9007.42	8974.13
S100A5	0.719345	1.07572	1.14397	1.15717	1.19216	0.914653	1.40528	1.22212	2.34566	2.58352	1.13329	2.62894
S100A4	4571.47	4460.17	4749.58	4716.81	3336.58	3529.67	2648.77	3067.87	7700.83	6949.28	6028.44	5988.26
S100A3	36.8599	34.3215	34.2451	31.6135	39.2367	39.9713	33.6962	31.8413	100.446	95.387	74.7542	75.1833
S100A2	18.0537	20.0506	19.6064	16.5677	27.9545	26.9229	17.4501	19.5881	20.6848	25.7814	19.5621	22.4045
USP40	10.1892	10.806	11.0329	10.8211	5.88877	5.8614	8.39795	7.83737	7.72299	8.16536	9.05463	8.28692
[truncated: 10,652 more rows]

## Sheet: New
	WT.0hpi.A	WT.0hpi.B	KO.0hpi.A	KO.0hpi.B	WT.18hpi.A	WT.18hpi.B	KO.18hpi.A	KO.18hpi.B	WT.72hpi.A	WT.72hpi.B	KO.72hpi.A	KO.72hpi.B
AL137802.1	0.0844144	0.102653	0.274227	0.174151	0.504216	0.774098	0.0778836	0.48123	0.231293	0	0.54308	0.388392
GPR89B	0.495637	0.53098	0.595687	0.530988	0.552443	0.361875	0.478321	0.459536	0.501966	0.589765	0.455496	0.557045
PRPF38B	10.0255	10.876	11.0811	12.3507	8.57457	7.91612	8.70261	8.00075	10.6967	12.5793	11.7746	11.9871
STXBP3	1.80529	1.86139	2.30388	2.42447	1.36238	0.813975	1.9152	1.638	2.33758	1.78234	2.38139	1.70509
PARK7	21.7153	20.8421	19.3986	24.0083	17.6793	16.9424	15.6059	15.4527	29.5147	27.7793	25.328	21.4584
SLC45A1	0.164252	0.0139254	0.162914	0.0887622	0.00962213	0.0712443	0.0986864	0.0436346	0.23102	0.208475	0.0694259	0.072775
S100A1	0.0244314	0	0.00616117	0.0522115	0.0687264	0.0222435	0.0425939	0.0045803	0.0115704	0.0680933	0.0100824	0.0106659
OAZ3	0.357365	0.478888	0.353032	0.213829	0.290957	0.389569	0.408072	0.252985	0.455962	0.353028	0.358657	0.362762
ATP1A1	1.135	0.973705	1.54088	0.927315	1.04663	0.947523	1.11694	0.486316	1.17632	1.059	1.64292	0.903401
PTGFRN	0.09406	0.0665649	0.111934	0.0841098	0.0927584	0.0671327	0.0550311	0.0728197	0.0703301	0.122899	0.148331	0.111601
MOV10	0.348871	0.373132	0.351014	0.296114	0.741864	0.548683	0.888767	0.7307	0.643925	0.513247	0.827804	0.634937
FAM19A3	0	0	0	0	0.0037053	0	0	0	0.0376581	0.0535975	0	0
AL390729.1	0.110587	0.124127	0.373544	0.104623	0.319613	0.0343786	0.0713195	0.845963	0.217736	0.141726	0.855569	0.287077
MAGI3	0.553789	0.468384	0.458083	0.525369	0.301283	0.215661	0.228679	0.218047	0.316204	0.257797	0.222949	0.249184
ADAMTSL4	0.0951937	0.114637	0.175907	0.140485	0.144908	0.104352	0.180405	0.182498	0.117119	0.175527	0.430631	0.148953
SETDB1	0.383233	0.248872	0.338208	0.492582	0.233559	0.147916	0.198989	0.262455	0.419375	0.623364	0.529893	0.306011
PRUNE1	0.175374	0.150557	0.677627	0.506017	0.257998	0.137493	0.135421	0.229503	0.420594	0.480989	0.467214	0.285076
ZCCHC17	3.82339	4.35359	2.86602	4.12306	1.6485	1.02889	1.95166	1.87345	3.09114	2.99012	3.01597	3.27467
RASAL2	0.414636	0.529082	0.440964	0.547513	0.350398	0.357674	0.30833	0.428549	0.461317	0.46128	0.601273	0.468035
CFHR1	0.103504	0.00498555	0.0688111	0.00129148	0.0104756	0	0.0667162	0.0339979	0.0416371	0	0	0
PACERR	0.550287	0.076382	0.785935	0.695713	1.8223	1.52511	2.52872	2.28023	1.7302	1.98303	1.43731	1.91301
PLA2G4A	0	0.0219289	0.0454587	0.104949	0.219326	0.268391	0.203677	0.31632	0.0710919	0.0296661	0.153562	0.140363
TOR1AIP1	0.881485	0.721727	0.584399	0.821186	0.76899	0.693677	1.03687	0.842465	0.867978	0.916654	0.83926	0.692287
SLC25A44	0.331512	0.50243	0.375252	0.487576	0.225088	0.191987	0.238941	0.353964	0.336724	0.482699	0.594664	0.551539
PMF1-BGLAP	0.34887	0.482161	0.554352	0.347195	0.846258	0.44455	0.197484	0	0.68939	0.752744	0.731081	0.901541
PMF1	1.34638	1.81705	1.39595	0.632731	1.70136	1.49949	0.797441	1.10127	1.79175	2.3401	1.26853	2.02463
BGLAP	0.361635	0.117607	0.323473	0.187911	0.158955	0.192397	0	0.0543639	0.432308	0.0639	0.435159	0.275947
TMEM79	0.437255	0.402258	0.517509	0.649333	0.194442	0.125244	0.267666	0.202281	0.448653	0.658411	0.338575	0.545579
METTL13	0.63729	1.12243	0.850185	0.968999	0.318453	0.362573	0.673981	0.314549	0.932102	0.805264	0.659734	0.976275
CMPK1	1.24535	1.0013	1.46352	1.17711	0.731118	0.782052	0.851814	0.735691	1.03795	1.03989	0.922009	0.960896
CDKN2C	1.33944	1.57067	1.17788	1.61528	0.785662	1.19038	0.760922	1.01448	1.64796	1.60223	1.19855	1.55745
RNF11	1.14682	1.2914	1.42838	1.27834	0.97484	0.681542	0.519992	0.876555	0.963048	0.944273	1.30996	1.2485
FGGY	0.0588933	0.0250045	0.0653317	0.0887502	0.0345055	0.0593573	0.0707229	0.0568291	0.0597311	0.0564202	0.101243	0.0321712
PODN	0.419979	0.942661	0.793566	0.768443	0.417482	0.232343	0.454692	0.584514	0.308158	0.525159	0.447198	0.530041
CPT2	0.904561	0.874691	1.30428	1.10654	0.892799	0.936621	1.06968	0.84298	1.42892	1.58213	1.79618	1.63825
FPGT	0.11372	0.212435	0.327326	0.676174	0.0478229	0.201124	0.210089	0.163383	0.174819	0.156398	0.283529	0.430847
RABGGTB	2.82367	2.49068	2.75797	2.61551	2.27833	2.58847	2.36167	1.97831	2.3878	2.98225	2.81076	2.13418
AL645608.7	0.238828	0.214055	0.159415	0	0	0	0	0	0	0	0	0
B3GALT6	1.04867	0.944398	0.97639	0.965856	0.591541	0.580567	0.594779	0.327107	0.591662	0.727569	0.602568	0.704022
CROCC	0.0493086	0.0841886	0.0761722	0.116134	0.0276029	0.0806312	0.0661385	0.0865313	0.0535676	0.070273	0.0778099	0.0840876
SMIM1	0.0462821	0.112354	0.0361145	0.409027	0.0918182	0.0125777	0.335498	0.210252	0	0	0	0.0841968
DFFB	0.253819	0.179221	0.264797	0.330676	0.114195	0.0407757	0.0947905	0.061551	0.371058	0.24559	0.122784	0.228101
MIB2	0.512998	0.684909	0.528866	0.428032	0.501744	0.492355	0.789064	0.551486	0.920138	0.962117	0.937427	1.18286
RAP1A	0.804281	0.740485	0.912655	0.876578	0.491586	0.769843	0.586939	0.725605	0.916468	1.16222	0.868064	0.79974
RCAN3	0.346227	0.614973	0.323792	0.263983	0.31498	0.173343	0.262255	0.174104	0.212722	0.337309	0.263559	0.313835
SRRM1	11.8632	12.1019	12.9519	11.5557	10.757	10.4728	10.7704	9.20467	10.4215	10.8665	8.98223	8.84011
CLIC4	3.99685	5.09969	4.87986	5.14456	3.79046	3.61498	4.51288	3.92959	3.73451	3.94087	3.83306	3.78763
CHTOP	4.88026	4.06682	5.19453	5.76201	4.17304	4.16327	3.54162	3.48674	4.61336	5.75045	4.50066	4.3987
SNAPIN	7.5115	8.52788	8.33118	6.93492	9.53079	8.02942	9.10979	9.05842	11.521	12.3177	9.81806	10.56
INTS3	0.104451	0.217617	0.208869	0.247483	0.109849	0.114677	0.125664	0.272782	0.191324	0.162096	0.190394	0.135902
SLC27A3	0.063421	0.0486167	0.0579362	0.0293458	0.137724	0.0765643	0.0589228	0.0595635	0.0645212	0.0322506	0.0463001	0.0711817
DARS2	0.459399	0.341246	0.351012	0.380885	0.313235	0.30777	0.247703	0.0949553	0.127871	0.334573	0.226104	0.263972
RABGAP1L	0.0844369	0.154327	0.109523	0.0885662	0.0823219	0.104732	0.153892	0.132141	0.203198	0.266205	0.122872	0.0459047
ARHGEF10L	0.508098	0.333712	0.290345	0.203613	0.368139	0.201844	0.35094	0.250717	0.389576	0.307231	0.227945	0.373823
KCNAB2	0.0287378	0.098209	0.081973	0.103367	0.0915078	0.0877789	0.0340385	0.158806	0.131041	0.143938	0.114471	0.107722
RNF207	0.333266	0.186948	0.532953	0.687644	0.363245	0.308623	0.396016	0.100959	0.637274	0.789378	0.666573	0.640274
PTPRU	0.0456204	0.0543141	0.223151	0.104443	0.193034	0.106286	0.160541	0.16577	0.11734	0.233433	0.163658	0.188474
LINC01778	0.159906	0.0559541	0.109143	0.0498277	0	0	0	0	0.229881	0.239188	0.0122418	0.0502972
EFHD2	0.795069	1.05261	0.885011	0.614656	1.07025	0.588866	0.281404	0.463279	0.991843	0.656498	0.903916	0.738625
TNFRSF14	0.105973	0.00767288	0.0459793	0.0535048	0.158887	0.0874596	0.142662	0.0779598	0.14233	0.182709	0.04048	0.0400196
FAM213B	0.388783	0.631784	0.377946	0.402934	0.368617	0.425116	0.226319	0.201467	0.613915	0.522746	0.538801	0.429413
USP1	9.89796	10.2365	8.62877	8.65316	8.14277	7.86463	8.23555	7.00541	6.5829	7.28651	5.44246	4.9139
ATG4C	0.155954	0.273114	0.176928	0.283899	0.13203	0.0398026	0.093915	0.0472212	0.196617	0.38093	0.121945	0.118885
CAMTA1	0.668509	1.0454	1.1976	1.08879	0.896372	0.822278	0.901572	0.748228	1.30366	1.34207	1.27787	1.14597
VAMP3	0.931583	1.48888	1.50763	2.07686	1.20064	1.53683	1.13558	1.26972	1.60834	1.71615	0.963202	1.34133
PER3	0.312323	0.308419	0.368476	0.33887	0.137455	0.097309	0.13327	0.182572	0.116687	0.265127	0.273997	0.19277
PTBP2	0.772885	0.762323	0.791362	0.856685	0.666119	0.502867	0.5904	0.616832	1.15999	1.25737	0.891977	1.0307
TYW3	1.60644	1.41084	1.96703	1.371	1.54697	1.16126	1.18325	1.22849	1.98608	2.03431	1.43721	1.64449
ACADM	1.34657	1.56967	1.55857	1.63705	1.00493	1.18773	1.19503	1.21471	1.38241	1.67346	1.45115	1.0482
PRMT6	0.736726	1.4671	1.28006	1.96231	1.22285	0.678583	1.29388	1.09909	1.28352	1.30693	1.37868	1.69782
NTNG1	0.103754	0.0269148	0.0517794	0.0784162	0.0563	0.0277676	0.00887563	0.114263	0.0126066	0	0.0267764	0.0535123
PIGV	0.439286	0.426367	0.22942	0.413067	0.175961	0.138542	0.233887	0.61869	1.24822	0.331448	0.516958	0.862526
ZDHHC18	0.263863	0.540501	0.50197	0.151986	0.207742	0.169345	0.261527	0.211275	0.457924	0.33989	0.229444	0.21952
IARS2	0.757126	0.557222	0.551096	0.891103	0.51446	0.272514	0.42551	0.368503	0.561077	0.819245	0.626271	0.618721
CAMK1G	0.132494	0.0733056	0.392506	0.216625	0.0852917	0.0794817	0	0.0549537	0.0537365	0.0340058	0.0457718	0.125836
G0S2	6.97828	4.8684	5.40456	6.74566	25.2234	27.2879	28.1543	38.3094	24.3435	28.2083	22.2214	24.6402
HSD11B1	0	0	0	0	0	0	0.0384701	0.045878	0.147717	0.101635	0.0781996	0.0709057
DIEXF	1.12771	0.995542	1.07708	1.09654	1.23785	1.12756	0.879346	0.71272	0.770195	0.847058	0.616856	0.459246
PPP2R5A	0.223788	0.371814	0.488282	0.516902	0.161342	0.178882	0.114791	0.218812	0.520854	0.233615	0.454728	0.328652
NENF	0.636693	0.465176	0.435444	0.181216	0.71157	0.669197	0.375911	0.364358	0.365619	0.21852	0.864075	0.733956
ATF3	1.05563	1.04758	0.766307	0.986876	3.66063	3.48815	6.43624	6.45311	1.96255	1.51291	3.27169	2.86706
MDM4	0.784913	1.0592	1.14997	0.956256	0.750933	0.67414	0.801282	0.841605	1.20636	1.38901	1.0387	1.16672
NFASC	0.145218	0.177022	0.141652	0.124668	0.0542502	0.0918014	0.0953961	0.118817	0.0968262	0.120624	0.0914362	0.10606
TATDN3	0.298958	0.634384	0.628346	0.268974	0.588475	0.332078	0.0517651	0.447887	0.622096	0.448357	0.416449	0.351536
RPS6KC1	0.210682	0.217806	0.255238	0.227764	0.403769	0.324168	0.482616	0.660039	0.274489	0.330483	0.331913	0.121733
PSEN2	0.145181	0.153879	0.132855	0.16096	0.153595	0.217835	0.208595	0.31043	0.519903	0.236616	0.26609	0.28904
COQ8A	0.123653	0.202577	0.224777	0.112089	0.0542553	0.219914	0.103071	0.154918	0.178465	0.212362	0.137158	0.266685
PDPN	0.12379	0.0496049	0.0484362	0.0352481	0.0598712	0.0245645	0.0303029	0.0979474	0.534277	0.710826	0.277916	0.215679
PRDM2	1.23712	1.22194	1.31475	1.21744	0.790688	0.848601	0.788354	0.469395	1.03727	1.15357	0.591791	0.926232
KAZN	0.342397	0.377116	0.288422	0.377851	0.419851	0.415502	0.459576	0.375787	0.286536	0.408861	0.243621	0.338589
TMEM51	0.461701	0.520997	0.559074	0.396779	0.496481	0.385061	0.201399	0.528485	0.795545	0.569475	0.514654	0.594855
EXO5	1.1668	0.878212	1	0.862188	0.701956	1.18492	1.17801	0.507596	0.481696	0.598455	0.372471	0.37837
ZNF684	0.948977	0.851432	1.08063	1.16968	0.854273	0.72453	0.458787	0.374519	0.720705	0.710987	0.691465	0.615098
NFYC	1.53697	0.879414	1.45421	1.72582	1.28665	1.03445	0.972917	1.68213	1.80995	1.59209	1.86171	1.44207
MTFR1L	1.77034	1.33204	1.52247	1.65794	0.845427	0.9894	0.795186	0.786178	1.20826	1.71221	1.56337	2.01059
EXTL1	0.0696527	0.132406	0.190617	0.220326	0.08716	0.0370293	0.116299	0.0812634	0.189204	0.0519835	0.0821727	0.143233
ZNF593	25.7672	23.397	21.3982	18.5541	20.21	16.5432	18.0799	17.9915	30.322	21.5504	27.6571	25.257
PGD	1.84561	1.09	2.39473	2.63266	1.24063	1.36899	0.942604	1.01848	1.9972	2.41981	2.21255	2.35962
CENPS-CORT	0.470113	0.594541	0.882468	0.74118	0.361632	0.399116	0.474048	0.440736	0.93601	1.325	0.55939	0.240666
CENPS	1.65331	1.3901	2.34219	2.65142	0.9422	0.944788	1.45306	1.14824	1.82487	2.26989	1.72832	1.196
CORT	0.0734213	0.126392	0.198011	0	0.0500221	0.121903	0.0442123	0.214212	0.467852	0.368019	0.193944	0
ZMYM1	0.52702	0.657667	0.344304	0.378329	0.164701	0.154622	0.198332	0.279108	0.382457	0.328509	0.318138	0.228078
ZMYM4	0.321723	0.495544	0.417002	0.475513	0.231106	0.233375	0.236022	0.317979	0.381943	0.47789	0.334139	0.233085
NCDN	0.628846	0.517605	0.650197	0.669079	0.221827	0.227811	0.350314	0.558704	0.560437	0.902503	0.52298	0.267472
NBPF12	0.570058	0.495794	0.520337	0.549405	0.459613	0.340319	0.328256	0.258323	0.591201	0.40135	0.497477	0.368931
CHD1L	0.340304	0.420445	0.572802	0.373688	0.590073	0.229174	0.233009	0.318849	0.161126	0.472899	0.397671	0.32015
GSTM5	0.0456052	0.0308475	0.028139	0	0.026083	0.0593781	0.0267802	0.0154175	0.0841484	0.145607	0.139323	0.12944
CSF1	2.35855	2.98537	2.66252	2.15533	3.60083	3.01164	4.09435	3.67715	5.15039	6.37351	5.98681	5.42177
AHCYL1	1.79679	1.41536	1.94681	2.04329	1.14443	1.17624	1.20527	1.58711	1.41527	1.60467	2.09092	1.48108
ST3GAL3	0.4464	0.428257	0.540037	0.303014	0.398712	0.494457	0.871267	0.483849	0.736045	0.725251	0.681407	0.662475
IPO13	0.205418	0.329491	0.162475	0.154262	0.122244	0.158333	0.0953861	0.102027	0.29594	0.308103	0.234242	0.175501
DPH2	1.50058	1.1494	1.19274	1.07829	0.797577	0.998609	0.962582	0.718504	1.21133	1.35879	1.50692	1.31594
ATP6V0B	7.78549	8.00837	8.9511	8.8438	7.33389	6.92016	7.15678	6.9896	9.46537	10.4825	9.47169	7.43162
DCLRE1B	0.753269	1.23512	1.19017	0.705486	0.806392	1.12381	0.638244	0.804806	0.576249	0.718105	0.464917	0.492502
HIPK1	0.479084	0.512715	0.507755	0.683533	0.206794	0.203321	0.279258	0.15111	0.431762	0.508074	0.595524	0.49824
OLFML3	1.21945	0.801644	1.16008	1.21238	1.57763	1.58655	1.75309	1.76075	3.2779	2.29694	1.68139	1.45129
BTG2	1.50609	1.24451	3.52183	2.21682	1.08775	0.710457	1.06854	1.07235	5.23577	4.97817	6.66376	5.3785
PRELP	0.58119	0.426574	0.306845	0.29198	0.269705	0.196978	0.257469	0.179302	1.00226	1.18135	0.840327	0.684853
ATP2B4	1.40754	1.35555	1.64098	1.46039	0.899041	0.849471	0.730178	1.02499	1.38282	1.36656	1.44048	1.10985
GGPS1	1.55248	1.39613	1.42733	1.95114	1.63146	1.48835	2.23291	1.10698	2.20908	2.12992	2.42546	2.06273
TBCE	0.685712	0.766738	0.530073	0.773249	0.686841	0.623049	0.251797	0.216559	0.61967	1.21158	0.695015	0.741923
GPR157	0.15007	0.22338	0.182261	0.218248	0.151629	0.220943	0.131868	0.179307	0.196006	0.129083	0.24442	0.155671
MIR34AHG	0.576579	0.66389	1.02152	0.982256	0.734338	0.886742	1.27183	1.09647	1.57285	1.43889	2.0143	1.74195
SCCPDH	0.517441	0.798239	0.556843	0.308451	0.9469	0.530404	1.0274	0.803821	0.970246	1.2799	0.713307	0.678358
PRKACB	0.334542	0.451474	0.463912	0.407154	0.10918	0.190411	0.326635	0.22874	0.280282	0.433153	0.194489	0.33056
NFIA	0.450245	0.361675	0.327662	0.32942	0.179395	0.173922	0.150132	0.15489	0.829201	0.848391	0.825159	0.636511
PATJ	0.151264	0.138465	0.143243	0.0953234	0.0196843	0.0998797	0.0403883	0.068603	0.106848	0.131512	0.184526	0.0772174
GADD45A	24.0579	29.8202	27.6708	26.8354	20.4121	19.6507	26.203	21.6632	29.0059	33.8027	31.8253	32.0396
PRKCZ	0.0994803	0.274673	0.064818	0.0439406	0.0524689	0	0.121292	0.0145356	0.099494	0.119889	0.0901313	0.199369
SKI	0.358415	0.326703	0.332442	0.350243	0.197318	0.164909	0.179712	0.254706	0.172332	0.252039	0.331573	0.36694
RER1	1.32272	1.75559	2.08571	2.15707	0.944536	1.12787	1.4843	1.73315	1.69937	1.46606	1.31706	1.80589
MINOS1-NBL1	1.398	2.25955	2.79628	2.78122	2.13185	2.21059	2.61588	2.11144	3.62695	3.25224	3.372	2.41726
NBL1	1.19775	0.877426	1.93095	1.35549	0.298011	0.372876	0.769501	0.66072	1.53045	1.51355	1.24614	1.24802
OTUD3	0.410305	0.596735	0.820969	0.716816	0.633119	0.461308	0.501973	0.558348	0.657197	0.728516	0.94019	0.532099
XKR8	1.03088	0.899416	1.33386	0.936606	1.77398	1.87828	2.1837	1.53786	1.80827	1.25522	1.07412	1.1314
ATPIF1	9.44377	9.55128	10.1283	12.5618	8.70465	8.80841	6.97045	8.38349	12.9795	10.9716	9.83263	11.9494
CAMK2N1	3.91788	5.13465	4.42897	4.98056	3.48465	3.74469	4.18544	5.15572	5.6703	4.43007	6.30584	4.82078
MUL1	2.91163	2.97531	2.57533	3.01235	2.23342	2.46876	2.5169	2.26167	3.35465	3.85849	3.19327	2.91987
SRM	2.77449	2.73205	3.76958	3.1018	1.31644	1.71136	1.80297	1.79655	2.22031	1.64608	2.26523	2.07114
EXOSC10	2.16142	1.61364	1.66199	1.98045	0.925514	1.17214	1.53613	1.24159	1.36115	1.17841	1.39497	1.18553
MTOR	0.254861	0.316319	0.378615	0.304828	0.226508	0.152587	0.26354	0.12066	0.213516	0.213325	0.213912	0.210127
DESI2	0.900316	1.46531	1.52904	1.61493	0.882109	0.992694	0.985947	0.730748	1.41879	2.60033	2.66487	1.4899
COX20	5.68077	5.73381	6.12359	5.79701	3.61656	2.56634	2.82686	2.99377	5.03472	4.74079	4.54878	4.35852
FBXO2	0	0.0299389	0	0	0.0237537	0	0.0700449	0.0117522	0	0.0129815	0.00509337	0
MAD2L2	5.56373	6.22816	6.307	5.53437	3.30614	3.20097	4.25727	5.26569	4.8243	4.65503	5.3475	4.0033
MTHFR	0.170686	0.223509	0.190838	0.286767	0.362083	0.202483	0.214851	0.2224	0.471675	0.515545	0.64966	0.457974
FAAP20	0.604515	0.430127	0.600015	0.588757	0.47689	0.292842	0.339432	0.505719	0.769747	0.803785	0.73913	0.743196
MORN1	0.176188	0.300016	0.397831	0.239276	0.118166	0.136445	0.163173	0.134115	0.373804	0.467962	0.204118	0.293014
PEX10	1.04636	0.917556	0.878973	0.864319	0.879412	0.727935	0.903014	0.564061	1.07509	0.821123	1.22034	0.892785
PANK4	1.64228	1.04436	0.856333	1.30099	0.864903	0.823161	0.67847	0.69473	0.777465	0.641996	0.975478	0.881672
LZIC	1.06019	0.591356	0.931143	1.24399	0.681116	0.729093	0.929597	0.440162	0.861404	0.955436	0.781845	1.0187
DFFA	2.27423	1.91158	2.26565	2.29461	1.40659	1.22052	1.57627	1.6389	1.76711	2.44756	1.8001	1.45182
NAXE	4.25476	4.10929	4.73557	5.67621	4.28309	2.80466	3.56278	2.91471	4.69976	4.49081	5.37899	5.45123
RRNAD1	0.0287468	0.222479	0.417394	0.342064	0.204142	0.108793	0.157276	0.260461	0.305169	0.185378	0.224357	0.547511
PRCC	5.87125	5.79513	6.39917	6.9954	3.64657	4.44212	3.98119	3.96139	7.04346	7.87661	6.71231	6.5006
CDC42	24.389	22.479	23.3711	25.2617	22.2439	21.0135	24.0833	27.1548	33.1958	34.3739	33.0395	28.4071
ZBTB40	0.230063	0.183819	0.235327	0.26095	0.223215	0.155313	0.177997	0.088503	0.219403	0.234454	0.248613	0.164615
AK5	0.144174	0.308505	0.267459	0.317543	0.234586	0.158523	0.39112	0.144261	0.281881	0.540324	0.506496	0.29576
MIGA1	0.236066	0.342527	0.280341	0.375253	0.239455	0.278843	0.12299	0.243803	0.320768	0.235306	0.344523	0.327675
NEXN	15.4811	18.5447	18.564	18.3825	7.99382	7.80897	8.60247	7.73587	15.5983	17.9172	16.531	14.0453
CFH	0.0617113	0.0326054	0.0705082	0.0225398	0.151867	0.128021	0.171307	0.210601	0.00970151	0.104551	0.121104	0.0569338
CDK18	0	0.0461183	0.0461627	0.0219178	0.0167935	0.0302171	0.151148	0.0939199	0.120244	0.102636	0.215555	0.0387207
AC104461.1	0.0280532	0.147594	0.0966684	0.067643	0.0270161	0.0884482	0	0.0957952	0.134284	0.1405	0.0496693	0.150759
CAMSAP2	0.659009	0.716952	0.655323	0.859205	0.407931	0.225656	0.475747	0.319579	0.478074	0.741307	0.409368	0.417041
RBM15	0.399695	0.420828	0.552787	0.417005	0.235904	0.228742	0.2655	0.167412	0.386776	0.414041	0.260153	0.363093
CDC20	25.8604	25.2972	21.0187	22.955	10.1091	11.0707	12.0971	10.813	11.6403	11.096	6.6447	7.21622
SZT2	0.21031	0.226748	0.263204	0.241926	0.242145	0.160237	0.130404	0.1714	0.204117	0.217252	0.245653	0.182862
PTPRF	0.228275	0.166084	0.198203	0.150761	0.229963	0.119532	0.167226	0.113989	0.134067	0.172652	0.135197	0.249595
KDM4A	0.808549	0.80138	1.09927	0.976018	0.793247	0.77571	0.457835	0.636216	1.1157	0.725758	0.725265	0.68499
LRRC42	3.36823	4.03384	3.80625	4.36102	3.24141	3.63359	3.68561	3.34995	4.9716	5.21573	3.93008	3.40753
TCEANC2	0.140246	0.180767	0.219443	0.196061	0.128232	0.106195	0.0676353	0.209084	0.161733	0.207348	0.185794	0.209673
MRPL37	5.05225	5.78448	6.16969	5.86108	5.52436	4.33939	6.55917	5.17385	6.44881	7.77461	4.91954	5.962
ACOT11	0.0473874	0.0632638	0.0450751	0.113579	0.111128	0.0764841	0.130083	0.0355383	0.0231642	0.0517218	0	0.00886225
VANGL1	0.585734	0.528269	0.457428	0.313139	0.299259	0.265915	0.305393	0.215969	0.439066	0.457603	0.32131	0.309122
SH3GLB1	2.22638	1.97919	2.18888	2.49227	1.70587	2.15283	1.56985	1.79046	2.29782	2.46832	2.24233	2.22396
RPL11	17.1951	16.0717	15.8511	14.113	12.7883	13.095	13.1025	14.6717	20.1325	18.4984	14.1519	16.1523
ELOA	4.7097	4.64005	4.59804	4.41598	2.63568	2.56124	2.7994	2.44251	4.16639	4.37528	4.12272	3.92173
PITHD1	2.72201	2.16496	2.43188	2.58207	1.5188	1.61897	1.82554	1.64805	2.77512	2.52421	2.18471	1.97397
SGIP1	0.344917	0.310423	0.297996	0.42217	0.297995	0.25411	0.183601	0.229098	0.552273	0.493473	0.50966	0.555202
TCTEX1D1	0.0379924	0	0	0	0.0582734	0.0680073	0	0	0.0986324	0.0612599	0.0531471	0
MIER1	5.96242	5.21837	6.35892	6.70312	5.41736	5.93179	5.44972	5.781	6.96559	7.80818	6.7737	6.36379
RLF	2.49731	2.26454	2.5345	2.82696	2.5558	2.33472	2.06487	2.27879	2.51191	2.54942	2.38113	2.31148
ZMPSTE24	1.24618	1.47467	1.04215	1.20653	1.00143	0.87532	1.02798	0.710098	1.20503	1.19194	1.06554	1.26778
SMAP2	0.402702	0.277299	0.331277	0.293515	0.0540337	0.124953	0.0983179	0.0976388	0.351983	0.225063	0.377601	0.236456
ZFP69B	0.362303	0.283283	0.521332	0.7476	0.0583835	0.159115	0.332533	0.179172	0.163751	0.268589	0.488054	0.316184
FAM76A	1.56475	1.499	1.51076	2.06628	1.25672	1.62553	1.76523	1.5919	1.60808	1.68666	2.10599	1.79546
STX12	1.58224	1.51049	1.96616	1.97595	1.64265	1.37964	1.39649	1.52881	2.16117	2.19323	2.37564	1.90692
PPP1R8	1.9288	2.09179	1.8998	2.42859	1.48955	1.28522	1.73477	1.40672	1.67516	2.23691	1.83319	2.04758
THEMIS2	0.0741437	0.208759	0.139908	0.0991218	2.58015	3.89276	4.31615	3.03071	0.810638	0.434885	0.807789	1.12856
MROH7-TTC4	0.383205	0.237399	0.262534	0.17679	0.252031	0.256238	0.254793	0.210636	0.390983	0.331551	0.259425	0.414381
TTC4	1.50994	1.09574	1.07047	0.792496	0.932325	0.933082	0.825675	0.700454	1.22466	1.18131	1.00928	1.45099
GMEB1	0.474633	0.660923	0.634634	0.493877	0.529469	0.42057	0.369251	0.408276	0.654199	0.495917	0.544041	0.413096
YTHDF2	9.35973	8.81042	10.3088	10.9743	7.4252	7.14852	6.52681	6.86035	9.30083	11.0379	10.1195	8.61211
EPB41	0.0303402	0.0263289	0.147639	0.069989	0.0191457	0.0348035	0.0570312	0.075944	0.112873	0.0603836	0.151657	0.11937
AGO1	0.114984	0.0891237	0.104558	0.0996422	0.0687967	0.0520558	0.0698438	0.0537865	0.0838797	0.054614	0.0603312	0.0770011
TPRG1L	1.20904	1.10867	0.68121	1.0669	0.298192	0.387413	0.572068	0.39595	0.767219	0.768915	0.825183	0.853865
SCNN1D	0.0920449	0.00805005	0.0380995	0.0599628	0.038957	0	0.0140167	0.0657018	0.0876304	0.0549884	0.0287536	0.0662288
PUSL1	1.35326	1.53499	1.52194	2.42992	0.967708	1.03691	0.935221	0.91849	1.55703	1.80814	0.86865	1.36496
CPTP	2.23645	3.21576	2.99011	2.83844	2.19493	2.43044	3.18266	1.02453	2.44794	3.58745	3.64841	2.88997
EPHB2	0.0923094	0.12167	0.115648	0.124803	0.179352	0.156477	0.157402	0.0700469	0.115954	0.183857	0.126249	0.129665
KDM1A	0.351039	0.55404	1.0054	0.601247	0.313955	0.330726	0.33321	0.358852	0.668514	0.905411	0.533076	0.348232
CDA	0.0199356	0.315496	0.333169	0.476083	2.49401	1.04704	0.957339	1.28889	0.669979	0.455891	0.687901	1.13771
PINK1	0.815964	0.744989	0.804922	0.92932	0.681234	0.70676	0.495031	0.571696	0.844543	0.802138	0.520468	0.594249
ATAD3B	0.890234	1.05254	1.05715	0.736536	0.697778	0.71517	1.02713	0.681275	0.728637	0.907998	0.923737	0.973776
ATAD3A	1.07878	0.83787	0.952966	1.0583	0.768667	0.436396	0.606489	0.797152	0.976959	0.717515	0.592181	0.643791
FBXO44	0.401839	0.133867	0.449745	0.126552	0.332301	0.26654	0.33948	0.353046	0.776826	0.247282	0.341914	0.57993
FBXO6	0.978684	0.236052	0.448075	0.715701	3.75539	3.2493	3.73927	2.60841	2.13773	1.38887	1.47938	1.40413
LINC01759	0.674608	0.435505	0.428187	0.587868	0.144367	0	0.419081	0.746818	1.3563	0.95308	0.554035	0.897363
H6PD	0.268021	0.249279	0.26297	0.240219	0.204123	0.261292	0.318979	0.255202	0.407825	0.401911	0.408945	0.387753
SPSB1	0.676091	0.858082	0.774971	0.366135	0.810196	0.846327	1.49483	0.761795	0.849957	1.20253	0.812062	0.898499
CLCN6	0.24666	0.243342	0.32061	0.331421	0.190363	0.208626	0.187032	0.365835	0.559318	0.56921	0.390619	0.37414
PLOD1	0.894981	0.820313	1.01991	1.52958	0.608382	0.597468	0.5008	0.603183	1.40575	1.51565	1.11738	1.06894
MFN2	0.340182	0.391422	0.502862	0.50278	0.267548	0.4509	0.40655	0.318361	0.629335	0.435052	0.36993	0.52822
CEPT1	0.342479	0.196718	0.338	0.371809	0.219468	0.105888	0.268039	0.197138	0.289742	0.418017	0.336901	0.305397
PKN2	1.07464	0.851125	1.24284	1.25454	0.836707	0.707401	0.726548	0.810861	0.940515	1.13396	1.0031	1.00678
LRRC8C	0.205855	0.188466	0.275029	0.234514	0.153212	0.19979	0.196174	0.217899	0.162128	0.178049	0.174273	0.123023
BTBD19	0.569748	0.353347	0.804548	1.03482	0.534303	0.484336	1.02353	0.924944	1.05341	0.953098	0.905646	1.02029
UROD	4.25997	4.66896	4.65986	4.33782	3.77176	3.69378	3.04212	3.36556	6.45663	5.67282	7.70159	5.14324
HPDL	0.245665	0.392534	0.30441	0.0826981	0.422568	0.215586	0.0806148	0.201346	0.776688	0.481715	0.103502	0.214636
TOE1	2.94671	2.07394	2.78604	2.32916	2.6949	2.87985	3.15905	1.68309	2.26406	2.86194	1.65778	2.46167
WDR3	0.310687	0.438327	0.582911	0.435984	0.253739	0.185407	0.32622	0.164223	0.496806	0.415859	0.484243	0.273315
STRIP1	0.749203	1.04424	0.802914	1.10565	0.654911	0.586313	0.529292	0.48243	0.879426	0.649926	0.896759	0.504542
UBL4B	0.502787	0.118009	0.0991422	0.238778	0	0.11124	0.170853	0.0228202	0.338293	0.573817	0.294719	0.184907
HES4	0	0	0	0.092903	0.110785	0.261728	0.811824	0.557638	0.0662889	0.255887	0	0.0546877
C1orf159	0.228236	0.395288	0.568317	0.513104	0.240039	0.272593	0.236712	0.181633	0.429083	0.200325	0.28539	0.209314
GALNT2	1.64096	1.55738	1.86115	2.4723	1.47381	1.42498	1.9469	1.51064	1.99312	1.98481	2.38052	1.95265
COG2	0.333531	0.274113	0.309676	0.358712	0.200508	0.245248	0.161869	0.285654	0.298552	0.258887	0.398732	0.389481
MMEL1	0	0.0573046	0	0	0.0408381	0.00181213	0	0.0116433	0.0309451	0	0	0.0675631
TSNAX-DISC1	0.251395	0.15776	0.250987	0.182252	0.160357	0.10498	0.21259	0.204252	0.18866	0.276883	0.140752	0.172625
MAP10	0.836259	0.682034	1.05843	0.972666	1.6315	1.04871	1.19707	1.43171	0.789777	1.08393	0.948972	0.773496
DDR2	1.82679	1.7384	2.2091	2.23017	1.11938	0.947613	1.08029	0.937238	1.75393	2.35777	1.87383	1.87474
HSD17B7	0.477356	0.288807	0.628144	0.722974	0.821085	0.746637	0.552078	0.510871	1.36658	1.23043	1.10525	0.812133
RGS4	5.09674	4.26469	6.10262	5.39472	2.70784	2.00038	3.06372	2.85629	7.76451	7.40141	7.61576	6.98486
NUF2	5.3449	6.70276	5.17172	4.59145	2.172	2.26923	2.17117	2.67606	2.56252	2.76135	1.71022	2.48154
RGS2	38.7676	35.234	48.5831	52.2838	28.6007	25.2643	22.4673	23.1832	48.091	54.1178	50.3909	51.4537
MAP3K6	0.181663	0.122197	0.215192	0.251961	0.285718	0.0902585	0.300694	0.122718	0.148714	0.138867	0.224963	0.07283
GPN2	1.48738	1.99197	1.96864	1.56701	1.2566	1.33088	1.07643	0.924836	1.79381	1.43907	1.52733	1.56737
GPATCH3	2.18796	1.94218	1.9183	2.20073	2.02766	1.81376	1.82012	2.10775	2.03075	2.01436	1.66884	1.92091
SMYD2	0.109731	0.174349	0.159986	0.0927252	0.162935	0.14916	0.11066	0.238642	0.0909785	0.0780483	0.0726326	0.10575
CENPF	7.36033	7.88645	7.16009	6.62388	2.79281	2.46943	3.17859	2.63001	2.78242	3.42884	2.08561	2.55665
LUZP1	3.16962	3.57833	3.83209	3.54137	2.61101	2.58613	2.20869	2.51353	4.10112	4.12046	3.356	3.71696
ALDH4A1	0.213715	0.473819	0.182587	0.196383	0.146651	0.137409	0.164256	0.135233	0.106451	0.0992399	0.0273614	0.252274
IFFO2	0.507561	0.488521	0.482789	0.52015	0.282519	0.300859	0.148785	0.315736	0.547661	0.403896	0.454152	0.334914
UBR4	0.364536	0.373412	0.557466	0.4156	0.189114	0.254029	0.329038	0.219642	0.313067	0.383665	0.273576	0.273197
HSPB7	2.16458	1.57848	1.51985	1.61494	2.34149	2.06738	2.2406	2.30295	0.441866	0.50184	0.752073	0.513308
EPHA2	2.207	2.19079	3.94709	3.57171	2.12137	1.90293	2.15134	1.66885	2.6576	2.89473	3.11015	2.64466
ARHGEF19	0.360681	0.263653	0.299021	0.326185	0.314495	0.280353	0.318701	0.147102	0.240217	0.222453	0.198717	0.143611
RSG1	0.630292	0.188759	0.281269	0.509785	0.328319	0.291112	0.274109	0.236674	0.684121	0.626323	0.38583	0.602041
CAPN2	3.07944	2.59882	3.03131	3.04971	1.65302	1.71502	1.32511	1.64777	3.09178	3.40522	2.54746	2.13775
FBXO28	0.438826	0.532685	0.773534	0.634311	0.638434	0.687248	0.580077	0.608303	0.816017	0.783957	0.794553	0.677015
CEP350	0.762078	0.922622	0.918481	0.900468	0.581037	0.6234	0.534931	0.522774	0.784563	0.763883	0.693449	0.596525
QSOX1	0.399195	0.232914	0.279962	0.238069	0.291868	0.222697	0.276972	0.314037	0.423482	0.260431	0.34764	0.285588
XPR1	0.143455	0.225966	0.129552	0.197276	0.0718218	0.109612	0.119822	0.0552727	0.127913	0.166113	0.156591	0.181468
CACYBP	8.86723	8.8101	7.35407	7.66822	6.838	6.69741	6.04957	7.51657	6.56514	7.42243	6.54921	6.09103
RPAP2	0.268785	0.301635	0.211543	0.231791	0.160126	0.170155	0.102817	0.1377	0.164281	0.17334	0.23993	0.171097
RPL5	31.161	30.8495	30.0127	34.7101	25.0234	24.5742	21.8468	21.6735	33.1528	31.2524	35.6106	28.0679
MTF2	1.94336	1.42371	1.81815	1.685	1.44593	1.42875	1.44949	1.27596	1.82568	1.74204	1.59399	1.26005
RRP15	0.870633	0.808527	0.774185	0.668327	0.761154	0.711405	0.788811	0.596289	0.986122	0.956122	0.802555	0.982884
LINC00467	0.141601	0.101196	0.170325	0.416901	0.256923	0.314057	0.162653	0.329296	0.412326	0.505202	0.853261	0.485675
DTL	1.05892	0.663893	1.04363	1.01346	0.687751	0.807785	1.04868	1.15703	0.485788	0.735457	0.676286	0.39542
IBA57	0.61803	0.534828	0.561156	0.49675	0.437932	0.491151	0.59094	0.377478	0.5408	0.696078	0.568989	0.493508
RNF187	1.57791	0.881085	1.34958	1.58326	0.900835	0.87952	1.21167	1.24949	0.935502	1.08452	1.39163	1.27627
AL359764.1	0	0.253131	0.213985	0.511497	1.27882	1.15147	1.24104	1.05673	0.866943	0.20869	1.16101	1.06368
KMO	0.0351589	0	0	0	0	0.000865604	0	0.0059909	0	0	0.00988738	0.0160808
EXO1	0.271965	0.643548	0.25255	0.498579	0.387521	0.239302	0.340636	0.316928	0.260075	0.446362	0.335964	0.303004
SYT14	0.15577	0.257161	0.297445	0.27689	0.243091	0.323007	0.355692	0.24597	0.22936	0.299122	0.298004	0.299979
SERTAD4	0.837954	1.12257	1.10394	1.25137	0.695068	0.669918	0.943755	0.711579	0.952199	1.21965	1.01073	0.959353
HHAT	0.0606585	0.133151	0.0819817	0.105861	0.0349294	0.151838	0.0414247	0.0697295	0.203373	0.0691709	0.0396115	0.156219
RCOR3	0.715381	0.898054	1.18225	1.06555	0.56116	0.585773	0.492296	0.541305	0.859453	0.849864	0.779743	0.823235
TRAF5	0.546342	0.528731	0.44488	0.294678	0.217971	0.10674	0.181525	0.22903	0.290653	0.204382	0.39571	0.233062
RAB4A	1.31643	1.58752	2.03029	1.28265	1.39393	1.20378	1.5395	1.13446	1.76451	2.3839	2.0565	2.00683
SPHAR	0	0.281113	0.00790229	0.146901	0	0.133639	0	0	0.134457	0.156944	0.169364	0.181278
EFCAB2	0.0980493	0.030581	0.0752755	0.118205	0.0768809	0.0568745	0.12569	0.0511516	0.0453287	0.119403	0.125543	0.0483065
KIF26B	0.326984	0.309424	0.361039	0.467318	0.0549562	0.0455487	0.107962	0.0630929	0.164276	0.178155	0.196474	0.137028
CNST	2.04845	2.26659	1.81675	1.89919	1.33554	1.46578	1.24357	0.840602	1.99283	1.741	1.90106	1.77425
FMN2	1.13072	1.15652	1.07445	1.05948	1.21041	1.4975	1.59263	1.10127	0.670434	0.798347	0.927997	1.06111
DDX20	2.5395	2.982	2.93337	2.852	1.69679	1.6849	1.48924	1.46156	1.70531	2.09587	1.8447	1.39551
CTTNBP2NL	4.65504	5.2262	4.70472	5.69848	3.36791	2.86932	3.88941	3.26336	4.76808	4.94112	5.10499	4.09122
WNT2B	0.0174569	0.0265	0.0465224	0.0888125	0.0438725	0	0.0229883	0.0233649	0.0608817	0.14547	0.122462	0.0438002
CAPZA1	11.8954	12.1457	13.3481	13.3306	11.2438	12.2177	14.2807	13.1701	16.1262	18.4776	18.7701	16.613
SDCCAG8	0.840897	0.777714	0.832584	1.31421	0.849008	0.522977	0.916987	0.476083	1.26771	0.640854	0.877888	0.740575
ZBTB18	0.835738	0.998088	1.01139	0.925516	0.575371	0.498924	0.240963	0.285056	0.724032	0.658517	0.705435	0.608691
CEP104	0.178197	0.210434	0.195917	0.182187	0.107608	0.186679	0.133624	0.087376	0.232999	0.201431	0.303985	0.171429
AC245297.3	0.452809	0.36369	0.447434	0.491712	0.98778	0.588754	0.53133	0.931719	0.454448	0.935765	0.192151	0.476247
NBPF19	0.406228	0.364689	0.440286	0.403207	0.274549	0.285354	0.264291	0.218213	0.355849	0.414088	0.351767	0.320307
PPIAL4C	0.0582661	0	0.0107679	0.0657325	0.0357062	0.0667219	0.0280202	0.0588935	0.0493405	0.036761	0.127621	0.0691187
GPX7	4.58164	4.71078	3.56695	3.30017	3.51392	4.95271	3.48897	3.00987	4.85303	3.07071	4.5146	4.05422
ZYG11B	0.382251	0.608442	0.666909	0.639242	0.357788	0.358813	0.400609	0.232962	0.560946	0.821868	0.462438	0.560857
SCP2	1.15822	1.78889	1.54107	2.02869	1.38839	1.08699	1.02895	1.36453	1.84884	1.70397	1.83606	1.75946
SRGAP2C	1.19024	1.3701	1.29278	1.29501	1.05065	1.11102	1.33859	1.37588	1.65549	1.66205	1.34331	1.36793
PEAR1	0.381078	0.222449	0.138296	0.221069	0.149076	0.168155	0.29807	0.174034	0.216832	0.287425	0.302233	0.243574
KIRREL1	0.467806	0.388916	0.443227	0.434717	0.203927	0.214684	0.285331	0.305238	0.39849	0.425757	0.356243	0.282251
THRAP3	8.58397	7.84821	9.73661	10.4691	7.82298	8.51349	8.9073	8.88775	10.2178	10.7156	10.9409	8.93783
SH3D21	0.0107897	0.0801586	0	0.0302481	0.0123045	0.0336539	0.0694392	0.0646376	0.122931	0.0459113	0.0382181	0.123028
ZC3H12A	2.82338	3.29995	3.26798	2.76962	4.53735	5.26345	5.90099	4.75566	9.48035	13.5698	9.26497	8.49915
SLC35A3	0.101615	0.18433	0.160399	0.152154	0.150175	0.0952809	0.152751	0.136576	0.0853627	0.130703	0.145354	0.0879938
AC118553.2	0.979085	0.940341	0.865634	1.14002	1.11071	0.965693	1.18764	1.05363	1.01547	0.913498	0.962798	0.722913
MFSD14A	1.95749	1.90451	1.77527	2.22198	2.06497	1.69576	2.28653	2.19049	2.02138	1.75288	1.92607	1.42259
TRMT13	0.864957	0.945117	1.06916	1.46752	0.605052	0.482565	0.698347	0.481175	1.03861	0.701143	0.854032	0.885378
RTCA	1.05748	1.4867	1.33708	1.76655	1.18532	1.02959	1.124	1.3026	0.818011	1.25597	1.62035	1.54867
C1orf56	0.836019	0.53156	0.563087	0.610838	0.380659	0.51991	0.506991	0.352705	0.840157	0.617509	0.397872	0.629005
HAX1	10.6167	8.57733	10.5408	10.3017	9.12621	8.22396	11.5151	12.1165	11.4557	10.5982	11.9166	10.909
CDK11A	2.33732	1.92598	3.04805	2.67726	1.20574	1.63128	2.2654	1.85739	2.50963	2.35915	2.04836	2.68342
SLC35E2	0.264112	0.448991	0.397797	0.734495	0.38431	0.160715	0.190575	0.223484	0.698606	0.645344	0.752167	0.603708
NADK	0.255767	0.32922	0.501192	0.367373	0.387865	0.254676	0.425683	0.394074	0.20386	0.275963	0.3109	0.311975
GNB1	2.01791	1.72608	2.12675	2.2081	1.44229	1.56244	1.52369	1.66978	2.03442	1.83955	1.48065	1.81909
SCMH1	0.328481	0.348998	0.257649	0.25408	0.392638	0.224949	0.210726	0.179326	0.397213	0.432674	0.358422	0.332908
TMEM200B	1.29612	0.885058	1.51158	1.4589	1.22608	0.832931	0.956759	0.992645	1.28537	1.19553	1.12259	1.26527
SRSF4	2.33807	2.32568	2.84148	2.66064	2.0567	2.27404	2.28819	2.07561	2.82772	2.77281	2.45933	1.96271
MECR	0.536835	0.395873	0.534017	0.580861	0.241434	0.155093	0.254204	0.183215	0.582633	0.372647	0.494609	0.482029
ATP13A2	0.169233	0.145648	0.221085	0.114122	0.115767	0.10383	0.107296	0.0310019	0.108586	0.207137	0.227717	0.0823441
SDHB	19.4406	17.4926	16.6344	18.0639	17.3901	18.4277	18.2338	17.4722	26.3326	26.8885	22.4893	23.8426
RCC2	1.07192	0.84703	1.2685	0.817265	0.952166	0.783007	0.882899	0.672117	0.829435	1.02472	0.643398	0.788133
TMEM240	0.865198	1.43855	0.839753	1.08618	1.00692	0.889208	1.31257	1.91348	2.22147	1.97187	1.62094	1.72584
SSU72	3.87835	4.02969	3.91827	3.92932	3.54774	3.61068	4.18862	3.58822	4.23154	4.80612	5.03855	4.00218
FNDC10	0	0.129161	0.0897082	0.180553	0	0.0402918	0	0.319011	0.19443	0.0569729	0.0527852	0.154611
CDK11B	2.56096	2.42428	2.88857	2.48166	1.73566	1.75379	1.35053	1.8488	2.66801	2.1706	2.83579	1.9285
SLC35E2B	0.308896	0.342726	0.43281	0.492301	0.195107	0.180876	0.2052	0.155965	0.516455	0.632375	0.573197	0.566509
NPHP4	0.0627914	0.0695312	0.0311008	0.126648	0.0380372	0.0196208	0.0789362	0.00807575	0.0243944	0.123893	0.0246859	0.0176629
RPL22	4.2001	4.08649	4.32891	3.84523	2.61423	3.60704	2.55486	2.92885	3.89462	3.9272	4.81604	4.35555
AL139260.3	0.0969727	0	0.161423	0.112187	0.0456735	0.1277	0.0579948	0.0616337	0.129478	0.104496	0.138928	0.0629042
SESN2	12.4236	11.7468	12.2504	13.2386	5.28105	6.59143	10.2734	7.59801	9.47058	10.3124	13.8286	12.7766
MED18	3.59127	2.15744	3.11367	3.26135	2.43791	2.51453	3.39726	2.82817	4.59947	3.39426	3.76067	3.55152
LYPLA2	4.17639	4.29046	4.06213	5.33792	3.40356	4.02271	3.42099	2.40281	5.35469	5.87467	5.52613	5.6229
PNRC2	22.8444	24.206	26.3117	22.0925	18.0994	18.2306	18.9315	17.8725	21.1534	21.3441	21.1647	19.362
NIPAL3	1.22409	1.24604	1.17457	1.41656	1.28797	1.36934	1.29166	1.00735	1.2733	1.45506	1.61674	1.302
DNALI1	0.0805701	0.104561	0.0526716	0.172757	0.0487427	0.125685	0.121258	0.262168	0.338597	0.0829073	0.207091	0.0627412
CDCA8	11.1296	8.93846	7.96743	7.17069	3.3632	3.21238	3.87666	2.78096	3.89445	3.28689	1.66746	2.05271
C1orf122	1.76387	2.48306	3.08924	2.54437	1.50237	1.15736	1.42177	1.81907	3.22432	2.55354	2.91105	2.51288
UTP11	8.35284	7.50679	7.18776	6.6465	5.97367	5.51203	6.6044	6.8696	10.3132	10.2709	8.83374	8.05638
PGM1	0.426516	0.528382	0.462745	0.675946	0.760938	0.890409	1.34401	0.85782	0.643246	0.36064	1.03117	0.903923
ROR1	0.242981	0.271978	0.378421	0.301842	0.189783	0.11341	0.0830615	0.0749589	0.596579	0.419155	0.581223	0.390064
CACHD1	0.19888	0.0721928	0.200203	0.0796587	0.0928947	0.0618291	0.1988	0.0113364	0.278836	0.416106	0.270345	0.263506
EPHX4	0.0461253	0.0487345	0.0797731	0.119608	0.0132438	0	0.0546361	0	0.126335	0.0919411	0.371968	0.348211
SZRD1	7.15302	7.08361	6.16436	5.85262	5.76756	6.52814	5.86468	5.47025	7.95441	7.34447	5.86368	5.74068
NECAP2	1.92948	2.24454	1.88007	2.5401	2.55103	1.98541	2.30236	2.2571	3.54903	3.54109	3.38266	3.56786
TSPAN1	0.154766	0.244535	0.140434	0.169052	0	0.0106408	0.12292	0.0253975	0.0895361	0.126312	0.0330822	0
LURAP1	0.364842	0.56615	0.487118	0.813033	0.350305	0.367575	0.182071	0.416823	1.09504	1.09755	0.533408	0.573171
RAD54L	0.245836	0.29732	0.444895	0.487831	0.269735	0.309097	0.283559	0.616735	0.128204	0.195059	0	0.0980579
UQCRH	8.45391	7.68225	10.6664	12.0677	7.86676	7.52443	8.38292	6.53479	11.0624	11.5973	11.3175	11.5329
NSUN4	0.860754	1.02804	0.882828	1.0301	0.776229	0.743809	0.639497	0.668522	0.886006	1.03275	1.22708	1.01487
UHMK1	0.566527	0.468053	0.781985	0.824254	0.76687	0.670425	0.69149	0.972022	0.503148	0.791121	0.743699	0.65666
UAP1	6.29955	6.49086	5.31218	6.0097	6.12885	6.08995	5.71146	6.0512	5.16992	5.89651	3.96865	4.52663
RALGPS2	0.415738	0.659675	0.536108	0.684317	0.523518	0.316354	0.207898	0.248395	0.561025	0.53795	0.541165	0.519063
FAM20B	0.451301	0.300577	0.330992	0.223559	0.223743	0.259152	0.205227	0.212689	0.184581	0.246695	0.379274	0.239635
TOR3A	1.72765	1.8878	2.52874	2.25836	1.15381	1.20363	1.50147	1.17263	1.45963	1.30093	1.27604	1.21428
SOAT1	0.427669	0.320954	0.456348	0.319815	0.432378	0.417701	0.278399	0.320229	0.326126	0.462213	0.278466	0.331835
AK4	0.0144013	0.0243505	0.0401485	0.0590286	0.218244	0.25537	0.285596	0.315977	0.165745	0.163913	0.0572198	0.143334
DNAJC6	0.100582	0.187165	0.135058	0.186219	0.0970723	0.179496	0.196194	0.127552	0.218706	0.217278	0.244165	0.275641
LEPROT	1.50855	1.75816	2.14037	2.2283	1.20646	1.24664	1.21237	1.57431	2.5281	2.84784	2.58495	2.1223
LEPR	0.0993181	0.051455	0.077182	0.053577	0.0131463	0.0195918	0.0617951	0.00807718	0.0553193	0.0763532	0.062652	0.0108565
PDE4B	2.11812	1.87775	2.10666	2.232	2.61134	2.73821	2.89767	2.51779	2.17448	2.68864	2.33572	2.01272
CKS1B	15.4348	15.1699	13.026	14.638	11.3866	11.73	14.0503	15.0962	12.2739	11.7952	9.29174	7.83245
FLAD1	3.67738	3.77823	3.52452	4.52779	2.88403	3.50872	4.34275	3.26751	4.34178	3.97333	4.3333	4.5803
ZBTB7B	0.308149	0.588059	0.825676	0.813814	0.714771	0.482045	0.476948	0.504098	0.853144	0.818591	0.686332	0.764774
2002-03-01	0.215854	0.107943	0.0601363	0.100016	0.118111	0	0	0.0321461	0.0287249	0.0459516	0.134202	0.217683
FMO4	0	0.0270549	0.0498622	0.0717433	0.126818	0.0445942	0	0	0.199208	0.225512	0.15357	0.141731
PRRC2C	1.82399	1.64435	1.74611	1.82367	1.13663	1.13834	0.989971	1.26598	1.58782	1.66664	1.61991	1.59674
AL392172.1	0.908997	0.780461	0.198104	0.66995	0.388761	0.400415	0.394091	0.300028	1.32096	0.154322	0.532431	0.685972
SLC25A33	0.311276	0.343721	0.312575	0.590644	0.203856	0.239643	0.330628	0.199968	0.324999	0.447921	0.414458	0.484374
TMEM201	0.466817	0.320013	0.535424	0.316972	0.454029	0.336127	0.228925	0.196544	0.31251	0.390573	0.419279	0.252984
ZNF362	1.07728	1.54432	1.22236	1.6928	1.16904	0.647353	0.778018	1.16048	2.17682	1.61305	1.75336	1.67276
ZBTB48	0.590322	0.836453	0.656566	0.627395	0.209191	0.418995	0.486876	0.554109	0.687547	0.783697	0.785485	0.532073
PHF13	2.44977	2.16658	2.51962	2.17739	1.48636	0.956951	1.43596	1.41056	1.97813	1.76362	1.86326	1.65618
THAP3	5.33715	6.1628	6.36399	5.86463	5.29413	6.32268	7.77549	7.03312	7.76578	6.97878	7.46219	5.62896
NBPF3	0.245811	0.202373	0.21886	0.35392	0.192954	0.178882	0.0794155	0.0672047	0.687962	0.480573	0.398175	0.516962
ALPL	0	0.017999	0	0.0798028	0	0	0.0265071	0	0.0868739	0	0.0986152	0.0947331
LDLRAD2	0.0775725	0.0507979	0.114613	0	0.0278511	0.0150292	0.0330645	0.058942	0.0410533	0.0704082	0.0754031	0.00489229
DNAJC16	0.433434	0.356812	0.59332	0.763898	0.298148	0.258719	0.195581	0.444132	0.633578	0.697972	0.592434	0.60706
DDI2	0.206321	0.2871	0.302974	0.305812	0.163765	0.16376	0.246289	0.208281	0.196224	0.238803	0.177235	0.26035
PLEKHM2	0.763926	0.963205	1.29275	1.04966	0.770996	0.6073	0.747625	0.898727	1.19333	0.89393	1.20366	0.82416
CTPS1	1.2183	1.56741	0.806686	1.06446	1.08711	1.72269	0.854159	1.34076	1.02954	0.879818	0.58848	0.842079
SLC2A1-AS1	0.136727	0.085425	0.0670692	0.031182	0.062595	0.0505136	0.101241	0.046998	0.0909382	0.124979	0.221682	0.113948
FAM183A	0	0.139283	0	0.251641	0	0.117038	0.115828	0	0.188582	0	0.132193	0
CFAP57	0.899362	0.699152	0.65881	0.601761	0.915719	0.766081	0.774982	0.755908	0.811959	0.949167	0.597087	0.826501
RNF220	1.14479	1.57531	1.09876	1.14686	1.18648	0.736728	0.8637	1.1503	1.54637	1.73383	1.33838	1.17758
KIF2C	3.8647	3.27934	3.36948	3.14846	1.34445	0.959319	1.36846	1.59118	1.79606	1.65924	0.980727	0.699583
RPS8	40.5876	46.9128	49.0334	41.043	31.94	34.6483	29.8667	31.0524	39.4433	42.6528	39.2858	37.658
PLK3	4.39339	4.40658	5.50195	5.74139	2.94203	3.5283	4.26529	4.53983	5.09432	6.43607	7.53789	5.49356
PPIE	2.92634	2.67465	3.27349	3.14885	2.19316	2.21326	3.42075	2.96704	3.45394	3.34377	3.37061	3.76998
MFSD2A	0.349973	0.469561	0.37121	0.333936	0.298244	0.589465	0.381577	0.716714	0.779653	0.464192	0.492006	0.252262
CAP1	10.9849	9.99347	11.4886	10.4455	6.90155	7.4418	6.54506	6.71105	11.5346	11.7294	9.6547	10.6363
SDHC	0.452057	0.397102	0.501425	0.419605	0.354336	0.307582	0.260564	0.416106	0.537566	0.585123	0.525278	0.577596
MAPKAPK2	1.8511	2.18857	2.21367	1.79922	0.883309	1.48958	1.17535	1.41592	2.13536	1.28961	1.8998	1.5699
IL24	0.0751517	0.0528486	0.111671	0	0.741428	0.774699	0.362109	0.397459	0.598338	0.780326	0.222032	0.48004
PFKFB2	0.0381895	0.018533	0.0275556	0.066818	0.0942759	0.0774193	0.10467	0.060208	0.0974118	0.129006	0.051641	0.0541635
CD55	1.54492	1.53969	1.61361	1.39344	2.70495	2.33365	2.29871	2.53453	2.76513	2.88533	2.84212	2.50285
KCNK2	0.5456	0.561461	0.71511	0.808453	0.376443	0.536282	0.517296	0.325072	0.895919	1.02376	0.609918	1.18057
KCTD3	0.718648	0.80511	0.874068	0.799437	0.373541	0.441482	0.327196	0.365268	0.900269	0.697016	0.594162	0.835725
SERINC2	0.522965	0.661	0.677035	0.794091	0.253696	0.210172	0.673662	0.607457	0.86919	1.07469	0.536947	0.991537
TINAGL1	0.0368584	0.126126	0.179967	0.0984757	0.174787	0.195295	0.15311	0.124379	0.308299	0.366598	0.172202	0.27504
HCRTR1	0	0	0.00755709	0	0.0117901	0	0	0.00726252	0	0.0126031	0	0
LINC00869	0.0384447	0.0621113	0.00967358	0.056896	0.0155147	0.0330902	0.0611301	0.070688	0.0200502	0.0805683	0.0781862	0.0664887
HIST2H4A	1.56703	1.04415	1.70303	2.71456	2.97194	3.20797	6.22636	5.75273	3.61007	3.28133	3.17012	3.01235
AC239868.4	0.543447	0.161584	0.929785	1.29737	0.972869	0.199358	1.01373	0.854599	0.522673	0.174439	1.16177	0.719461
CCDC18	0.590045	0.978798	1.19192	0.773968	0.388314	0.246073	0.487815	0.343833	0.350549	0.743137	0.299655	0.465903
DR1	1.29764	1.2984	1.36368	1.58376	0.831066	0.771662	0.847304	0.618148	1.39286	1.15129	1.2603	1.16969
FNBP1L	0.252453	0.310362	0.310577	0.361621	0.256609	0.115913	0.269459	0.137614	0.14471	0.191295	0.179324	0.25556
AC097059.1	0.0791975	0.299324	0.162486	0.300055	0.178182	0.21511	0.273086	0.493943	0.223522	0.454058	0	0.0287583
FAM72D	0.85345	0.907123	0.767784	0.70684	0.32603	0.305734	0.325179	0.548855	0.339901	0.331828	0.176462	0.308074
GPR89A	0.772532	0.870946	0.712317	0.70444	0.886359	0.494468	0.707405	0.631606	0.761927	0.740635	0.646853	0.660209
POLR3C	2.59646	2.01342	2.84085	2.69384	2.79777	3.15182	2.62167	2.06938	2.32132	2.43679	1.80227	2.37265
TTF2	0.211466	0.382886	0.359757	0.290999	0.180072	0.184209	0.295367	0.206354	0.163151	0.141833	0.126741	0.152745
MAN1A2	0.394437	0.445003	0.512516	0.504816	0.299855	0.304718	0.298457	0.205061	0.484006	0.623178	0.623141	0.425603
FAM46C	0.211274	0.260651	0.227398	0.301421	0.217914	0.163009	0.123951	0.0808073	1.03861	1.02187	0.906789	0.648832
ATP8B2	0.498849	0.519329	0.477215	0.474706	0.379234	0.318091	0.294983	0.305586	0.372473	0.421154	0.52257	0.506492
TSACC	0	0.0876644	0.046702	0	0	0	0.031825	0	0.0764195	0	0.0389996	0.323973
RHBDL2	0	0	0.0312061	0	0	0.0950494	0	0.0174054	0	0	0.0732507	0
PABPC4	1.65431	2.29635	1.66646	1.81732	1.57884	1.24172	1.6119	1.78273	1.52157	1.3805	0.923644	0.980204
GNL2	4.84597	4.77057	4.39425	3.95187	2.61421	2.01436	2.77205	1.67188	4.01239	5.18112	4.37493	3.81542
C1orf109	2.97407	3.49339	3.7074	3.39721	1.94172	1.76216	1.75744	1.56709	3.19344	3.08863	3.37526	2.19173
YRDC	3.14263	3.12806	3.06486	2.47636	2.53063	2.15657	1.8862	2.24565	2.59747	1.86413	1.74158	1.88162
FOXJ3	0.456463	0.46694	0.496509	0.572405	0.423989	0.371811	0.44171	0.459145	0.447814	0.72298	0.363474	0.320195
MEAF6	2.45264	3.51633	2.69882	4.1819	2.25042	2.28387	2.27592	1.92567	4.04001	3.69785	3.13489	2.94878
SNIP1	0.936901	0.936462	1.41996	0.863952	1.1853	0.858516	0.943631	0.888929	1.25531	1.18501	1.08301	1.18302
AL391650.1	0	0.0365543	0.145987	0.335763	0.0550207	0.0533751	0	0	0	0	0.108305	0
UBXN11	0.311035	0.136122	0	0.283738	0	0	0.108861	0.110198	0.300798	0.18212	0.773729	0.378282
STIL	0.827483	1.30936	1.25043	0.874036	0.69804	0.464257	0.839881	0.942663	0.445747	0.550786	0.33829	0.41809
MARCKSL1	2.67945	3.54673	2.50628	3.10183	2.98265	2.34572	2.38447	1.41456	3.23455	4.38795	3.13616	3.32089
FAM229A	0.0333332	0.107495	0.0923581	0.154037	0.0721425	0.0165808	0	0.0882617	0.12409	0	0.0574837	0.0726254
LYPLAL1	0.656035	0.149418	0.350562	0.482933	0.243444	0.206745	0.236446	0.261832	0.88259	0.929235	0.674645	0.55722
CD46	0.311904	0.571826	0.504166	0.478056	0.399981	0.295471	0.316446	0.311008	0.456093	0.605709	0.427992	0.444789
TMEM183A	2.05717	2.48259	2.9811	2.51817	2.06723	1.9653	2.6298	2.34753	3.10777	3.08111	3.04207	3.44062
ZNF672	0.790793	0.958221	1.23105	0.815887	0.677517	1.09095	0.906083	0.935721	0.67687	0.922596	1.15202	1.28179
PGBD2	0.948593	0.730199	1.14087	1.09374	0.369167	0.859388	0.458392	0.340434	1.09912	0.750428	0.711035	0.681201
C1orf53	4.85806	5.58648	9.45961	8.09236	4.61429	5.20572	8.27764	6.71231	8.00677	7.76886	9.77859	7.702
LHX9	0.273926	0.431868	0.781552	0.734703	0.264271	0.194628	0.350987	0.324887	0.458873	0.647015	0.719798	0.507424
NEK7	2.04757	2.28626	2.46541	2.77898	1.62723	1.82219	1.73986	1.73229	2.06937	1.65852	1.74283	1.72259
SCNM1	9.89004	11.0551	10.6277	10.5752	9.02148	9.58041	10.0394	10.5472	11.4083	11.4399	10.9086	11.8893
PIP5K1A	1.67159	1.74804	1.75262	2.36356	1.84799	1.63005	1.55938	1.60122	2.21642	2.03155	1.95718	1.8046
PSMD4	8.3746	7.16129	8.43511	6.35511	4.94812	3.83195	4.69151	4.86683	7.38378	10.3768	8.52227	8.17863
ZNF687	0.71702	0.686244	0.650958	0.788256	0.479398	0.473151	0.517925	0.669108	0.795019	0.814856	0.597942	0.945878
LINC01686	0	0.143497	0.22393	0	0.299181	0.461974	0.398446	0.141306	0.712711	0.242633	0.470778	0.296819
NPL	0	0	0.0366039	0	0.00775131	0.0156679	0.0413832	0.0764864	0	0	0.0718691	0.0217106
DHX9	2.83016	2.21372	2.76383	3.12545	2.67116	2.2945	1.94847	2.86602	2.26701	2.40007	2.23048	1.92443
ATP1B1	2.96644	3.97491	3.96596	3.66966	3.11352	3.1287	2.82469	3.01406	6.35876	5.74063	4.77931	4.05141
BLZF1	2.89543	2.87062	2.65666	3.18895	6.90816	6.35411	7.22453	6.39838	2.82701	4.69814	2.92629	3.1297
PRG4	0	0	0	0	0	0	0.0153239	0	0	0	0	0
C1orf27	1.05074	1.06703	1.26254	1.22626	1.16003	1.25852	0.896373	0.953519	1.47152	1.46536	1.20549	1.25978
KLHDC9	0.0719124	0.0926479	0.232117	0.323906	0.262107	0.148116	0.442675	0.131038	0.295884	0.268215	0.536103	0.0229526
NIT1	0.359545	1.09899	0.629045	0.683241	0.704177	0.261197	0.282139	0.65055	0.768564	0.61986	0.410948	0.577487
UFC1	9.02544	8.46758	7.53903	8.23338	7.10396	6.99665	5.98765	7.51739	10.1331	11.5585	10.2008	10.1873
USP21	0.730739	1.02398	0.870791	0.585702	0.17834	0.519833	0.452655	0.59474	0.901131	0.705735	0.55063	0.743414
C1orf21	0.187543	0.176942	0.103159	0.206773	0.172871	0.214634	0.107885	0.149315	0.333335	0.304069	0.294298	0.25777
RNF2	0.608576	0.860096	0.814316	0.799042	0.597336	0.609435	0.853602	0.625462	0.935146	1.09995	0.871228	0.750403
SWT1	0.0812108	0.0552671	0.142064	0.156542	0.223619	0.163182	0.168966	0.125212	0.0851189	0.0921526	0.107211	0.12935
PPOX	0.342668	0.664003	0.080245	0.491571	0.307738	0.236812	0.223163	0.151699	0.368205	0.289052	0.586578	0.288429
NDUFS2	3.97416	2.83456	3.74357	3.59073	3.30418	2.31646	3.07308	2.96211	4.93577	3.73232	3.38118	2.79532
FCER1G	0.546598	0.242473	0.352575	0.321155	0.242616	0.168889	0.563563	0.225844	0.500352	0	0.442008	0.308327
TOMM40L	0.397814	0.401948	0.215562	0.267041	0.306367	0.382875	0.285248	0.0396258	0.478502	0.510512	0.38107	0.452176
MLLT11	0.649407	0.775941	0.984415	0.937823	0.786561	0.840215	0.618355	0.43621	1.22055	1.23847	1.13891	1.30661
GABPB2	0.255848	0.206899	0.142717	0.207362	0.0749304	0.0368602	0.0826912	0.0742444	0.164578	0.170806	0.261026	0.242008
PPCS	9.46041	9.3061	8.66352	9.27483	12.9615	11.9182	11.9059	12.0025	13.4879	13.7729	14.5818	13.0126
PPIH	0.567408	1.14813	0.603562	1.24582	1.04339	0.395579	0.514463	0.734319	0.936426	0.695814	0.470859	0.22854
YBX1	5.90493	8.26993	7.59665	6.64258	4.23086	5.10902	5.66241	5.43879	5.81562	8.4382	8.78339	7.70676
ADAM15	0.321632	0.446975	0.247534	0.173413	0.108227	0.106711	0.0765694	0.127041	0.171028	0.062541	0.188145	0.253004
EFNA4	1.7923	1.51138	1.68406	0.9351	1.07446	1.83709	1.47022	0.767393	1.60648	1.58363	1.22292	1.45947
EFNA3	0.288289	0.315244	0.0344703	0.217544	0.324462	0.192348	0.0933917	0.0232895	0.17421	0.167957	0.275975	0.0741285
LINC01133	1.45139	1.94883	0.830644	0.819519	0.926059	0.436679	0.866297	1.29161	0.76344	0.888536	0.737538	1.04204
DUSP23	9.43609	8.87448	8.20942	9.75825	11.0127	11.5651	9.93038	11.4586	12.4627	11.9882	12.8279	9.81121
HIST2H2AA4	5.27232	5.89333	8.99507	9.47379	26.9453	17.9785	31.6536	37.1244	17.3743	15.9482	16.2669	19.324
HIST2H2AC	7.58838	7.35969	6.03811	7.44757	12.4681	9.02952	5.65908	8.73592	4.80394	3.20224	2.67797	3.72721
BOLA1	5.61241	5.25035	5.26587	4.24084	2.93636	3.43217	4.15107	3.96852	5.71468	6.04136	5.4239	5.45351
VPS45	0.902623	0.273741	0.650243	0.37004	0.568198	0.596077	0.563731	0.408391	0.595537	0.496501	0.796287	0.49454
SRSF11	7.93204	9.08819	9.57129	10.5826	6.41637	5.85457	5.52171	5.2234	8.78305	11.5079	9.72094	8.40091
HHLA3	0.215239	0.339363	0.282648	0.273154	0.47679	0.18867	0.121563	1.03022	0.796964	1.1274	0.9795	0.191624
CTH	0.26564	0.349789	0.419892	0.243128	0.0768584	0.207943	0.341805	0.818063	0.241138	0.556607	0.336241	0.421782
MRTO4	5.52796	6.30882	3.94357	5.25102	3.55256	4.50309	3.61801	4.15099	4.32983	4.34589	3.53754	3.94616
PQLC2	1.45914	1.59407	1.98215	1.95713	1.27878	1.28252	1.01313	1.06731	2.02491	1.96603	2.40051	1.79071
MINOS1	3.22467	2.72525	3.17857	3.42287	2.61432	2.48308	2.97812	3.27978	5.03609	4.0808	4.25363	3.76557
HS2ST1	0.175867	0.0831789	0.128627	0.14221	0.0909728	0.075538	0.0398999	0.0185435	0.128104	0.143829	0.0800309	0.183945
LMO4	2.53287	2.31745	2.62227	2.73084	2.33976	2.22041	2.12126	2.67886	2.63331	3.01997	2.69592	2.68566
LRRC8D	0.269464	0.524244	0.373923	0.41711	0.350918	0.410992	0.394405	0.494725	0.210678	0.428052	0.320794	0.482346
ZNF326	1.32471	1.18407	1.26268	1.35224	0.951384	0.818625	0.788558	0.888885	0.933329	0.919721	0.901859	0.877495
CDC7	0.271427	0.396964	0.599459	0.30619	0.172891	0.251325	0.29762	0.344543	0.383226	0.223959	0.265267	0.207613
AL031432.3	0.533364	0.301136	0.104668	0.319796	0.0906123	0.456859	0.888854	0.745943	0	1.34254	1.56701	0.59444
TMEM50A	6.80982	6.05079	6.70066	7.83447	7.43236	7.9707	7.85022	8.8003	8.58636	7.86065	7.36142	6.01602
TMEM57	0.763213	0.674994	0.822326	0.771761	0.262582	0.306817	0.200425	0.32947	0.596134	0.457399	0.540946	0.515698
SNX7	0.998868	0.984396	1.12115	0.910354	1.35888	1.04689	1.36841	0.675439	1.19026	0.942411	0.878772	1.08661
PLPPR4	0.0462506	0.0965502	0.220796	0.187949	0.0999315	0.0475887	0.0610315	0.148704	0.362861	0.268121	0.480137	0.411388
AGL	0.14511	0.182552	0.20551	0.11316	0.186215	0.17492	0.170844	0.206968	0.241726	0.187125	0.186862	0.237137
ABCD3	0.269258	0.417483	0.419886	0.454349	0.144183	0.201911	0.216617	0.351052	0.440183	0.210359	0.248556	0.290917
SLC44A3	0.0164684	0	0	0	0.0693709	0.0855673	0.0618065	0.0200383	0.147772	0.0472838	0.0332675	0.120154
TMEM56-RWDD3	0.961014	0.862464	0.738019	1.43081	0.907475	0.962819	0.963189	0.54751	1.29868	1.43085	0.991167	0.719483
RWDD3	1.35377	1.30871	1.73365	2.45626	1.50408	1.29397	1.12826	1.2083	2.48918	2.08649	1.98918	1.60372
AGTRAP	4.00868	1.6121	1.91755	2.60743	3.65318	2.74826	4.75977	5.26713	3.76022	3.97505	3.76612	4.38443
C1orf167	0	0	0.103024	0	0.0484478	0.0306966	0.0677631	0.034779	0.100623	0.0747268	0.0685721	0.0573522
TROVE2	2.06199	2.03678	1.96304	2.28783	1.8148	1.74422	1.53237	1.9647	1.98952	2.57785	2.36229	2.07916
CDC73	0.461739	0.734434	0.802904	0.982627	0.764426	0.673923	0.644177	0.569079	0.966445	1.10653	0.933706	0.664252
SRGAP2	1.43095	1.25486	1.43581	1.44745	1.26633	1.13113	1.34496	1.3284	1.60256	1.80806	1.52659	1.44556
IKBKE	0.555873	0.388065	0.592334	0.493248	0.748045	0.804499	1.20959	1.07934	0.657176	1.55809	1.08388	0.824533
DYRK3	1.88397	2.37836	1.90247	2.8896	1.54552	1.30588	1.36811	1.02292	2.21075	1.74783	1.83312	2.28813
ARV1	1.95416	1.34603	2.70018	3.28521	2.17972	1.67272	1.52392	1.72365	3.42095	3.66281	3.84852	2.13217
GNPAT	1.21695	0.887343	0.846634	0.882464	1.023	0.85929	0.649715	0.908512	0.836992	1.0135	0.971003	1.13942
SPRTN	2.09884	2.22019	1.96681	2.22175	1.32455	1.07297	1.51376	0.902613	1.3507	1.73821	1.18971	1.54437
TSNAX	0.750535	0.474459	0.898323	0.795868	0.390085	0.491251	0.467159	0.599216	0.676556	0.901272	0.810769	0.669429
LINC00115	1.50884	0.724497	1.47037	1.51015	1.13529	1.71543	1.6206	0.923727	2.46365	1.93389	1.73722	1.8674
AL645608.1	0.208883	0.132083	0.278305	0.242055	0.117153	0.105575	0.155069	0.129448	0.0579924	0	0	0.00836169
NOC2L	1.32626	1.08843	1.53654	1.49826	0.910622	0.995411	1.02147	1.25277	0.938307	0.788692	1.21256	1.28373
PERM1	0	0	0	0	0	0.0136394	0	0	0.0198523	0	0.00937641	0.00433571
TIMM17A	10.0585	10.8192	10.7218	11.8895	7.95045	7.24082	6.5493	6.1819	13.8705	13.9822	10.4718	10.6428
RNPEP	0.546786	0.600984	0.619156	0.746407	0.787237	0.529647	0.538096	0.239321	0.775163	0.831459	0.789972	0.46823
NAV1	0.9217	1.03693	1.08078	1.03102	0.995386	0.707292	0.808051	0.629646	0.766548	0.963736	0.591579	0.849908
IPO9	0.224411	0.18934	0.298217	0.244396	0.19796	0.137833	0.139591	0.194921	0.174001	0.188694	0.21435	0.150659
SHISA4	1.23602	1.84228	1.55485	2.07157	1.6658	0.881876	1.15184	1.67039	2.25679	2.36369	1.5564	2.48954
OXCT2	0.0395622	0.124272	0.160269	0.0464338	0.159009	0.295041	0.207952	0.0539374	0.11279	0.26033	0.0824696	0.128485
FBXO42	0.770955	0.615972	0.593485	0.539194	0.418985	0.577687	0.374661	0.392496	0.728175	0.624825	0.66117	0.521034
SPATA21	0.0523687	0.0407141	0	0.0234319	0	0.0590681	0.0841602	0.143696	0.0860635	0.0229276	0.0487981	0.0297402
NBPF1	1.19232	0.924063	1.42993	1.62775	0.805859	0.662391	0.382364	0.492223	1.1927	0.958579	1.0311	0.71779
ICMT	0.581135	0.519546	0.583207	0.302814	0.287702	0.508892	0.212131	0.449312	0.268583	0.604878	0.364095	0.573466
GPR153	0.0156815	0.0647504	0.125435	0.0673002	0.0263237	0.045436	0.0296844	0.11141	0.114786	0.0854945	0.0210895	0.0419576
ACOT7	1.29642	1.25062	1.10732	1.39328	1.01316	1.05714	1.27879	1.34139	0.8976	0.973794	1.00176	0.90492
TNFRSF25	0.0415144	0.113208	0.138354	0.138039	0.119134	0.033456	0.0545905	0.206681	0.11844	0.258478	0.0451396	0.112245
PEA15	15.9028	19.7241	17.0044	17.848	15.5477	15.2649	18.0006	12.8089	17.254	18.1889	16.9037	14.7222
NCSTN	0.937041	0.84148	1.12312	1.16359	0.984898	0.589903	0.512238	0.580096	1.05612	1.00265	1.32348	0.943564
KIAA2013	1.53447	1.79488	2.32074	1.44763	1.29861	0.928277	1.22659	1.62758	1.78259	1.52756	1.88763	1.19298
DHRS3	16.6036	15.1488	11.436	13.5641	7.77875	7.62757	10.3267	7.37628	10.2999	9.32275	8.81034	8.02087
RRAGC	1.11522	1.43385	1.36744	1.42476	1.53354	1.65653	1.25007	1.39168	1.52801	2.5606	1.61895	2.01826
MYCBP	0.469735	0.201851	0.487958	0.45228	0.219788	0.459891	0.2349	0.196486	0.493597	0.417942	0.530913	0.356097
CREB3L4	0.0933318	0.0642655	0.0943124	0.0986835	0.185891	0.0291898	0.16897	0.0931333	0.13382	0.040136	0.0502534	0.221859
AL358472.2	0.232856	0.0929472	0.137275	0.311642	0.100178	0.216872	0.407209	0.0996605	0.310312	0.403123	0.273281	0.44187
RPS27	62.775	60.5292	63.5488	64.791	62.0759	61.7097	48.7539	50.0084	82.9426	76.9578	82.2511	75.1257
UBAP2L	0.847244	0.831111	1.42947	0.966551	0.917099	0.537667	0.753227	0.902764	1.36897	1.52202	1.35423	0.830591
SUCO	1.78519	1.59467	1.55755	1.618	0.85444	0.727986	0.907806	0.872458	1.10483	1.36043	1.44988	1.15397
PSMB4	6.81515	6.22046	7.01422	7.25209	7.37103	7.15088	7.32382	6.82391	9.69209	10.5665	10.4435	9.20494
TUFT1	0.564063	0.63358	0.518475	0.500318	0.420964	0.292827	0.441176	0.164094	0.737556	0.91891	0.96274	0.976291
SNX27	0.269109	0.202107	0.35561	0.284472	0.274838	0.312351	0.260597	0.258436	0.480253	0.314538	0.248266	0.435846
MR1	0.185457	0.105322	0.272782	0.17134	0.268376	0.294999	0.319658	0.230201	0.361736	0.294507	0.448413	0.490177
IER5	4.87857	6.08219	5.39553	4.7649	4.66372	4.25714	5.12185	4.63198	5.0433	6.98927	5.83963	6.09151
PRRX1	3.85694	3.62777	4.55174	4.77246	2.48615	2.50997	2.71775	2.31782	4.00468	4.84435	3.81315	4.04995
Z97200.1	1.01978	1.10102	0.793749	1.47043	0.691488	0.759183	0.775022	1.2636	1.13411	1.86667	0.977106	1.63593
PRPF3	0.974539	1.33446	1.67062	1.59196	1.19914	1.00955	1.11433	1.00705	1.81703	1.35797	1.1729	1.65281
RPRD2	0.558163	0.723361	0.792799	1.0548	0.561851	0.477428	0.569506	0.68239	0.944059	0.821045	0.777486	0.914901
TARS2	0.917214	0.290072	0.672713	0.4783	0.372186	0.669032	0.441943	0.534561	0.605888	0.468114	0.876004	0.625464
ECM1	0.788305	0.728116	0.757288	0.861274	0.609369	0.721876	0.433019	0.584583	0.679681	0.814915	0.360532	0.682762
FALEC	1.20227	0.820541	0.219832	0	0.726918	0.910915	0.380733	0.314239	0.645912	0.854875	1.2259	0.829804
PLEKHO1	3.10491	2.93685	2.68931	2.86381	1.73391	1.61841	1.63408	1.43347	2.22039	2.38402	1.52513	1.79534
C1orf54	0.121378	0.0282629	0.166632	0	0.433765	0.186412	0.374606	0.180824	0.168405	0.163033	0.666834	0.435452
CIART	6.9074	5.51957	5.2966	6.33927	5.20531	4.66606	4.35254	4.90169	5.03297	4.54792	4.57432	4.87456
MRPS21	13.2606	11.5059	13.8213	13.8813	11.2255	10.7625	11.2828	12.0606	16.1706	19.2794	15.796	14.8361
PLEKHG5	0.0649426	0.00474649	0.0569379	0	0	0	0.0134519	0.00529968	0.0975098	0.0583097	0.0599864	0.0220902
NOL9	0.348973	0.371908	0.460716	0.489339	0.364641	0.439878	0.417714	0.253712	0.384493	0.516004	0.374332	0.42589
KLHL21	1.0121	1.03845	1.01084	1.06818	0.925483	0.879166	0.893183	0.901174	0.944303	0.846495	1.11358	0.785838
DNAJC11	0.501665	0.485321	0.521031	0.512077	0.618224	0.484477	0.330998	0.459216	0.677787	0.490358	0.617337	0.393947
HLX	1.74401	2.0002	2.14718	2.01681	2.08382	2.29546	2.07895	1.41089	2.61421	3.51515	3.08701	2.29643
MIA3	0.908335	1.10766	1.06045	1.09868	0.682399	0.658502	0.606913	0.531262	1.03891	1.27649	0.953102	0.683401
BROX	2.52514	2.00327	2.25532	3.13463	2.55332	2.41837	2.96155	3.15342	2.49773	2.78017	3.05203	2.84515
MPZL1	2.45518	2.14852	2.53325	2.53844	1.44989	1.93991	2.30188	1.46055	2.52616	2.39808	2.28477	1.9738
DCAF6	0.91793	1.02616	1.1177	1.03063	0.801833	0.658989	0.829775	0.94317	0.95395	1.1468	0.746871	1.04785
TIPRL	4.07947	5.23779	4.07806	5.30516	3.11256	2.78597	3.53224	3.48847	5.03961	4.64062	5.48864	4.88608
SFT2D2	0.234135	0.281082	0.206559	0.239053	0.216825	0.203473	0.188943	0.283203	0.263532	0.196431	0.318794	0.269708
IFI16	4.44248	4.87166	5.08497	5.3656	17.8271	14.939	17.7954	19.122	13.026	14.7778	13.3938	12.7445
LAPTM5	0	0	0.0313024	0.0166845	0.04433	0	0.0264646	0	0	0	0	0
STPG1	0.68783	0.539557	0.680005	0.476928	0.566153	0.56177	0.533998	0.45938	0.697503	0.468654	0.512004	0.41675
AL445686.2	0	0	0.0240409	0	0	0.0440426	0.0956882	0.0608259	0.129827	0.0163343	0.0507751	0
RUNX3	0.197944	0.259959	0.281998	0.0885435	0.417561	0.339972	0.184535	0.263177	0.251271	0.285132	0.135355	0.367911
FAM46B	0.775535	0.734995	0.261479	0.792546	0.267751	0.123599	0.053689	0.155293	0.454812	0.525677	0.542555	0.45097
SLC9A1	0.751427	0.47955	0.451859	0.503794	0.387194	0.317971	0.587299	0.707242	0.525804	0.704103	0.705124	0.518604
GSTM4	0.310085	0.160626	0.230996	0.397957	0.147154	0.167605	0.0217625	0.0830448	0.291486	0.118799	0.254502	0.302993
GSTM2	0.0184898	0.0535097	0.0687694	0.054463	0	0.0669934	0.00523307	0.0550181	0.0408176	0.114872	0.0913252	0.0524384
GSTM1	0.0767442	0.0849831	0.11656	0.0487674	0	0	0.00177229	0	0.13672	0.0907088	0.138109	0.0737811
C1orf112	0.248795	0.385515	0.364238	0.309904	0.146264	0.141216	0.418493	0.20907	0.110623	0.268326	0.117992	0.174755
GORAB	3.82878	3.41344	4.14126	3.55539	3.14178	2.41266	2.71504	2.71721	3.96225	3.96191	4.01369	4.23543
GPSM2	0.486919	0.603969	0.436742	0.49677	0.179856	0.198169	0.349419	0.130091	0.512219	0.617496	0.496981	0.487991
TMEM167B	2.15987	2.17602	2.44993	2.43481	1.99004	1.61399	1.48025	1.23327	2.19559	2.39955	2.30679	2.0233
SARS	15.7666	12.7105	14.1502	15.3087	6.69054	6.41883	7.46744	7.12859	10.7992	10.1894	8.38753	10.0626
PHGDH	1.57013	1.60959	1.86718	1.9803	0.916334	1.07463	1.50966	1.90502	0.932768	1.04957	1.44918	0.879608
NBPF26	1.65433	1.59195	1.57126	1.43554	1.1105	0.841969	0.882596	0.870785	1.33044	1.16327	1.22274	1.27408
LINC00623	0.0968489	0.0549332	0	0.0565751	0	0.170969	0.358175	0.132892	0	0.158208	0.036403	0.084117
SLC50A1	0.537304	0.902852	0.965883	0.900159	0.833557	1.14569	1.43413	0.614478	1.63955	2.05595	1.0087	1.66812
TRIM46	0.338909	0.324955	0.220814	0.446658	0.154337	0.111194	0.128648	0.131747	0.261547	0.401658	0.260599	0.263913
MTX1	1.30454	0.961421	1.49752	1.18508	1.13886	1.08164	1.26292	0.744929	1.83788	1.33688	1.3328	1.50686
FCRLA	0.171334	0.136861	0.0559828	0.0677377	0.0300903	0.0401431	0.0313965	0.0466512	0	0.0231023	0.0194663	0
FCRLB	1.09798	0.520812	1.54568	1.0459	1.04359	0.746377	0.967033	1.11754	0.97792	1.12178	0.617425	1.00922
DUSP12	7.60373	7.95736	5.64596	6.61902	6.66084	5.20068	5.38835	7.70345	6.73121	7.00479	7.3371	5.93834
ATF6	0.500064	0.593121	0.475715	0.687923	0.411846	0.446872	0.344594	0.37151	0.430157	0.541856	0.533303	0.413042
ATP5F1	5.00095	4.84245	4.73648	4.10458	3.04961	3.46858	3.83887	2.95338	5.73476	5.73499	6.05661	4.61822
AGO3	0.186495	0.156502	0.241677	0.200239	0.132728	0.100036	0.150439	0.178391	0.143682	0.191136	0.24822	0.198865
ADPRHL2	12.9815	12.1237	12.6636	11.697	22.7595	22.1316	23.2987	20.8345	16.1193	16.5392	14.4501	15.0782
MAP7D1	2.02816	3.26945	2.80115	2.47213	1.46888	1.67593	1.73004	1.18911	2.05819	3.39747	3.1535	2.38355
RBBP4	1.01712	1.21545	1.21129	1.60378	1.3057	1.12266	1.45689	1.17986	1.39771	1.71519	1.40578	1.12687
KIAA1522	0.155387	0.0819282	0.0444028	0.215159	0.0804647	0.16618	0.0338264	0.178122	0.183554	0.23605	0.216084	0.127104
S100PBP	0.486116	0.601627	0.720406	0.527418	0.403912	0.523052	0.583843	0.735349	0.76209	0.906992	0.554525	0.841753
HPCA	0	0.0388226	0	0	0.0193458	0.159321	0.0871947	0	0	0	0.114711	0.0640194
AZIN2	0.0318773	0.0296901	0.0105336	0.059173	0.0140499	0.016528	0.0297441	0.0325102	0	0	0.0581232	0.0037982
PHACTR4	0.934997	1.03781	1.12635	0.982533	2.59288	2.14447	2.52105	2.60214	0.963473	1.02173	1.04657	0.803002
RCC1	1.73125	1.39912	1.33558	1.24077	1.0912	0.943773	1.33764	0.992298	0.984488	1.15562	1.09759	0.563535
TRNAU1AP	0.496377	0.852847	1.17162	1.33325	0.566289	0.698082	0.71131	0.818747	0.597429	0.672072	0.659557	0.7135
RAB42	0.444261	0.160585	0.127762	0.249163	0.359879	0.578048	0.627915	0.280231	0.357156	0.664639	0.700254	0.280803
LINC01715	0.462045	0.386186	0.108219	0.71925	0.220497	0.0691289	0.32459	0.276158	0.732532	0.428801	0.474138	0.280524
PEX14	3.24729	2.86493	2.88416	3.25532	3.00849	2.34228	2.24673	2.41919	3.88833	2.82329	3.55753	3.26049
TARDBP	2.15099	1.94441	1.8588	2.11168	1.49301	1.7496	1.22573	1.50381	1.77756	1.90321	1.45288	1.68429
AL109811.4	2.56804	2.01388	2.49182	2.10396	1.92378	1.59789	1.75393	1.23157	1.86221	2.05547	1.55387	1.50189
UBIAD1	2.01093	1.81577	1.94132	1.84893	1.6893	1.0936	1.97767	1.34489	1.91184	2.13706	1.51184	1.61212
ALG6	0	0.142674	0.0851659	0.0882887	0.0338434	0.0804554	0.122374	0.0742865	0	0.0234408	0.0220326	0
EFCAB7	0.0485792	0.0846353	0.157989	0.1927	0.109441	0.113966	0.0261118	0.145647	0.145909	0.174514	0.0905413	0.087712
B4GALT2	0.953095	0.930849	0.707994	0.679238	0.375471	0.565747	0.341564	0.493874	0.934573	0.950236	0.715337	0.627074
CCDC24	0.141214	0.0727498	0.25155	0.297384	0.0340361	0.0426278	0.130727	0.0895708	0.24388	0.0616316	0.234064	0.216509
AL139220.2	0.172158	0.146766	0.138449	0	0.0353429	0.195247	0.0941948	0.0273965	0.154249	0.294222	0	0.138801
DMAP1	0.218492	0.161469	0.213081	0.0644622	0.119868	0.173611	0.135438	0.11378	0.104261	0.0155523	0.23637	0.0973226
FBLIM1	6.1052	6.31723	6.24534	6.44761	3.01012	2.26556	1.83666	2.1956	5.25511	6.07193	4.98308	3.92797
SPEN	1.00528	1.01583	0.806825	0.974528	0.544811	0.596026	0.382103	0.595144	0.531258	0.708785	0.616677	0.659165
LDLRAP1	0	0.199225	0.253333	0.224024	0.100383	0.120186	0.0796585	0.0161434	0.209663	0.296519	0.216674	0.149578
MAN1C1	0.117111	0.0193194	0.0568145	0.132712	0.0540484	0.0324358	0.0597643	0.0430431	0.106745	0.167186	0.177411	0.0544727
SELENON	0.11194	0.403485	0.293685	0.500387	0.186634	0.179927	0.335379	0.164398	0.221368	0.20744	0.30498	0.369293
AL020996.2	0.408003	0.355632	0.431447	0.194269	0.0585651	0.180351	0	0.109344	0.127252	0	0	0.0289251
MIIP	1.62394	1.9947	1.90307	1.75297	1.49633	1.96826	1.84461	1.52645	1.24204	1.68282	2.44141	1.03626
TNFRSF1B	0.114098	0.0320102	0.168156	0.0678391	0.416369	0.400169	0.356236	0.0680406	0.284115	0.484533	0.370649	0.397979
WDTC1	0.0468714	0.12999	0.119254	0.213785	0.0713144	0.0979024	0.132057	0.181242	0.255284	0.238668	0.0930646	0.152607
TMEM222	2.07293	2.45689	2.11951	2.51418	1.94485	1.20451	1.37401	1.19904	2.50912	2.18653	2.54792	2.22225
GPR3	0.75908	0.529544	0.676275	0.706024	0.347315	0.341117	0.543616	0.465033	0.805639	0.595729	0.398222	0.702354
PIK3CD	0.560258	0.29319	0.230251	0.312134	0.0597764	0.188066	0.296289	0.129033	0.393884	0.471203	0.58147	0.514189
NMNAT1	0.571535	0.52821	0.590778	0.605362	0.322451	0.252959	0.447641	0.272387	0.534963	0.420098	0.770974	0.446117
RBP7	0.0672807	0.0642468	0	0	0	0	0.0657052	0	0	0.192983	0.238951	0.160893
UBE4B	0.359378	0.366468	0.481962	0.294128	0.156663	0.339625	0.322061	0.312746	0.234403	0.381024	0.455497	0.243795
KIF1B	0.411959	0.417645	0.585639	0.45168	0.306067	0.294164	0.241749	0.17417	0.396719	0.450266	0.325897	0.292609
HDAC1	1.91205	1.28071	1.31549	1.71669	0.706791	1.06711	0.699945	1.03384	1.8448	1.49624	1.26469	1.142
AL033529.1	0.447138	0.449924	0.383419	0.354254	0.242501	0.280184	0.409235	0.279074	0.282432	0.365937	0.23601	0.303916
ZBTB8A	0.424114	0.521633	0.460138	0.404128	0.280067	0.311137	0.358381	0.317017	0.280439	0.362186	0.291964	0.236847
C1orf50	2.81047	3.21922	2.99489	4.03259	2.27703	2.10738	2.5499	2.25817	4.00433	4.09305	3.14149	4.3965
AC098484.3	1.75965	2.08716	1.97898	2.67891	1.52087	1.29419	1.556	1.44946	1.93373	2.70188	2.58796	2.48896
ERMAP	0.147741	0.154209	0.153343	0.369177	0.0560187	0.0304639	0.102402	0.149854	0.150058	0.122203	0.218245	0.221215
ZNF691	1.61932	1.76882	1.31821	2.6976	1.33872	1.0712	1.68836	1.41895	1.253	2.09701	1.95231	2.08317
C1orf174	2.07814	2.05281	2.03767	2.21564	1.16146	1.24544	1.44154	1.88983	1.96959	1.69805	1.79792	1.68151
FDPS	1.62008	1.35081	1.43004	2.61299	1.42619	1.90958	1.5376	1.35645	3.41703	2.70829	2.382	2.40031
RUSC1	0.852148	0.977986	1.41018	1.62026	1.90198	1.59441	1.412	1.59452	1.08335	0.955077	0.737074	0.900898
MSTO1	1.13557	1.03741	1.06314	1.24914	0.450222	0.52088	0.515153	0.385588	0.611143	0.849115	0.601179	0.824646
DAP3	0.924658	1.74004	1.97655	1.6961	1.11695	0.86553	1.2253	0.650548	1.71205	1.60324	1.49551	1.69365
SYT11	0.186447	0.328249	0.176623	0.24011	0.174708	0.127299	0.0498492	0.0823541	0.245411	0.329573	0.361859	0.326076
NTPCR	0.165279	0.255264	0.454208	0.331152	0.211834	0.182237	0.212028	0.366145	0.515845	0.66194	0.464154	0.61895
KCNK1	0.629783	0.884418	0.910905	1.05617	0.365335	0.621043	0.701474	0.555457	0.756818	1.06518	0.544415	0.725767
COA6	11.5537	12.8453	13.4915	11.83	11.6531	13.6923	10.4567	12.9061	15.4773	15.251	15.2869	15.7215
ZC3H11A	0.665823	0.684867	0.680713	0.626205	0.467398	0.438656	0.291497	0.386209	0.66028	0.682955	0.603734	0.448112
ZBED6	0.58744	0.610696	0.646671	0.60937	0.43014	0.399789	0.273025	0.375733	0.626366	0.625227	0.557598	0.418324
SNRPE	15.5423	15.4529	12.1057	12.6384	10.7609	13.0063	9.46322	12.5989	16.9569	15.3129	14.5683	13.6021
SOX13	0.098986	0.107895	0.401047	0.0549927	0.114212	0.150851	0.172227	0.181757	0.191016	0.18742	0.222618	0.298972
GPR137B	0.0941655	0.112514	0.141728	0.143185	0.0815712	0.252829	0.07068	0.1347	0.124139	0	0	0.0509217
EDARADD	0.18255	0.0791765	0.236328	0.201356	0.214001	0.121535	0.145994	0.132441	0.230136	0.215858	0.0943592	0.245098
LGALS8	0.27384	0.483761	0.471582	0.461004	0.772752	0.90261	0.73705	0.714739	0.502392	0.544647	0.650578	0.393224
MTR	0.237988	0.397387	0.31123	0.293659	0.227166	0.138211	0.216853	0.198128	0.170971	0.170258	0.201705	0.204779
LAMC1	0.884035	1.01173	1.13223	1.55646	0.696572	0.563214	0.54835	0.640526	0.638058	0.711769	0.90819	0.928151
LAMC2	0.0400061	0.0699209	0.100785	0.08262	0.121784	0.281211	0.154801	0.180144	0.0849974	0.0773235	0.0327093	0.0580326
SMG7	0.664655	0.653414	0.895558	0.719227	0.609451	0.719508	0.687681	0.664561	0.607583	0.637088	0.684531	0.711968
RGL1	0.694432	0.283539	0.643592	0.646783	0.305056	0.30775	0.145085	0.217689	0.522572	0.75256	0.595843	0.413697
TSEN15	1.64016	1.64142	1.90834	1.30396	1.22776	1.73469	2.24972	1.48793	1.63376	1.57379	1.60597	1.40819
RPF1	8.86879	8.64112	10.1125	9.19397	10.7391	10.7643	7.76078	9.19853	12.633	15.0265	12.1017	12.7401
SPATA1	0.133484	0.289257	0.150071	0.357554	0.797273	0.33955	0.385191	0.458836	0.684948	0.299782	0.526625	0.473099
SFN	0	0	0.0430444	0.178042	0.371545	0.646562	0.0840457	0.167896	0.164605	0	0	0
NUDC	7.91735	8.55688	9.99415	10.6944	6.08581	6.945	7.22946	7.61627	11.1447	9.56696	9.34	8.70872
TRNP1	5.46938	5.69262	7.2797	6.67358	4.43991	3.56517	5.34764	5.22006	4.50083	3.78736	5.46052	4.47895
OSBPL9	0.9398	0.773995	0.743587	0.687943	0.629196	0.599698	0.438711	0.48956	0.522185	0.888239	0.5466	0.644153
BTF3L4	2.53515	2.21494	2.49823	2.39518	1.75525	1.77649	1.56888	1.73545	2.53773	2.88461	2.83798	2.35613
ZFYVE9	0.147006	0.209433	0.205358	0.0999109	0.0862172	0.0503306	0.00331453	0.0493631	0.106326	0.127824	0.122157	0.112912
PRPF38A	1.27744	1.16714	1.00619	1.32813	0.868947	0.730317	1.00532	0.878285	1.00129	1.24415	1.07661	1.21877
SYPL2	0.0787633	0.177792	0.291513	0.239404	0.0176304	0	0	0	0.151161	0.112976	0.152061	0.161114
ATXN7L2	0.567401	0.56534	0.587835	0.613934	0.299493	0.436554	0.270859	0.518092	0.338146	0.651671	0.515183	0.505361
CYB561D1	0.363039	0.28372	0.400824	0.487375	0.376494	0.317203	0.340857	0.199071	0.50653	0.36172	0.447922	0.381808
IQCC	0.613733	0.938595	0.839074	0.957806	0.747775	0.535087	0.37983	0.66131	0.706149	1.02446	0.558988	0.922736
EIF3I	12.5073	12.3174	12.8881	12.4824	12.6521	13.6524	16.0687	13.0063	15.4465	17.7323	14.0241	13.1965
FAM167B	1.70235	1.38525	2.15409	1.1306	3.19232	3.50938	2.98052	1.75585	6.58587	5.00461	4.28939	3.6613
CDC14A	0.30654	0.193064	0.408052	0.304221	0.23532	0.193901	0.26411	0.210537	0.139644	0.213935	0.176061	0.174365
SLC30A7	0.585123	0.467693	0.553964	0.609774	0.562592	0.591395	0.62118	0.568387	0.785712	0.803523	0.635034	0.76743
KHDRBS1	2.94303	2.51295	2.41601	3.05402	2.15953	2.07162	2.87505	2.82512	2.39551	3.33977	2.58798	2.12391
TMEM39B	1.73147	1.01905	1.7958	2.07064	0.745697	0.824786	0.92914	0.598264	1.60876	2.10869	1.37534	1.44125
KPNA6	1.02534	1.27128	1.45879	1.55413	1.05892	1.15098	1.28077	1.30358	1.61354	2.20514	1.68153	1.50811
TXLNA	3.36408	3.64664	4.2769	4.13092	2.79812	2.74556	3.35985	2.73273	4.78118	4.09892	4.98912	3.84681
CCDC28B	1.42767	1.60395	2.35972	2.11816	1.19705	1.0192	1.5921	0.927601	5.08812	3.79299	4.04756	3.81924
S1PR1	1.18754	1.61116	1.89853	2.10448	2.36888	2.78955	2.24107	2.36274	0.964744	0.893474	0.92318	1.09312
LINC01709	0	0	0.0127889	0.0141531	0.0114162	0.0129399	0	0	0	0	0	0.0134976
RNPC3	2.32196	2.36182	2.93982	3.0776	2.66995	2.3897	1.94402	2.3106	3.51277	3.61204	3.64721	3.41442
AL360219.1	0.498455	0.40155	0.409833	0.320218	0.970599	0.111982	0.379867	1.307	1.62594	0.692435	1.28354	0.277846
CYR61	262.785	274.713	256.331	287.791	390.285	436.087	407.257	372.914	294.647	301.985	268.25	244.493
PBX1	0.710251	0.61112	0.908092	0.909937	0.367437	0.364856	0.321199	0.244975	0.753651	0.748664	0.68088	0.593265
MGST3	1.79534	1.28548	1.68066	2.29245	1.20999	1.28549	1.50328	0.999025	1.91212	1.75897	2.11134	1.51772
UCK2	0.817482	1.02803	1.06793	1.31783	1.35248	1.31232	1.32797	1.44182	1.42442	1.92209	1.17285	1.50116
CASP9	0	0.0275396	0.114244	0.119601	0.072646	0.0568137	0.0226689	0.0520241	0.105728	0.0685402	0.14324	0.200298
AGMAT	0.0781492	0.0976307	0.00685367	0.0701721	0	0.0643007	0.0250253	0.0403167	0.0974152	0	0.0596547	0
UQCRHL	0.367176	0.236211	0.356237	0.273185	0.216708	0.29887	0.191112	0.400734	0.119709	0.294511	0.164071	0.242999
ZBTB17	1.86355	1.69482	1.6395	1.81393	1.81422	2.21257	2.11137	2.33413	1.56022	2.01852	1.83928	1.47998
MEGF6	0.77558	0.698793	0.736456	0.759597	0.291828	0.297851	0.504164	0.344571	0.314868	0.317281	0.367595	0.437214
WRAP73	0.460413	0.482394	0.32724	0.276103	0.192859	0.190647	0.170767	0.0976582	0.340268	0.251568	0.227777	0.355401
LRRC47	0.729702	0.736383	1.05394	0.882919	0.486454	0.543576	0.602873	0.573323	0.52575	0.815688	0.842523	0.597695
CLSTN1	0.214338	0.263392	0.301689	0.197813	0.241591	0.184238	0.20143	0.0912119	0.38113	0.295863	0.343076	0.310584
CTNNBIP1	0.0798534	0.132928	0.28858	0.148877	0.126965	0.174044	0.030147	0.103369	0.108039	0.189369	0.478512	0.288329
TNFRSF18	0	0	0	0	0	0	0.0502989	0	0.0235472	0.103579	0	0
SDF4	0.403904	0.509914	0.755216	0.57656	0.383111	0.429426	0.736288	0.340778	0.982717	1.55371	1.12421	0.936539
C1QTNF12	0.0795243	0.116638	0.238478	0	0	0.184384	0.172491	0	0.199306	0.0739616	0.117111	0.181005
DHDDS	1.65651	1.44235	1.99873	1.33653	1.18108	1.02884	0.970603	1.11224	2.03873	1.75527	1.64517	1.39964
HMGN2	33.7636	33.4455	31.1106	28.9598	25.5594	24.7526	25.1864	25.0201	21.8209	23.5146	16.7851	17.141
RPS6KA1	0.0441297	0.0203923	0	0.106884	0	0.0576695	0.0454697	0.0396632	0.0390161	0.0576887	0.085275	0.152611
ARID1A	1.80442	1.86578	1.74405	2.19197	0.950807	0.625665	0.753489	0.901569	1.38779	1.37269	1.20985	1.17904
DNAJB4	6.2611	6.67715	7.74972	8.56349	3.12069	3.22304	2.94737	3.04882	6.0119	6.03571	5.23287	5.94435
GIPC2	0.0344119	0.031183	0.0677731	0	0.042185	0.0176615	0	0	0.0329044	0.120258	0.104723	0.0679677
PTGFR	0.629332	0.81567	1.23187	0.983549	0.577178	0.765334	0.756183	0.725539	0.727906	1.23389	0.717773	0.825434
IFI44L	0	0	0.0126156	0.0311156	3.52726	3.52836	3.90581	3.96588	1.13798	1.65142	1.81628	1.82419
IFI44	0.184373	0.0350595	0.0309301	0.215515	9.84135	9.88241	8.43218	9.4175	2.45625	3.20837	3.32828	2.74873
NUDT4P1	0.239748	0.219667	0.257956	0.133993	0.0824071	0.0812395	0.0975157	0.104103	0.172181	0.304075	0.217446	0.183063
PDE4DIP	0.802066	0.646806	0.850844	0.957927	0.649665	0.500258	0.478123	0.593758	1.40056	1.30496	1.35836	1.20955
MMACHC	0.138666	0.152596	0.254973	0.169753	0.201949	0.0782601	0.197993	0.131438	0.115236	0.279414	0.296393	0.32955
AKR1A1	5.0355	3.96771	4.10795	3.7296	3.65492	3.92611	3.01076	3.50733	6.86167	5.94043	4.80064	4.49265
NASP	2.01309	2.22473	2.30049	1.98138	1.82843	1.76988	2.44589	2.04546	1.49308	1.74126	1.40691	1.51589
TMEM69	3.00187	2.92996	2.34474	3.13248	2.30028	2.13191	2.43156	1.89003	3.49553	3.3663	2.97489	3.03781
MAST2	0.301451	0.501154	0.523216	0.238685	0.310609	0.283313	0.255722	0.324644	0.398412	0.387327	0.416448	0.346523
NUDT17	0.76579	0.653925	0.613459	0.263594	0.497105	0.400686	0.468989	0.599244	0.26389	0.600105	0.0530917	0.327751
AC243547.3	0.504832	0.472427	0.332103	0.490113	0.392029	0.042921	0.581528	0.408696	0.260721	0.727464	0.704043	0.462737
POLR3GL	2.00575	1.75664	2.51618	3.43977	1.83207	2.03346	1.86002	2.39916	3.47297	3.59154	3.6799	2.67127
POGK	0.908858	1.13946	1.16881	1.16995	0.689008	0.836356	0.440968	0.533039	0.858976	0.749601	0.898803	0.864381
AKIRIN1	4.47758	5.30616	6.57437	6.0286	4.62366	5.14478	4.07394	3.8572	6.1364	8.43656	6.77655	6.49454
NDUFS5	59.2543	61.6098	61.8401	54.98	39.2655	36.1656	39.2914	37.3015	63.5117	65.368	70.7931	62.7781
MACF1	0.483426	0.61848	0.686924	0.659646	0.418021	0.359674	0.41349	0.407974	0.474607	0.618273	0.542205	0.517306
GNAI3	0.476577	0.392293	0.491484	0.588398	0.298269	0.361191	0.37141	0.369081	0.496542	0.540143	0.598785	0.425257
AMPD2	1.14659	1.29571	1.65216	1.52452	1.10064	0.694637	0.515827	0.748167	1.47773	1.40868	1.36607	0.856896
SLC16A1	0.952457	1.0528	1.1131	1.30704	1.02518	0.783191	1.01699	1.53931	0.874111	0.933153	1.11531	0.865067
PHTF1	0.395277	0.355387	0.203511	0.261319	0.55668	0.348552	0.527008	0.280236	0.616363	0.722496	0.594114	0.432999
RSBN1	2.0304	1.90099	2.07369	2.51919	1.30831	1.28039	1.09098	1.16716	2.83933	3.11009	3.09352	2.87548
THEM4	0.671778	0.952937	1.23818	1.02377	0.451152	0.527026	0.583263	0.838955	1.00491	0.777289	1.08326	0.556349
PRKAB2	1.0098	1.01942	1.02161	1.00955	0.440694	0.383019	0.351721	0.296764	0.543085	0.600724	0.998049	0.592702
BSDC1	1.6805	1.47867	1.58194	1.71491	1.32943	1.37839	1.18442	0.868042	1.92053	2.31389	1.62388	1.88337
ZBTB8OS	1.06023	1.61734	1.49203	1.18088	1.4007	0.896256	1.2915	0.710207	0.71039	1.19488	1.40433	1.48958
SYNC	1.22635	1.63044	1.0794	1.55168	0.802127	1.15345	0.681288	0.853106	1.33697	1.71291	1.33326	1.19445
YARS	2.36948	3.33745	3.74463	2.97705	1.96444	1.57759	1.79196	2.43888	1.90664	2.75947	2.70396	2.79069
TMEM54	0.154692	0.279357	0.391753	0	0.583148	0.58556	0.385733	0.125729	0	0.246792	0.509534	0.185393
RNF19B	0.570012	0.327658	0.493162	0.34905	0.590527	0.842434	0.828997	0.981047	0.460295	0.448762	0.564954	0.359766
HNRNPR	3.31678	3.43902	2.90826	3.46447	1.94049	1.90193	1.35149	1.71377	2.48303	2.97733	1.99724	1.6232
ZNF436	0.504462	0.285291	0.715638	0.458341	0.428877	0.269747	0.278701	0.165991	0.705984	0.682483	0.686581	0.497455
AL109936.2	0.268044	0.0950428	0	0.0564844	0.309561	0.301561	0.0966907	0	0.425727	0.117075	0.531645	0.215311
TCEA3	0.559897	0.150885	0.634152	0.108759	0.192681	0.283422	0.0245247	0.100577	0.397366	0.373723	0.067722	0.300275
SDC3	0.340287	0.256753	0.266591	0.322419	0.0694925	0.12666	0.106389	0.0457956	0.256301	0.174273	0.303662	0.389192
PUM1	2.17678	1.89511	2.814	2.48392	1.61831	1.64706	1.87019	1.18014	2.4241	2.53757	2.12238	2.25498
SNRNP40	1.56279	2.14663	2.25895	2.41695	1.63075	2.05033	1.70135	2.09394	2.4389	3.18553	3.15323	2.28662
SYF2	8.86818	8.90713	9.18271	9.3599	8.10518	8.79343	10.4604	9.66132	12.0961	11.4432	12.1396	10.2254
RSRP1	26.3389	24.6149	22.3851	23.5279	17.2373	16.3643	13.8436	13.9493	20.0276	21.321	19.6574	18.4546
BX284668.5	1.44083	1.07611	1.61121	1.13076	1.27402	1.70929	1.97488	2.04758	1.69234	1.25472	1.15093	1.8663
MFAP2	3.44353	2.42173	2.70652	2.36895	1.60779	1.25583	1.95439	1.39831	5.25533	4.72129	5.01424	3.30906
MTF1	0.867768	0.845456	0.796597	1.09221	0.579899	0.580379	0.538901	0.6398	0.982545	1.20051	1.1895	0.724662
ASAP3	0.186359	0.155577	0.166943	0.121717	0.173241	0.150012	0.153503	0.137184	0.136753	0.155766	0.135408	0.105252
E2F2	0.305259	0.320346	0.262834	0.302029	0.3249	0.283512	0.438966	0.511175	0.326544	0.448709	0.220084	0.398794
ID3	1365.36	1282.87	1447.3	1585.28	987.041	1001.92	1189.99	1192.45	435.623	425.447	589.866	549.444
GALE	1.59022	1.85535	1.64472	1.5741	0.915597	1.13324	0.857494	1.45177	1.93017	1.7729	1.67863	1.41426
AC233266.2	0.154647	0.124459	0.221455	0.164339	0.205008	0.254693	0.234921	0	0.179162	0.543691	0.00818109	0.452811
INPP5B	0.669796	0.832292	0.944266	0.894094	0.445788	0.499591	0.72709	0.736942	0.783953	0.93031	0.925906	0.955383
SF3A3	1.778	1.89548	2.11555	1.95658	1.70691	1.52739	1.28917	1.80525	1.95259	2.30766	1.99426	1.77394
FHL3	3.67779	3.1844	3.16311	3.2858	2.85229	4.6996	4.36235	3.24548	4.72316	5.58143	5.11712	4.86421
HMGCL	1.81227	1.37828	1.82602	1.83027	1.71405	1.71858	1.86812	2.48765	2.39987	2.84262	2.92828	2.28591
FUCA1	0.136576	0.0517132	0.410533	0.457354	0.124765	0.310931	0	0.169788	0.259876	0.358512	0.234503	0.431074
SRSF10	13.5727	14.901	13.6176	12.9813	12.0193	12.1645	13.4961	11.0224	12.2162	12.8395	12.1816	10.4592
MOB3C	0.74694	0.683331	0.544071	0.627507	0.820858	0.781177	0.844236	1.03051	0.981238	0.867727	0.922389	0.955557
ATPAF1	0.102975	0.307889	0.288193	0.127423	0.11623	0.199302	0.155877	0.120986	0.176811	0.208179	0.270049	0.22076
EFCAB14	1.52995	1.30584	1.34955	1.6022	1.13595	1.09666	1.28377	1.16779	1.42686	1.45723	1.10997	1.20376
PARS2	1.08764	1.1948	1.14698	1.65099	0.626298	1.08352	0.938562	0.994246	1.54379	1.31935	1.12163	1.20327
DHCR24	0.269556	0.243708	0.4208	0.358243	0.707015	0.545305	0.90067	0.731355	0.955384	0.932808	0.969287	0.754115
GPBP1L1	1.27619	1.80056	1.71055	1.53811	1.04912	1.02134	0.914183	1.2126	1.34524	1.59716	1.73964	1.79073
IPP	0.324022	0.548484	0.604551	0.61459	0.315717	0.382007	0.299592	0.110073	0.587316	0.472838	0.522586	0.529039
PIK3R3	0.369764	0.304531	0.435334	0.416883	0.250941	0.342515	0.57064	0.5646	0.271879	0.671762	0.594019	0.613437
AL358075.4	0.589795	0.197112	0.429436	0.287101	0.0831677	0.223206	0.319135	0.448406	0.311242	0.325099	0.243116	0.515709
SPATA6	0.113619	0.0468156	0.0412584	0.0380046	0	0	0.0413942	0.109617	0.0652675	0.0835879	0.0461924	0.0991574
LRIF1	3.52408	2.82493	3.94359	4.34367	3.52309	3.67027	2.97648	3.33559	5.079	5.43946	4.72818	4.77909
HENMT1	0.276861	0.334423	0.0738481	0.0454171	0.145405	0.232071	0	0.105406	0.317148	0.410534	0.197423	0.124839
CLCC1	0.194825	0.301105	0.233918	0.355278	0.157269	0.171332	0.117389	0.0919381	0.230872	0.320565	0.238055	0.21267
SLC25A24	0.8113	1.23863	1.24494	1.18052	0.665922	0.540375	0.711957	0.688085	0.690761	1.21097	0.668192	0.819563
P3H1	1.94105	2.20529	2.33038	2.35634	1.33918	1.36878	0.976915	1.04052	1.75401	2.51543	2.00208	1.40491
SVBP	5.58389	8.02162	9.67109	7.66645	5.72253	7.22647	5.44985	5.94221	10.2677	11.3232	10.6593	9.29019
SLC2A1	4.84555	4.7585	4.70588	4.68066	3.56264	2.50466	2.58933	2.50358	4.71015	5.11267	3.44385	3.08084
PIGK	0.145876	0.138886	0.173318	0.0996158	0.167786	0.0867072	0.303747	0.0974809	0.138601	0.221097	0.102483	0.175364
DBT	0.188134	0.237182	0.245304	0.294435	0.153683	0.158195	0.210058	0.267618	0.23486	0.245634	0.249861	0.234922
LRRC41	1.28604	1.29759	1.20309	1.62973	1.25066	1.19137	1.30543	0.962375	1.45699	1.72308	1.51094	1.26749
MKNK1	0.424237	0.629007	0.463032	0.636169	0.669539	0.790191	0.596852	0.527947	0.57234	0.968803	0.454193	0.642544
DAB1	0.0187897	0.0295556	0.104649	0.119905	0.0161491	0.0103009	0.0268095	0.0232375	0.146352	0.166267	0.122776	0.0269166
OMA1	0.0672892	0.194753	0.062745	0.230224	0.023081	0.106789	0.0369603	0.0708298	0	0.141881	0.0437695	0.0992821
TACSTD2	0.085738	0.0899833	0.00329775	0.0161889	0.153681	0.296639	0.101198	0.216654	0.305598	0.322025	0.248448	0.0307055
ECE1	1.5873	1.43883	1.89266	1.39902	1.40719	1.6812	2.10009	1.78837	2.32857	2.0658	1.90536	1.93822
USP48	0.380143	0.614344	0.854743	0.615231	0.521394	0.603133	0.583945	0.427657	0.486521	0.874337	0.563477	0.52902
HSPG2	0.395058	0.404131	0.32933	0.606172	0.227561	0.194194	0.296196	0.178126	0.199187	0.232775	0.22588	0.238466
CEP85	0.909012	0.650377	0.727966	0.830662	0.466995	0.220394	0.379561	0.356484	0.43978	0.546515	0.377974	0.314252
SH3BGRL3	93.8387	99.339	97.6859	104.62	91.4023	86.6328	89.4083	87.5693	87.0954	85.8037	96.6655	92.1444
CD52	0	0	0	0	0	0	0	0	0	0.0888438	0	0.0946123
USP24	0.177836	0.290137	0.195567	0.25935	0.179221	0.146284	0.113811	0.127903	0.221611	0.192513	0.179728	0.107973
AC119674.2	0.841813	0.464389	0.821318	0.703932	0.600661	0.727603	0.341952	0.52634	1.50788	1.79813	1.38968	0.946607
PLPP3	1.9718	1.60799	2.2292	1.63576	2.09143	1.89844	0.92851	1.10103	4.27488	3.80062	3.32089	2.86095
SLC6A9	0.482898	0.581152	0.60519	0.699271	0.310125	0.307938	0.427756	0.493717	0.376558	0.331635	0.255499	0.137187
ERI3	1.20702	1.1397	1.03314	0.925296	0.925434	1.20303	0.740133	0.533401	1.86483	1.37793	0.851007	1.16964
TMEM53	0.855541	0.991488	0.838138	0.994817	0.644953	0.402482	0.557701	0.873811	1.59348	1.94589	1.28241	1.54629
LRRIQ3	0.0668938	0.0370804	0.0514224	0.0181607	0	0	0.0897177	0.0823321	0.0219606	0.0355052	0.095485	0
GLUL	4.57995	3.692	4.61799	4.5524	3.58729	3.31244	3.05491	2.71021	5.58728	5.92334	4.8643	4.90683
RNASEL	0.515291	0.406076	0.5709	0.33453	0.485725	0.436318	0.305723	0.340531	0.580873	0.509087	0.655607	0.564995
RGS16	0.687459	0.629844	0.682594	0.553926	0.938902	0.64799	0.87511	1.0442	3.33382	2.95709	3.42004	2.38296
GREM2	1.00639	1.00752	1.40121	1.23538	1.17066	1.43483	1.1819	1.47749	0.755011	0.859879	0.912691	0.691416
SSR2	4.57391	4.18265	3.94925	3.91097	2.27527	2.36061	2.56092	2.07549	4.01501	4.54682	3.03019	3.60983
UBQLN4	0.172961	0.194435	0.379005	0.350945	0.172809	0.0227999	0.0912901	0.133676	0.0552821	0.204895	0.186805	0.160057
MEX3A	0.326184	0.297849	0.361327	0.315569	0.0327235	0.200772	0.0879789	0.109901	0.411302	0.257405	0.191682	0.238514
ZNHIT6	0.980499	1.27205	1.63669	1.86278	1.22724	1.01686	0.900913	0.744736	1.50338	1.59047	1.50788	1.67224
ODF2L	0.712416	0.92842	0.880953	0.952796	0.755358	0.642578	0.608983	0.537329	0.804307	0.802045	0.818438	0.715178
SELENOF	3.34693	3.58105	2.84698	4.50119	3.20708	3.00016	2.39775	2.8429	5.90827	6.47315	4.99464	5.26805
SELENBP1	0.0343993	0.243999	0.131598	0.195309	0.199015	0.145829	0.250376	0.28451	0.1952	0.245927	0.119063	0.193271
POGZ	2.05765	2.11368	2.18452	2.39798	2.0666	1.97038	2.13903	2.29983	2.18463	2.74502	2.26478	2.31004
MRPL9	11.539	8.60563	10.2712	10.6044	7.86914	9.16361	10.2613	8.25634	10.2237	10.7153	9.02796	9.49612
HIST2H4B	1.47278	0.7382	1.62422	2.1775	2.67269	3.02141	5.20159	5.3873	3.20978	2.97388	2.90546	2.5955
HIST2H2BE	0.453663	0.175935	0.456827	0.731788	0.995358	0.624409	0.575374	0.750893	1.74662	1.40132	1.94751	1.30059
SV2A	0.171828	0.170024	0.143563	0.283187	0.21635	0.212056	0.191838	0.0846647	0.144127	0.294616	0.298367	0.247293
SF3B4	13.661	14.3996	14.7739	15.8585	12.1637	14.0756	14.235	13.1664	17.1989	16.8349	14.7206	15.8036
ARNT	0.892265	0.686723	1.19177	1.38334	0.697573	0.612098	0.761077	0.581516	1.02903	1.16653	1.34924	1.14767
MUTYH	0.565262	0.440733	1.0245	0.741668	0.348436	0.275372	0.255157	0.196437	0.586922	0.444123	0.320528	0.405359
TESK2	0.111034	0.0962425	0.131097	0.0462228	0.111719	0.115998	0.0857175	0.069982	0.181553	0.0329871	0.139674	0.0747443
CCDC163	0.037211	0.0332795	0.26749	0.127438	0.104253	0.023048	0.0228103	0.142596	0.103238	0.0944552	0.0527954	0.144509
PRDX1	30.5485	33.1938	30.7903	35.6581	24.8887	22.754	20.0132	24.14	31.7614	29.7968	30.8697	29.7373
ETV3	1.81929	2.01023	1.8033	2.07633	1.73632	1.64547	1.79046	2.09343	2.26067	2.0289	1.88652	1.69839
LYSMD1	1.26613	1.42545	1.62587	1.3056	0.816738	1.40423	1.66067	1.61497	2.22073	2.44394	2.31845	1.43551
VPS72	1.53286	1.89753	1.88663	2.20177	1.37956	1.29712	1.72713	1.56741	2.31302	2.89496	2.83647	2.79194
PI4KB	1.02196	0.945079	1.1981	0.977266	1.1184	1.01101	0.729408	0.74547	1.22998	1.33182	1.41594	1.15761
RFX5	0.449321	0.3362	0.422978	0.615349	0.705032	0.711754	0.670103	0.336257	0.680159	0.621263	0.362777	0.37006
AIM2	0	0.0371239	0.0311555	0	1.93431	2.03711	2.11511	1.64482	0.235955	0.263442	1.02856	0.68384
WDR78	0.050075	0.0680809	0.127832	0.102688	0.0121061	0.0995229	0.0367734	0	0.0779631	0.0484289	0.0475567	0.0835418
SLC35D1	0.515381	0.466462	0.877441	0.694132	0.271948	0.42891	0.323656	0.298004	0.656633	0.619694	0.628533	0.674288
SMIM12	4.70607	5.31378	5.01834	5.0475	4.56107	4.62097	3.7323	4.06362	5.47138	5.8148	5.35777	4.5783
AC114490.2	0.805233	0.980982	0.670442	1.14096	0.594833	0.667147	0.603934	0.777358	1.35852	1.25259	1.5224	1.25273
TMEM35B	2.90961	3.96647	2.94204	5.15224	2.3763	2.70962	2.40281	3.40495	4.929	4.73411	5.9629	5.12139
ZMYM6	0.368668	0.163819	0.29508	0.324296	0.27176	0.29143	0.239735	0.248598	0.361503	0.416089	0.443833	0.328855
PRDX6	14.837	14.2527	14.5899	15.7854	7.85071	6.93085	6.92051	6.96005	11.1253	10.6621	10.426	11.4729
KLHL20	1.07619	1.47015	1.34074	1.29957	1.04007	0.941488	1.10443	0.793795	1.37705	1.75611	1.61231	1.20233
EIF2B3	1.31531	1.40817	1.66748	1.6137	0.913222	1.06042	1.25634	1.00354	2.34	1.68677	1.98293	1.57725
HECTD3	0.64378	0.72101	0.62069	0.649563	0.404468	0.633344	0.427409	0.64538	0.52155	0.421287	0.624961	0.518221
FAF1	0.284359	0.266626	0.233124	0.129837	0.103292	0.190499	0.132517	0.0837869	0.402923	0.364618	0.198011	0.234019
EPS15	0.419089	0.60659	0.697352	0.640255	0.489587	0.532218	0.496195	0.543095	0.284081	0.538565	0.671382	0.327547
PTP4A2	7.49965	8.09641	8.06394	8.27329	5.83866	5.56916	5.59251	6.66469	7.9046	9.18335	9.14161	7.81899
TMEM234	1.58202	1.1444	1.14459	1.07783	0.382589	0.598004	0.672179	0.519215	1.11799	1.14713	0.866765	1.22961
POMGNT1	0.432253	0.293997	0.559732	0.322841	0.148202	0.232784	0.482796	0.0949585	0.167997	0.407974	0.389122	0.565716
CRYZ	0.606829	0.588792	0.430509	0.554358	0.359676	0.481543	0.106443	0.421613	0.398422	0.457771	0.809266	0.752348
STK40	0.774438	0.609968	0.810896	0.852885	0.3543	0.336144	0.380564	0.518335	0.63654	0.770672	0.746562	0.695432
LSM10	16.599	14.4916	17.4646	16.5747	13.1834	12.7275	11.5132	13.5852	20.7795	24.4318	23.9469	24.3151
OSCP1	0.842691	0.527395	0.731287	1.05205	0.315231	0.270695	0.261542	0.125033	0.771981	1.10259	0.725986	0.699476
MRPS15	2.0369	2.88578	2.42424	1.98677	1.96031	1.80024	2.37718	2.55441	2.67551	3.04189	2.26572	2.13973
DEGS1	10.3789	9.55831	7.91219	11.46	8.22825	9.44574	7.07684	8.21339	10.4891	11.792	8.77836	9.006
CNIH4	3.02263	2.9937	2.91985	3.51671	1.86973	1.45125	1.91133	2.24928	2.57104	2.81385	2.59824	3.02177
CNIH3	0.0221946	0.0251521	0.190072	0.201082	0.221711	0.102977	0.368313	0.281969	0.946929	0.685013	0.839378	1.14727
DNAH14	0.0089322	0.0417066	0.0272265	0.03456	0.00498009	0	0.0247431	0.0205238	0.0120724	0.0301849	0.0445055	0.00965618
ORC1	0.363031	0.507666	0.235823	0.240547	0.574421	0.435617	0.307343	0.380187	0.305625	0.420211	0.0835769	0.265334
ZCCHC11	0.797689	0.831895	0.739065	0.618382	0.456496	0.338198	0.318537	0.466902	0.615554	0.552465	0.662709	0.587526
COA7	3.51106	3.3751	2.62672	3.38428	2.00457	2.08806	1.9927	2.14408	2.36234	3.00545	2.53894	2.68791
ECHDC2	0.127829	0.327349	0.224925	0.209325	0.239141	0.178484	0.227218	0.268622	0.335555	0.341536	0.299907	0.272955
DPYD	0.210575	0.183874	0.355567	0.165857	0.279961	0.227591	0.171771	0.365458	0.35748	0.369395	0.163657	0.245158
C1orf123	1.43592	1.32116	1.10629	1.59969	1.2281	1.25582	1.10183	1.1254	1.55421	1.81725	1.9081	1.57801
MAGOH	11.697	12.698	9.90503	7.78407	7.21643	8.26995	6.83148	8.19722	11.7252	9.33552	9.7299	10.4082
LRP8	0.0740147	0.235492	0.0513122	0.14845	0.124387	0.0793753	0.0887369	0.00970643	0.0837549	0.101117	0.0360477	0.118375
SASS6	0.938376	1.06477	0.881276	0.919718	0.544936	0.639799	0.431028	0.612216	0.554719	0.313754	0.412243	0.341969
SMG5	0.864027	1.05945	1.10359	1.02542	0.820243	0.932963	0.839777	0.60239	0.924551	0.990401	0.800401	0.692634
ZNF669	2.78144	2.27844	2.06356	3.44399	2.00915	2.23744	2.35924	2.41422	2.15521	2.10556	1.98358	2.10887
ZNF124	0.711087	1.07418	0.765458	0.844892	0.452766	0.470017	0.689481	0.8772	0.391234	0.570113	0.624855	0.619567
AL390728.6	0.309064	0.89896	0.616422	0.537405	0.542904	0.564671	0.457798	0.804918	0.468656	0.763486	0.476972	0.260353
MPC2	4.51768	3.21538	5.35465	6.83606	4.68207	3.80348	4.86767	6.20228	5.40042	4.89758	6.27048	5.69025
GPR161	0.248052	0.247862	0.329454	0.224813	0.187676	0.12369	0.181088	0.189447	0.200938	0.190857	0.159221	0.175529
ZNF496	0.104623	0.195571	0.18138	0.143287	0.0930778	0.171394	0.139755	0.124174	0.188238	0.177093	0.0907738	0.146118
NSL1	2.18296	1.83752	2.10816	1.8045	1.60584	1.83171	1.52449	1.19956	2.13094	1.70791	1.64983	1.38042
FLVCR1-AS1	0.227802	0.183584	0.454535	0.241487	0.339986	0.349395	0.289506	0.224405	0.90649	0.580959	0.319794	0.72679
ANGEL2	0.80398	0.387678	0.642876	1.01308	0.671838	0.74836	0.746585	0.86506	0.758037	0.997459	0.892623	0.630334
ERO1B	0.103535	0.0382654	0.100092	0.0807559	0.0408617	0.0376985	0.107874	0.0502458	0.0219341	0.0485553	0.120838	0.0810525
HEATR1	0.410662	0.275465	0.413828	0.386398	0.375081	0.237384	0.393097	0.354034	0.317865	0.336798	0.345289	0.358997
TAF1A	0.765037	1.03189	0.863215	1.24024	0.795158	0.915187	0.552253	0.791742	0.828607	0.965533	1.21165	1.16232
AIDA	0.387356	0.694318	0.671521	0.507164	0.701026	0.760755	0.872106	0.478259	0.48255	0.684984	0.604377	0.460913
ACP6	0	0.0547123	0.0443478	0.0236065	0.0479338	0.0323154	0.00487496	0.0157954	0.0669134	0.0778363	0.0319217	0.117069
NBPF11	0.763302	0.454882	0.531613	0.497884	0.501654	0.417838	0.40594	0.415403	0.593814	0.394694	0.47942	0.487356
DDOST	3.06424	3.13136	2.4122	4.10853	2.53714	2.92997	2.45911	2.99264	3.29598	3.00902	2.95248	3.49829
KIF17	0.0481267	0.0653649	0.193846	0.125078	0.186278	0.152759	0.142855	0.151237	0.161675	0.106575	0.0743869	0.0287342
SH2D5	0.133388	0.0352201	0.0665441	0.0731449	0.242477	0.332487	0.259344	0.253749	0.181372	0.226654	0.25784	0.178222
HP1BP3	3.15471	3.55759	3.28235	3.40045	1.74208	1.74459	1.64367	1.93748	2.94138	2.97967	2.55018	2.26853
EIF4G3	1.1076	1.12292	1.35321	1.42862	0.97006	1.03066	0.975405	0.775471	1.17261	1.20462	1.35214	1.30104
SIKE1	1.54158	1.46103	1.69276	1.60681	1.24455	1.39814	1.14544	1.08228	1.81458	2.10887	1.92868	1.58479
TSPAN2	0.0295114	0.134471	0.041564	0.24885	0.0952272	0.0949717	0.142403	0.227057	0.12128	0.0440829	0.0954476	0
NGF	31.381	31.9816	24.627	26.8272	27.1952	26.8804	24.0899	22.2679	29.8417	30.4512	26.0575	22.3803
NBPF10	0.225208	0.304343	0.307866	0.325128	0.202482	0.158183	0.149371	0.139735	0.259383	0.280541	0.164875	0.14332
AC239799.1	0.342953	0.26286	0.443072	0.210059	0.170271	0.219453	0.248416	0.112436	0.396812	0.215246	0.36645	0.314269
NOTCH2NL	0.309695	0.32641	0.370103	0.285632	0.222106	0.286146	0.223501	0.194712	0.352639	0.366924	0.320322	0.339321
GBP1	3.45442	3.05483	3.28256	3.81275	12.645	12.0592	15.0005	17.3952	8.53511	10.2761	9.38148	9.40033
GBP2	0	0.0340304	0.0283938	0.0406725	0.22322	0.115441	0.21318	0.139872	0.295545	0.45412	0.385923	0.313229
AC245595.1	7.91268	6.07237	7.57707	8.09996	9.08516	8.73581	6.94103	11.203	8.87955	8.98838	10.0135	8.36763
NBPF15	0.709252	0.665869	0.725111	0.678254	0.453317	0.337764	0.531429	0.453859	0.629595	0.700309	0.60175	0.455276
GEN1	0.560807	0.665786	0.550107	0.744455	0.407813	0.326919	0.520808	0.42793	0.35749	0.504128	0.205405	0.385344
TAF1B	1.46994	1.22227	1.76402	1.34065	1.04104	1.37218	1.04471	0.983891	0.82628	1.38636	1.34753	0.974716
AC010969.2	0.147551	0.312138	0.204236	0.246242	0.236394	0.210318	0.253528	0.232519	0.227277	0.361346	0.307017	0.291536
CDC42BPA	0.569442	0.573318	0.720003	0.686635	0.364054	0.304179	0.270847	0.348388	0.442766	0.570478	0.506171	0.453317
JMJD4	1.67998	1.10824	1.87344	1.75571	1.27841	1.11124	0.948805	1.6143	1.44205	1.35997	1.20171	1.69702
HPCAL1	0.394324	0.275448	0.463614	0.47687	0.264892	0.487358	0.455549	0.212822	0.773858	1.01706	0.740159	0.533448
FH	2.01951	1.71145	2.15051	2.72349	0.938044	0.860577	1.47073	0.994313	1.79003	1.75679	2.31543	1.97855
OPN3	0.0738291	0.220367	0.184708	0.282253	0.0723374	0.129901	0.0875815	0.237577	0.267507	0.317319	0.128373	0.187998
CHML	0.497854	0.488607	0.455937	0.489895	0.242027	0.0763652	0.187151	0.106633	0.210547	0.28226	0.322215	0.225891
SOX11	1.73047	2.42353	1.16804	1.81213	1.38279	1.41583	2.00721	1.85613	1.80369	2.10495	1.31599	1.30519
SLC30A1	0.680653	0.925017	1.00277	1.21032	0.853857	0.778585	0.886839	0.875872	0.865874	1.13984	0.824118	0.760722
NUAK2	0.795614	1.50099	1.16941	1.23545	1.70189	1.15003	1.72909	1.51777	2.39474	2.33502	2.67559	1.78867
ELK4	0.319279	0.281243	0.347537	0.339846	0.212551	0.253307	0.296381	0.445177	0.33702	0.416131	0.345128	0.341906
GPATCH2	1.26877	1.62068	1.65259	1.74965	1.37046	1.45015	1.29494	1.49854	1.72779	1.91711	2.12921	2.00744
LAMB3	0	0.0888774	0.0655296	0.0306844	0.0318289	0.051132	0.0536008	0.0369372	0.0210252	0.0666552	0.138076	0.0908351
C1orf74	0.52443	0.469799	0.853031	0.743065	0.632438	0.3008	0.343111	0.291708	0.737033	0.959135	0.635654	0.675661
DUSP10	2.49976	2.50639	4.04943	4.58387	3.04892	2.63304	4.12985	3.5962	4.25104	4.97925	4.47843	3.68247
FAM72A	0.734893	0.95939	0.817438	0.827546	0.438727	0.435783	0.405558	0.498902	0.341177	0.497449	0.405288	0.4547
EIF2D	0.165076	0.272826	0.139311	0.161812	0.0993299	0.119867	0.163344	0.196509	0.17741	0.0488963	0.18898	0.215292
FCMR	0.429867	0.309514	0.60916	0.203036	0.36456	0.62323	0.441636	0.754025	1.20612	1.17041	0.682708	0.452278
USF1	0.216334	0	0.0305651	0.0300083	0.0568438	0	0.187264	0.082333	0.137724	0	0.0980101	0.0358305
EXTL2	0.316359	0.317192	0.593738	0.45685	0.374085	0.136844	0.366881	0.421821	0.257126	0.482929	0.430816	0.185161
DPH5	0.556712	0.30497	0.549601	0.789749	0.347578	0.175285	0.222934	0.196317	0.378148	0.472397	0.533627	0.758381
SRP9	9.75273	9.83615	7.76286	11.2256	6.96668	7.01699	7.33105	6.90093	11.6498	11.5833	8.76375	8.71214
EPHX1	2.63956	2.57222	2.53447	2.55671	1.25298	1.66298	1.66499	1.03744	2.29788	2.33576	1.93435	2.08519
H3F3A	10.0412	9.74611	9.78276	9.54771	5.2267	6.33273	6.2086	7.87235	10.6033	10.1121	10.0068	9.43067
LINC01703	0	0	0.235104	0.119441	0	0.0977243	0	0	0.166769	0.233364	0.209881	0.075812
TRIM45	0.386182	0.201797	0.285792	0.306308	0.0802574	0.388977	0.213236	0.256509	0.363377	0.371814	0.535214	0.232214
GDAP2	0.186834	0.106954	0.14575	0.151949	0.152865	0.112561	0.170554	0.122902	0.157184	0.202222	0.286431	0.0884741
FAM72C	0.703992	0.666205	0.686765	0.779152	0.309225	0.252975	0.319199	0.416885	0.305106	0.280447	0.296647	0.360749
AP4B1	0.35227	0.141016	0.564989	0.467848	0.187047	0.315314	0.287994	0.476376	0.504284	0.510813	0.750203	0.514315
TRIM33	0.359858	0.512781	0.601055	0.377211	0.387826	0.378918	0.393852	0.420325	0.337445	0.276483	0.486145	0.405524
RPA2	3.46899	4.27589	3.44964	3.75394	3.33591	4.01185	4.3156	4.61976	2.88827	3.57129	3.11884	3.47308
EYA3	0.684626	0.796232	0.719909	0.881692	0.621271	0.848615	0.651796	0.715248	0.820906	1.01485	0.979417	0.993574
DNAJC8	7.09827	9.69551	10.735	11.482	8.15451	9.34271	9.34725	8.88096	11.0932	11.9692	11.0011	11.1223
TAF12	1.9647	2.23922	2.42305	2.40479	1.35318	0.977377	1.48408	1.75179	2.59465	1.96564	3.09878	2.60089
DOCK7	0.318073	0.535341	0.429154	0.422518	0.361863	0.265078	0.494171	0.210231	0.458928	0.49869	0.519966	0.402123
ITGB3BP	0.787998	1.26784	0.674095	0.512735	0.974826	0.616472	1.11121	0.6122	0.332172	0.477447	0.362324	0.276877
JAK1	1.47953	1.64144	2.03981	1.48731	1.30619	0.841624	1.17154	0.716824	1.69834	2.15033	2.14531	1.20768
RC3H1	0.336574	0.451101	0.556416	0.369169	0.303297	0.303283	0.259922	0.224029	0.361097	0.482977	0.539572	0.5062
MRPS14	3.11898	4.21442	3.50148	4.59273	3.05961	2.79846	3.6676	2.83766	4.89588	5.05445	4.68818	4.51945
KIAA0040	0.550354	0.453017	0.401701	0.407384	0.343676	0.48871	0.278241	0.297803	0.40763	0.24689	0.259941	0.192898
GCLM	1.21753	1.47639	1.57474	1.76729	0.461744	0.720301	0.421499	0.448886	1.13121	1.22393	1.41404	1.07708
ARHGAP29	2.70649	3.4207	3.84818	4.08001	2.00056	2.04733	2.37903	2.04294	7.37616	8.28134	8.39082	7.23407
AC097059.2	0	0	0	0	0.591236	0.478085	0.490193	0.127466	0.306103	0.183774	0	0
F3	28.1479	30.2354	35.4832	36.8586	52.3765	52.2631	58.7786	58.3329	70.59	76.5874	82.6173	69.6775
RAB7B	0.129226	0.132859	0.251011	0.194046	0.197485	0.160708	0.278857	0.231072	0.512401	0.535865	0.419445	0.180909
FAM189B	0.549954	0.541949	0.812194	0.70388	0.467617	0.218017	0.508857	0.249465	0.564465	0.74466	0.570436	0.765175
SCAMP3	5.8041	5.75796	7.94619	6.87575	5.60709	5.52069	5.49665	5.66512	8.9687	9.71963	10.2002	7.25167
CLK2	1.47787	1.77683	1.60879	1.636	0.819562	1.20251	1.62977	0.861056	1.19739	1.71033	1.08945	1.58413
ASH1L	0.896269	0.863121	1.09476	0.920332	0.637747	0.53735	0.579319	0.454549	0.855356	1.08037	1.01843	0.701831
YOD1	0.821098	0.637268	1.1049	1.40769	0.637863	0.789776	0.873312	0.572562	0.957708	0.913373	0.923969	0.862979
SERBP1	4.91544	4.54939	4.0648	5.16299	3.7165	3.70323	3.69654	4.16462	4.69127	4.97439	4.22028	3.82764
GNG12	4.65167	4.39926	4.39728	4.95194	3.03237	3.05589	3.60963	3.61717	5.07011	4.84772	4.64668	4.48596
DIRAS3	0.295189	0	0.276686	0.480962	0.991157	0.590371	1.01673	1.21601	0.215574	0.221797	0.260513	0.454225
WLS	0.145117	0.412244	0.344173	0.199605	0.298594	0.170043	0.0934786	0.302856	0.463061	0.364349	0.917476	0.546357
TM2D1	1.03927	1.32092	1.60314	1.27269	1.45262	1.07795	1.15993	1.22577	1.52745	1.8149	1.74858	1.29554
FABP3	0.419029	0	0	0.172258	0.0938762	0.779486	0.454297	1.14201	2.82886	1.62472	1.74133	1.46723
PEF1	4.74784	5.19198	5.15161	5.49904	3.46168	4.78756	3.96543	3.88177	7.45133	6.4878	6.30196	4.83467
COL16A1	0.509139	0.367765	0.458839	0.392775	0.290485	0.275199	0.180765	0.267054	0.331313	0.503947	0.334186	0.215028
ADGRB2	0.07506	0	0.0629569	0.0783624	0.0120802	0.00192293	0.0108228	0.0311255	0.08951	0.186149	0.14981	0.0253149
SPOCD1	2.84017	2.70271	2.55277	3.03746	2.22872	1.51568	1.54408	1.18978	1.85546	3.05723	2.05905	1.87132
DEPDC1	2.72254	2.38601	2.33592	2.96122	1.01077	0.89866	1.00223	1.10901	1.16481	1.55634	0.763254	0.74292
LRRC40	0.606833	0.437139	0.408428	0.491686	0.177563	0.310868	0.254123	0.313204	0.289842	0.329943	0.282527	0.428772
ANKRD13C	0.838734	0.94316	0.936855	1.0984	0.605773	0.6132	0.737555	0.52467	0.958364	1.05341	1.13545	0.708655
MYSM1	0.770264	0.822307	0.930231	0.867359	0.518021	0.651728	0.55388	0.603503	0.700298	0.817107	0.546547	0.914712
JUN	52.3301	56.9543	49.6017	47.6543	38.2251	37.7497	46.8789	35.8796	41.5734	48.1302	39.9526	37.5279
AC105277.1	0.0109371	0.120697	0.0913528	0.0956299	0.0711426	0.0772579	0.0680281	0	0	0	0	0
AK2	2.35515	2.00853	2.51854	2.12717	1.91779	1.84083	1.76054	2.28942	2.50241	2.58067	2.40746	2.32996
TRIM62	0.436762	0.274055	0.426463	0.383395	0.38876	0.379772	0.329587	0.234108	0.183155	0.507983	0.231152	0.139085
PHC2	2.2274	3.2296	3.11419	3.00786	1.73954	1.51175	1.78358	1.80539	2.75111	3.79307	3.00398	2.65143
ZNF644	4.67422	4.95596	5.1735	5.94128	3.93225	3.79781	4.8258	4.1331	5.38285	6.26438	5.39652	5.00011
AURKAIP1	22.5557	20.9363	21.088	23.2741	10.2095	11.6703	11.7961	9.81513	16.6318	16.2542	14.6103	15.9233
CCNL2	1.55478	1.70503	1.70357	1.99027	1.02549	1.50757	1.32217	1.64945	1.74633	1.97364	2.01307	1.88714
MRPL20	4.24107	5.00277	4.60379	6.11563	4.17025	4.36244	4.06856	4.82672	5.12619	5.93046	6.27399	5.45035
COL11A1	0.331156	0.39414	0.43228	0.535311	0.379019	0.328752	0.226675	0.349359	0.376586	0.36742	0.292465	0.207667
SSX2IP	2.56131	2.62707	3.56484	3.29713	0.855887	0.956648	0.691267	0.633167	1.83922	2.48955	2.57264	2.31391
MCOLN2	0.0456418	0	0.104315	0.132264	0.01401	0	0	0	0	0.0138142	0.0587313	0.0615965
MCOLN3	0	0	0	0.104083	0	0	0.140065	0	0.00259691	0	0.0959102	0.140387
CLSPN	3.2908	3.4128	2.87303	3.26692	4.24085	4.38183	4.36307	3.92152	1.98953	2.41057	1.63557	1.9363
COL8A2	0.0445231	0.0314705	0.101898	0.0408431	0	0.0279768	0.0571903	0.00247666	0.0261917	0.097644	0.0607888	0.125837
TRAPPC3	7.42253	6.43524	8.09592	7.17365	5.16319	4.7088	4.32602	3.61131	8.47581	9.44554	7.57343	7.72874
EVA1B	2.92688	5.90041	5.00033	5.06139	1.92685	2.6764	2.14448	1.41861	5.41669	5.2658	5.58777	5.44442
SFPQ	6.6754	6.39635	6.40059	7.44888	5.36652	4.65907	5.7441	5.09244	7.96527	7.69282	7.59205	6.94563
KIAA0319L	0.371853	0.362446	0.310719	0.351922	0.274356	0.24544	0.382174	0.214236	0.523856	0.742403	0.528683	0.333025
PSMB2	2.66451	2.97998	2.98619	3.43635	2.6345	2.65946	3.45771	3.85	4.03757	4.20232	4.30938	3.45291
C1orf216	0.894648	1.29312	1.33855	1.22183	0.979573	1.1585	1.39546	0.660209	1.9126	1.58478	1.97538	1.334
FAM212B	0.894509	0.902649	1.26701	1.21309	0.257734	0.332198	0.34481	0.331748	0.920756	0.630394	0.787967	0.839906
GLIS1	0.481579	0.234375	0.508836	0.227029	0.183456	0.172948	0.292937	0.115914	0.192518	0.548559	0.453058	0.253112
NDC1	0.328162	0.332816	0.301086	0.247265	0.130729	0.136022	0.164192	0.105026	0.128375	0.23268	0.0524622	0.0704847
YIPF1	0.436785	0.407158	0.58245	0.598561	0.591203	0.360339	0.483715	0.488416	0.880025	0.891856	0.928391	0.952912
HSPB11	6.70158	7.13602	7.84109	6.80548	5.80927	7.59532	8.45125	7.05842	6.89047	8.12699	5.43327	6.14558
EHD3	0.961456	0.636071	0.76617	0.893586	0.508013	0.462971	0.257487	0.456612	2.5565	3.07071	1.97665	2.03562
SPAST	0.264385	0.309444	0.2695	0.289629	0.176319	0.231917	0.10631	0.162159	0.163283	0.255707	0.155246	0.215621
SLC30A6	0.158149	0.128998	0.181465	0.246161	0.215791	0.0616911	0.157546	0.0665786	0.106184	0.16935	0.148915	0.095531
YIPF4	0.640958	0.660367	0.625566	0.862312	0.707251	0.532444	0.571252	0.730741	0.717235	0.897756	0.796581	0.728763
SNHG28	0.10963	0.126959	0.09449	0.0276396	0.0812254	0.1446	0	0.0271106	0.152299	0.121396	0.259641	0.0368884
CFAP45	0.13665	0.0913572	0.241772	0.122116	0.0187107	0.135155	0.171078	0	0.411885	0.0875478	0.12259	0.0352142
TAGLN2	32.4907	31.0162	25.2623	27.8953	27.6053	25.7191	25.595	22.9089	36.7165	35.0477	28.972	24.5825
BIRC6	0.293547	0.255528	0.299879	0.371078	0.238937	0.284191	0.202528	0.250679	0.32455	0.265084	0.303356	0.293485
TTC27	0.248255	0.297728	0.316878	0.285393	0.141029	0.257308	0.306679	0.34942	0.179831	0.418077	0.33534	0.169188
LTBP1	0.20201	0.317107	0.38011	0.285664	0.218706	0.116871	0.0767194	0.222027	0.346665	0.382531	0.339696	0.288558
ASAP2	0.642829	0.711638	0.618279	0.669455	0.334007	0.542654	0.601582	0.445362	0.694372	0.852241	0.794729	0.725976
CPSF3	0.328313	0.886172	1.09201	0.482785	0.751422	0.495719	0.389349	0.345558	0.700941	0.809813	0.794963	0.607476
IAH1	4.97247	5.11627	5.74696	5.83226	4.19244	5.65336	6.17161	5.75803	6.55926	6.8054	7.57101	5.25479
AC073195.1	0.586196	0.765448	0.321664	0.282615	0.622452	0.654152	0.318887	0.176905	1.25177	1.13257	1.83099	1.88246
RFWD2	0.341542	0.133891	0.416786	0.313887	0.176127	0.100512	0.233435	0.230099	0.234849	0.217053	0.248503	0.326429
CNN3	12.7586	11.9767	12.3363	12.4697	11.4245	12.4795	11.312	12.451	23.2984	19.3207	20.0741	17.85
ALG14	0.249054	0.222977	0.340889	0.302039	0.113127	0.157358	0.173876	0.170464	0.241982	0.332483	0.311608	0.208441
VAMP4	0.53324	0.866353	0.815685	1.1086	0.393586	0.343417	0.339772	0.619455	1.2206	1.34326	1.35837	1.21695
PIGC	2.71133	2.11773	1.98992	2.89391	1.89037	1.84023	1.71387	1.76476	2.72219	2.76547	2.8897	2.50875
TNFSF18	0.423692	0.259594	0.468443	0.203728	0.156578	0.234337	0.223571	0.23582	0.607153	0.577168	0.512391	0.512533
YY1AP1	1.04383	1.39145	1.29802	1.49382	1.04898	0.925738	1.00722	0.531699	1.48276	1.52363	1.12737	1.44496
GON4L	0.605896	0.828918	0.695784	0.790689	0.597437	0.759918	0.67798	0.538252	0.757768	0.928526	0.749937	0.73621
RIT1	4.97917	4.68257	5.68359	6.02129	5.77716	4.96528	5.85482	5.82538	8.69002	8.63394	9.32588	7.68663
KIAA0907	2.27367	2.14185	3.16436	3.20539	2.2546	2.05754	2.21752	2.07772	2.95061	3.36705	2.77441	2.8537
ARHGEF2	4.4009	4.66974	4.78555	4.33465	2.54463	1.98662	3.49957	2.67255	3.71631	5.04687	4.4251	4.47562
NOTCH2	0.341397	0.392375	0.355725	0.347479	0.237991	0.310237	0.243329	0.382996	0.310506	0.389319	0.420905	0.25104
SEC22B	1.45355	1.39624	2.24767	2.18953	1.39782	1.32211	1.78291	1.58417	2.90224	3.15659	2.84468	2.52195
FAM72B	0.757108	0.83857	1.04529	1.04071	0.318994	0.375071	0.496089	0.48662	0.493634	0.69435	0.422627	0.35035
ACBD6	1.11909	1.07656	1.33211	1.1747	0.984677	0.571957	0.69078	1.1572	1.16465	1.80924	1.43994	1.0088
STX6	0.399828	0.267486	0.504624	0.416025	0.170288	0.361533	0.247375	0.156218	0.517984	0.279389	0.48354	0.315602
LINC00862	0.075611	0.196723	0.116581	0.412571	0.479297	0.752351	0.885278	0.799554	0.438708	0.404938	0.281005	0.290289
ABL2	2.0776	2.3576	2.56124	2.9163	2.64965	2.40239	2.25283	2.44896	2.63661	2.50295	2.38286	2.32584
TOR1AIP2	1.93533	2.40451	2.92374	2.73724	2.30719	2.30079	3.04402	2.59368	3.44616	3.03064	3.59165	2.7599
AL353708.3	0.336003	0.295896	0.414913	0.417244	0.81213	0.380499	0.385552	1.10036	0.763741	0.654831	0.491824	0.665668
TMEM9	3.57222	3.55022	3.67156	4.16242	3.01185	2.77931	3.16606	2.88588	3.79986	3.84126	4.9632	4.60762
PHLDA3	3.99597	3.76384	5.06371	4.23288	3.2044	3.47711	3.18781	3.51861	5.56956	5.9889	6.22237	5.95647
TRIB2	2.65557	2.46556	3.10847	3.15139	1.58752	1.41934	2.36237	2.10737	2.08867	2.32396	2.01611	1.65651
TFB2M	2.99789	2.82442	3.60348	3.89627	2.65616	2.23069	2.89128	2.56687	3.92553	3.60883	3.50233	2.44224
AHCTF1	0.749382	0.889913	0.874687	0.746361	0.523898	0.405063	0.43291	0.415511	0.538134	0.5016	0.648318	0.537752
ZNF670	1.55379	1.73707	1.6701	1.68029	1.85384	1.77137	2.07122	2.08459	1.33769	1.51789	2.10945	1.61807
TP53BP2	0.477926	0.546842	0.766179	0.572133	0.527152	0.484772	0.432158	0.790288	0.675648	0.695644	0.668379	0.439852
NVL	1.23551	1.26378	1.01124	1.40546	0.802757	0.947031	1.23793	0.762975	1.12821	1.43441	0.807393	0.845067
WDR26	0.815689	0.607141	1.04486	1.09359	0.355306	0.4213	0.484077	0.463651	0.935504	0.962938	0.99597	0.88124
LBR	1.76215	2.61804	1.843	1.84936	0.852156	0.783667	0.374476	0.827644	1.45491	1.45983	1.03656	1.04217
KCNS3	0.0585144	0.0657229	0.0475097	0.0901946	0.0874785	0.208062	0.323765	0.18267	0.0345877	0.256396	0.160513	0.177033
PTPN14	0.594101	0.909445	0.848672	0.782316	0.543637	0.395912	0.560588	0.618027	0.781129	0.961104	0.835147	0.813493
C1orf131	4.81179	5.13054	5.87795	5.8971	5.12161	4.79551	5.05127	5.4243	5.81843	7.11469	6.68114	6.34479
EXOC8	0.82598	1.00441	1.0157	0.879376	0.667119	0.683347	0.424071	0.434553	0.850378	0.722652	0.67396	0.560703
EGLN1	0.155081	0.186989	0.285136	0.117405	0.201063	0.110251	0.21493	0.235897	0.179154	0.24558	0.240675	0.179031
SNAP47	1.06263	1.73517	1.65346	1.23989	1.61432	1.18389	1.05185	1.62505	2.33209	2.00147	1.6295	1.3994
ARF1	35.0154	30.1204	30.2411	35.8351	26.8532	26.9868	29.0956	23.6416	40.4527	38.3956	33.4661	33.7829
GUK1	3.61158	4.61248	4.45578	3.77568	3.51767	3.08413	4.62592	2.2991	3.80653	4.08737	3.49923	4.38201
ALDH9A1	2.31489	1.5253	1.97612	2.04834	1.42966	1.25614	1.39173	1.4337	2.43152	2.1235	1.8892	1.26477
TMCO1	2.08215	1.96892	2.4623	3.11381	2.27474	2.2779	2.04225	2.46588	3.17355	3.83102	3.48611	2.74081
PCNX2	0.108489	0.107935	0.122048	0.171174	0.109314	0.118693	0.0805926	0.112564	0.148946	0.249426	0.220035	0.229076
TARBP1	0.0418013	0.0936883	0.14511	0.0580216	0.0668365	0.104466	0.166705	0.149387	0.0214264	0	0.0254494	0.077531
IRF2BP2	4.90061	5.50482	5.82931	6.12775	3.52414	3.69293	4.77319	4.45777	4.3863	5.29866	5.98981	4.51536
UBE2T	15.5016	15.9085	17.0278	15.6142	12.8232	10.5414	13.1824	17.646	15.1395	13.9855	10.0726	12.2631
CIAO1	2.23719	1.75866	1.70012	2.05938	1.21878	1.01714	1.22911	1.0521	1.79862	1.87428	1.98452	1.17188
ANKRD36	0.816233	0.844972	0.594888	0.625458	0.380723	0.396346	0.356291	0.319667	0.353092	0.43225	0.324621	0.471694
AC159540.2	0.127118	0.0983494	0.0475768	0.0786315	0.0611221	0.0172622	0.0634267	0.0447816	0.0651731	0.0452774	0.0721747	0.0292967
HTRA2	2.54997	1.66074	2.33679	1.8228	0.781818	1.36686	1.63491	1.13188	1.91024	1.56128	2.39585	1.69049
DOK1	2.58968	3.24033	2.04777	3.23891	3.3782	3.97464	5.0505	3.95532	4.61141	3.43988	2.43054	3.50038
SEMA4F	0.0324762	0.0232166	0.0350387	0.151428	0.0507405	0.0464749	0.0254849	0.0218611	0.0387208	0.045682	0.0437338	0.0355107
HK2	0.408235	0.401473	0.617915	0.532646	0.578698	0.551959	0.866455	0.6557	0.538269	0.587097	0.625491	0.531115
ZNF2	0.606549	0.596806	1.16097	1.29461	0.541022	0.532405	0.644491	0.809372	1.06532	1.03522	1.01245	1.04801
TNFSF4	0.258323	0.68637	0.25456	0.348034	0.325307	0.14027	0.176975	0.0646477	0.689182	0.67823	0.488048	0.478479
CENPL	3.82211	4.20756	3.45612	4.17472	2.35322	2.48295	3.04022	3.15965	2.65405	3.009	2.0337	1.58669
UBE2J2	3.15178	3.99193	3.20751	3.36328	2.18205	2.16756	2.77904	2.15702	3.8242	4.92948	3.47901	3.99101
ACAP3	0.207036	0.534008	0.267828	0.229813	0.149317	0.143534	0.171803	0.189603	0.253387	0.329386	0.24224	0.312837
INTS11	1.17034	1.43118	1.35218	1.40107	1.0435	1.15491	0.864335	0.454674	1.13029	0.950528	0.922798	0.888791
DVL1	0.301865	0.300102	0.725061	0.523514	0.204426	0.300073	0.432865	0.195734	0.459506	0.293947	0.415397	0.841035
MXRA8	4.57785	5.02844	5.86356	8.07637	2.6498	2.83857	3.94056	2.36906	6.37136	5.59095	5.9682	5.21836
SORT1	0.0919342	0.0912482	0.0876457	0.190368	0.148528	0.0379236	0.102031	0.0400125	0.120394	0.156818	0.158531	0.204179
PSMA5	3.03201	2.83797	2.76183	3.52531	2.46535	2.95032	2.77064	3.05893	4.95454	5.49861	5.63806	4.48408
GSTM3	3.13293	3.49555	4.05165	4.63686	3.02902	3.48509	3.54114	4.26135	4.91138	4.86297	5.01643	5.02327
METTL18	4.06588	3.26313	3.7285	4.38978	3.57139	3.64705	3.07371	3.33934	5.15668	5.88453	3.77264	5.04607
SCYL3	0.343941	0.376488	0.28693	0.336176	0.310114	0.146248	0.468704	0.318466	0.421098	0.449316	0.401953	0.440798
KIFAP3	0.491565	0.389756	0.297377	0.489337	0.232382	0.0817323	0.122696	0.269516	0.47758	0.418813	0.126798	0.449228
AUNIP	1.47123	1.57381	1.50741	1.89589	1.24332	1.1827	1.41329	0.955629	0.750862	1.49727	0.57815	0.56465
PAQR7	0.978295	1.05832	1.1405	1.58371	0.766114	0.950758	1.33494	0.817637	1.56529	1.27838	1.60425	1.05276
STMN1	33.2167	32.1945	26.0777	27.791	18.2247	18.268	18.5678	17.5806	23.5431	24.4887	17.2841	17.7953
PAFAH2	0.31739	0.292507	0.290777	0.290444	0.045159	0.167361	0.169149	0.0572817	0.227772	0.0975996	0.367942	0.283956
MEIS1	2.69951	2.78245	2.65198	3.57248	2.17423	2.01307	1.90201	1.93462	4.28383	3.93793	4.0084	3.55986
ETAA1	2.16316	2.22898	1.87202	2.52424	1.39358	1.53138	1.56808	1.66982	2.5393	2.33779	2.10781	2.18205
PNO1	3.78687	3.2004	4.10231	4.18189	2.69777	3.85702	3.15873	3.60123	2.9151	5.70862	4.3244	3.81752
RPIA	0.492218	1.04222	0.964896	1.24129	1.16531	0.54046	0.820048	0.6802	0.856215	1.41299	1.16172	1.31848
SPR	0.851186	0.889451	0.817397	1.20023	1.71886	1.8641	2.2934	1.5568	1.39452	1.50248	1.99971	1.56724
SMYD5	0.262366	0.343032	0.542861	0.442005	0.366021	0.378062	0.609586	0.359609	0.390445	0.46288	0.510869	0.283603
MSH6	1.48659	1.51419	1.50103	1.42032	1.07831	1.23512	1.06179	0.908293	0.87826	1.05561	0.795096	0.709711
FOXN2	1.55	1.75417	2.0193	2.07097	1.98034	1.85662	1.93318	2.08205	1.60938	1.986	2.12919	1.98334
PPP1R21	0.548366	0.72498	0.576812	0.481126	0.561107	0.318186	0.534066	0.649077	0.559867	0.621984	0.435352	0.626817
AL732292.2	0.498659	0.289553	0.113951	0.126582	0.629906	0.221345	0.280255	0.690556	0.589174	0.285003	0.607661	0.344443
TSN	1.87886	1.8081	2.14254	2.46547	1.33784	1.26931	1.31496	1.02923	1.51099	1.98541	1.35265	1.53562
GPR39	0.141245	0.0408801	0.178954	0.174051	0.059433	0.0672147	0.052642	0.00936128	0.431536	0.19357	0.297539	0.321368
MGAT5	0.0814254	0.101458	0.11843	0.174475	0.0475539	0.0822472	0.126749	0.0451116	0.236653	0.146496	0.148535	0.0949935
PCBP1	18.8662	18.3653	22.3248	20.7636	15.0563	13.5427	14.4961	13.744	17.6908	17.0839	15.7059	14.9682
PCYOX1	0.46147	0.745749	1.04833	0.846631	0.543974	0.341366	0.513568	0.386336	0.576868	0.632431	0.830538	0.934629
LYPD6B	0	0.191794	0	0.0479231	0.0859849	0.0497819	0.0933952	0.108538	0	0	0.0103988	0.0543187
LYPD6	0.164652	0.105121	0.0985554	0.14616	0.102874	0.0608726	0.117698	0.0323514	0.0203357	0.015797	0.00200251	0
S100A16	51.543	48.5634	48.5388	56.924	41.5681	42.3003	47.5061	45.2826	61.0698	59.7417	58.424	56.5321
S100A13	4.43648	5.4175	4.51443	5.31087	5.76939	5.02715	4.53047	4.92426	4.32126	3.04249	4.52961	3.40696
ILF2	13.6108	12.6577	12.3619	12.7441	8.1193	8.57607	11.1861	8.39954	12.1007	12.2779	9.27882	9.96096
MEF2D	0.747228	0.667201	0.667753	0.84139	0.501814	0.573233	0.426971	0.391313	1.00446	0.97928	0.908215	0.763496
IQGAP3	1.22123	1.39183	1.43639	0.962244	0.265488	0.353245	0.746509	0.580697	0.631016	0.932148	0.568448	0.516143
GPATCH4	6.87327	7.51949	7.25612	6.20541	6.02545	5.87168	6.02417	4.51352	5.97674	6.57818	6.58317	5.66724
ERRFI1	3.07564	3.4774	4.68104	4.15597	2.59004	2.88873	3.06844	3.42996	3.60928	4.52482	4.18679	3.96349
RERE	0.465	0.601321	0.41225	0.576789	0.42944	0.309386	0.298925	0.309901	0.587506	0.619608	0.485914	0.583283
ENO1	26.8453	22.577	20.547	23.1238	23.5083	22.8821	20.5656	17.47	20.1182	20.5238	16.7857	13.3846
EBNA1BP2	21.592	18.0112	17.3264	17.5257	17.0605	16.3382	16.5247	15.515	15.6713	15.3276	15.5584	14.3681
ELOVL1	19.0297	16.9497	20.0343	17.6788	16.3591	17.2161	16.6095	14.6332	21.1537	20.729	19.9932	19.811
MED8	10.6086	10.3243	11.4267	11.3842	6.72345	7.41438	6.05757	7.9508	13.5324	13.5294	9.91647	9.31345
HYI	0.869226	0.4611	0.455691	0.728202	0.284952	0.449939	0.550837	0.216192	0.488592	0.639528	0.746145	0.075661
DPT	0	0.0328881	0	0	0.00422176	0.00846752	0	0	0.0801502	0.202064	0.147525	0
NME7	0.257427	0.188334	0.242253	0.272748	0.270616	0.21846	0.337209	0.497078	0.405797	0.292967	0.34372	0.378245
BCAS2	7.55421	8.18776	10.8776	11.3842	8.60287	8.27975	6.5886	8.05574	11.1217	12.1359	11.4945	10.1844
NRAS	1.69099	1.7641	1.57924	1.45032	1.59027	1.50881	1.06185	1.23142	2.16501	1.83788	1.3823	1.39412
CSDE1	3.3937	3.0273	3.92375	3.90232	3.09094	3.39678	3.57247	3.5225	3.75068	3.64228	3.60225	3.22652
TMEM59	1.20322	1.12766	1.61927	1.73274	1.32232	1.41032	1.1131	1.26087	1.92385	2.21358	2.19225	1.68127
CYB5RL	0.012495	0.0462618	0.058374	0.0120787	0.0408496	0.0191757	0.000615825	0.027893	0.0732174	0.0692087	0.0387542	0.0830365
SSBP3	0.373321	0.682422	0.696392	0.844024	0.668588	0.448592	0.433515	0.830897	0.843069	1.05741	1.1244	0.888887
ATP6V1C2	0	0.0828808	0	0.101996	0.0244446	0.0490865	0	0	0.0718302	0	0	0.0696657
GALM	0.26396	0.300697	0.278895	0.470492	0.248115	0.413769	0.428772	0.213047	0.497143	0.645564	0.315914	0.217964
GEMIN6	1.7965	1.61143	1.88093	2.01749	1.26413	1.04794	1.40197	1.2601	1.72732	1.72419	1.73695	1.76074
MORN2	2.33467	1.4557	1.58752	2.0808	1.27699	1.37623	1.57212	1.19825	3.5029	3.56082	3.31656	3.16895
LGALSL	0.219708	0.195846	0.0818353	0.110958	0.171645	0.0386131	0.0676539	0.112005	0.345707	0.479604	0.364246	0.479485
AFTPH	0.69944	0.596338	0.68109	0.862547	0.746406	0.565285	0.551861	0.46609	0.821584	0.982346	0.839209	1.01014
PAPOLG	0.408737	0.327282	0.623854	0.558234	0.312334	0.288187	0.290942	0.39342	0.27993	0.382385	0.417412	0.510377
REL	0.358934	0.386124	0.47008	0.487502	0.2989	0.30045	0.254287	0.227499	0.495561	0.575352	0.565925	0.490209
PEX13	1.24223	1.40387	1.28809	1.51814	0.997391	1.59793	1.36361	1.41419	2.03614	1.94219	1.77416	1.58372
TGFBR3	0.409922	0.429201	0.447588	0.552861	0.270294	0.43351	0.325919	0.35991	1.45612	1.12386	0.87988	1.1377
SETSIP	0.0616163	0.200776	0.189554	0.0487702	0.130861	0.293297	0.0311145	0.0531039	0.0740355	0.158848	0.042454	0.111654
GLMN	0.59107	0.372553	0.611853	0.575486	0.300486	0.486522	0.241869	0.386411	0.561221	0.692321	0.686161	0.800281
CENPA	1.52931	2.41092	2.0097	1.97493	0.555862	0.850799	1.10402	0.927166	1.66473	1.84575	1.00669	1.20344
MAPRE3	0.405516	0.325283	0.465696	0.201953	0.385031	0.323734	0.257294	0.275017	0.811875	0.135835	0.729033	0.469867
TMEM214	1.84323	1.48414	1.38103	1.80497	1.10218	0.827753	0.685408	0.795585	1.5444	1.66878	2.05807	1.16019
AGBL5	0.398432	0.251035	0.321616	0.415018	0.198276	0.162448	0.259841	0	0.194291	0.450644	0.357422	0.182215
PFDN2	24.5983	25.4093	29.3145	27.5929	18.149	27.4663	29.238	30.9437	37.54	39.2892	40.9723	36.9576
DEDD	3.55224	3.86202	3.56855	4.30416	4.28108	3.78313	5.00321	3.10827	5.34601	5.36309	4.52888	4.58151
TRIM11	1.62994	1.26169	1.24314	1.00581	1.05684	0.95201	1.18713	0.760465	1.33729	1.23044	1.34738	1.04844
HIST3H2A	1.1872	0.735301	1.8015	1.32519	4.76593	5.56922	4.27202	7.12706	4.33015	4.91185	5.01294	5.81352
TAF5L	0.33028	0.273079	0.604202	0.44228	0.237702	0.360651	0.295003	0.332611	0.384137	0.37323	0.424605	0.304859
NRDC	1.3882	1.30112	1.64683	2.48579	1.80514	1.1922	1.42049	1.74109	1.4212	1.66494	2.19372	1.48097
RAB3B	1.33426	1.79073	1.60808	1.6076	1.69438	1.71722	1.86902	1.89877	1.66638	2.28323	1.90925	1.73906
TXNDC12	4.18513	3.67282	4.05791	4.98662	2.96972	2.89531	2.72472	3.01119	4.10041	4.15443	4.13567	3.80059
KTI12	8.37885	9.01347	8.41609	8.40621	9.44305	10.398	9.19269	7.23171	10.3002	11.1415	10.9566	8.4984
CC2D1B	0.283939	0.238685	0.41027	0.519242	0.296429	0.197119	0.379987	0.302402	0.426726	0.302658	0.467652	0.290055
ASPM	3.16498	4.04136	3.38296	3.24985	1.87413	1.53504	1.4777	1.10599	1.42547	1.80117	1.05927	1.18936
NEK2	3.20277	2.48895	2.56228	2.79969	1.15645	1.34287	0.792577	1.194	1.144	1.36582	1.05947	1.107
LPGAT1	0.305319	0.297458	0.184337	0.209759	0.0679584	0.109086	0.102997	0.0997612	0.154251	0.165568	0.21665	0.0922138
INTS7	0.180109	0.365074	0.236039	0.337228	0.223155	0.292766	0.393302	0.32495	0.411961	0.300859	0.17028	0.19487
RBBP5	1.26369	1.10194	1.59288	0.894566	0.909975	0.746155	1.18962	1.07747	1.00701	1.47373	1.36881	1.47006
DSTYK	0.987387	0.950143	1.21804	1.09106	0.508742	0.541873	0.394898	0.353141	0.958704	0.822776	0.918569	0.982347
CCSAP	0.198988	0.0763907	0.20102	0.334609	0.0982336	0.15305	0.214371	0.194735	0.131592	0.160761	0.160614	0.100644
ACTA1	0.125106	0.134332	0.0234545	0.189329	0.0702406	0.165179	0.072979	0.0927681	0.161225	0.16841	0.186386	0.0174012
NUP133	0.335612	0.236048	0.428128	0.516924	0.27639	0.222631	0.183636	0.235918	0.350173	0.366629	0.298234	0.334487
ABCB10	0.343442	0.233996	0.184252	0.237591	0.239712	0.251644	0.0904925	0.102806	0.192723	0.156956	0.184678	0.145149
KISS1	1.82827	1.1564	2.13652	0.721492	3.76494	2.80622	4.37763	3.53642	2.10769	1.08974	1.51016	2.51212
GOLT1A	0	0	0	0	0.0557095	0	0.0282282	0.0909383	0.060425	0	0	0
PLEKHA6	0.105659	0.259758	0.267452	0.201135	0.15923	0.203792	0.197295	0.21162	0.205201	0.124945	0.289725	0.194931
PPP1R15B	1.6415	1.83433	1.78176	2.1194	0.885455	1.17168	1.52681	1.32659	1.52485	1.87477	1.71594	1.56835
UCHL5	0.816894	0.466768	0.568875	0.705512	0.506379	0.340164	0.554374	0.347794	0.415324	0.838417	0.473401	0.476205
GLRX2	11.3061	11.4718	13.1985	10.386	10.2454	12.2265	9.45339	8.78633	12.2486	13.1699	11.743	10.5752
DCAF8	0.783939	0.706331	0.55024	0.885177	0.580009	0.539038	0.707219	0.631881	1.35989	1.18274	1.15364	0.875071
AL139011.2	0.207348	0.249834	0.191811	0.376077	0.253669	0.121344	0.16566	0.25184	0.709339	0.784602	0.294548	0.296
PEX19	0.573094	0.329505	0.402623	0.595796	0.469682	0.30449	0.549381	0.373505	0.645677	0.58956	0.640728	0.489834
COPA	1.237	1.62281	1.73613	1.56781	1.26685	1.353	1.23317	0.996355	2.03999	1.73034	1.35661	1.42856
GLMP	1.94851	1.30436	1.45092	1.84604	1.55997	1.7333	1.49414	1.67801	2.40135	2.34112	3.34548	1.85804
CCT3	4.47059	5.1993	5.69017	6.25637	3.40775	3.23208	2.44894	2.11763	5.94354	4.48686	5.39098	4.33517
NR1I3	0.0363952	0	0	0	0	0	0	0	0	0.0107195	0	0
C1orf52	4.5521	4.60534	5.01201	5.80904	3.79058	3.63597	3.8788	3.77907	5.2771	4.7719	4.94518	4.96428
BCL10	14.2791	16.5399	17.4405	18.3183	14.7794	14.4476	20.3529	19.6614	23.0299	21.8404	25.8633	22.0131
DDAH1	3.24173	3.77176	3.84005	4.57341	2.0013	2.49097	2.60054	1.71243	2.41995	2.78531	2.5282	2.38555
AC092807.3	3.99815	3.74628	3.46691	4.25607	2.5003	2.17616	3.10682	2.80673	3.30434	3.52866	3.32282	3.12182
HDGF	5.08812	5.73501	5.69385	5.42455	2.71831	3.19765	3.41739	3.46772	6.37119	7.16038	5.16825	5.03376
CREG1	0.109777	0.150884	0.266656	0.0426091	0.0812219	0.0482982	0.0596653	0.0487868	0.231195	0.108891	0.168811	0.232872
PIGM	0.872452	0.82736	1.23846	1.37725	0.727765	0.711453	0.727596	0.865079	0.944907	1.32571	1.02691	1.10825
IGSF8	0.450679	0.363053	0.381748	0.280924	0.720687	0.374188	0.687205	0.474949	0.393193	0.372417	0.212141	0.267734
ANGPTL1	0.0170787	0	0	0.0151809	0.352446	0.208172	0.340628	0.493932	0.0788286	0.0553359	0.0991297	0.12944
ZNF512	0.459192	0.517395	0.667895	0.577563	0.32913	0.328154	0.406751	0.450045	0.48059	0.488999	0.448461	0.374589
GPN1	1.31035	0.737541	1.40301	1.03999	1.48997	1.12303	1.01146	0.86789	1.03693	1.16249	0.973563	0.85607
CEP170	1.65395	1.53234	1.85837	1.8277	1.49738	1.57145	1.59394	1.42683	1.42516	1.6634	1.28917	1.27527
AKT3	0.532235	0.716988	0.869151	0.750739	0.400589	0.385066	0.508617	0.498132	0.625394	0.723515	0.549155	0.455692
RASGRP3	0.0555571	0.101893	0.120682	0.0384004	0.337084	0.408584	0.365852	0.271525	0.208998	0.181437	0.129913	0.12123
KLHL29	0.177783	0.193694	0.115613	0.298366	0.203843	0.0863009	0.15165	0.105751	0.305174	0.149328	0.240501	0.199608
UBXN2A	1.41445	1.55807	1.44511	1.41682	1.82047	1.63996	1.48291	2.02427	1.25937	1.71676	1.21309	1.04643
MFSD2B	0.0401658	0.0935656	0.0673942	0.0798641	0.14696	0.113002	0.154411	0.0624814	0.185592	0.100532	0.104916	0.0861259
NES	1.03082	0.981824	1.1766	1.14597	0.45281	0.443561	0.261655	0.447382	0.983467	1.00409	0.933604	0.705816
CRABP2	6.63163	7.0923	10.2755	12.054	4.20963	4.67102	3.2278	3.13745	23.4034	23.5069	20.489	22.7656
ISG20L2	2.54513	3.1912	2.92379	3.67674	1.8184	1.63811	2.08826	1.85532	2.18712	2.37669	2.85305	2.28332
MRPL24	4.00577	4.30252	5.90473	6.04251	2.81302	3.55945	1.94292	2.26681	4.3543	4.21388	4.55277	3.85846
KDM5B	1.35786	1.31403	1.63183	1.74706	0.963994	0.606295	0.740765	0.531344	1.57433	1.43816	1.32	1.23477
RABIF	7.01435	7.01291	6.85478	5.75523	6.37416	7.26801	6.82866	7.18683	8.60621	7.95468	7.24221	7.06148
KLHL12	0.56957	0.430629	0.554333	0.892542	0.36855	0.459337	0.459435	0.839883	0.961841	1.03356	1.06155	0.940843
ADIPOR1	3.86065	3.51698	3.2836	4.24531	2.60328	3.09999	2.78317	2.54522	4.08782	4.78678	4.8692	3.59852
TBX15	1.3394	1.38409	1.22042	1.57583	2.65619	2.19915	2.86864	2.19145	1.95136	1.77915	1.76736	1.58331
WARS2	1.06361	0.505499	0.972442	1.18379	0.723581	0.520724	0.678084	0.468703	0.902441	1.36869	0.88465	0.612591
ZRANB2	8.09517	8.76623	8.01693	8.46465	8.0665	7.96449	7.34965	6.14551	7.31689	8.16041	8.00215	7.14965
NEGR1	0.0950675	0.0728644	0.105403	0.118415	0.0754936	0.0849925	0.0679549	0.0952294	0.0655551	0.0685015	0.0439776	0.112484
DRAM2	0.778066	0.699817	1.27597	1.21522	0.3375	0.84554	0.673359	0.963908	0.599412	1.05381	1.03294	1.06602
DENND2D	0.0443369	0.0968491	0.20368	0.0601558	0.185902	0.242964	0.208094	0.0661773	0.408262	0.184418	0.238447	0.137612
WDR77	0.653531	0.924938	0.600296	0.429976	0.327613	0.40786	0.247655	0.362113	0.460437	0.356435	0.642631	0.681379
CD58	1.30694	1.09589	0.582454	1.69077	1.25241	0.83651	0.893656	1.31588	1.46513	1.13484	2.60617	0.885726
ZZZ3	1.44867	1.63879	1.70411	1.64314	1.16493	0.991209	1.00923	0.954133	1.08653	1.27156	1.11802	1.27446
USP33	0.794596	1.13182	1.28199	1.26495	1.11354	0.879588	1.09092	0.473005	0.923003	1.00607	1.11279	0.857782
FUBP1	5.20103	5.50421	6.3137	5.51362	4.42322	4.01423	4.01619	3.76429	4.99221	5.90836	4.57722	4.06329
ADGRL4	0	0.0411726	0.0208153	0.0491277	0	0.104321	0.0686724	0.302515	0.0241707	0.0168841	0.0334699	0.0878344
TRIT1	0.778981	0.635076	0.617721	0.774968	0.512655	0.674041	0.258417	0.290248	1.36587	0.85885	0.328086	0.640866
PPT1	1.10981	1.2532	1.46528	0.686206	1.11092	0.901298	1.06089	0.923138	1.30582	0.906208	2.02358	1.43527
GTF2B	5.83612	5.84475	7.33952	5.92555	7.48354	7.96634	8.82871	8.6737	8.26503	10.2809	10.0422	7.66296
KYAT3	0.486308	0.499878	1.15267	1.33598	0.402756	0.494747	0.281183	0.485148	1.02851	0.737012	0.686916	0.765123
RBMXL1	1.03436	1.24649	0.995944	0.904842	0.81638	0.669438	0.795373	0.797449	1.13116	1.65325	1.07416	1.16186
GBP3	1.5191	1.80154	2.53644	2.08204	4.8181	5.52373	6.31305	7.19556	4.07996	4.06077	3.90018	3.08989
AC017002.3	0.146564	0.119222	0.14506	0.162117	0.263914	0.393639	0	0.160403	0.180565	0.00964009	0.299678	0.0573972
SLC1A4	0.159402	0.3397	0.205459	0.379663	0.130435	0.0492788	0.145628	0.265153	0.0784949	0.126001	0.145276	0.170065
CEP68	0.54773	0.646901	0.415311	0.645417	0.222124	0.235661	0.260751	0.286753	0.582913	0.735256	0.587149	0.498073
ACTR2	4.80277	4.17106	4.36239	4.11509	2.70426	3.20775	2.73297	2.87134	4.26439	3.97561	3.76306	2.90544
CHAC2	1.33063	1.08065	1.6876	1.36774	2.45985	1.84753	0.899108	2.05804	1.49992	2.20148	1.51834	1.36574
ERLEC1	5.4349	5.07103	5.86725	4.54546	4.52916	4.01987	3.2573	4.30249	7.71157	7.10817	7.80499	6.53616
ACYP2	0.924395	0.771224	0.804139	0.842433	0.615248	0.998038	0.702578	0.978516	1.16816	1.45761	1.35463	1.29608
TRAPPC12	0.302653	0.289422	0.496529	0.280548	0.143677	0.156601	0.200717	0.215896	0.291046	0.240152	0.475347	0.356923
RPS7	7.92358	7.65753	8.4073	7.99187	6.18849	6.64216	5.09529	6.15651	8.27238	8.39463	7.83196	7.23518
LINC01291	0.122702	0.155329	0.303554	0.195313	0.324026	0.211872	0.491416	0.450944	0.220993	0.245631	0.157994	0.313905
POLE4	2.4972	4.68446	4.59069	4.33219	4.67202	4.927	5.10016	3.6079	4.93842	5.55103	4.81981	5.11921
MRPL19	3.11545	2.66383	3.10376	3.15357	2.51332	1.90335	1.88732	2.66628	3.05073	2.60447	3.41368	2.65631
TMEM87B	0.811725	0.833106	1.0587	1.16718	0.906072	0.897314	0.81269	0.692187	0.831182	1.16507	0.812723	0.872681
FBLN7	0	0.0822333	0.0103455	0.0444254	0.00193292	0.0229447	0.0304267	0.0628772	0.0372944	0.0550659	0.0305111	0
ZC3H6	0.0510056	0.039683	0.187385	0.0743648	0.0505451	0.0653854	0.0302195	0.0479274	0.173352	0.250061	0.123298	0.189437
POTEE	0.31407	0.132233	0.13188	0.143039	0.0766763	0.168974	0.0883844	0.103391	0.142731	0.129517	0.129181	0.0827973
CCDC74A	0.478756	0.990331	1.39065	1.04328	0.414301	0.127153	0.623897	0.614758	1.23184	0.620764	1.32446	0.684333
SDE2	0.853481	1.3696	1.22116	1.17019	0.9883	0.745264	1.08453	1.16746	0.659514	0.827859	0.998245	1.02345
ACBD3	1.83955	1.86776	1.91931	1.93351	1.0613	0.88857	1.00026	1.15444	1.68728	2.1759	1.76556	1.62639
LIN9	0.665115	0.659083	0.421344	0.401205	0.306511	0.180495	0.217451	0.231709	0.245091	0.369357	0.215832	0.232829
PARP1	2.89535	2.62621	2.65179	2.05638	2.46638	2.48989	1.8955	2.01988	2.74578	3.02801	1.40689	2.25994
LYST	0.15593	0.279374	0.303058	0.324746	0.232411	0.234418	0.172743	0.208289	0.277902	0.338358	0.410152	0.31689
AL139161.1	0	0	0	0.315556	0	0.212082	0	0	0.250934	0	0	0
NID1	0.466606	0.3729	0.562439	0.789092	0.593396	0.772038	0.495981	0.583279	0.460408	0.582085	0.477826	0.290152
RHOB	20.4586	24.9333	23.8823	23.6012	10.0257	10.0588	10.0925	8.90551	9.53131	11.6309	12.5907	9.72204
C1orf198	9.25627	9.20927	8.641	8.34214	4.51804	4.53443	4.6545	4.32963	11.0242	10.6499	8.39073	7.29892
TTC13	0.146265	0.208609	0.123298	0.0645933	0.138852	0.0489149	0.0975077	0	0.253731	0.188967	0.124764	0.0404732
FAM89A	0.323563	0.0695492	0.42402	0.464217	0.150863	0.383338	0.519902	0.275096	0.395635	0.438984	0.321101	0.11194
GATAD2B	0.57035	0.54703	0.620995	0.586076	0.337982	0.42087	0.626727	0.517517	0.714031	0.791818	0.711298	0.596501
DENND4B	0.0749324	0.108242	0.143471	0.148336	0.151662	0.124996	0.264838	0.162732	0.149335	0.301772	0.202925	0.235894
CRTC2	0.803248	0.859575	0.806187	0.667581	0.830485	0.479611	0.905869	0.702717	1.17569	0.959714	1.0484	0.596094
SLC39A1	4.05619	2.95435	3.93259	3.96808	3.53068	4.44858	4.52806	3.74732	6.9382	5.83901	5.80811	4.27911
JTB	16.5532	21.0912	21.5718	19.3482	17.5505	17.1237	16.498	12.1475	24.1026	28.672	22.6747	23.233
C1orf35	2.68346	3.43528	3.69505	3.90384	1.53835	1.56616	2.0417	1.36557	2.07488	2.84098	2.34512	2.65437
MRPL55	8.85332	10.7476	9.94782	8.68825	6.89687	5.92796	6.31098	6.8418	11.39	6.97835	7.62176	8.89703
NBPF14	0.704304	0.945674	0.937852	0.853654	0.528647	0.441942	0.46821	0.519382	0.70138	0.877624	0.561697	0.590643
WDR47	0.795132	0.357241	0.620398	0.856058	0.432455	0.262189	0.428843	0.431377	0.433886	0.692335	0.400116	0.460363
TAF13	13.4224	12.7711	16.2281	16.6029	13.3412	16.1137	17.7104	15.9075	17.721	18.1635	19.6537	17.1661
PSRC1	13.3791	13.4923	8.89764	10.1865	4.09903	3.80719	5.33407	3.52828	4.97276	6.35349	3.3496	3.1036
RNF115	0.685118	0.598522	0.802949	0.841292	0.554457	0.633903	0.616438	0.570074	0.847679	1.26004	1.05929	0.848402
PIAS3	0.780644	1.2013	1.44127	1.45069	0.360493	0.608333	0.432885	0.57043	1.47459	1.64161	1.21902	1.07558
ANKRD35	0.583438	0.932815	0.738091	0.350298	0.823581	0.572292	0.696028	0.462244	1.56052	1.50666	1.54871	1.22109
PEX11B	4.39015	3.57202	5.13927	6.34348	3.08562	3.66486	3.97619	4.21427	7.01841	6.29043	6.14837	6.3075
ALX3	0.85802	0.904951	1.35822	1.44525	0.579387	0.848465	0.858601	0.131923	1.17082	1.73184	2.29806	1.62861
SLC16A4	0.274574	0.345741	0.701295	0.574013	1.22647	1.03749	1.33705	1.06401	0.907055	1.11865	1.10879	1.07979
LAMTOR5	10.7395	10.457	9.95068	10.3788	9.40275	10.5049	8.82246	9.599	17.4376	15.5758	14.939	13.1279
NBPF9	0.442906	0.532726	0.438107	0.539325	0.361254	0.287437	0.365317	0.266595	0.466802	0.481614	0.46331	0.415191
HIST2H2BF	0.022709	0.0899413	0.221447	0.0459995	0.0665647	0.178952	0.164635	0.218089	0.0742474	0.161233	0.100009	0.258653
HIST2H3D	0	0.675242	0.739434	0.163419	1.25135	0.66073	0.284839	1.26672	1.03659	0.350625	0	0.281117
HIST2H2AA3	4.59425	5.6057	8.50081	9.21035	24.8878	17.6816	30.5668	35.8053	17.2288	15.8592	17.0209	19.3976
SRGAP2B	1.22628	1.36312	1.34397	1.39357	1.09949	1.03197	1.38952	1.22364	1.49095	1.61467	1.28802	1.31339
EMC1	0.122258	0.194939	0.299793	0.218302	0.105243	0.196313	0.186404	0.14492	0.157273	0.14446	0.255332	0.178269
AKR7A2	2.13057	2.08819	1.59479	2.79012	1.21859	1.26785	0.965208	1.48888	1.91329	1.98254	2.09896	2.49273
CAPZB	7.26122	8.61416	9.55025	8.72471	4.04503	4.29216	4.37577	3.60141	7.37447	9.79403	6.89724	8.01773
TMCO4	0.1554	0.429667	0.341791	0.32605	0.433262	0.11423	0.152672	0.51807	0.23012	0.387656	0.385648	0.337647
PPIG	3.89551	4.77415	4.62394	4.3134	3.47905	2.80053	2.8749	3.34511	4.22318	5.13771	3.8547	3.7552
ATIC	1.04934	0.936563	1.0337	1.2463	1.06326	0.693872	0.714582	0.629625	0.743854	0.79641	0.727203	1.16182
CCDC140	0.107164	0	0.0959594	0	0.0326419	0	0.121679	0.0892671	0	0.23005	0.0675244	0.201412
UBE2E3	3.18923	4.2509	3.49856	4.77842	3.38747	2.23227	1.98321	1.44011	5.06414	5.35205	4.51658	4.63972
MAP2	0.0497526	0.091002	0.0161396	0.0427001	0.0490674	0.0360237	0.0897222	0.0278169	0.0183665	0.0245041	0.047326	0.0294178
RPE	0.430386	0.313206	0.658725	0.309912	0.412428	0.302275	0.178141	0.207902	0.314336	0.250603	0.380025	0.39768
CPS1	0.0504018	0	0.0655236	0.0195068	0.0160058	0.0211689	0	0.0104977	0	0.039314	0	0.0241214
CREB1	0.655002	0.615616	1.01635	1.02672	0.561835	0.634191	0.715494	0.593309	0.618628	0.717685	0.74137	0.842617
CCNYL1	0.517439	0.453457	0.361943	0.348854	0.480276	0.321071	0.334004	0.371481	0.405025	0.351613	0.717593	0.490878
PIKFYVE	0.174526	0.163572	0.322948	0.32725	0.14959	0.138995	0.108891	0.172328	0.209894	0.226223	0.337597	0.163839
APLF	0.0586036	0.120723	0.132857	0.191034	0.037134	0.0309074	0	0.0751745	0.115603	0.0817733	0.0471197	0.0570572
ID2	99.8036	95.8328	109.028	120.168	92.6059	95.9646	83.2911	94.6476	26.7816	31.5241	36.5795	33.9086
ST7L	1.26172	0.974646	0.870017	1.12134	0.69031	0.752168	0.842263	0.858553	1.35574	1.59277	1.40443	1.17473
RHOC	13.7286	14.5407	12.484	14.0107	8.45027	7.89774	8.1904	8.76412	15.8463	14.8991	12.5599	12.4847
AL603832.3	7.09262	6.92158	6.44973	6.41238	4.40517	2.88713	3.44573	4.7738	7.51947	8.87093	5.69739	6.94214
PPM1J	0.0337829	0	0	0.0472149	0	0.0459819	0.149445	0.138421	0.0367831	0.0532328	0.0261901	0.0370505
LINC01356	0	0	0	0.0373222	0.0678015	0.00702866	0	0	0.00827736	0	0.0395461	0.0123393
LINC01119	0.342973	0.286576	0.89866	0.816389	1.88952	2.14576	2.45482	3.3281	1.03587	1.09846	1.01739	1.02876
TTC7A	0.414504	0.621038	0.591871	0.701755	0.486324	0.548787	0.789799	0.533041	0.674151	0.71369	0.389388	0.626674
MSH2	0.676189	0.700346	0.616697	0.533876	0.464144	0.326214	0.737985	0.464181	0.426273	0.430037	0.291472	0.389082
SELENOI	0.15118	0.245831	0.177119	0.167748	0.12448	0.178262	0.173507	0.173329	0.227352	0.24374	0.18236	0.208841
SLC35F6	4.14055	4.52523	4.50781	5.06321	3.88632	3.70992	4.4759	5.13351	8.01746	8.23152	7.56756	5.58514
VRK2	0.747078	0.847003	0.797644	1.17503	0.966515	0.595422	1.38773	1.12183	0.618471	0.598496	0.84591	0.489071
EDEM3	0.572215	0.636558	0.736898	0.861551	0.278639	0.311016	0.245893	0.404724	0.657201	0.761172	0.747045	0.744996
FAM129A	0.648585	0.55179	0.484417	0.571664	0.108697	0.157835	0.256969	0.168377	0.232192	0.201913	0.188564	0.283033
TRMT1L	0.459837	0.488367	0.558208	0.550944	0.294458	0.283959	0.217467	0.209768	0.576533	0.427381	0.366957	0.498778
PLXNA2	0.188569	0.168497	0.186472	0.204931	0.339735	0.423065	0.299096	0.275741	0.106528	0.084832	0.107748	0.133588
MTMR11	0.194796	0.243185	0.310533	0.206426	0.328169	0.539578	0.509734	0.484909	0.273269	0.386518	0.525333	0.381334
OTUD7B	0.74502	0.939834	0.86808	0.904487	0.712225	0.720975	0.815865	0.688042	0.922675	0.899247	1.27006	0.863669
ANP32E	5.48174	5.43999	5.2802	5.96591	4.01022	3.95035	3.58969	4.40206	4.07368	3.92419	3.92509	2.71705
APH1A	1.8902	2.37047	2.20078	1.9865	2.69286	2.67237	2.49324	2.86748	2.23786	2.38393	2.67943	2.1092
MCL1	7.80656	8.51673	8.64064	9.68791	9.53529	9.05234	8.88714	8.91952	8.50192	9.50499	8.90676	8.92404
LINC01705	0	0	0.0600757	0	0.126243	0	0.50081	0.291037	0	0.0979165	0	0.0923032
CYB5R1	0.644471	1.12603	1.15757	0.965633	1.07298	1.22053	1.2065	1.04475	0.862819	1.06358	0.962797	1.25771
CHI3L1	0	0	0.0442068	0	0	0.0299334	0.0642228	0	0	0.0761581	0.0108696	0.068683
TMEM206	0.287305	0.279098	0.316188	0.125284	0.36367	0.44839	0.0347131	0.167212	0.385761	0.263314	0.130839	0.242739
BATF3	0.0228606	0.121612	0.118946	0.0618023	0.41358	0.515831	0.438705	0.320412	0.315277	0.152768	0.46428	0.457062
ENSA	2.95917	4.37864	3.58796	3.70627	2.97399	2.62987	2.57647	3.1489	4.1599	4.9845	3.03643	3.77593
GOLPH3L	0.710953	0.613044	0.716726	1.39423	0.765777	0.493229	0.623686	0.631237	1.23563	1.61548	1.64281	1.15453
CTSS	0	0.0549712	0.075292	0	0.338969	0.492899	0.376682	0.357313	0.192903	0.247934	0.038248	0.17223
CTSK	0.86431	1.02558	0.805453	1.06438	1.81097	1.66926	1.34562	1.83757	4.27668	4.48374	4.70045	5.17014
ZNF281	9.43333	9.41136	10.169	10.528	6.97858	6.83547	6.22993	6.62452	7.56192	9.00588	8.87729	7.32529
ZBTB41	0.70995	0.707256	0.610528	0.769745	0.406225	0.445866	0.313568	0.302037	0.389198	0.472024	0.548127	0.48423
DENND1B	0.346592	0.261691	0.508111	0.444986	0.226099	0.401708	0.190897	0.279955	0.292656	0.420881	0.417066	0.261872
ATP6V1G3	0.192802	0	0.0328406	0	0	0.0261905	0.0358736	0	0.28607	0.100139	0.0493699	0.115394
MIR181A1HG	1.17301	0.820332	2.07404	1.3834	1.52873	1.04787	1.03255	1.27927	1.42067	1.68389	1.01572	1.14024
RBM8A	13.3221	12.9658	12.7552	11.4485	11.3593	12.1649	13.2865	12.3988	13.6916	13.7319	12.7457	12.4338
LIX1L	0.90722	1.14043	1.19094	1.34198	0.435349	0.442065	0.521384	0.425526	1.1476	0.913588	0.882097	0.748703
ANKRD34A	0.781176	0.626931	0.578199	1.07027	0.32606	0.423469	0.257828	0.266665	0.874217	0.829755	1.23428	0.850226
TXNIP	20.1769	19.0027	25.6139	24.4025	15.4032	12.1077	15.1861	14.0994	24.1027	26.331	22.3538	23.8657
PBXIP1	0.0766479	0.192779	0.426969	0.232655	0.291282	0.141796	0.178581	0.316851	0.284911	0.484178	0.36396	0.0375788
PYGO2	0.692217	0.75955	0.699286	1.34487	0.700481	0.404232	0.604959	0.888376	1.21737	1.00272	0.671389	0.923535
SHC1	3.93056	3.5111	3.84967	4.02337	2.24747	2.33398	2.45941	2.70646	3.4184	3.75746	2.99253	2.54659
DPM3	12.5196	9.2947	10.9186	11.2095	6.7323	6.3675	9.30007	10.4936	14.0582	11.1819	15.4536	12.2007
KIF14	0.898386	0.997111	0.868184	0.986262	0.15269	0.292952	0.282213	0.180715	0.405166	0.448968	0.239952	0.331259
DDX59	1.72464	1.31767	1.78566	1.79006	1.59965	1.58826	1.31113	1.54703	1.78576	1.98411	1.91292	1.57635
FMOD	0.031011	0.160901	0.0508748	0.112803	0.202224	0.102849	0.0438408	0.0725992	0.294025	0.2869	0.173504	0.267061
ETNK2	0.460165	0.233792	0.528004	0.491233	0.236932	0.247142	0.17577	0.0787012	0.795566	0.673428	0.379918	0.86979
REN	0.0684641	0	0	0	0	0	0	0	0.0275956	0	0	0
KRTCAP2	2.98341	3.33708	3.68122	2.67281	2.16427	2.54379	3.15025	3.00965	4.12559	4.3067	4.17309	4.33756
AL713999.1	2.71181	3.19305	4.393	3.68827	2.17575	1.95049	3.11707	2.87225	4.42921	4.90428	4.2441	4.24222
MUC1	0.0133452	0.0737201	0.0115432	0.0168804	0.0142407	0.0262453	0	0	0.0278749	0.0467581	0.0214854	0.0387446
THBS3	0	0.109152	0.0665877	0.0841104	0	0.150785	0.00122876	0.0736736	0.106222	0.0747958	0.106088	0.077961
GBA	0.540518	0.544416	0.665476	0.594747	0.506986	0.670709	0.464786	0.748091	0.64179	0.535269	0.93232	0.441489
C2orf49	1.58511	1.87354	1.53801	2.0216	1.59402	1.56538	1.55979	1.73089	2.07926	2.1022	1.96043	1.77479
NCK2	0.793901	0.726351	0.785005	0.902282	0.520052	0.502374	0.786307	0.660924	0.862337	0.885296	0.54818	0.311192
EMILIN1	0.495413	0.378838	0.335466	0.396814	0.223433	0.170281	0.317649	0.368606	0.474187	0.436849	0.324827	0.333074
KHK	0.167562	0.018331	0.0586541	0	0.0340274	0.076014	0.0261748	0	0	0.021759	0.219474	0.160692
ATRAID	5.96725	3.79233	5.31775	5.99842	3.34307	3.66105	3.58167	3.68609	6.75694	7.52594	7.69341	7.45582
NCAPH	1.5528	1.58122	1.28081	1.23127	0.518924	0.87125	0.922347	0.586919	0.90502	0.822326	0.547441	0.667176
ARID5A	7.96188	7.5031	7.51797	6.90992	7.53669	8.36099	7.12369	7.04438	13.5584	11.9451	11.2189	9.98908
CNNM3	0.0296632	0.19858	0.156545	0.107146	0.0714199	0.0669962	0.0189671	0.000269497	0.131799	0.187149	0.0899327	0.0290604
UNC50	3.59894	3.71871	3.76951	4.19453	2.64122	2.2661	1.88956	3.08497	5.92807	5.1283	4.81977	4.31258
SFT2D3	0.324533	0.605235	0.461372	0.268694	0.172382	0.252198	0.318421	0.163062	0.288048	0.448969	0.364593	0.542168
PDCL3	9.22818	7.47455	7.26412	7.42445	4.41565	5.70714	4.81961	4.289	7.15021	7.8419	8.13155	4.9144
NPAS2	0.0678904	0.136426	0.0720004	0.188858	0.138158	0.130153	0.151042	0.0864042	0.212842	0.324284	0.110767	0.103752
AAK1	0.872166	0.907152	1.15139	0.984915	0.595619	0.469298	0.438885	0.605913	0.728452	0.751364	0.775967	0.692961
IVNS1ABP	2.20578	2.27518	1.77036	2.39549	1.05049	1.10005	0.956852	0.987314	1.2133	0.958976	0.900013	0.559969
TPR	2.30046	2.45174	2.89091	2.85233	1.96186	1.80298	1.9466	1.78209	2.26763	2.46372	2.13285	2.01304
PTGS2	3.0252	3.38309	5.7747	5.08849	10.8855	10.449	14.8238	15.8671	8.81291	11.9351	10.6692	10.7723
DDX1	4.73438	4.19164	4.64194	5.16221	4.46264	3.70865	3.17424	3.49869	5.36337	4.55746	4.79011	3.97261
PQLC3	0.186747	1.24958	1.05885	0.648625	0.677465	0.466442	0.238775	0.401189	0.61981	0.650889	0.841383	0.834112
LPIN1	0.804542	0.738598	0.926535	0.793523	0.684642	0.774377	0.655198	0.589247	1.51719	1.68293	1.39145	1.39629
FKBP1B	0.456425	0.0423701	0.0588862	0	0.181936	0.23379	0.0738834	0.309182	0	0	0	0
FAM228B	0.708199	0.529154	0.742946	0.664057	0.442346	0.541684	0.445358	0.575179	0.780312	0.630044	0.749967	0.625823
AC008073.3	0	0	0	0	0	0.0424347	0.0320507	0	0.0224947	0	0.0426277	0
NCOA1	0.347684	0.427708	0.494418	0.467024	0.212174	0.286032	0.333181	0.162184	0.503314	0.379628	0.450036	0.33005
EPRS	2.45319	2.62339	2.46334	2.20327	0.733621	0.879014	1.00087	0.947039	2.06958	1.47756	1.64502	1.21062
BPNT1	0.230968	0.253681	0.185692	0.251192	0.164604	0.126127	0.255147	0.191228	0.291383	0.251613	0.488954	0.406063
RAB3GAP2	0.527056	0.605354	1.02512	1.01024	0.607637	0.513848	0.458943	0.37506	0.871077	1.17839	0.875777	0.837457
KLF11	1.00994	0.832029	0.957839	0.779792	0.83046	0.778366	1.09963	1.11088	0.517308	0.617065	0.712723	0.87196
TOMM20	3.18933	4.00009	3.44923	4.27238	2.80347	2.74035	2.70951	3.30058	4.12826	3.74916	4.04838	3.26056
RBM34	4.3768	4.54597	5.1102	5.15908	4.27553	4.17686	4.34665	4.1074	4.44076	5.13655	5.11202	4.20918
ARID4B	3.78977	3.40402	4.26176	4.46559	3.65518	3.35011	3.92966	3.47106	4.05485	4.57869	4.04549	3.93519
B3GALNT2	0.623026	0.916583	0.59352	0.697419	0.736803	0.440783	0.433901	0.437107	0.504602	0.82581	0.769363	0.681947
EML4	0.991922	0.851034	1.22519	0.916128	0.750078	0.760663	0.740907	0.732967	1.50237	1.37744	1.2436	1.11218
MTA3	0.239131	0.414403	0.344639	0.46042	0.384233	0.354099	0.42109	0.42814	0.52591	0.544134	0.451573	0.513053
PLEKHH2	0.0316835	0.0893761	0.0903194	0.0676733	0.109454	0.0948849	0.125789	0.194743	0.0831392	0.139431	0.129737	0.131307
DYNC2LI1	0.284746	0.0801772	0.0878989	0.275533	0.0618251	0.118177	0.100518	0.0769895	0.133268	0.244781	0.250441	0.11855
RHOQ	1.8935	1.59115	1.86373	2.33967	1.21923	1.08925	0.950382	1.26263	2.17218	1.51162	2.34381	1.82006
CRIPT	2.62213	2.64336	3.66907	3.43181	2.21567	2.28799	3.08446	1.97778	4.05961	3.82625	4.01513	4.00274
SOCS5	5.85588	6.30386	8.64202	7.39607	5.54409	4.45038	5.96193	5.90201	6.67398	7.33147	8.17331	6.82151
ATOH8	3.12319	4.15058	3.98684	4.16523	2.16846	2.23062	4.24298	3.39735	1.63661	1.42013	1.91801	1.75975
PTCD3	0.835349	0.833012	0.913207	1.25409	0.633869	0.642498	0.69094	0.837103	1.09966	1.38196	1.02226	1.02011
PRKCE	0.730207	0.475273	0.714789	0.805222	0.485886	0.733187	0.680204	0.549848	0.879615	0.953554	1.1423	0.931571
EPAS1	1.84603	1.94055	2.53072	2.60781	2.11885	2.00826	2.1427	2.0698	2.13263	2.35136	2.74701	2.36486
CSRP1	2.25759	2.38113	2.59177	2.18836	1.31374	1.16168	1.46243	1.3645	2.10557	1.93322	1.79493	1.64546
LMOD1	3.90666	3.47655	3.12841	3.6337	0.78564	0.581759	0.633626	0.369793	2.4469	3.33439	2.88388	2.2683
ARL8A	2.01787	1.56956	1.28326	1.46591	1.21899	1.36473	1.39003	0.695235	1.52036	1.38151	1.52138	1.36752
CERS2	2.40247	2.21927	2.82739	3.21769	1.6737	1.39947	2.14834	2.37045	2.82575	2.69245	1.9099	2.42226
MINDY1	0.0653703	0.111655	0	0.0709997	0.169258	0.0724787	0.00956306	0.175433	0.125467	0.318833	0.154037	0.113636
CDC42SE1	4.67761	5.03538	5.42441	6.38361	4.7096	3.76286	5.28786	5.20306	7.11832	6.54537	7.10697	5.87334
TTLL7	0.0398829	0.0463764	0.144897	0.0904692	0.0440366	0.0209186	0.034548	0.0600275	0.062078	0.135416	0.0648115	0.0338098
AL359504.2	1.65182	1.44306	1.59682	1.74187	1.38767	1.50866	0.76202	1.22083	3.01342	2.11684	2.02907	2.19003
GNG5	44.4792	46.0043	43.9033	43.6728	40.2662	41.2729	50.5053	42.6712	47.0528	47.4301	45.5369	44.7314
CTBS	0.18521	0.181841	0.221301	0.362792	0.399715	0.373796	0.54829	0.487524	0.412727	0.632641	0.468907	0.471917
UBE2Q1	0.920815	1.09422	1.16308	0.972254	0.960782	0.945782	0.740593	0.569488	1.07002	1.27979	1.54768	1.15239
ADAR	1.19222	1.15472	1.44109	1.16453	3.42591	3.4936	3.42918	2.8092	2.41209	2.78609	2.7496	2.43615
PMVK	3.1661	2.11179	2.13999	3.91018	1.24814	1.31897	1.82724	1.31512	3.27604	4.59886	3.74459	3.36628
OLFML2B	0.138789	0.230172	0.208093	0.321767	0.0575898	0.0793105	0.0794121	0.140564	0.246408	0.143183	0.116771	0.118302
RGS5	0.0985109	0.0402335	0.149091	0.125175	0.0740682	0.0412213	0.116656	0.0490093	0.112485	0.0371437	0.186085	0.12239
TADA1	1.51126	2.15551	2.41305	1.93173	1.75892	1.59484	1.37739	1.56471	2.09251	2.42631	1.82231	1.66764
EVI5	0.405402	0.346101	0.49248	0.365605	0.284795	0.23927	0.273687	0.302411	0.415458	0.588313	0.530924	0.505696
FAM69A	0.836538	1.42105	1.33723	0.878277	0.82119	0.599654	0.673201	0.583723	1.06992	1.63221	0.660849	0.937007
TMED5	1.59551	1.47688	1.24892	1.48556	1.36203	1.76608	1.38626	1.57553	1.46339	1.7461	1.74258	1.56638
BCAR3	3.87928	3.90959	3.20672	4.18407	3.31814	3.60772	2.73032	2.94789	3.22702	3.86643	3.33972	3.10624
DNTTIP2	5.71558	6.78927	6.90827	6.91722	6.4699	6.07019	5.99408	5.72249	5.94039	5.74196	5.76679	5.33596
B4GALT3	1.57418	1.07237	1.26156	1.24934	0.952442	1.1666	1.3818	0.697223	1.58123	1.32582	1.43303	1.17424
ADAMTS4	0.205584	0.30921	0.127751	0.173628	0.104475	0.110413	0.259709	0.172905	0.212636	0.363456	0.191436	0.193806
KCNIP3	0.163858	0.19815	0.165016	0.211011	0	0.111079	0.117216	0.0285835	0.400393	0.171097	0.320914	0.374168
FAHD2A	0.534634	0.446801	0.355968	0.652078	0.370032	0.352273	0.354433	0.412748	0.70696	0.700963	0.714243	0.594374
WDR54	1.46034	1.23916	1.1084	1.33447	0.366081	0.976648	0.796556	0.615358	1.48201	1.46156	1.05752	1.31083
INO80B	1.17428	1.67675	1.67775	1.25201	1.0358	1.82984	0.918205	0.917254	1.56171	2.09454	1.30699	1.45058
INO80B-WBP1	0.467547	0.376204	0.690436	0.80092	0.148439	0.226305	0.244586	0.31095	0.614297	0.345726	0.358218	0.6033
WBP1	0.797559	0.644018	1.01684	1.08858	0.156754	0.327742	0.375242	0.677531	1.01944	0.80761	0.718617	0.83757
TTC31	0.590958	0.597936	0.654903	0.692985	0.331532	0.354308	0.579974	0.188151	0.553926	0.38192	0.41466	0.434209
CLIP4	0.43272	0.288778	0.359922	0.414689	0.223685	0.286424	0.264187	0.307396	0.559745	0.568649	0.596945	0.254566
YPEL5	6.26602	5.21652	5.72477	7.20045	4.88241	3.30528	3.55073	3.72587	7.05605	7.26268	7.34941	7.22203
LBH	8.75724	7.91891	4.74459	5.72873	4.38482	4.57846	3.6143	2.50109	5.63321	7.61056	5.60822	4.26925
LCLAT1	1.36169	1.37041	1.26461	1.48019	0.779616	1.03353	0.853815	0.803536	1.44758	1.81922	1.36942	1.06889
IL1R1	0.448403	0.639658	0.670301	0.543327	0.700914	0.502684	0.656265	1.032	1.2502	1.45295	1.05656	1.04055
SLC4A1AP	2.44298	1.95793	2.30273	2.32193	1.4956	1.36964	1.38381	1.09126	2.19822	2.70938	1.88068	1.92614
MRPL33	14.3564	12.4581	17.8994	16.5126	15.1499	15.4321	13.9422	14.8809	21.4031	21.0758	22.3468	20.57
BABAM2	0.440187	0.384835	0.490171	0.676721	0.247548	0.392009	0.508404	0.311122	1.22453	0.451897	0.557462	0.708332
FOSL2	3.43673	3.54672	4.11216	4.24377	1.87656	2.16083	2.63701	2.73037	5.10851	4.97	4.75653	4.28939
CAD	0.269142	0.243343	0.302853	0.338707	0.199328	0.220242	0.152623	0.170527	0.265815	0.249074	0.290712	0.203824
SNX17	2.7509	2.82465	2.9589	4.3759	2.64841	2.92261	2.56618	2.55258	3.44424	4.11827	3.82176	4.5471
NRBP1	4.02431	4.20412	4.43846	5.47801	4.5274	4.06338	4.30656	4.0072	4.29335	4.7944	3.223	3.60385
RRM2	6.0585	6.17574	5.47067	5.18027	5.59978	5.7206	5.93782	6.72396	3.19815	4.09407	2.64702	2.63858
AC007240.1	1.78226	1.48303	1.43841	1.26168	1.5453	1.39294	0.658328	1.42783	0.792448	0.726334	0.370555	0.722398
NDUFAF7	0.476396	0.395459	0.649709	0.419378	0.51092	0.538127	0.224744	0.353225	0.470678	0.4732	0.519084	0.504566
QPCT	0.528004	0.0511573	0.420997	0.732939	0.475733	0.90586	0.963619	0.611113	0.908521	1.47159	1.30686	0.77808
RMDN2	0.404013	0.329508	0.167788	0.356653	0.36648	0.140264	0.114649	0.174795	0.235838	0.169192	0.345346	0.239182
SH3BP5L	1.0708	1.29353	1.22414	1.26905	1.28315	0.569928	0.987718	0.930334	0.785753	0.836567	1.43109	0.791958
ZNF692	0.328485	0.256454	0.451084	0.209936	0.319322	0.181962	0.109912	0.1417	0.400591	0.324127	0.2877	0.231385
ACP1	7.51063	7.97697	7.05346	9.625	6.35561	5.56978	6.25332	7.10672	10.2295	9.47806	8.13017	7.80071
LAMTOR2	16.4536	11.5921	13.5618	14.3758	9.606	9.97353	10.3163	14.5837	20.34	18.45	17.8287	18.3411
LMNA	44.7539	42.0672	40.8642	43.0102	25.471	25.6875	26.5021	22.0371	42.218	38.8517	34.7394	32.9031
RSAD2	0	0.0107043	0	0	10.7961	10.8404	12.4849	14.2625	0.421658	0.813583	0.784977	0.784914
ENAH	1.0955	1.20996	1.196	1.23284	0.80878	0.638703	0.658926	0.806041	0.741791	0.94816	0.651928	0.68669
TMEM63A	0.287119	0.20397	0.238377	0.244494	0.322507	0.265761	0.305284	0.245447	0.209591	0.168785	0.18914	0.183631
AL117348.2	0.513941	0.296053	0.467822	0.646537	0.332829	0.111053	0.231618	0.105632	0.458547	0.338189	0.440505	0.376798
PYCR2	1.19405	1.43362	1.88941	1.72589	1.02814	1.01299	1.07335	1.06893	1.71446	1.46482	1.79373	1.47449
PPM1B	0.616422	0.461033	0.586829	0.743901	0.211078	0.21271	0.28173	0.372523	0.456112	0.352342	0.283937	0.51296
SLC3A1	0	0.0364648	0	0.00222646	0	0	0	0.0722092	0.0358734	0	0	0
CAMKMT	0.272582	0.102134	0.216507	0.109156	0.0513093	0.0877889	0.115663	0.108668	0.105259	0.220139	0.21974	0.090929
AL513523.10	0	0	0	0	0	0.0701593	0.0224848	0	0	0	0	0
COX5B	16.723	14.7114	18.4179	20.0114	14.5992	18.6684	17.3328	19.9972	21.3079	21.1735	22.4283	23.0477
LINC01125	0.0912827	0.0794774	0.0703152	0.238892	0.1593	0	0.224476	0.106184	0.1274	0.187949	0.19394	0.176415
RGPD5	0.399483	0.459505	0.530619	0.535045	0.338265	0.233081	0.3043	0.373621	0.356438	0.390699	0.397192	0.45275
LIMS3	0.552922	0.821612	1.00885	0.858223	1.07516	1.32136	1.05784	1.33562	0.762691	1.01319	1.01861	1.11663
AC013271.1	0.0889851	0.141685	0.223307	0.110115	0.215541	0.193872	0.155325	0.254763	0.192794	0.256898	0.310945	0.195128
HNMT	0.528727	0.439081	0.242094	0.404838	0.210596	0.310228	0.373842	0.308983	0.812366	1.0153	0.898318	0.617551
SPOPL	0.192144	0.281529	0.361207	0.178971	0.142309	0.0917087	0.102173	0.0548419	0.126472	0.21815	0.143038	0.166478
GCC2	1.37418	1.67733	2.06176	2.54189	1.37543	1.42691	1.34844	1.33077	2.11686	2.06599	1.9553	1.82584
CERS6	0.0720154	0.11126	0.115182	0.177229	0.10629	0.0580274	0.0591865	0.0820483	0.058427	0.129212	0.143322	0.114483
WASF2	4.75516	4.35247	4.75254	4.28639	2.8326	2.92398	2.89739	2.97029	4.94599	4.7715	4.15564	3.58927
AHDC1	0.579518	0.844571	1.06621	0.958523	0.388486	0.25992	0.343854	0.195092	0.854637	0.888279	0.81274	0.633922
AL445490.2	0	0	0	0	0.430182	0.686807	0.52448	0.785762	0.739939	0.440448	0	0.283615
IFI6	0.593664	0	0	0.386055	70.8046	73.1462	84.1485	94.3685	28.8381	35.3133	42.0831	41.2511
HOXD9	0.116886	0.377795	0.196313	0.321958	0.340403	0.33848	0.292647	0.298847	0.332862	0.407369	0.341026	0.226668
HOXD8	0.133946	0.276071	0.308925	0	0.217271	0.247088	0.0950478	0.184612	0.163564	0.0967774	0.443153	0.269101
MRPL35	2.37999	1.97742	1.8804	2.28565	1.79954	1.36821	2.2218	1.3504	2.40674	2.49681	2.27742	2.06161
KDM3A	0.404921	0.404833	0.712846	0.602838	0.432606	0.394597	0.341846	0.50407	0.35314	0.358793	0.333396	0.444113
RMND5A	0.327399	0.428022	0.457307	0.534179	0.225954	0.28737	0.33896	0.204822	0.344136	0.465608	0.594415	0.357961
IL1RN	0.0733712	0.0315252	0.260009	0.261358	0.523304	0.273768	0.442898	0.0659902	0.555915	0.849102	0.484268	0.560809
PSD4	0.0555258	0.0311948	0.0592928	0.0547054	0.0489332	0.0600687	0.053744	0.115445	0.125164	0.0467574	0.106558	0.045059
MRPS9	2.42739	2.44946	3.20587	2.57652	2.81342	1.97974	1.10394	1.56646	3.92316	3.40159	3.65478	3.24032
KIAA1841	0.556323	0.644302	0.56866	0.792882	0.65195	0.449365	0.398841	0.546372	0.374682	0.358182	0.393551	0.243135
C2orf74	0.51769	1.08609	0.353354	1.34751	0.893077	0.65787	0.493543	0.317955	1.75379	1.57428	1.54388	2.07201
AHSA2	0.351866	0.286751	0.358009	0.50139	0.243618	0.20428	0.262479	0.266958	0.305255	0.424129	0.299552	0.366144
COMMD1	4.28401	2.49979	3.5004	4.58228	3.11562	2.80793	3.48119	4.39308	4.95192	6.77857	4.5914	3.78098
B3GNT2	0.42165	0.560823	0.549521	1.21717	1.03756	1.04581	0.999433	0.923905	0.519428	0.904964	0.807807	0.715582
CENPO	1.50675	1.05009	1.26015	0.891262	0.768101	0.883713	1.00558	0.632652	0.797894	0.696035	0.425392	0.522067
RAB10	3.79561	3.74194	3.72878	3.78851	2.72832	2.54578	3.42854	2.43578	3.63379	4.36309	3.2579	3.55756
GAREM2	0.081966	0.0428212	0	0.0243791	0.0166403	0.0548291	0.0609843	0.0164396	0.0510029	0.164689	0.0517894	0.014822
HADHB	0.766423	0.205499	0.756721	0.466607	0.522382	0.580505	0.785129	1.05818	0.922828	1.18657	1.04736	0.664642
NMNAT2	0	0.00065456	0.0729204	0.0974234	0.0913607	0.112541	0.0780464	0.203688	0.00790445	0.0288464	0.0781194	0.035146
NCF2	0	0.283253	0.034473	0.178288	0.463062	0.360821	0.498439	0.468559	0.0338536	0.117283	0.04581	0.0114694
ARPC5	7.93191	8.54984	7.98668	8.88225	5.81424	5.37395	6.00185	6.50128	7.83163	7.2376	7.0284	6.46744
HOXD4	0.105356	0.292983	0.252765	0.164297	0.0279255	0.116174	0.0501351	0.0559574	0.277813	0.200172	0.573915	0.212281
GPD2	0.389847	0.177724	0.329587	0.258608	0.40664	0.334682	0.777879	0.520018	0.384265	0.295081	0.363774	0.137307
GCA	0.0932074	0.101952	0.0452371	0.0282267	1.20161	1.40773	1.01177	1.26851	0.42179	0.50229	0.351549	0.440548
SCRN3	0.685363	0.340731	0.585604	0.534984	0.414578	0.324862	0.279717	0.430853	0.304254	0.605291	0.593461	0.56277
AC010894.2	0	0	0.0872898	0.117307	0.0850963	0	0	0	0	0	0.229486	0.0673475
SAMD11	1.78532	1.38097	2.85706	2.54391	2.39779	1.91228	3.21571	3.52707	0.20402	0.307866	0.466325	0.496293
KLHL17	0.37649	0.470984	0.500997	0.286209	0.0362559	0.196161	0.423459	0.136145	0.196219	0.350313	0.131388	0.304194
PLEKHN1	0.0164397	0.0839978	0.047628	0.0634139	0.143771	0.312063	0.610729	0.482077	0.0772404	0.0730005	0.112333	0.108468
ISG15	13.8419	13.6989	11.4679	11.6697	1394.47	1338.37	1495.13	1498.49	219.375	253.458	266.291	293.727
AGRN	0.152706	0.125019	0.0718136	0.0775519	0.326058	0.329817	0.512566	0.45778	0.261683	0.209323	0.151088	0.317428
GYPC	4.24121	3.72586	5.22752	4.39219	3.60441	3.03292	3.73113	3.33831	12.9147	13.0609	13.2717	9.87204
TTL	0.135022	0.146548	0.225374	0.144984	0.115938	0.0886589	0.120931	0.115869	0.0815733	0.0899265	0.139401	0.0953113
POLR1B	0.128943	0.291242	0.189144	0.29381	0.309033	0.182979	0.213717	0.0937453	0.243384	0.183515	0.126714	0.194255
CHCHD5	1.27784	1.32525	1.51119	1.43864	0.813099	1.14327	1.49887	1.12406	2.13263	1.06709	2.11337	1.55844
DGUOK	12.2548	10.3742	12.4432	10.289	9.68833	8.42402	12.0422	9.82153	16.1622	16.5773	16.7581	15.3289
MTHFD2	3.72519	3.74595	2.59648	3.76114	2.16506	1.67204	1.99351	2.93862	2.31273	1.88159	1.93251	1.83219
MYOSLID	0.307769	0.184536	0	0.0967626	0.861227	0.95537	0.893799	0.575066	0.415603	0.121852	0	0.0171355
PPP1CB	5.62763	5.80527	6.29697	5.98166	5.03707	4.772	5.37541	4.8781	9.98707	8.95123	9.10656	8.28232
SPDYA	0.0964694	0.168835	0.113424	0.129642	0.19719	0	0.0530343	0.0876855	0.0407407	0.123563	0.0781781	0.0243689
WDR43	6.69569	6.63894	6.55274	5.68215	5.19762	4.89773	5.44263	4.85481	6.45623	7.44988	7.57693	6.44842
SLC39A10	0.986568	0.698265	1.12423	1.12316	0.780953	0.80627	0.758596	0.731683	0.857983	1.03323	0.883398	1.03041
ADSS	1.34012	1.34292	1.88014	1.39554	1.05295	0.665747	1.10275	0.99231	1.11583	1.26838	1.28131	1.15738
HNRNPU	2.6969	3.21927	2.87828	2.93834	2.17405	2.33338	2.23258	2.34726	1.98638	2.52583	2.70961	2.07322
SMYD3	0.411844	0.480048	0.694686	0.444356	0.416422	0.544167	0.487483	0.706705	0.522204	0.831904	0.592916	0.54886
GORASP2	6.37431	5.88581	5.31406	7.1659	5.11546	5.45533	5.43276	4.41645	7.18844	7.47746	6.02616	5.26357
AGPS	0.277882	0.273201	0.329126	0.324229	0.292201	0.312287	0.232757	0.304874	0.194177	0.245021	0.264393	0.212699
ATG16L1	0.6576	0.564716	0.539213	0.261758	0.380961	0.447419	0.358728	0.318813	0.457021	0.627401	0.425899	0.373622
DGKD	0.150567	0.139187	0.260077	0.325429	0.0679364	0.0798239	0.124039	0.102052	0.192186	0.188159	0.218311	0.0906129
LINC01173	0	0	0.114695	0	0	0.373554	0	0	0	0	0	0
SH3BP4	2.22472	2.82074	3.06162	2.84464	1.91175	2.48169	1.94257	2.00102	1.92091	1.54362	1.56596	1.32235
DBI	20.8021	22.6174	22.1991	22.3759	22.8109	25.4625	23.09	25.0882	42.0565	36.7794	30.9282	30.7661
TMEM37	0	0.0773441	0	0	0.115701	0	0.053638	0	0.0816509	0.0390615	0	0
TMEM177	6.21253	5.05258	6.2041	5.60235	3.85543	5.52372	4.60206	5.42089	8.37284	7.17844	6.93383	6.51537
TRAF3IP1	0.221015	0.294294	0.169799	0.366556	0.217111	0.144047	0.0947211	0.188566	0.177963	0.222987	0.18934	0.227655
ASB1	0.578396	0.641834	0.785704	0.62259	0.404373	0.451437	0.647062	0.704802	0.677863	0.673227	0.873238	0.65419
SH3YL1	0.276149	0.225045	0.313567	0.405117	0.0951021	0.157562	0.261792	0.301751	0.361534	0.232451	0.214471	0.22088
DAPL1	0	0	0	0.0465577	0.012932	0.0315057	0	0.038049	0.00746044	0	0.12222	0.0251476
TANC1	0.233154	0.297364	0.473807	0.456243	0.412889	0.285695	0.352074	0.35145	0.552445	0.462146	0.439913	0.338776
2007-03-01	2.09031	2.34654	2.67399	2.53191	1.82893	1.49855	1.36556	1.23794	1.55795	2.12888	1.40731	1.2371
TANK	7.30476	6.56076	7.7833	7.37444	5.49891	6.45573	5.53884	5.93845	8.84346	10.3659	8.91302	7.88401
STK11IP	0.331809	0.419834	0.27697	0.260859	0.246981	0.143766	0.269237	0.268991	0.162399	0.30062	0.248664	0.0690461
ACTR3	2.65164	2.6728	2.83072	2.95985	1.44894	1.44052	1.25153	1.87244	2.52555	2.49369	2.34286	2.15963
MYO1B	0.757761	0.998391	1.281	1.53248	0.570955	0.710592	0.798028	0.634897	1.30032	1.85469	1.38451	0.989312
NABP1	2.18765	2.40088	2.76266	2.76286	2.05354	2.40077	2.14484	1.86932	2.71933	2.8817	2.88669	2.74011
SPAG16	0.376968	0.153799	0.470774	0.195649	0.126964	0.091644	0.0865594	0.107759	0.158443	0.137659	0.0462926	0.224785
BCS1L	0.924037	0.726777	0.836428	0.720615	0.408561	0.355911	0.14335	0.00215058	0.591335	0.709233	0.215315	0.520358
STK36	0.0627832	0.0805613	0.0632857	0.154394	0.045095	0	0.0709908	0.0139974	0.076881	0.0492381	0.178359	0.0573599
TTLL4	0.268601	0.196412	0.32292	0.188786	0.130713	0.11983	0.113714	0.126464	0.188098	0.110537	0.252338	0.107471
CYP27A1	0.377628	0.0618094	0.244446	0.122844	0.164053	0.288445	0.252644	0.175335	0.487325	0.487668	0.424627	0.163198
MRPL44	4.54083	4.16177	4.74384	5.88506	3.85636	4.1537	3.4758	4.2018	4.24493	5.23799	6.21313	5.28031
EIF4E2	4.66096	5.29873	4.11525	4.72746	3.60982	3.34717	3.52062	3.68579	6.30579	5.88939	5.9174	5.01409
LDAH	0.126859	0.313651	0.229276	0.118778	0.258548	0.224359	0.295813	0.224153	0.587165	0.366114	0.305537	0.173073
ATAD2B	0.373806	0.431718	0.361816	0.362309	0.190152	0.292755	0.210865	0.29696	0.372192	0.334115	0.341194	0.39154
NBAS	0.0833166	0.120951	0.153096	0.204964	0.150823	0.0802824	0.1642	0.0746232	0.145595	0.229825	0.105473	0.142345
OSR1	0.793905	0.541417	0.804587	0.911944	0.629878	0.35029	1.09369	0.759499	1.88059	1.95477	2.09463	1.59472
GPC1	1.2498	1.61332	1.54755	1.41669	0.777109	0.566822	0.745349	0.422482	0.768023	0.554702	1.08169	0.874669
DUSP28	0.153888	0.0987126	0.20267	0.122446	0.136209	0.146224	0.18815	0.114432	0.171093	0.24555	0.422821	0.414649
RNPEPL1	0.175757	0.253911	0.20104	0.18329	0.176034	0.147104	0.174816	0.150106	0.345093	0.156805	0.401786	0.151313
CAPN10	0.318214	0.340607	0.164285	0.228543	0.180619	0.17249	0.175455	0.148389	0.272033	0.0944437	0.123003	0.0654025
BOK	1.39937	1.63827	1.49585	1.38131	0.807578	0.7309	0.811856	0.484998	0.74018	0.888144	0.969313	0.344358
MAP3K20	1.66704	1.44898	1.62904	1.32682	1.0212	1.06372	1.23792	1.51309	1.49938	1.79823	1.38795	1.40713
CDCA7	1.86848	1.71691	1.51782	1.31906	1.60575	2.17695	1.91612	1.98859	1.724	2.14076	1.32307	1.37712
PARD3B	0.106186	0.143397	0.2199	0.21099	0.127506	0.0988406	0.170443	0.249038	0.166029	0.131112	0.242055	0.301995
NRP2	0.945278	0.835325	0.591468	0.660861	0.461014	0.414312	0.469153	0.567945	0.774672	0.632953	0.619171	0.456076
AC007383.2	0.489213	0.616071	1.73174	2.10154	1.0576	1.83101	1.15237	2.52004	3.01305	2.58344	2.05105	2.06605
BMPR2	0.488734	0.508882	0.407686	0.494675	0.439293	0.545209	0.51812	0.452472	0.38505	0.387017	0.372701	0.23781
NBEAL1	0.401339	0.520769	0.655381	0.542064	0.304176	0.281823	0.283419	0.235074	0.410091	0.515048	0.3575	0.352554
PSMD14	2.14031	2.17801	2.22916	2.38096	1.94574	2.15467	1.45318	1.73483	2.65587	2.69971	2.14408	2.83257
ANKZF1	0.279238	0.446025	0.884074	0.42322	0.417654	0.259766	0.260236	0.350627	0.312459	0.647086	0.294664	0.415448
STK16	1.56581	1.94981	1.62824	1.78431	1.12537	1.11382	1.941	1.81628	2.27449	1.91003	2.2745	1.55084
DNAJB2	0.351857	0.713145	0.662195	0.370232	0.433971	0.240984	0.314182	0.306263	0.596788	0.553251	0.73986	0.444343
DES	0.0676133	0.126761	0.0610414	0.000360908	0	0.0727492	0.0324001	0	0.0764861	0.109503	0.0561993	0.0291959
FBXO36	0.24158	0.595927	0.276571	0.108321	0.0764701	0.201826	0.17016	0.254913	0.548784	0.640845	0.25231	0.460915
SP140L	1.57587	1.49161	2.37796	1.93587	2.29745	2.44783	3.49578	3.35332	1.86044	2.36549	1.99472	1.86187
INPP1	0.913201	1.02758	1.02394	1.05325	0.934102	1.21904	1.32034	1.04718	1.22126	2.0282	2.48806	2.49865
MFSD6	0.0674591	0.133104	0.0868881	0.104487	0.0483787	0.0848442	0.0628661	0.105236	0.103417	0.202259	0.243413	0.127182
NAB1	0.395816	0.713955	0.704802	0.735968	0.246492	0.231156	0.365539	0.40799	0.638173	0.680859	0.543299	0.624625
GLS	2.52799	2.36119	3.15003	3.3909	0.854201	0.925974	0.787895	0.768803	1.33517	1.43434	1.61123	1.53511
ACSL3	1.86945	2.2995	2.47604	2.22515	3.23388	2.85106	3.16183	2.99337	3.33376	3.37017	2.5574	2.51121
KCNE4	4.46922	3.13756	3.22205	3.07492	3.32668	2.47672	2.21566	1.76191	4.73071	4.39517	2.85186	2.57152
NUCKS1	8.22788	9.93414	9.89636	10.7318	5.40801	5.60388	8.1147	8.97113	10.8063	11.7264	10.9316	9.87875
RAB29	0.521505	0.349854	0.742111	0.428887	0.721877	0.781153	0.590764	0.723411	0.734217	0.964508	0.738315	0.973575
SLC41A1	0.31442	0.223193	0.622941	0.266042	0.37956	0.289572	0.280735	0.259686	0.38686	0.303609	0.2704	0.3437
CMPK2	0	0	0	0	4.45226	5.75444	5.06737	4.64744	0.613002	0.81583	0.760629	0.742362
RAB13	5.30538	5.10911	5.81134	6.93191	4.50193	4.20316	5.87415	5.79098	8.06005	8.21969	9.21306	7.18381
TPM3	13.5787	14.1537	13.971	13.3001	11.0833	11.1532	9.71005	9.94248	11.9225	13.0397	10.192	9.88298
C1orf43	8.2555	7.03633	7.36131	8.89146	6.73023	8.03219	5.48047	5.1244	10.0022	11.6032	9.85744	11.6901
EHBP1	1.05653	1.22736	0.828472	1.24376	0.693616	0.602209	0.813226	0.574419	1.16813	1.18097	1.19098	1.28868
MDH1	6.6924	6.46942	7.54734	6.8605	5.444	4.81794	5.73318	4.50034	9.51016	9.61707	9.20424	8.20068
UGP2	2.74342	2.73481	2.51469	3.08651	2.15403	2.47609	2.20594	2.34052	5.09928	5.70528	3.61136	3.44815
EFHD1	0.0978889	0.532433	0.189428	0.0632605	0.0591044	0.0420431	0.147913	0	0.0211295	0	0.0749706	0.0245609
GIGYF2	0.848899	0.966892	0.837305	0.821119	0.794961	0.635514	0.53019	0.540335	0.681081	0.984039	0.821186	0.788882
TMEM18	3.94253	3.193	3.43603	3.3626	2.80747	2.77886	2.56223	2.63682	3.79264	3.58825	3.04166	3.17035
SPEG	0.235041	0.331132	0.300669	0.341263	0.174941	0.163488	0.0687495	0.21903	0.339493	0.209127	0.224783	0.220675
GMPPA	0.640833	0.436026	0.583342	0.620072	0.228426	0.212191	0.21701	0.344471	0.594781	0.693699	0.242794	0.2709
GFPT1	0.851379	0.893539	0.894576	0.915035	0.538035	0.488384	0.529093	0.533665	0.732315	0.763692	0.829399	0.637366
NFU1	1.96637	1.80755	2.73342	3.21681	2.08675	1.73173	1.92549	2.23314	2.57605	3.75863	4.3378	3.46556
AC009414.2	4.92771	4.94014	3.91222	4.76245	5.97048	5.87933	3.59034	3.17227	3.82487	5.09726	6.89475	2.80232
FEZ2	1.35874	1.94483	2.44143	2.26299	1.91951	2.00559	1.90801	1.64125	1.26503	1.96014	1.75653	1.9599
HEATR5B	0.300302	0.131324	0.319066	0.261451	0.169088	0.266013	0.241063	0.0965139	0.188286	0.186492	0.272605	0.220677
PUS10	0.137592	0.194983	0.230362	0.319613	0.228355	0.202548	0.278567	0.325065	0.26225	0.200817	0.220469	0.170906
USP34	0.391374	0.44121	0.45464	0.50123	0.485723	0.315916	0.377396	0.287299	0.440861	0.400027	0.621677	0.322788
XPO1	0.661704	1.05545	0.90629	0.889885	0.656781	0.813507	0.727486	0.803506	0.548296	0.766647	0.551386	0.605047
SFXN5	0.835548	0.697507	0.766828	0.720976	0.380679	0.249923	0.227987	0.476261	0.59415	0.87413	0.46815	0.644612
RAB11FIP5	0.816815	0.78028	0.922383	0.951357	0.466118	0.616933	0.428931	0.391185	0.611984	0.685725	0.680303	0.681329
PRADC1	4.65689	5.03437	6.90146	7.06237	1.8161	2.66203	2.75855	2.38873	4.6495	4.88538	4.12045	5.15371
SEMA4C	1.33632	1.06701	1.32147	1.57413	0.83079	0.715135	0.56507	0.734146	1.53833	1.1963	1.58424	1.26471
SLC20A1	4.25253	4.54695	5.46273	6.15313	3.65273	3.79294	4.2055	4.93946	4.71951	4.45018	4.74711	4.52492
ACVR2A	0.515343	0.560462	0.755052	0.632416	0.291613	0.304701	0.471503	0.299534	0.852468	0.944428	0.731808	0.705825
MBD5	0.329919	0.276034	0.378397	0.359679	0.236033	0.291618	0.284305	0.280484	0.316364	0.488311	0.575267	0.46455
EPC2	0.588262	0.827396	1.08348	0.800378	0.742255	0.566003	0.631108	0.46869	0.573938	0.656862	0.781047	0.520367
AC012306.2	3.11555	2.42121	3.47691	4.64046	3.0621	2.02753	1.81854	3.35014	4.22818	5.20313	4.83119	5.21068
UGGT1	0.177646	0.267908	0.18849	0.164843	0.196826	0.183309	0.270146	0.251048	0.190187	0.2101	0.22479	0.13701
RAB6C	0.0726583	0.109355	0.142636	0.100343	0.0472444	0.0131383	0.0252272	0.0794322	0.143239	0.0903991	0.0441682	0.0635775
MZT2B	2.23124	2.95067	2.83085	3.04352	2.97127	2.01489	1.92809	0.87882	2.92711	2.1484	3.38618	2.68294
HOXD11	1.22641	1.55445	0.976714	1.21453	0.902841	1.51231	0.587879	1.05252	0.623214	0.886655	0.737141	0.465926
HOXD10	0.318179	0.552691	0.355066	0.675148	0.279878	0.38241	0.431148	0.0942818	0.089538	0.479456	0.246622	0.186631
RALB	3.02667	2.57163	2.78298	3.37494	2.345	2.65467	2.07085	2.85763	3.53767	3.16642	3.54463	3.26994
GLI2	1.07628	0.91219	0.874619	0.777838	0.704341	0.505493	0.362643	0.495735	0.388525	0.523072	0.567398	0.359891
GALNT5	0.233978	0.148504	0.254371	0.142322	0.174976	0.131982	0.0941701	0.127703	0.344854	0.435458	0.269338	0.280164
PKP4	0.484009	0.622	0.463333	0.544787	0.249819	0.159996	0.141409	0.225525	0.36816	0.356029	0.266652	0.302954
NUP35	1.01607	0.807198	0.902828	0.811713	0.476871	0.6033	0.612949	0.501494	0.499869	0.895354	0.276737	0.393603
ZNF804A	0.465987	0.36383	0.682872	0.665962	0.475912	0.441051	0.694809	0.379166	0.179048	0.331381	0.236975	0.409003
IMP4	5.76288	6.26075	6.74933	6.83996	5.00054	5.06372	5.02137	4.75475	6.87747	7.02353	6.15525	5.38241
PTPN18	1.37929	0.973383	1.24579	0.907541	0.610042	0.675343	0.612179	0.77503	1.25491	1.29285	0.577749	0.853704
RETREG2	0.830837	0.973586	1.1023	0.931653	0.734545	0.387012	0.799128	0.733079	1.03473	0.979805	1.23906	0.865883
ZFAND2B	2.86045	3.05954	2.77943	2.17955	1.50201	1.61613	1.73503	1.31093	2.38462	2.8347	2.27884	2.66147
CYP20A1	1.41396	1.21628	1.56181	1.5811	1.33958	1.07456	1.45158	0.938089	1.92859	1.70494	1.35102	1.38122
ABI2	0.297293	0.269202	0.264292	0.232018	0.21263	0.190184	0.179854	0.218331	0.247156	0.252708	0.204971	0.205691
CCT7	5.06528	4.21958	4.94755	5.32733	3.2789	4.58492	3.53883	4.87494	5.50451	4.89232	3.76029	3.98972
STAMBP	0.444894	0.457715	0.459758	0.705788	0.581107	0.740964	0.847946	0.719034	0.494652	0.497696	0.633236	0.623641
ACTG2	3.60817	3.33502	1.41574	1.33212	2.77984	2.76764	1.52599	1.02731	4.47413	4.56838	2.06638	2.01111
MTX2	1.3312	0.400779	1.20443	1.52691	0.559307	0.488265	0.994373	0.49004	1.3083	1.32425	1.24671	0.638298
LINC01117	0.330553	1.16473	0.0939616	0.623833	0.360168	0	0	0.166093	0.809941	0.259865	0.144448	0
HNRNPA3	3.59704	3.15074	3.88095	3.60926	2.45233	2.87558	2.24774	2.56646	2.76461	3.37684	2.46346	2.58021
AC112715.1	0	0.169802	0	0.204782	0	0	0.406614	0	0.147564	0.412484	0	0.164234
MLPH	0.187643	0.262597	0.389483	0.314925	0.412023	0.395939	0.391051	0.16905	0.455398	0.654817	0.550626	0.401792
LRRFIP1	6.20262	8.44482	7.68456	6.20068	3.55706	3.44611	3.05654	2.82449	5.43501	7.6978	5.97661	5.15197
SMARCAL1	0.193348	0.390257	0.297107	0.839288	0.257041	0.320523	0.239436	0.191641	0.379842	0.276851	0.397914	0.185405
RPL37A	11.4156	8.80824	10.0029	11.3233	8.66267	7.46534	6.24047	7.10715	9.55527	10.0952	9.54009	9.7781
IGFBP2	0.255672	0.290323	0.0358111	0.143988	0.119556	0.0677486	0.114532	0.0336461	0.417522	0.417581	0.315926	0.262602
XRCC5	4.97972	4.61289	4.79766	5.74107	3.10389	2.95076	3.38364	3.28847	4.33476	5.25144	4.51015	4.4546
C1D	2.88972	3.50181	4.24936	3.28948	2.63619	3.09131	2.36739	2.54925	4.09325	4.11738	3.85381	3.47134
PXDN	2.38584	2.10907	2.04242	2.27925	1.24979	1.55093	1.50862	1.61618	0.984879	1.38479	0.917763	1.29941
MAP4K3	0.37407	0.441518	0.630215	0.482001	0.359862	0.450019	0.380828	0.507038	0.446489	0.5972	0.66942	0.513462
THUMPD2	2.87772	3.00739	4.16683	4.43345	3.29543	3.35342	3.596	3.50409	3.82132	4.53949	4.11139	3.02772
SLC8A1	0.139014	0.160728	0.152175	0.154035	0.125456	0.12921	0.0615812	0.103741	0.109859	0.116392	0.0739794	0.074514
LINC01914	0	0	0	0	0.157668	0.232807	0	0.548288	0	0	0.201316	0
TEX261	0.649985	0.489043	0.695349	0.890872	0.319404	0.526853	0.457809	0.468635	0.498466	0.584481	0.466922	0.556779
DTNB	0.0879438	0.100951	0.152967	0.0936619	0.109756	0.0281128	0.187898	0.11596	0.160787	0.171547	0.0280773	0.147097
ASXL2	0.329294	0.301378	0.421017	0.405908	0.249037	0.324044	0.261498	0.162048	0.364084	0.235647	0.344197	0.193106
KIF3C	0.0875879	0.21125	0.135334	0.103898	0.103281	0.0594236	0.0265968	0.0893666	0.16855	0.0798313	0.0649271	0.0775548
HADHA	2.02716	1.8649	1.85085	2.44123	1.73088	1.58169	2.07904	2.64962	2.32143	1.97639	1.90341	2.1548
RPL31	13.5316	15.7999	15.0933	14.7239	13.9913	14.427	10.6207	15.5112	17.8995	15.6586	15.9425	18.0638
CNOT11	0.533432	0.747737	0.926181	0.856328	0.517426	0.303526	0.425479	0.487045	0.71532	0.809799	0.73865	0.998242
MAP4K4	1.20837	1.19201	1.63285	1.45311	1.94254	1.75401	2.3812	2.14363	1.58089	1.4656	1.83006	1.26499
POTEJ	0.117242	0.0606187	0.109458	0.0858246	0.0329872	0.0898231	0.0695724	0.0688106	0.0671678	0.0300924	0.0575898	0.06177
DLX1	0.473816	0.449923	0.720149	0.417774	0.474135	0.627053	0.68956	0.557271	0.218359	0.258248	0.149172	0.178865
ITGA6	0.407943	0.327997	0.73106	0.588876	0.330119	0.275794	0.289373	0.283365	0.237947	0.16165	0.248178	0.401461
PDK1	0.0853264	0.164373	0.174855	0.209269	0.261227	0.313301	0.261957	0.308736	0.171763	0.146628	0.156705	0.152349
DDX18	3.12735	3.84929	4.09845	3.85228	2.76847	3.36592	2.93943	2.73734	4.64255	4.52501	4.44191	4.40902
INSIG2	0.55572	0.367406	0.822222	0.319352	0.393406	0.535681	0.309193	0.60158	0.852927	0.32809	0.603127	0.35079
STEAP3	0.091748	0.0948336	0.00558205	0.088747	0.0564026	0.0673821	0	0	0.157979	0.0980825	0.0610337	0.0563058
LIMS1	2.00412	2.42632	2.0135	2.10606	2.22209	1.77326	1.85495	1.9291	2.15855	2.44868	2.45443	2.0834
RANBP2	0.799401	0.651766	0.833196	0.877599	0.525728	0.605732	0.486597	0.496582	0.517544	0.559258	0.663551	0.673406
CCDC138	0.18389	0.123317	0.345307	0.215865	0.109894	0.107054	0.275216	0.171776	0.143984	0.148199	0.136935	0.132995
SH3RF3	0.302539	0.291975	0.363179	0.300264	0.222504	0.107333	0.158958	0.155593	0.336028	0.236308	0.399719	0.180936
SOWAHC	2.05276	2.74325	3.15179	3.44218	2.1175	1.47387	1.57021	1.70384	2.1987	2.64688	2.36753	2.44696
ARHGEF4	0.184747	0.0749977	0.121553	0.12149	0.0360931	0.0440823	0.0394817	0.0695843	0.0588918	0.0469402	0.0834246	0.0733378
PLEKHB2	2.08645	1.711	2.25977	1.75383	1.93024	1.71511	1.31414	1.26589	1.6363	1.70428	1.53562	1.37746
CBWD2	2.20046	2.6657	3.12047	3.02958	2.41942	2.25623	2.77429	2.11582	2.73296	2.78157	2.36825	2.67214
RABL2A	0.17664	0.3039	0.224447	0.413765	0.24225	0.137866	0.0596736	0.133748	0.170716	0.22827	0.172605	0.150984
CYTOR	37.1096	35.7867	34.8215	37.0015	33.8422	35.0983	30.7483	31.0854	63.0793	59.9771	58.4127	53.2884
THNSL2	0.202768	0.161635	0.11562	0.069663	0.0227779	0.0562466	0.0181471	0.0395911	0.168236	0.087125	0.10333	0.202264
RBM45	0.329692	0.29621	0.360447	0.257246	0.2077	0.204344	0.210462	0.165213	0.268824	0.57275	0.293108	0.511072
OSBPL6	0.137455	0.0639068	0.185568	0.0875768	0.0357817	0.0478138	0.0519209	0.0412959	0.0789371	0.0520609	0.0480653	0.0692431
DFNB59	0.0722591	0.119857	0.0577513	0.0469337	0.10425	0.0510962	0.0169615	0.10509	0.104642	0.0591667	0.134532	0.0508206
PLEKHA3	0.17817	0.159508	0.133973	0.232224	0.189101	0.124946	0.146793	0.196282	0.197387	0.257299	0.246464	0.23305
ANKRD53	0.0279041	0.00117681	0.0177533	0.159754	0.0875738	0.231283	0.127559	0.0490341	0.0470121	0.226202	0.00975291	0.036603
NAGK	1.52086	1.11344	1.60778	0.754111	1.03367	0.993405	1.36787	1.13087	0.88303	0.659599	0.72687	0.515409
MPHOSPH10	12.1287	13.8488	14.156	15.1439	8.97544	8.571	9.12546	6.86225	10.3071	12.1962	9.76854	9.81711
ZNF638	0.780033	0.77944	0.861213	0.959407	0.689556	0.589472	0.366761	0.554295	0.809313	0.802954	0.926752	0.846639
C2orf69	2.38401	2.95689	2.80303	2.93587	1.44471	1.54731	1.70952	1.21436	2.25629	2.40292	2.04573	1.96863
MAIP1	3.55351	4.05512	4.85588	4.24229	3.78932	3.26954	2.63413	3.48871	5.59556	4.99657	4.43986	4.17184
TNFAIP6	1.61495	0.559474	0.985959	1.78422	1.99469	1.86384	2.12049	2.84269	3.6677	5.92664	3.93538	3.41625
RIF1	1.03504	1.21342	1.14335	1.18054	0.940286	0.936518	0.802591	0.61631	0.685084	0.912363	0.747659	0.686275
FMNL2	0.117212	0.0597723	0.121003	0.134159	0.105777	0.0480974	0.0778657	0.0357446	0.137371	0.190627	0.139741	0.132709
ARL6IP6	0.790377	1.65637	1.88936	1.37002	1.10665	1.44062	1.47748	1.3077	1.55096	1.4976	1.29192	1.84617
ANTXR1	1.71783	1.80363	1.60363	1.88928	1.41894	1.4402	1.2202	1.30065	1.66081	2.09789	1.52134	1.3375
ANXA4	0.527972	0.343128	0.470194	0.650504	0.435975	0.612798	0.627645	0.664302	0.705296	0.73917	0.614006	0.651375
GMCL1	0.294348	0.466916	0.40671	0.426855	0.224482	0.224376	0.37063	0.0378199	0.209436	0.34716	0.134596	0.333587
SNRNP27	7.12856	6.5233	7.51283	8.70886	6.92338	7.04995	6.77754	7.07216	9.17542	9.69072	8.34024	9.98554
MXD1	0.761884	0.574558	0.865073	1.17293	0.546033	0.452231	0.73467	0.701149	0.798995	0.889479	0.737034	0.846754
DNAJC27	0.690643	0.783399	0.629395	0.577586	0.501192	0.319116	0.422747	0.271071	0.629954	0.820467	0.544945	0.513945
POMC	0	0.0955144	0	0	0.38891	0.053487	0.0493943	0.0411052	0.181974	0.191503	0.0509467	0.0918165
DNMT3A	0.263475	0.251679	0.358846	0.349208	0.319931	0.289433	0.326346	0.198877	0.521347	0.426985	0.549712	0.351029
FBXO11	1.16603	0.938823	1.25635	0.966948	0.974968	0.639242	0.727434	0.677449	0.91913	1.15058	1.3535	1.11998
AC093635.1	0.104171	0.879629	0.975623	0.239261	0.572313	0.288195	0.95076	0.866409	2.00798	1.38233	2.51939	1.13312
SPRED2	0.908007	0.898211	0.988212	1.04141	0.72274	0.427773	0.91551	0.953915	0.989736	1.01141	1.35378	0.970403
SDC1	1.50491	1.5052	1.56936	1.36815	0.601428	0.624984	0.715491	0.659569	2.15604	1.58429	2.2285	1.972
PUM2	0.446312	0.669607	0.74093	0.698651	0.433868	0.362243	0.404712	0.396683	0.67089	0.969676	0.56597	0.602943
HS1BP3	0.306079	0.250561	0.168087	0.384039	0.120323	0.294679	0.439351	0.148121	0.456901	0.625944	0.47946	0.507789
THADA	0.223433	0.224965	0.24404	0.229401	0.10596	0.132029	0.277309	0.318349	0.369362	0.204995	0.118626	0.131763
C1GALT1C1L	0	0	0.217773	0	0.0763179	0	0.188587	0.000975538	0.382937	0.23859	0.492996	0.201088
LRPPRC	0.293776	0.467572	0.467272	0.563253	0.348317	0.294038	0.34148	0.194108	0.402361	0.351496	0.416973	0.342556
PREPL	0.392172	0.406295	0.417986	0.134126	0.162411	0.174753	0.166349	0.179768	0.327508	0.249343	0.345639	0.339442
PSMD1	1.56051	2.50908	1.61492	1.55798	1.91294	1.65439	1.4442	1.40477	2.42153	2.29226	2.67892	1.95427
ARMC9	0.964189	0.73174	0.842349	1.24876	0.567491	0.47308	0.545928	0.391741	1.26134	1.42592	1.22435	1.23948
B3GNT7	0.0215815	0.0499591	0.0502183	0.138785	0.0975284	0.0378964	0.0223806	0.124941	0.216098	0.0662249	0.2414	0.0447491
ZFP36L2	22.1047	24.5035	30.1775	32.7917	28.5396	26.1572	32.4108	30.3659	36.9767	44.0905	48.3543	38.8555
OST4	33.7901	32.7024	41.4301	32.7008	24.4319	24.2436	22.2631	30.6156	41.0723	37.1434	36.6819	30.7339
CGREF1	0	0	0	0.031036	0	0	0.0259264	0	0.00709858	0.0344299	0	0.00263595
IL1B	1.85061	1.014	3.09601	2.6141	1.70741	2.17747	5.52372	3.90651	12.5693	16.5618	15.9365	17.4953
PAX8	0	0.118953	0.00770661	0.114408	0.0602609	0.162327	0.107875	0.0757263	0.0447827	0.11896	0.124358	0.0967772
PGM5P4-AS1	0.0646477	0	0.271573	0.00356458	0	0.0925287	0.0635466	0	0.0503874	0.498392	0.184526	0.111275
C2orf76	1.3479	1.49203	1.78161	0.978001	1.14469	0.785019	0.794521	1.08956	1.41824	1.5597	1.4452	1.49961
TMEM185B	0.520668	0.725569	0.550582	0.453253	0.307834	0.623809	0.816551	0.514602	0.297759	0.633727	0.583958	0.672035
AC006453.2	4.46612	3.32891	4.13407	3.99143	3.69173	3.41889	3.6807	2.8667	4.76307	5.95512	4.51242	4.89336
SAP130	0.375763	0.422785	0.459981	0.367147	0.497936	0.429681	0.55428	0.336726	0.323057	0.304409	0.336263	0.263287
HS6ST1	0.700599	0.629972	0.928706	0.927833	0.433439	0.539284	0.283388	0.567885	1.02133	1.28908	0.723178	0.614519
SLC35F5	0.675779	0.484086	0.865789	0.554113	0.31457	0.270405	0.380543	0.193648	0.593777	0.726866	0.779839	0.618108
AC104653.1	0.202723	0	0	0	0	0.157169	0	0.18767	0	0	0	0.153339
ROCK2	0.917185	1.19957	1.01332	0.969814	0.775656	0.665064	0.644632	0.578739	0.853489	0.979541	0.569306	0.591114
E2F6	2.16923	1.51466	1.99655	1.90047	1.41913	1.5158	1.6035	1.02505	2.24265	2.32794	2.24547	1.89894
SPTBN1	1.12941	0.992978	1.18102	0.910144	0.686626	0.538861	0.681729	0.619977	0.920621	0.992252	0.82316	0.831122
RPS27A	32.1061	32.5446	33.8611	36.052	26.9351	30.5686	23.9948	24.9114	37.6279	37.5623	39.0789	33.2831
CFAP36	0.323515	0.4406	0.539002	0.486132	0.452243	0.199118	0.275224	0.401952	0.237376	0.476588	0.201076	0.241426
FNDC4	0.114045	0	0.245645	0.464655	0.0474781	0.162331	0.079696	0	0.47868	0.242775	0.308461	0.54408
SUPT7L	0.54815	0.662806	0.686104	0.969059	0.476715	0.532103	0.425638	0.681818	0.806943	0.791882	0.891935	0.634602
SMC6	0.985362	0.829753	0.94408	0.882538	0.617312	0.625839	0.515454	0.545781	0.497005	0.802752	0.518807	0.749288
RDH14	2.48936	3.02288	4.52644	2.88505	4.09962	5.0228	4.71508	2.42926	6.2294	9.56285	8.75346	7.82745
GALNT14	0	0	0.100029	0.0433229	0.0151287	0.0245041	0.0549452	0.105213	0	0.0502832	0.0972559	0.0060229
SIX2	0.16788	0.382509	0.256023	0.0336903	0.296183	0.292894	0.122512	0.391124	0.356132	0.350652	0.102714	0.422059
SRBD1	0.271416	0.378884	0.331773	0.192508	0.298409	0.133374	0.238788	0.254475	0.281663	0.564242	0.390669	0.251001
PHOSPHO2	0.875686	0.687614	0.813692	0.983893	0.524037	0.264031	0.473269	0.210782	0.928743	0.797643	0.923658	0.295189
CEBPZOS	0.584767	0.62915	1.38704	1.24986	0.922207	0.836949	1.0109	0.730056	1.17578	1.1843	1.12044	1.08258
PELI1	0.299801	0.407427	0.535257	0.642962	0.423367	0.370848	0.35557	0.251066	0.802139	0.590774	0.463483	0.678016
RAMP1	0.277817	0.588043	0.822062	0.401812	0.745794	0.42868	0.367841	0.662889	1.18682	0.961214	0.574515	1.03963
UBE2F	1.55877	2.41016	1.56392	1.73707	1.63795	1.50617	1.87071	1.97312	2.52256	2.54636	2.07907	2.55553
UBE2F-SCLY	0.195164	0.573091	0.327173	0.17259	0.200478	0.151008	0.339963	0.241295	0.194176	0.184177	0.314014	0.247927
SCLY	0.217677	0.217848	0.209578	0.243863	0.152957	0.149067	0.185528	0.128889	0.157916	0.191005	0.166977	0.0860988
AGAP1	0.10898	0.158757	0.194441	0.172794	0.0667694	0.0821309	0.0832126	0.115795	0.110038	0.202965	0.178167	0.231503
COPS8	1.94945	2.08572	1.90027	2.02635	1.24384	1.58347	1.22462	1.10428	2.46053	2.18515	2.03337	1.64754
DCAF17	0.115567	0.283932	0.258459	0.172389	0.23208	0.242868	0.165915	0.12911	0.335567	0.403149	0.199943	0.199503
CYBRD1	1.16341	0.728184	1.18388	1.44329	0.546051	0.530562	0.593194	0.440232	1.20745	0.684032	1.1554	0.790772
DYNC1I2	2.67144	1.75997	2.23076	2.72503	1.52135	2.04098	1.28146	1.4673	2.21951	1.88374	2.1779	1.51435
HAT1	1.7535	2.46493	2.10732	2.10284	1.96451	1.78999	1.97919	2.09881	1.62742	2.16222	1.55244	1.73472
METAP1D	0.394494	0.0990346	0.156159	0.218096	0.0102038	0.108031	0.0905609	0.135882	0.170465	0.115954	0.161185	0.124387
CCDC150	0.533991	0.463575	0.314349	0.363186	0.210113	0.102914	0.0802883	0.0951004	0.146808	0.208667	0.0938807	0.167362
COQ10B	8.77835	7.94826	9.02636	9.7477	8.64697	8.97782	9.31794	8.68875	11.7295	12.3003	11.6867	9.28296
HSPE1	25.0162	23.5608	24.2807	23.4741	16.099	19.3221	17.1064	19.2335	26.1841	25.801	28.5086	25.956
HSPE1-MOB4	5.66212	5.05362	5.50913	6.07037	4.58557	5.0091	5.00404	5.64098	6.75373	7.74681	7.75736	6.20571
MOB4	1.95353	1.90038	2.24557	2.18297	1.79766	1.9489	1.81645	2.28527	2.20445	2.82559	2.56553	2.08222
PTRHD1	6.92727	6.44415	4.72124	5.9926	6.26884	5.46315	5.31995	5.66985	8.58135	9.19417	7.20712	6.25589
ADCY3	0	0.129299	0.106541	0.148207	0.126153	0.0688432	0.0564566	0.0191027	0.0759619	0.0905646	0.116082	0.0737593
ACVR1	0.507718	0.575007	0.575198	0.728542	0.378403	0.239301	0.186094	0.179977	0.810039	0.635276	0.438968	0.564167
CCDC74B	0.430366	0.135557	0.490179	0.291486	0.0547167	0.264749	0.23571	0.415976	0.172493	0.17859	0.219965	0.228503
SMPD4	0.834664	1.05032	0.930147	1.22399	0.551715	0.7234	0.830662	0.755943	0.999503	0.854178	0.718393	0.657263
CCDC115	0.858241	0.739291	0.85306	1.06667	0.400609	0.500562	0.405088	0.267998	0.715776	1.06868	0.780201	0.909774
POTEI	0.0421462	0.0189294	0.0286717	0.0284318	0.00532604	0.011756	0.0058832	0.00360322	0.0154794	0	0.0121932	0.00646962
FAM168B	0.681887	1.02331	0.895072	0.795311	0.815418	0.39087	0.973324	0.532757	0.746108	1.03259	0.942176	0.873938
MOB1A	2.97638	3.09991	3.17335	3.57999	3.12004	4.29953	3.68793	3.82052	4.03746	3.74036	3.64921	3.78112
AC006030.1	0	0.0829712	0.0933524	0.0751149	0.036837	0.0207447	0.0955684	0.067598	0.0796297	0.0643044	0.136133	0.094672
DCTN1	0.205802	0.306265	0.283266	0.442065	0.144705	0.267085	0.237975	0.127388	0.325762	0.434357	0.405364	0.408869
GALNT3	0.148546	0.169106	0.438543	0.250221	0.476707	0.702121	0.5058	0.642804	0.283312	0.334348	0.44533	0.206868
TTC21B	0.188197	0.239677	0.415562	0.349152	0.135296	0.0909411	0.173886	0.160499	0.16084	0.22906	0.276529	0.265281
ATP6V1E2	0.0951081	0.108922	0.0791658	0.253511	0.0983346	0.127822	0.161433	0.232088	0.0086422	0	0.0558559	0.162743
PIGF	0.26314	0.250626	0.43713	0.451616	0.284991	0.218814	0.404819	0.118716	0.676987	0.790185	0.503152	0.477776
AC016722.1	0	0	0.066194	0.201302	0.17422	0.315613	0.467328	0.146924	0.147604	0.0967107	0	0
MCFD2	8.4162	7.58025	9.39651	8.88748	6.11696	5.80446	6.39766	6.76934	8.73231	9.68419	8.98038	9.55236
TMEM198	0.109152	0.274832	0.0548418	0.0811978	0.0538295	0.04235	0.0281683	0.0831851	0.170046	0.0767005	0.161874	0.159452
NDUFB3	11.4222	10.4882	14.3396	17.0328	9.94566	9.31143	8.16362	9.2561	16.9102	16.568	16.7967	16.6958
CFLAR	0.702429	0.625693	0.783792	0.666195	0.847096	0.83363	0.777183	0.854777	1.12998	1.53553	1.17577	1.11135
CASP10	0.0182671	0.0473844	0.0764341	0.04115	0.0470532	0.0575107	0.14722	0.0945343	0.0668738	0.128751	0.072829	0.104136
CASP8	0.0935475	0.371378	0.42125	0.449626	0.571272	0.47204	0.334731	0.644302	0.251387	0.561959	0.170914	0.449165
ITGA4	1.09145	0.558375	0.628949	0.736574	0.421281	0.482024	0.349725	0.286583	1.01605	1.20326	1.05914	0.89097
SSFA2	2.56666	2.82706	3.40718	3.95917	1.83914	1.99014	1.48134	1.55577	2.54534	2.37957	2.91175	1.86344
DNAJC10	0.134887	0.170096	0.13224	0.171983	0.0913506	0.0817995	0.0820975	0.0605862	0.120134	0.145097	0.117534	0.107787
RHBDD1	0.189403	0.164509	0.178192	0.147533	0.0912778	0.202943	0.172727	0.174796	0.282909	0.165596	0.155853	0.19164
MFF	1.09432	1.12207	1.32584	1.52928	1.37264	0.676505	0.743368	1.13231	1.41712	1.78874	1.71442	1.11433
AGFG1	0.277997	0.445387	0.24374	0.266313	0.130919	0.177007	0.150808	0.276748	0.154822	0.131345	0.246881	0.213394
KIDINS220	0.383509	0.341821	0.313994	0.453272	0.251786	0.241771	0.227407	0.15216	0.404799	0.297084	0.309805	0.23525
MBOAT2	0.159056	0.187632	0.0595846	0.13595	0.0603151	0.109387	0.065891	0.0348523	0.0738635	0.10552	0.18515	0.0769629
AC079447.1	0.40038	0.483903	0.810304	0.41952	0.137962	0.257072	0.263795	0.260477	0.621291	0.570141	0.466256	0.632007
LIPT1	1.3449	1.99667	1.90493	2.27668	1.85056	1.69671	2.2192	1.72543	2.54716	2.39163	3.58863	2.41419
AC092587.1	0.814331	1.0162	1.31454	0.857033	0.212892	0.674084	0.595861	0.303045	1.36864	0.516069	0.963263	1.01052
MRPL30	1.01684	1.52302	1.56011	1.28659	0.986185	1.10827	0.855974	0.795029	1.50074	1.55103	1.65228	1.07999
EIF5B	4.69986	6.12671	6.33751	6.26256	4.28882	4.03488	4.97951	5.19304	6.28016	7.45519	6.8685	6.50752
LINC00116	5.21144	5.13499	5.86582	5.43082	4.93498	6.11959	5.53044	5.7134	6.58291	5.49963	5.46585	6.29687
NDUFS1	0.429964	0.471671	0.487924	0.510244	0.292656	0.279318	0.3111	0.308285	0.472171	0.546276	0.472198	0.496082
GPR1	0.854163	0.798799	1.05452	0.925773	0.902679	1.11441	1.58105	1.18602	0.767674	0.797292	1.21951	0.792881
LANCL1	0.262436	0.23684	0.328675	0.135333	0.319392	0.258659	0.360732	0.427349	0.306197	0.334881	0.309383	0.406864
STK17B	4.31749	3.99504	4.91006	5.22354	2.54948	2.60357	2.92595	2.52791	4.17546	4.91483	4.90762	4.96213
GTF3C3	0.901134	0.822289	1.25182	0.999035	0.660448	0.448385	0.396021	0.748283	0.600436	0.941483	0.950955	0.553498
DPP4	0.156099	0.13112	0.365986	0.645201	0.17204	0.102883	0.356423	0.494046	0.591097	0.646157	0.640972	0.819138
FAP	3.68865	3.13486	3.11765	3.18551	2.49108	2.67971	2.6205	3.3205	2.59714	3.00747	3.10601	3.05814
IFIH1	0.041326	0	0.136255	0.0690939	2.82637	2.78616	2.88616	2.13124	0.554618	1.05143	0.725703	1.00612
ORC4	0.186655	0.260614	0.231559	0.361066	0.322841	0.257817	0.318654	0.369711	0.412056	0.215273	0.200807	0.318821
MMADHC	11.0812	12.9704	16.1152	16.1086	12.7636	10.8053	12.004	12.1444	21.6104	20.9457	22.0049	19.7827
TIGD1	0.879251	0.521609	0.862848	0.835562	0.477782	0.719983	0.602068	0.367135	1.06989	0.868469	1.10626	0.683209
CHMP3	1.58678	2.10736	1.84802	2.37537	1.82826	1.57302	1.85424	2.1978	2.17141	2.58747	2.69285	2.4918
RNF103-CHMP3	1.10311	0.825496	1.39042	0.82386	1.01005	0.816519	0.753892	1.2273	0.940325	1.92436	1.15488	1.83156
RNF103	0.500226	0.522891	0.492032	0.459814	0.262853	0.182307	0.221987	0.264492	0.394309	0.319316	0.384967	0.30957
S100A10	24.8393	25.552	19.0717	20.3961	26.5451	30.3407	21.847	26.0521	32.4691	31.0058	27.2372	23.4239
S100A11	229.633	236.998	237.927	245.969	222.306	233.289	228.41	233.506	302.93	311.727	308.1	272.498
WTH3DI	0.0660454	0.0613783	0.0909128	0.0660171	0.0641594	0.0606984	0.0764379	0.025022	0.0943361	0.107858	0.0641492	0.0718047
AC073869.3	0	0	0	0	0	0.00545135	0	0	0	0	0	0.0114111
MZT2A	0.736101	1.03996	0.816637	1.24891	0.684168	0.911575	0.682119	0.605139	1.17794	0.872707	1.22893	0.722797
NR4A2	0.0727431	0.0881358	0.299998	0.409186	0.697774	0.609148	1.30164	1.28716	0.510725	0.532784	0.638988	0.563794
AC112229.3	0.100913	0.0910626	0.237931	0.120179	0.21744	0.179159	0.141556	0.250025	0.214586	0.261688	0.307351	0.231035
LIMS4	0.549324	0.699212	1.1555	0.768513	1.102	1.14075	1.07284	1.36005	0.794682	1.05608	1.17432	1.10139
RGPD6	0.385648	0.444308	0.511992	0.492584	0.325155	0.23151	0.289124	0.347761	0.29936	0.376082	0.352209	0.392281
BUB1	1.47805	1.48907	1.19592	1.11294	0.338384	0.594678	0.88741	0.747758	0.729496	0.431332	0.513529	0.455135
HNRNPLL	0.698839	0.713939	0.849706	1.02142	0.619942	0.256184	0.544106	0.339054	1.03878	1.14721	1.18299	1.05676
SRSF7	17.0104	15.8765	17.6024	16.5513	17.6427	17.3238	20.6577	19.4909	15.9465	16.5258	16.1457	16.0847
DHX57	0.181456	0.356828	0.319711	0.303357	0.211859	0.196189	0.192147	0.215765	0.195449	0.266318	0.319463	0.267385
SOS1	0.28968	0.499361	0.525685	0.322859	0.260776	0.337585	0.221558	0.193864	0.275737	0.35085	0.329064	0.243562
STARD7	3.02125	2.64871	3.67596	3.99221	2.96265	2.3561	2.73276	3.35589	4.24644	3.94469	4.01922	3.29233
TMEM127	0.515804	0.461053	0.67246	0.518805	0.217397	0.306915	0.399676	0.336972	0.457476	0.529854	0.479819	0.44377
SNRNP200	0.470233	0.677832	0.704345	0.686567	0.571158	0.426812	0.494889	0.580182	0.464029	0.677206	0.528425	0.555138
MPV17	0.117012	0.781464	0.471794	0.499502	0.173309	0.0954066	0.535938	0.515685	0.568466	0.524563	1.13207	0.555176
GTF3C2	0.573093	0.653285	0.824725	0.410617	0.361288	0.409291	0.398489	0.560119	0.543994	0.493218	0.696024	0.498165
EIF2B4	1.96978	2.17612	2.41559	2.47188	1.06846	1.04277	1.29695	0.894616	2.12445	2.77798	2.08223	1.81438
ZNF513	1.24046	1.0274	1.48663	1.02004	0.825305	0.885814	1.16882	0.62588	1.16243	1.26254	1.45145	1.06224
PPM1G	3.24766	2.46253	2.33632	1.90537	2.11787	2.07746	1.7694	1.65435	2.27053	2.40083	2.22277	1.77588
EIPR1	0.41201	0.542852	0.445995	0.326503	0.366333	0.41529	0.495563	0.467402	0.836945	0.779103	0.509304	0.37574
ADI1	14.0584	13.7168	16.158	18.3387	10.7153	9.87654	13.5444	12.9719	15.8467	15.1514	18.1611	17.0306
AC108488.1	0.48508	0.400697	0.752739	0.241893	0.440954	0.266902	0.390901	0.198202	0.184852	0.832319	0.746884	0.45437
AC108488.2	0.608258	0.280976	0.338113	0.430494	0.291448	0.123364	0.142972	0.320871	0.11161	0.947262	0.547401	0.750497
RNASEH1	4.54023	4.999	5.04803	6.39272	4.42995	4.78351	5.24035	4.65103	5.45032	5.97396	4.80686	6.23084
AFF3	0.317355	0.234818	0.258205	0.266634	0.0905512	0.0957119	0.101688	0.0477004	0.195677	0.294884	0.174602	0.141152
CHST10	0.229006	0.197162	0.228578	0.141056	0.175657	0.275534	0.122462	0.120197	0.23619	0.419784	0.278792	0.131798
CCDC93	0.80333	0.577653	0.804991	0.58389	0.6295	0.424202	0.559933	0.668617	0.533148	0.587426	0.636336	0.505611
UXS1	0.389094	0.814605	0.802266	0.8129	0.294088	0.698785	0.574695	0.606862	0.374664	0.860687	0.945326	0.461574
AC097468.3	0	0.237614	0.0956497	0.116752	0	0.12033	0.0831853	0	0.187623	0	0.635386	0.0870252
NHEJ1	0.588873	0.11929	0.37928	0.375096	0.242144	0.143211	0.193634	0.319692	0.125381	0.430955	0.564709	0.335891
AC068946.1	0.256458	0.0447763	0.189273	0.167583	0.126665	0.0722677	0.0945627	0.15628	0.0602783	0.25874	0.268189	0.165213
DLX2	2.44284	2.85412	3.04898	3.31265	3.37848	3.8573	4.04787	3.89667	0.638605	0.40663	0.851845	0.627519
SP3	0.959187	1.35487	1.15508	1.27618	0.928114	1.17487	1.01777	1.14146	1.08172	1.47997	1.48321	1.11941
OLA1	1.02685	0.783484	0.983918	0.98298	0.535776	0.595238	0.471875	0.409871	0.610834	1.22541	0.775532	0.76456
RBM43	0.518386	0.44584	0.538114	0.897929	1.41216	1.03877	1.68924	1.3708	1.0047	1.09078	1.12667	0.968206
NMI	1.26492	0.916656	0.98444	1.16156	5.9517	4.84581	5.23709	5.71147	2.80025	1.78805	3.50167	2.3594
ARL5A	0.728254	0.98776	0.996173	0.9884	0.697625	0.777499	0.701197	0.385508	1.07143	1.49412	1.25	0.895404
MIR4435-2HG	11.0894	10.7041	11.3708	11.3523	10.6493	11.4466	9.91519	11.5392	18.7936	19.4462	16.0832	14.591
AC017002.1	0.423139	0.923792	0.365799	1.35222	0.485764	0.634698	0.481062	0.589347	0.77528	1.0736	0.324978	0.613415
KLF7	2.07634	2.17365	2.03991	2.32874	1.03926	1.10782	1.27888	1.32887	1.86163	1.38072	1.5102	1.5541
METTL21A	0.433127	0.232054	0.249282	0.368188	0.197625	0.157508	0.375889	0.469056	0.811407	0.630658	0.472355	0.467007
2010-09-01	1.60624	1.48337	1.94421	1.75815	0.905728	1.13359	0.952051	1.17441	1.63056	1.67391	1.63479	1.61419
MALL	0.350205	0.545255	0.664051	1.0653	0.9611	1.13819	1.19838	1.17405	0.142277	0.183885	0.304061	0.190713
NPHP1	0.139052	0.123851	0.0930585	0.0987617	0.0435322	0.0310975	0.0381409	0.0429716	0.0774628	0.0899275	0.0701034	0.0739175
KANSL3	0.387016	0.272237	0.374174	0.202747	0.194972	0.20967	0.260209	0.321321	0.26026	0.511946	0.430598	0.333746
LMAN2L	0.641694	0.681948	0.707198	0.239369	0.177549	0.198274	0.326806	0.477672	0.715173	0.829774	0.442398	0.437079
ANKRD23	0.0477346	0.00581127	0.0214236	0.081036	0.130444	0.0839417	0.108975	0.0320145	0.165672	0.132301	0.0604173	0.0574625
ANKRD39	0.694691	0.624299	0.60147	0.759691	0.378827	0.347225	0.286422	0.301445	0.581714	0.608308	0.376345	0.533405
WDCP	0.697072	0.661542	0.788571	0.599883	0.386065	0.598573	0.699903	0.368954	0.615824	0.944576	0.603994	0.959258
SF3B6	23.4275	26.8624	28.1261	29.4175	21.0749	24.2952	25.6058	22.3035	37.9777	42.0455	42.1942	38.9483
TP53I3	0.96304	1.89766	2.05094	1.81304	0.853576	0.623686	0.892483	0.241321	1.18749	1.86378	1.85741	1.43981
PFN4	0	0.0688794	0.024259	0.0807567	0.0460517	0.0610566	0	0.137403	0.261929	0	0	0.32223
ITSN2	0.740413	0.500472	0.910733	0.936883	0.589173	0.623725	0.4415	0.395127	0.654983	0.906635	0.681057	0.568141
[truncated: 10,857 more rows]
