# Supplementary material for: The Zinc Finger Antiviral Protein ZAP Restricts Human Cytomegalovirus and Selectively Binds and Destabilizes Viral UL4/UL5 Transcripts
Source: mBio. 2021 May 4;12(3):e02683-20. doi: 10.1128/mBio.02683-20 (PMC8263000; doi:10.1128/mBio.02683-20)
Supplement: DATA SET S4 [file mbio.02683-20-sd004.xlsx]

## Sheet: Overview
Sheet number	Sheet name	Description
1	HCMV_peaks	HCMV genes summary displaying number of peaks per gene (counting all peaks, including those with <5-fold enrichment), and maximal enrichment of all peaks for the indicated gene. Binding sites exceeding an enrichment of >5-fold over input are marked with (+).
2	Human_peaks	Human genes summary displaying number of peaks per gene (counting all peaks, including <5-fold enrichment), and maximal enrichment of all peaks for the indicated gene.
3	ZAP_eCLIP_HCMV_forward_peaks	Enriched peaks in viral forward strand. Binding sites exceeding an enrichment of >5-fold over input are marked with (+). abs_summit refers to the position within a peak of maximal eCLIP read coverage.
4	ZAP_eCLIP_HCMV_reverse_peaks	Enriched peaks in viral reverse strand. Binding sites exceeding an enrichment of >5-fold over input are marked with (+). abs_summit refers to the position within a peak of maximal eCLIP read coverage.
5	ZAP_eCLIP_human_forward_peaks	Enriched peaks in human genome forward strand. abs_summit refers to the position within a peak of maximal eCLIP read coverage.
6	ZAP_eCLIP_human_reverse_peaks	Enriched peaks in human genome reverse strand. abs_summit refers to the position within a peak of maximal eCLIP read coverage.

## Sheet: HCMV_peaks
Gene	Peaks	Max Enrichment	>5-fold
US27	1	6.02314	+
US28	0	0
US29	0	0
US30	0	0
US31	0	0
US32	1	2.55968
US34	2	3.69405
US34A	1	3.27585
RL1	0	0
RL10	0	0
RL11	0	0
RL12	0	0
RL13/TRL14	0	0
UL1	0	0
UL4	3	7.76709	+
UL5	4	7.76709	+
UL6	1	8.74472	+
UL7	0	0
UL8	0	0
UL9	0	0
UL10	0	0
UL11	0	0
UL13	1	3.67274
UL14	0	0
UL15A	0	0
UL16	1	2.59314
UL17	0	0
UL18	0	0
UL19	0	0
UL20	0	0
UL22A	0	0
UL25	0	0
UL31	0	0
UL33	0	0
UL34	0	0
UL35	0	0
UL47	0	0
UL48	0	0
UL52	0	0
UL53	0	0
UL71	0	0
UL73	0	0
UL76	0	0
UL77	0	0
UL78	2	3.46957
UL80	0	0
UL80.5	0	0
UL87	0	0
UL88	0	0
UL91	0	0
UL92	1	5.31725	+
UL93	0	0
UL94	0	0
UL95	0	0
UL96	0	0
UL97	0	0
UL98	1	3.95899
UL99	0	0
UL102	4	5.02452	+
UL105	0	0
UL112	0	0
UL124	0	0
UL127	0	0
UL137	0	0
UL134	0	0
UL148C	0	0
UL148D	0	0
UL149	0	0
US7	0	0
US8	0	0
US9	0	0
US10	0	0
US11	0	0
US12	0	0
US13	0	0
US14	1	3.45911
US15	0	0
US16	0	0
US17	0	0
US18	4	5.56986	+
US19	0	0
US20	0	0
US21	0	0
US22	2	2.97652
US23	0	0
US24	0	0
US26	0	0
US33	0	0
UL2	0	0
UL3	0	0
UL12	0	0
UL21A	0	0
UL23	0	0
UL24	0	0
UL26	0	0
UL27	0	0
UL28	0	0
UL29	0	0
UL30	0	0
UL32	0	0
UL36	1	1.68407
UL37	0	0
UL38	2	4.10132
vMIA	0	0
UL40	0	0
UL41A	0	0
UL42	0	0
UL43	1	3.48021
UL44	1	2.58472
UL45	2	4.53749
UL46	0	0
UL48A	0	0
UL49	0	0
UL50	2	5.45039	+
UL51	0	0
UL54	2	3.77706
UL55	1	4.33573
UL56	1	4.33573
UL57	0	0
UL59	0	0
UL60	0	0
UL69	0	0
UL70	0	0
UL72	0	0
UL74	0	0
UL75	1	5.44339	+
UL79	0	0
UL82	0	0
UL83	0	0
UL84	0	0
UL85	0	0
UL86	0	0
UL89	0	0
UL90	0	0
UL100	0	0
UL103	0	0
UL104	0	0
UL114	0	0
UL115	0	0
UL116	0	0
UL117	0	0
UL119	0	0
UL120	0	0
UL121	0	0
UL122	0	0
UL123	0	0
UL128	0	0
UL130	0	0
UL131A	0	0
UL132	1	5.11542	+
UL148	1	2.9256
UL147A	0	0
UL147	0	0
UL146	0	0
UL145	0	0
UL144	0	0
UL142	0	0
truncated_UL141	0	0
UL140	0	0
UL139	0	0
UL138	0	0
UL136	0	0
UL135	1	3.24029
UL133	1	2.17611
UL148A	0	0
UL148B	0	0
UL150	0	0
US2	0	0

## Sheet: Human_peaks
Gene	Peaks	Max Enrichment
DDX11L1	0	0
MIR1302-2HG	0	0
MIR1302-2	0	0
AL627309.6	0	0
OR4G11P	0	0
OR4F5	0	0
CICP27	0	0
AL627309.4	0	0
FO538757.2	0	0
AL732372.1	0	0
WBP1LP7	0	0
CICP7	0	0
AC114498.1	0	0
MTND1P23	0	0
MTND2P28	1	11.4244
MTCO1P12	5	11.82
MTCO2P12	2	4.54991
MTATP8P1	0	0
MTATP6P1	2	4.0171
MTCO3P12	1	6.00063
WBP1LP6	0	0
CICP3	0	0
AL669831.2	0	0
AL669831.5	0	0
FAM87B	0	0
LINC01128	0	0
TUBB8P11	0	0
AL645608.7	3	6.28621
AL645608.3	0	0
AL645608.5	0	0
SAMD11	18	14.7772
KLHL17	0	0
PLEKHN1	0	0
ISG15	7	6.50341
AGRN	15	10.0984
AL645608.6	2	6.97077
AL390719.1	1	12.7222
LINC01342	0	0
MIR200B	0	0
MIR200A	0	0
MIR429	0	0
AL390719.2	0	0
TTLL10	0	0
B3GALT6	3	7.77137
LINC01786	0	0
SCNN1D	0	0
PUSL1	0	0
CPTP	0	0
TAS1R3	0	0
NDUFB4P8	0	0
AL391244.1	0	0
AL391244.3	0	0
AL391244.2	0	0
TMEM88B	0	0
VWA1	0	0
ATAD3C	0	0
ATAD3B	1	6.35147
AL645728.2	0	0
ATAD3A	0	0
AL645728.1	0	0
MIB2	0	0
MMP23B	0	0
FO704657.1	0	0
AL691432.1	0	0
MMP23A	0	0
AL031282.1	0	0
AL109917.1	0	0
CALML6	0	0
GABRD	0	0
PRKCZ	1	5.75989
AL590822.1	0	0
SKI	52	13.2803
RER1	3	6.18303
PLCH2	0	0
AL139246.5	0	0
TNFRSF14	0	0
AL139246.2	0	0
AL139246.3	0	0
FAM213B	0	0
AL831784.1	0	0
AC242022.1	0	0
ACTRT2	0	0
PRDM16	0	0
MIR4251	0	0
AL512383.1	0	0
ARHGEF16	0	0
AL512413.1	0	0
TPRG1L	2	9.057
TP73	0	0
TP73-AS1	0	0
CCDC27	0	0
SMIM1	0	0
RN7SL574P	0	0
AL365330.1	0	0
DFFB	0	0
LINC01134	0	0
LINC01346	0	0
AL805961.1	0	0
LINC01777	0	0
LINC01646	0	0
AJAP1	0	0
BX005132.1	0	0
Z98259.1	0	0
Z97988.1	0	0
MIR4417	0	0
KCNAB2	0	0
RNF207	0	0
LINC00337	0	0
HES3	0	0
AL031848.2	0	0
ESPN	0	0
RNU6-731P	0	0
AL591866.1	0	0
TAS1R1	0	0
ZBTB48	1	5.48913
PHF13	0	0
THAP3	0	0
LINC01672	0	0
AL591163.1	0	0
CAMTA1	0	0
RNU1-8P	0	0
CAMTA1-IT1	0	0
VAMP3	0	0
Z98884.2	0	0
PER3	0	0
AL009183.1	0	0
PARK7	0	0
AL034417.4	0	0
AL034417.2	0	0
AL358876.1	0	0
LINC01714	0	0
SLC45A1	0	0
Y_RNA	0	0
AL096855.1	0	0
AL096855.2	0	0
RPL7P11	0	0
AL357552.1	0	0
RPL23AP19	0	0
ENO1-AS1	0	0
HMGN2P17	0	0
AL139415.2	0	0
CA6	0	0
SCARNA16	0	0
LINC01759	0	0
H6PD	2	7.77465
SPSB1	10	10.8296
SLC25A33	0	0
AL954705.1	0	0
TMEM201	0	0
PIK3CD	0	0
MZT1P1	0	0
AL357140.1	0	0
AL357140.2	0	0
NMNAT1	0	0
RN7SKP269	0	0
MIR5697	0	0
AL603962.1	0	0
RBP7	0	0
UBE4B	0	0
PGAM1P11	0	0
RNU6-828P	0	0
KIF1B	2	5.72021
MIR1273D	0	0
RNU6-37P	1	2.51494
RN7SL731P	0	0
AL139424.2	0	0
PGD	1	6.9
CENPS-CORT	0	0
CENPS	0	0
CORT	0	0
AL354956.1	0	0
PEX14	0	0
RN7SL614P	0	0
AL139423.1	0	0
HSPE1P24	0	0
TARDBP	0	0
AL109811.4	0	0
AL109811.3	0	0
AL109811.1	0	0
AL109811.2	0	0
MTOR-AS1	0	0
RNU6-537P	0	0
ANGPTL7	0	0
RNU6-291P	0	0
RPL39P6	0	0
UBIAD1	0	0
DISP3	0	0
LINC01647	0	0
AL031731.1	0	0
FBXO44	0	0
FBXO6	0	0
DRAXIN	0	0
AGTRAP	2	16.8326
C1orf167	0	0
CLCN6	0	0
NPPA-AS1	0	0
NPPA-AS1_1	0	0
NPPA-AS1_2	0	0
NPPA-AS1_3	0	0
AL021155.1	0	0
RNU5E-1	1	1.60884
PLOD1	11	16.2952
MFN2	0	0
MIIP	0	0
MIR6729	0	0
TNFRSF8	0	0
MIR7846	0	0
TNFRSF1B	0	0
MIR4632	0	0
VPS13D	1	9.05125
SNORA59A	0	0
AC243836.1	0	0
AADACL4	0	0
AC244670.1	0	0
AADACL3	0	0
C1orf158	0	0
PRAMEF12	0	0
PRAMEF1	0	0
PRAMEF2	0	0
PRAMEF7	0	0
RNU6-1072P	0	0
PRAMEF29P	0	0
PRAMEF28P	0	0
HNRNPCL3	0	0
PRAMEF25	0	0
PRAMEF36P	0	0
PRAMEF9	0	0
PRAMEF31P	0	0
PRAMEF5	0	0
PRAMEF33	0	0
PRAMEF15	0	0
AC243961.1	0	0
PRAMEF17	0	0
PRAMEF20	0	0
AL354712.1	0	0
BRWD1P1	0	0
PDPN	0	0
PRDM2	1	7.45371
KAZN	1	6.77024
TMEM51	0	0
AL391094.1	0	0
FHAD1	0	0
EFHD2	2	8.53451
CTRC	0	0
CELA2A	0	0
CELA2B	0	0
DNAJC16	0	0
SCARNA21B	0	0
CHCHD2P6	0	0
DDI2	0	0
RSC1A1	0	0
PLEKHM2	2	9.3353
SLC25A34	0	0
TMEM82	0	0
FBLIM1	0	0
RPL12P14	0	0
AL450998.1	1	5.67642
SPEN	0	0
AL355994.4	0	0
AL355994.1	0	0
TBC1D3P6	0	0
C1orf64	0	0
CLCNKA	0	0
CLCNKB	0	0
AL451042.2	0	0
AL451042.1	0	0
ARHGEF19-AS1	0	0
SZRD1	1	5.60976
NECAP2	0	0
LINC01772	0	0
AL137802.2	0	0
AL137802.1	0	0
FAM231B	0	0
AL137798.1	0	0
MST1P2	0	0
AL137798.2	0	0
FAM231A	0	0
AL021920.1	0	0
CROCC	3	6.50042
CROCCP4	1	2.83585
RNU1-4	1	2.83585
BX284668.3	0	0
BX284668.2	0	0
RNU1-5P	0	0
BX284668.4	0	0
RNU1-2	1	2.78102
AL049569.1	0	0
AL590644.1	0	0
PADI1	0	0
PADI3	0	0
MIR3972	0	0
PADI4	0	0
PADI6	0	0
AC004824.1	0	0
ARHGEF10L	0	0
AL136529.1	0	0
ACTL8	0	0
AL357509.1	0	0
LINC01654	0	0
IGSF21	0	0
AL365209.1	0	0
AL591896.1	0	0
KLHDC7A	0	0
DYNLL1P3	0	0
AL031737.1	0	0
PAX7	0	0
AL035413.1	0	0
MRTO4	0	0
AL035413.2	0	0
PQLC2	0	0
RN7SL277P	0	0
RNU4-28P	0	0
MINOS1	1	16.2073
MINOS1-NBL1	3	16.2073
AL031727.1	0	0
NBL1	2	6.57143
HTR6	0	0
AL391883.1	0	0
OTUD3	1	4.77646
RN7SL304P	0	0
PLA2G5	0	0
PLA2G2F	0	0
Z98257.1	0	0
UBXN10	0	0
LINC01757	0	0
Z98257.2	0	0
VWA5B1	0	0
AL139254.2	0	0
RPS4XP4	0	0
FAM43B	0	0
CDA	0	0
PINK1	1	4.65823
MIR6084	0	0
AL663074.1	0	0
RNU7-200P	0	0
HSPE1P27	0	0
AL031005.1	0	0
AL031728.1	0	0
PPP1R11P1	0	0
AL592309.2	0	0
HS6ST1P1	0	0
CROCCP5	0	0
NBPF3	0	0
ALPL	0	0
AL359815.1	0	0
AL590103.1	0	0
LDLRAD2	0	0
AL590556.1	0	0
CELA3B	0	0
RN7SL386P	0	0
RNU6-1022P	0	0
CELA3A	0	0
RN7SL186P	0	0
RNU6-776P	0	0
LINC00339	0	0
CDC42	4	10.3933
CDC42-IT1	0	0
AL031281.2	0	0
MIR4418	0	0
ZBTB40	0	0
ZBTB40-IT1	0	0
EPHA8	0	0
C1QA	0	0
C1QC	0	0
C1QB	0	0
EPHB2	1	5.63266
MIR4684	0	0
KDM1A	0	0
MIR3115	0	0
AL161672.1	0	0
RNU6-514P	0	0
RNU6-135P	0	0
AL109936.1	0	0
AL109936.8	0	0
ZNF436-AS1	0	0
Y_RNA	0	0
AL357134.1	0	0
MDS2	0	0
AL451000.1	0	0
RPL11	1	20.2813
ELOA	0	0
PITHD1	0	0
LYPLA2	0	0
AL590609.3	0	0
MIR378F	0	0
PNRC2	0	0
AL591178.1	0	0
AL591178.2	0	0
AL590683.1	0	0
GRHL3	0	0
NIPAL3	2	8.50897
RCAN3	1	8.22841
NCMAP	0	0
AL445686.1	0	0
SRRM1	1	12.1765
AL445648.1	0	0
CLIC4	8	10.2484
AL445471.1	0	0
MIR4425	0	0
AL031432.1	0	0
AL031432.4	0	0
AL031432.5	0	0
AL031432.3	0	0
RHD	0	0
TMEM50A	3	14.3005
AL031284.1	0	0
TMEM57	0	0
LDLRAP1	0	0
AL606491.1	0	0
MAN1C1	0	0
SELENON	7	8.33732
AL020996.2	1	2.93428
MTFR1L	0	0
AL033528.2	0	0
Y_RNA	0	0
SNRPFP2	0	0
AL033528.1	0	0
RNU6-110P	0	0
SCARNA17	0	0
SCARNA18	0	0
EXTL1	0	0
AL391650.2	0	0
PDIK1L	0	0
FAM110D	0	0
ZNF593	0	0
CNKSR1	0	0
CATSPER4	0	0
AL355877.1	0	0
CEP85	0	0
SH3BGRL3	4	7.51243
CD52	0	0
AL451139.1	0	0
LIN28A	0	0
DHDDS	0	0
HMGN2	0	0
RPS6KA1	0	0
MIR1976	0	0
AL627082.1	0	0
ARID1A	6	15.1618
PIGV	0	0
RN7SL165P	0	0
ZDHHC18	2	7.32096
SFN	0	0
AL034380.1	0	0
NUDC	1	10.9637
RPL12P13	0	0
AL356390.1	0	0
TRNP1	5	9.93024
AL590640.2	0	0
NPM1P39	0	0
SNRPEP7	0	0
WDTC1	0	0
FO393419.3	0	0
TMEM222	0	0
RNU6-48P	0	0
ACTG1P20	0	0
SYTL1	0	0
FO393419.1	0	0
GPR3	0	0
FO393419.2	0	0
BX293535.1	0	0
AL031729.1	0	0
AL445490.1	0	0
RNU6-424P	0	0
FAM76A	0	0
AL020997.1	0	0
RPEP3	0	0
STX12	1	7.96077
AL020997.2	0	0
AL020997.3	0	0
RNU6-1245P	0	0
PPP1R8	0	0
SCARNA1	0	0
THEMIS2	1	6.93337
SMPDL3B	0	0
XKR8	0	0
AL137792.2	0	0
ATPIF1	0	0
AL353622.2	0	0
SESN2	0	0
MED18	0	0
PHACTR4	4	9.89501
CR391992.1	0	0
RNU6ATAC27P	0	0
RCC1	1	8.63078
SNHG3	0	0
SNORA73A	0	0
SNORA73B	0	0
AL513497.1	0	0
TRNAU1AP	0	0
RAB42	0	0
LINC01715	0	0
AL360012.1	2	19.6827
RNU11	2	19.6827
GMEB1	0	0
SCARNA24	0	0
YTHDF2	0	0
OPRD1	0	0
EPB41	0	0
Y_RNA	0	0
Metazoa_SRP	0	0
AL590729.1	0	0
PTPRU	1	5.72021
AL645944.2	0	0
AL137076.1	0	0
AL021921.1	0	0
AL161638.1	0	0
MATN1-AS1	0	0
LINC01778	1	8.22841
RN7SKP91	0	0
AL445235.1	0	0
AL356320.2	0	0
AL356320.1	0	0
ZCCHC17	0	0
SERINC2	9	10.9408
LINC01225	0	0
LINC01226	1	8.1613
TINAGL1	1	8.1613
HCRTR1	0	0
AC114488.2	0	0
AC114488.3	0	0
AL354919.2	0	0
AL136115.1	0	0
KHDRBS1	1	10.9588
TMEM39B	0	0
MIR5585	0	0
KPNA6	2	12.0733
AL049795.2	2	12.0733
TXLNA	0	0
CCDC28B	0	0
IQCC	0	0
DCDC2B	0	0
EIF3I	0	0
FAM167B	0	0
LCK	0	0
HDAC1	0	0
TSSK3	0	0
AL356986.1	0	0
RN7SL122P	0	0
AL033529.1	0	0
ZBTB8B	0	0
ZBTB8A	0	0
Y_RNA	1	9.2385
RBBP4	0	0
KIAA1522	1	5.63266
S100PBP	0	0
HPCA	0	0
AL031602.1	0	0
AL355864.1	0	0
AL355864.2	0	0
AL020995.1	0	0
AZIN2	0	0
AL662907.2	0	0
AL662907.3	0	0
ZNF362	0	0
AL513327.3	0	0
AL513327.1	0	0
AL513327.2	0	0
TLR12P	0	0
ZSCAN20	0	0
HSPD1P14	0	0
HMGB4	0	0
CSMD2-AS1	0	0
RNA5SP42	0	0
C1orf94	0	0
GJB5	0	0
GJB4	0	0
GJB3	0	0
GJA4	0	0
AL122010.1	0	0
RPL12P45	0	0
ZMYM1	0	0
EFCAB14P1	0	0
Y_RNA	0	0
ZMYM4	1	7.62695
SNORA62	0	0
RPL5P4	0	0
Metazoa_SRP	0	0
AC004865.1	0	0
NCDN	0	0
TFAP2E	0	0
AL354864.1	0	0
AGO4	0	0
AGO1	1	5.24353
AGO3	1	8.39022
TEKT2	0	0
ADPRHL2	0	0
MAP7D1	3	8.78862
RN7SL131P	0	0
THRAP3	3	12.1255
SH3D21	1	5.74269
AL591845.1	0	0
FTLP18	0	0
AL596257.1	0	0
AC117945.1	0	0
AL031430.1	0	0
MIR4255	0	0
RNU6-636P	0	0
RPS29P6	0	0
ZC3H12A	0	0
MIR6732	0	0
FTH1P1	0	0
AL034379.1	0	0
DNALI1	0	0
AL513220.1	0	0
CDCA8	1	4.86405
ACTN4P2	0	0
MANEAL	0	0
C1orf122	0	0
AL929472.4	0	0
AL929472.2	0	0
SNORA63	0	0
RNU6-584P	0	0
Metazoa_SRP	0	0
RNU6-510P	0	0
UTP11	0	0
AL139158.2	0	0
MIR3659	0	0
RNU6-753P	0	0
LINC01685	0	0
AL354702.1	1	6.08824
AL139260.1	0	0
RNU6-605P	0	0
AKIRIN1	0	0
NDUFS5	0	0
MACF1	8	9.7281
AL356055.1	0	0
BMP8A	0	0
OXCT2P1	0	0
AL365277.2	0	0
AL035404.2	0	0
PPIE	0	0
AL035404.1	0	0
AL033527.3	0	0
AL033527.5	0	0
AL033527.2	0	0
MFSD2A	0	0
AL663070.1	0	0
CAP1	3	7.29224
AL512599.1	0	0
RLF	1	56.3714
RNU6-1237P	0	0
TMCO2	0	0
ZMPSTE24	0	0
SMAP2	1	6.0987
AL031985.1	0	0
ZFP69B	0	0
AL031985.3	0	0
AL603839.4	0	0
ZFP69	0	0
EXO5	0	0
ZNF684	0	0
AL356379.1	0	0
NFYC	1	4.46471
MIR30E	0	0
MIR30C1	0	0
KCNQ4	0	0
RN7SL326P	0	0
AC119677.1	0	0
CTPS1	2	10.8473
SLFNL1-AS1	0	0
RPL23AP17	0	0
AC093151.3	0	0
FOXO6	0	0
AL445933.2	0	0
AL445933.1	0	0
HNRNPFP1	0	0
AC114492.1	0	0
GUCA2B	0	0
RIMKLA	0	0
PPCS	0	0
CCDC30	0	0
AL445669.1	0	0
RNU6-536P	0	0
AL445669.2	0	0
PPIH	0	0
AC098484.2	0	0
YBX1	0	0
C1orf50	0	0
AC098484.3	0	0
TMEM269	0	0
ERMAP	0	0
ZNF691	0	0
ATP6V1E1P1	0	0
SLC2A1-AS1	0	0
RNU6-880P	0	0
AL161637.1	0	0
FAM183A	0	0
CFAP57	0	0
RNA5SP46	0	0
TMEM125	0	0
TIE1	0	0
MPL	0	0
CDC20	0	0
AL139289.1	0	0
SZT2	0	0
MIR6735	0	0
HYI-AS1	0	0
PTPRF	4	13.3941
KDM4A	1	7.01884
ST3GAL3	0	0
U6	0	0
AL451062.2	0	0
MIR6079	0	0
ARTN	0	0
IPO13	0	0
DPH2	0	0
ATP6V0B	5	124.278
B4GALT2	2	4.65823
CCDC24	0	0
AL139220.2	0	0
KLF17	0	0
DMAP1	0	0
RNU6-369P	0	0
RNF220	1	5.08543
MIR5584	0	0
C1orf228	0	0
KIF2C	0	0
RPS8	0	0
SNORD55	0	0
SNORD46	0	0
SNORD38A	0	0
SNORD38B	0	0
SNORD38B	0	0
PLK3	1	6.92887
BTBD19	0	0
RNA5SP47	0	0
CCNB1IP1P1	0	0
UROD	0	0
LINC01144	0	0
HPDL	0	0
TOE1	0	0
AL451136.1	0	0
MMACHC	0	0
HMGB1P48	0	0
AKR1A1	0	0
NASP	0	0
TMEM69	0	0
AL603882.1	0	0
MAST2	0	0
AL358075.1	0	0
AL358075.3	0	0
AL358075.2	0	0
TSPAN1	0	0
LURAP1	0	0
RAD54L	0	0
UQCRH	0	0
NSUN4	0	0
AL122001.1	0	0
FAAH	0	0
FAAHP1	0	0
DMBX1	0	0
MKNK1-AS1	0	0
TEX38	0	0
EFCAB14-AS1	0	0
AL593856.1	0	0
CYP4B1	0	0
AL731892.1	0	0
CYP4X1	0	0
CYP4Z1	0	0
CYP4A22	0	0
LINC00853	0	0
AL135960.1	0	0
CMPK1	2	6.88436
FOXE3	0	0
FOXD2	0	0
ATP6V0E1P4	0	0
LINC01738	0	0
AC096541.1	0	0
AL356289.1	0	0
CYP46A4P	0	0
AL356289.3	0	0
AL109659.1	0	0
SLC5A9	0	0
RNU6-723P	0	0
AL356968.2	0	0
RNU4-61P	0	0
AC092264.1	0	0
AL590432.1	0	0
ZNF859P	0	0
AL645730.1	0	0
MTND2P29	0	0
ELAVL4	0	0
AL583843.1	0	0
AL592182.3	0	0
AL596275.1	0	0
AL049637.2	0	0
AL049637.1	0	0
RNU6-1026P	0	0
PHBP12	0	0
MRPS6P2	0	0
CDKN2C	0	0
MIR4421	0	0
MIR6500	0	0
C1orf185	0	0
Y_RNA	0	0
RNF11	0	0
TTC39A-AS1	0	0
AL671986.1	0	0
RNU6-877P	0	0
AC104170.2	0	0
AC104170.1	0	0
OSBPL9	0	0
SLC25A6P3	0	0
AL050343.1	0	0
AL050343.2	0	0
TSEN15P2	0	0
RNA5SP48	0	0
AL445685.2	0	0
RN7SL290P	0	0
AL445685.1	0	0
TXNDC12-AS1	0	0
BTF3L4	0	0
ZFYVE9	0	0
RN7SL788P	0	0
PDCL3P6	0	0
ANAPC10P1	0	0
AL513218.1	0	0
PLA2G12AP1	0	0
PRPF38A	0	0
AL591167.1	0	0
EEF1GP7	0	0
GPX7	0	0
FAM159A	0	0
NDUFS5P3	0	0
RN7SL62P	0	0
ZYG11B	2	16.9102
RNU2-30P	1	16.9102
ZYG11A	0	0
AC099677.1	0	0
SCP2	0	0
MIR1273F	0	0
MIR5095	0	0
MIR1273G	0	0
TUBBP10	0	0
PODN	1	6.86291
AL445183.2	0	0
AL606760.4	0	0
CPT2	0	0
AL606760.3	0	0
AL606760.1	0	0
AL355483.4	0	0
AL355483.2	0	0
AL355483.3	0	0
LINC01771	0	0
DMRTB1	0	0
AL049745.1	0	0
DIO1	0	0
LRRC42	1	5.68236
TCEANC2	0	0
MIR4781	0	0
AL353898.1	0	0
AL357673.2	0	0
MRPL37	1	17.1606
SSBP3-AS1	0	0
AL161644.1	0	0
AL035415.1	0	0
AC099796.2	0	0
HNRNPA1P63	0	0
ACOT11	0	0
MROH7	0	0
MROH7-TTC4	0	0
TTC4	0	0
AC096536.2	0	0
LEXM	0	0
AC096536.3	0	0
AC096536.1	0	0
TMEM61	0	0
BSND	0	0
PCSK9	0	0
MIR4422HG	0	0
GYG1P3	0	0
MIR4422	0	0
GOT2P1	0	0
RNU6-830P	0	0
AL603840.1	0	0
LINC01755	0	0
AL353681.1	0	0
LINC01767	0	0
RPL21P23	0	0
PRKAA2	0	0
C8A	0	0
AL161740.1	0	0
AL390243.1	0	0
DAB1-AS1	0	0
AL445193.2	0	0
AL445193.1	0	0
AL136985.3	0	0
LINC01135	0	0
LINC01358	0	0
PHBP3	0	0
FGGY	0	0
HOOK1	0	0
PGBD4P8	0	0
AC097066.1	0	0
NFIA	0	0
AC096947.1	0	0
AC099791.1	0	0
PATJ	0	0
RNU6-414P	0	0
RNU6-1177P	0	0
LAMTOR5P1	0	0
RN7SL180P	0	0
MIR3116-1	0	0
PIGPP2	0	0
RPS15AP7	0	0
L1TD1	0	0
Y_RNA	0	0
USP1	0	0
AL451044.1	0	0
ANGPTL3	0	0
AL138847.2	0	0
AC103923.1	0	0
ATG4C	0	0
AC099794.1	0	0
AC099794.2	0	0
AL162400.1	0	0
AC096543.1	0	0
AC096543.2	0	0
RPSAP65	0	0
FOXD3	0	0
Y_RNA	0	0
ALG6	0	0
EFCAB7	0	0
DLEU2L	0	0
PGM1	0	0
RN7SL130P	0	0
ROR1	0	0
UBE2U	0	0
CACHD1	0	0
MIR4794	0	0
RAVER2	0	0
AL606517.2	0	0
AL606517.1	0	0
AK4	0	0
RPS29P7	0	0
DNAJC6	1	6.58886
RNU2-15P	0	0
LEPROT	1	5.35697
LEPR	1	5.35697
AC119800.1	0	0
PDE4B	0	0
SGIP1	0	0
MIR3117	0	0
TCTEX1D1	0	0
AL592161.1	0	0
MIER1	1	7.56856
IL23R	0	0
RNU6-586P	0	0
AL389925.1	0	0
IL12RB2	0	0
RNU6-387P	0	0
LINC01702	0	0
RNU6-1031P	0	0
AL590559.1	0	0
GADD45A	0	0
GNG12-AS1	0	0
AL157407.1	0	0
COX6B1P7	0	0
AL138789.1	0	0
DEPDC1-AS1	0	0
LINC01707	0	0
LINC01758	0	0
LRRC7	0	0
RN7SL538P	0	0
PIN1P1	0	0
SRSF11	0	0
HHLA3	0	0
CTH	0	0
Metazoa_SRP	0	0
AL354872.2	0	0
AL354872.1	0	0
LINC01788	0	0
AL031429.1	0	0
ZRANB2-AS1	0	0
ZRANB2-AS2	0	0
AL354949.1	0	0
AL359821.1	0	0
GDI2P2	0	0
RPL31P12	0	0
AL583808.2	0	0
KRT8P21	0	0
LINC01360	0	0
LINC02238	0	0
RNU4ATAC8P	0	0
FPGT	0	0
FPGT-TNNI3K	0	0
TNNI3K	0	0
AC105271.1	0	0
ERICH3-AS1	0	0
TYW3	0	0
AC133865.1	0	0
LHX8	0	0
RNU6-622P	0	0
AC093156.1	0	0
AL096829.1	0	0
ACADM	0	0
RABGGTB	0	0
SNORD45C	0	0
SNORD45A	0	0
SNORD45B	0	0
MSH4	0	0
AC092813.1	0	0
AC092813.2	0	0
ST6GALNAC3	0	0
AC104458.1	0	0
TPI1P1	1	3.78082
RNU6-161P	0	0
ST6GALNAC5	0	0
MIR7156	0	0
AL035409.1	0	0
AC113935.1	0	0
AC093433.1	0	0
AK5	0	0
RNU7-8P	0	0
RNA5SP20	0	0
RN7SL370P	0	0
MIGA1	0	0
RNA5SP21	0	0
NSRP1P1	0	0
HSPE1P25	0	0
NEXN	1	10.2493
DNAJB4	0	0
GIPC2	2	8.78515
AC103591.1	2	8.78515
MGC27382	0	0
PTGFR	0	0
IFI44L	0	0
IFI44	1	5.80675
AC104837.2	0	0
AC104837.1	0	0
AL353651.1	0	0
ADH5P2	0	0
AC098657.2	0	0
AC098657.3	0	0
HMGB1P18	0	0
AL596276.2	0	0
LINC01781	0	0
MTND2P30	0	0
AL357632.1	0	0
RN7SKP247	0	0
ADGRL2	0	0
HNRNPA3P14	0	0
AL138799.1	0	0
AL138799.2	0	0
ST13P20	0	0
LINC01362	0	0
LINC01712	0	0
AL035706.1	0	0
PRKACB	1	7.40557
AL359504.1	0	0
AL450063.1	0	0
SNORA2	0	0
SAMD13	0	0
AL359273.1	0	0
DNASE2B	0	0
RPF1	0	0
SPATA1	0	0
WDR63	0	0
MIR4423	0	0
Y_RNA	0	0
AL078459.1	0	0
AL360219.1	0	0
CYR61	5	15.1833
SNORD81	0	0
AC092807.1	0	0
AC104455.1	0	0
CLCA2	0	0
CLCA1	0	0
CLCA4	0	0
CLCA3P	0	0
SH3GLB1	2	9.3353
AL049597.1	0	0
HS2ST1	0	0
AC093155.3	0	0
AC093155.1	0	0
LINC01140	0	0
AC099062.1	0	0
LMO4	3	44.2412
AL049861.1	0	0
uc_338	0	0
RPL36AP10	0	0
PKN2	1	8.66109
RNU6-125P	0	0
ELOCP19	0	0
AL445991.1	0	0
AC099063.4	0	0
AC099063.1	0	0
BX119321.1	0	0
GBP6	0	0
CAPNS1P1	0	0
GBP1P1	0	0
LRRC8B	0	0
AC093423.2	0	0
LRRC8C	1	5.12467
AC093423.3	2	5.12467
AC099568.1	0	0
LRRC8D	1	4.93705
AL391497.1	0	0
ZNF326	0	0
SNORD3G	0	0
LINC01763	0	0
RPL5P6	0	0
Y_RNA	0	0
FEN1P1	0	0
CDC7	0	0
AL714022.1	0	0
HSP90B3P	0	0
BRDT	0	0
EPHX4	0	0
LPCAT2BP	0	0
BTBD8	0	0
AC104836.1	0	0
PRKAR1AP1	0	0
KIAA1107	0	0
AC104836.2	0	0
AL663109.1	0	0
C1orf146	0	0
RPAP2	0	0
AC104332.1	0	0
CCNJP2	0	0
RPL5	1	10.9371
SNORD21	0	0
SNORA66	0	0
SNORA51	0	0
AL449283.1	0	0
RNU6-210P	0	0
RN7SKP123	0	0
MTF2	0	0
CCDC18	0	0
DR1	1	6.28361
Y_RNA	1	14.6419
FNBP1L	0	0
AL109613.1	0	0
MIR760	0	0
AL049796.1	0	0
AC093579.1	0	0
RN7SL440P	0	0
AC097059.1	0	0
GAPDHP29	0	0
ABCD3	1	7.74194
SLC44A3	0	0
AC105942.1	0	0
AC095033.1	0	0
TMEM56	0	0
TMEM56-RWDD3	0	0
AC092802.3	0	0
RWDD3	0	0
LINC01761	0	0
AL356479.1	0	0
AL683887.1	0	0
AC099566.1	0	0
RNU1-130P	0	0
AC092393.1	0	0
UBE2WP1	0	0
EEF1A1P11	1	8.84022
RN7SL831P	0	0
PTBP2	0	0
DPYD-AS1	0	0
SEC63P1	0	0
RPL26P9	0	0
AC114878.1	0	0
DPYD-AS2	0	0
AC114878.2	0	0
NFU1P2	0	0
LINC01776	0	0
SNX7	0	0
AL445433.2	0	0
AL445433.1	0	0
PLPPR4	0	0
AL365220.1	0	0
PALMD	0	0
HMGB3P10	0	0
Y_RNA	0	0
AC096949.1	0	0
AGL	0	0
SLC35A3	0	0
AC118553.2	3	4.61925
RNU6-750P	0	0
MFSD14A	3	4.61925
AC093019.1	0	0
TRMT13	0	0
RPL23AP90	0	0
BRI3P1	0	0
AL445928.1	0	0
RTCA	0	0
MIR553	0	0
AC104457.2	0	0
CDC14A	0	0
GPR88	0	0
AC099670.2	0	0
VCAM1	0	0
AC104506.1	0	0
SLC30A7	0	0
AC093157.2	0	0
AC093157.1	0	0
SCARNA16	0	0
AC119501.1	0	0
S1PR1	0	0
AL109741.3	0	0
AL109741.2	0	0
LINC01307	0	0
LINC01709	0	0
RNU6-352P	0	0
AL356280.1	0	0
DNAJA1P5	0	0
AC095032.2	0	0
RN7SKP285	0	0
RNPC3	0	0
AMY2B	1	8.22841
ACTG1P4	0	0
AMY2A	0	0
AMY1A	0	0
AMYP1	0	0
AMY1C	0	0
AL136455.1	0	0
AC092506.1	0	0
CDK4P1	0	0
SEPT2P1	0	0
AL512844.1	0	0
AL355306.2	0	0
AL596327.1	0	0
LINC01661	0	0
PRMT6	0	0
NTNG1	0	0
AC114491.1	1	8.22841
MIR7852	0	0
VAV3-AS1	0	0
AL390036.1	0	0
AL359258.2	0	0
AL359258.3	0	0
SLC25A24P1	0	0
NBPF5P	0	0
AL390038.1	0	0
NBPF6	0	0
ST13P21	0	0
AL392088.1	0	0
FAM102B	0	0
PRPF38B	0	0
FNDC7	0	0
STXBP3	0	0
SPATA42	0	0
GPSM2	0	0
BX679664.3	0	0
BX679664.1	0	0
RANP5	0	0
TMEM167B	0	0
SCARNA2	1	2.76184
AL356488.2	1	2.76184
KIAA1324	1	7.40557
SARS	0	0
CELSR2	0	0
SYPL2	0	0
ATXN7L2	0	0
CYB561D1	0	0
GPR61	0	0
GNAI3	0	0
AL355310.1	0	0
MIR197	0	0
AMPD2	0	0
RPL7P8	0	0
GSTM4	0	0
GSTM2	0	0
GSTM1	0	0
GSTM5	0	0
AL158847.1	0	0
LINC01768	0	0
AL450468.2	0	0
CSF1	10	11.1798
AHCYL1	3	10.2493
STRIP1	1	6.51037
AL160006.1	1	6.51037
LINC01397	0	0
UBL4B	0	0
SLC6A17	0	0
KCNC4	1	17.5703
AL137790.1	0	0
SNORA25	0	0
RBM15	0	0
LAMTOR5-AS1	0	0
AL355488.2	0	0
PROK1	0	0
AL358215.2	0	0
AL358215.3	0	0
CYMP	0	0
OR11I1P	0	0
CD53	0	0
AL360270.1	0	0
AL360270.3	0	0
RNA5SP54	0	0
CEPT1	0	0
CHI3L2	0	0
CHIAP1	0	0
CHIAP2	0	0
CHIA	0	0
AL356387.2	0	0
PIFO	0	0
HIGD1AP12	0	0
UBE2FP3	0	0
Y_RNA	0	0
ATP5F1	0	0
C1orf162	0	0
RAP1A	0	0
FAM212B-AS1	0	0
DDX20	0	0
KCND3-AS1	0	0
LINC01750	0	0
TXNP3	0	0
snoU13	0	0
CTTNBP2NL	0	0
WNT2B	0	0
CAPZA1	5	12.5076
MOV10	2	8.95458
AL603832.2	0	0
FAM19A3	0	0
NUTF2P4	0	0
AL390729.1	0	0
AKR7A2P1	0	0
SLC16A1-AS1	0	0
LRIG2	0	0
AL357055.1	1	3.86314
AL357055.2	0	0
MAGI3	0	0
AL391058.1	0	0
AL137856.1	0	0
AP4B1-AS1	0	0
DCLRE1B	0	0
HIPK1	0	0
OLFML3	0	0
AL591742.2	0	0
AL035410.2	0	0
AL035410.1	0	0
EIF2S2P5	0	0
Y_RNA	0	0
PKMP1	0	0
RNY1P13	1	255.377
NR1H5P	0	0
SYCP1	0	0
TSHB	0	0
LINC01765	0	0
AL512638.2	3	13.4114
AL512638.1	0	0
AL512638.3	0	0
ELOCP20	0	0
CNOT7P2	0	0
RN7SL420P	0	0
VANGL1	0	0
AL357137.1	0	0
LINC01649	0	0
SLC22A15	0	0
MAB21L3	0	0
LINC01779	0	0
U3	0	0
ATP1A1	6	33.3679
Y_RNA	0	0
MIR320B1	0	0
C1orf137	0	0
CD2	0	0
PTGFRN	0	0
CD101	0	0
TTF2	0	0
MIR942	0	0
RPS15AP9	0	0
LINC01525	0	0
MAN1A2	0	0
AL157902.2	0	0
VPS25P1	0	0
FAM46C	0	0
WDR3	0	0
AL139148.1	0	0
WARS2-IT1	0	0
AL359915.2	0	0
LINC01780	0	0
HAO2	0	0
HAO2-IT1	0	0
HSD3B2	0	0
HSD3BP2	0	0
HSD3BP1	0	0
HSD3B1	0	0
HSD3BP3	0	0
HSD3BP4	0	0
HSD3BP5	0	0
PHGDH	0	0
PFN1P9	0	0
NOTCH2P1	0	0
AC245008.1	0	0
RNU6-465P	0	0
AC244669.2	0	0
U1	0	0
NBPF8	0	0
U2	1	18.4501
7SK	0	0
NBPF26	3	12.4156
PPIAL4A	0	0
LINC00623	0	0
RNVU1-4	0	0
FCGR1B	0	0
AC244453.1	0	0
SRGAP2C	1	5.00681
AC244021.1	0	0
AC244021.2	0	0
AL592494.2	0	0
EMBP1	0	0
AC242852.1	0	0
AC242852.2	0	0
5S_rRNA	0	0
NKAIN1P1	0	0
AC239859.2	0	0
AC239859.1	0	0
PFN1P12	0	0
AC239800.2	0	0
AC239800.1	0	0
FAM91A3P	0	0
AC239800.4	0	0
AC239800.3	0	0
FCGR1CP	0	0
AC246680.1	0	0
SRGAP2D	0	0
IGKV1OR1-1	0	0
AC244015.1	0	0
AC244015.2	0	0
5S_rRNA	0	0
RNVU1-15	0	0
AC246785.2	0	0
PFN1P6	0	0
PPIAL4F	0	0
FP700111.1	0	0
FP700107.1	0	0
AC242498.1	0	0
FAM72D	0	0
AC241585.4	0	0
U1	0	0
AC241585.3	0	0
AC241585.1	0	0
RNVU1-14	1	3.51561
AC245014.3	1	3.51561
PFN1P3	0	0
AC239860.2	0	0
AC239860.1	0	0
GPR89A	0	0
CD160	0	0
POLR3C	0	0
NUDT17	0	0
AC243547.1	0	0
GNRHR2	0	0
LIX1L-AS1	0	0
AC243547.3	0	0
AC243547.2	0	0
POLR3GL	0	0
LINC01719	0	0
AC239799.2	0	0
RNU6-1071P	0	0
NUDT4P2	0	0
U1	1	2.80365
U1	0	0
AC245407.2	0	0
AC245407.1	0	0
HYDIN2	1	10.6969
NBPF12	2	10.04
AC244394.1	0	0
RNVU1-8	1	7.40557
AC242426.3	1	27.2436
AC242426.4	1	27.2436
PDIA3P1	1	27.2436
AC242426.2	0	0
CHD1L	0	0
AC242426.1	0	0
OR13Z1P	0	0
OR13Z2P	0	0
AC242628.1	0	0
BCL9	0	0
RN7SL261P	0	0
AC241644.1	0	0
AC241644.3	0	0
AC241644.2	0	0
AC239801.1	0	0
GJA8	0	0
GPR89B	0	0
AC239803.2	0	0
AC239803.3	0	0
PDE4DIPP1	0	0
PFN1P4	0	0
ABHD17AP1	0	0
AC239803.1	0	0
RNA5SP57	0	0
AC239809.1	0	0
AC239809.2	0	0
RNU1-120P	0	0
AC245100.6	0	0
AC245100.1	0	0
Y_RNA	0	0
MIR6077	0	0
AC245100.4	0	0
RNVU1-3	0	0
AC245100.2	0	0
AC245100.8	0	0
U1	1	8.65683
RNU6-1171P	0	0
NUDT4P1	0	0
AC245389.1	0	0
PDE4DIP	0	0
AC239804.1	0	0
AC245297.3	0	0
AC245297.2	0	0
7SK	0	0
AC242843.1	0	0
NBPF19	4	9.7362
PPIAL4C	0	0
LINC00869	1	5.26574
AC242842.1	1	5.26574
U1	0	0
FCGR1A	0	0
HIST2H4A	2	11.5
AC239868.1	1	7.54755
AC239868.4	0	0
HIST2H2AA4	4	15.4661
HIST2H3A	2	14.8872
AC239868.3	0	0
HIST2H2AC	1	7.64798
BOLA1	0	0
AC244033.1	0	0
VPS45	0	0
PLEKHO1	0	0
RN7SL480P	0	0
RNU2-17P	1	11.5198
CA14	0	0
C1orf54	0	0
CIART	0	0
MRPS21	0	0
PRPF3	0	0
RPRD2	1	8.66109
TARS2	0	0
MIR6878	0	0
ECM1	1	4.77814
FALEC	0	0
ADAMTSL4	0	0
MIR4257	0	0
RNU6-1042P	0	0
AL356292.1	0	0
UBE2D3P3	0	0
AL355860.1	0	0
CYCSP51	0	0
SETDB1	0	0
AL590133.2	0	0
AL590133.1	0	0
ANXA9	0	0
PRUNE1	0	0
BNIPL	0	0
C1orf56	0	0
MLLT11	0	0
GABPB2	0	0
TNFAIP8L2	0	0
SCNM1	0	0
PIP5K1A	2	6.61993
PSMD4	0	0
ZNF687	0	0
AL391069.4	0	0
AL391069.1	0	0
AL391069.3	0	0
PSMB4	2	7.51021
RNY4P25	0	0
CGN	0	0
TUFT1	0	0
AL365436.2	0	0
MIR554	0	0
AL365436.1	0	0
SNX27	0	0
RNU6-1062P	0	0
AL589765.1	0	0
RIIAD1	0	0
AL589765.7	0	0
AL589765.3	0	0
OAZ3	0	0
AL589765.2	0	0
TDRKH-AS1	0	0
AL589765.6	0	0
AL450992.2	0	0
AL450992.1	0	0
AL450992.3	0	0
SPTLC1P4	0	0
AL589986.1	0	0
FLG-AS1	0	0
AL589986.2	0	0
HMGN3P1	0	0
LCE5A	0	0
CRCT1	0	0
LCE3C	0	0
LCE3B	0	0
LINC00302	0	0
LCE2D	0	0
LCE2C	0	0
LCE2B	0	0
LCE2A	0	0
LCE4A	0	0
C1orf68	0	0
AL353779.1	0	0
AL353779.2	0	0
KPRP	0	0
LCE1F	0	0
LCE1E	0	0
LCE1D	0	0
LCE1B	0	0
LCE1A	0	0
LCE6A	0	0
SMCP	0	0
IVL	0	0
SPRR5	0	0
SPRR4	0	0
SPRR1A	0	0
SPRR3	0	0
AL356867.1	0	0
SPRR1B	0	0
AL161636.1	0	0
LELP1	0	0
PRR9	0	0
AL161636.2	0	0
LOR	0	0
RNU6-160P	0	0
S100A9	0	0
S100A7A	0	0
BX470102.1	0	0
S100A1	0	0
CHTOP	1	4.69388
SNAPIN	0	0
NPR1	0	0
RN7SL372P	0	0
INTS3	0	0
SLC27A3	0	0
AL513523.2	0	0
AL831737.1	0	0
AL358472.5	0	0
AL358472.4	0	0
AL358472.3	0	0
CREB3L4	0	0
AL358472.2	0	0
RPS27	2	23.0962
AL358472.1	0	0
RPS7P2	0	0
UBAP2L	1	8.11765
SNORA58B	0	0
HAX1	0	0
SNORD59	0	0
RNU6-239P	0	0
RNU6-121P	0	0
AL354980.1	0	0
AQP10	0	0
ATP8B2	2	6.36361
RNU7-57P	0	0
IL6R	0	0
AL162591.3	0	0
TDRD10	0	0
UBE2Q1-AS1	0	0
CHRNB2	0	0
AL451085.1	0	0
AL451085.2	0	0
CKS1B	0	0
MIR4258	0	0
FLAD1	0	0
LENEP	0	0
ZBTB7B	0	0
DCST1	0	0
ADAM15	2	29.762
EFNA4	0	0
AL691442.1	0	0
EFNA3	0	0
Y_RNA	1	10.6969
EFNA1	0	0
SLC50A1	0	0
HMGN2P18	0	0
TRIM46	0	0
AC234582.1	0	0
MIR92B	0	0
MTX1	0	0
MTX1P1	0	0
HCN3	0	0
FDPS	3	27.9485
RUSC1	0	0
RNU6-1297P	0	0
POU5F1P4	0	0
ASH1L-AS1	0	0
DAP3P1	0	0
MSTO1	0	0
DAP3	0	0
MSTO2P	0	0
AL139128.1	0	0
SYT11	0	0
U4	0	0
RXFP4	0	0
AL355388.2	0	0
AL355388.1	0	0
LAMTOR2	0	0
RAB25	0	0
LMNA	1	11.185
SEMA4A	0	0
SLC25A44	0	0
PMF1-BGLAP	1	4.38455
PMF1	1	4.38455
BGLAP	0	0
TMEM79	0	0
TSACC	0	0
RHBG	0	0
AL139130.1	0	0
AL365181.1	0	0
TTC24	0	0
NAXE	0	0
HAPLN2	0	0
BCAN	0	0
RRNAD1	0	0
PRCC	0	0
NTRK1	0	0
PEAR1	2	5.81053
LRRC71	0	0
KRT8P45	0	0
CYCSP52	0	0
AL357143.1	0	0
AL138900.3	0	0
AL356276.1	0	0
AL356276.2	0	0
MRPS21P2	0	0
AL139010.1	0	0
KIRREL1	8	6.77024
KIRREL1-IT1	0	0
CD1D	0	0
CD1A	0	0
CD1C	0	0
CD1E	0	0
EI24P2	0	0
OR10K1	0	0
OR10R2	0	0
OR10R3P	0	0
OR10R1P	0	0
AL365440.1	0	0
OR10Z1	0	0
OR6K6	0	0
OR2AQ1P	0	0
MNDA	0	0
PYHIN5P	0	0
PYHIN1	0	0
IFI16	3	10.9637
CADM3	0	0
RNA5SP60	0	0
ACKR1	0	0
MPTX1	0	0
FCER1A	0	0
OR10J7P	0	0
OR10J8P	0	0
OR10J4	0	0
OR10J1	0	0
AL663023.1	0	0
AL606752.1	0	0
APCS	0	0
OR10J6P	0	0
AL445528.2	0	0
AL445528.1	0	0
DUSP23	0	0
FCRL6	0	0
SLAMF8	0	0
AL590560.2	0	0
LINC01133	0	0
AL513302.1	0	0
AL121987.1	0	0
KCNJ9	0	0
ATP1A2	0	0
ATP1A4	0	0
CASQ1	0	0
PEA15	6	8.1833
AL139011.1	0	0
SUMO1P3	0	0
NCSTN	2	7.22026
NHLH1	0	0
VANGL2	0	0
AL138930.1	0	0
SETP9	0	0
AL121985.1	0	0
SLAMF7	0	0
LY9	0	0
AL354714.3	0	0
AL354714.2	0	0
AL354714.1	0	0
AL354714.5	0	0
AL591806.2	0	0
AL591806.1	0	0
KLHDC9	0	0
NIT1	0	0
UFC1	0	0
USP21	0	0
PPOX	0	0
NDUFS2	0	0
FCER1G	0	0
TOMM40L	0	0
MIR5187	0	0
PCP4L1	0	0
SDHC	0	0
AL592295.4	0	0
RNU6-481P	0	0
AL592295.1	0	0
FCGR2A	0	0
AL590385.2	1	19.5802
HSPA6	0	0
FCGR2C	0	0
HSPA7	0	0
FCGR2B	0	0
Y_RNA	0	0
FCRLA	0	0
FCRLB	0	0
RN7SL466P	0	0
DUSP12	0	0
ATF6	1	6.35147
AL391825.1	0	0
AL590408.1	0	0
NOS1AP	0	0
MIR4654	0	0
RNA5SP61	0	0
MIR556	0	0
AL512785.2	0	0
C1orf226	0	0
SLAMF6P1	0	0
UHMK1	4	13.3472
UAP1	0	0
AL596325.2	0	0
DDR2	3	6.92887
RN7SL861P	0	0
HSD17B7	0	0
AL392003.2	0	0
RGS4	0	0
AL499616.1	0	0
AL451063.1	0	0
AL592435.1	0	0
NUF2	0	0
RNA5SP63	0	0
U3	0	0
NMNAT1P2	0	0
RNU5F-6P	0	0
HMGB3P6	0	0
PBX1	9	36.3766
RNU6-171P	0	0
AL391001.1	0	0
AL357568.2	0	0
Y_RNA	1	36.3766
AL390730.1	0	0
AL390730.2	0	0
AL157714.1	0	0
LRRC52	0	0
AL356441.2	0	0
AL356441.1	0	0
MGST3	1	7.18665
AL451074.4	0	0
AL451074.3	0	0
AL451074.1	0	0
AL451074.2	0	0
AL451074.5	0	0
UCK2	0	0
MIR3658	0	0
AL606495.1	0	0
RNA5SP64	0	0
AL626787.1	0	0
AL390115.1	0	0
FMO7P	0	0
FMO8P	0	0
FMO9P	0	0
FMO10P	0	0
RPL4P2	0	0
FMO11P	0	0
CNN2P10	0	0
POGK	0	0
DUTP6	0	0
MAEL	0	0
RNA5SP65	0	0
AL158837.1	0	0
DUSP27	0	0
POU2F1	0	0
AL136984.1	0	0
AKR1D1P1	0	0
AL031733.1	0	0
RCSD1	0	0
MPZL1	2	17.6373
Z99943.1	0	0
DCAF6	1	8.22841
MIR1255B2	0	0
TIPRL	0	0
RPL34P1	0	0
AL021397.1	0	0
SFT2D2	2	6.42372
TBX19	0	0
AL022100.1	0	0
MIR557	0	0
AL031736.1	0	0
XCL1	0	0
LINC00626	0	0
SUMO1P2	0	0
RPL29P7	0	0
RNA5SP66	0	0
AL031726.1	0	0
ATP1B1	3	9.03323
Z99758.1	0	0
BLZF1	0	0
AL021068.1	0	0
C1orf112	0	0
RN7SL333P	0	0
MRPS10P1	0	0
AL356475.1	0	0
SIGLEC30P	0	0
METTL11B	0	0
hsa-mir-3119-1	0	0
LINC01681	0	0
GORAB	0	0
AL023495.1	0	0
PRRX1	5	12.1765
Z97200.1	0	0
MROH9	0	0
BX284613.1	0	0
FMO3	0	0
MIR1295B	0	0
FMO6P	0	0
FMO2	0	0
FMO1	0	0
FMO4	0	0
AL031274.1	0	0
GM2AP2	0	0
PRRC2C	3	12.8705
MYOCOS	0	0
Z98751.2	0	0
SCARNA20	0	0
METTL13	0	0
AL031864.1	0	0
DNM3	0	0
DNM3-IT1	0	0
MIR3120	0	0
RNU6-157P	0	0
C1orf105	0	0
SUCO	0	0
FASLG	0	0
SLC25A38P1	0	0
Z98043.1	0	0
AL031599.1	0	0
Z97198.1	0	0
AL645568.3	0	0
PRDX6	3	10.9552
AL139142.1	0	0
TEX50	0	0
KLHL20	0	0
BX248409.1	0	0
RN7SKP160	0	0
Y_RNA	0	0
DARS2	0	0
GAS5-AS1	0	0
ZBTB37	0	0
RNA5SP67	0	0
AL121983.1	0	0
RABGAP1L	0	0
GPR52	0	0
Z99127.3	0	0
RABGAP1L-IT1	0	0
RNU6-307P	0	0
CACYBP	0	0
TNN	0	0
RPS29P4	0	0
Z94057.1	0	0
LINC01657	0	0
RPS29P5	0	0
AL590723.1	0	0
AL359265.3	0	0
U7	0	0
AL359265.1	0	0
PAPPA2	0	0
BRINP2	0	0
LINC01645	0	0
LINC01741	0	0
AL359075.3	0	0
RASAL2	1	5.53225
AL365357.1	0	0
Metazoa_SRP	0	0
TEX35	0	0
C1orf220	0	0
RNA5SP69	0	0
AL137796.1	0	0
MIR4424	0	0
RALGPS2	0	0
FAM20B	1	6.18834
TOR3A	0	0
AL512326.3	0	0
SETP10	0	0
SNORA67	0	0
SNORA67	0	0
EIF4A1P11	0	0
AL512326.1	0	0
COX5BP8	0	0
SOAT1	8	10.9814
AXDND1	0	0
RNU5F-2P	0	0
AL160286.1	0	0
AL160286.2	0	0
TDRD5	0	0
AL359853.3	0	0
FAM163A	0	0
TOR1AIP1	2	9.58334
RN7SL230P	1	5.4454
CEP350	0	0
RPSAP16	0	0
[truncated: 56,301 more rows]

## Sheet: ZAP_eCLIP_HCMV_forward_peaks
chr	start	end	length	abs_summit	pileup	minusLOG10(pvalue)	fold_enrichment	minusLOG10(qvalue)	name	gene		>5-fold
EF999921.1	22659	22708	50	22699	10.68	8.2698	6.02314	5.89248	ZAP_eCLIP_hCMV.forward.bam.NextSeq_peak_1	US27		+
EF999921.1	27338	27401	64	27361	16.92	3.75727	2.55968	1.73233	ZAP_eCLIP_hCMV.forward.bam.NextSeq_peak_2	US32
EF999921.1	28441	28491	51	28480	76.58	21.5405	3.69405	18.5445	ZAP_eCLIP_hCMV.forward.bam.NextSeq_peak_3	US34
EF999921.1	28670	28752	83	28727	93.49	11.9979	2.24983	9.3873	ZAP_eCLIP_hCMV.forward.bam.NextSeq_peak_4	US34
EF999921.1	28952	29015	64	28982	71.23	17.5079	3.27585	14.6549	ZAP_eCLIP_hCMV.forward.bam.NextSeq_peak_5	US34A
EF999921.1	46027	46196	170	46066	27.6	29.9032	14.3013	26.573	ZAP_eCLIP_hCMV.forward.bam.NextSeq_peak_6a			+
EF999921.1	46027	46196	170	46162	18.7	12.1886	6.56618	9.56301	ZAP_eCLIP_hCMV.forward.bam.NextSeq_peak_6b			+
EF999921.1	46282	46387	106	46350	24.04	16.8936	7.47492	14.0718	ZAP_eCLIP_hCMV.forward.bam.NextSeq_peak_7	UL4		+
EF999921.1	46688	46928	241	46734	20.48	4.02702	2.3866	1.96846	ZAP_eCLIP_hCMV.forward.bam.NextSeq_peak_8a	UL4	UL5
EF999921.1	46688	46928	241	46816	107.74	59.407	7.76709	54.8255	ZAP_eCLIP_hCMV.forward.bam.NextSeq_peak_8b	UL4	UL5	+
EF999921.1	47009	47098	90	47072	91.71	40.3326	5.7945	36.7289	ZAP_eCLIP_hCMV.forward.bam.NextSeq_peak_9	UL5		+
EF999921.1	47174	47282	109	47225	58.77	25.4061	5.43335	22.2944	ZAP_eCLIP_hCMV.forward.bam.NextSeq_peak_10	UL5		+
EF999921.1	47429	47529	101	47500	41.85	27.9755	8.74472	24.7495	ZAP_eCLIP_hCMV.forward.bam.NextSeq_peak_11	UL6		+
EF999921.1	53504	53595	92	53577	32.05	10.4957	3.67274	7.96861	ZAP_eCLIP_hCMV.forward.bam.NextSeq_peak_12	UL13
EF999921.1	55685	55736	52	55711	24.93	5.06283	2.59314	2.88906	ZAP_eCLIP_hCMV.forward.bam.NextSeq_peak_13	UL16
EF999921.1	141278	141393	116	141320	11.58	3.27729	2.64743	1.34906	ZAP_eCLIP_hCMV.forward.bam.NextSeq_peak_14
EF999921.1	146704	146810	107	146723	29.38	8.61687	3.35729	6.21488	ZAP_eCLIP_hCMV.forward.bam.NextSeq_peak_15	UL78
EF999921.1	147655	147726	72	147681	41.85	11.6352	3.46957	9.03605	ZAP_eCLIP_hCMV.forward.bam.NextSeq_peak_16	UL78
EF999921.1	167944	167993	50	167968	11.58	7.60379	5.31725	5.25637	ZAP_eCLIP_hCMV.forward.bam.NextSeq_peak_17	UL92		+
EF999921.1	177841	177894	54	177868	24.93	8.89051	3.95899	6.4639	ZAP_eCLIP_hCMV.forward.bam.NextSeq_peak_18	UL98
EF999921.1	181772	181821	50	181804	13.36	7.17788	4.57201	4.85491	ZAP_eCLIP_hCMV.forward.bam.NextSeq_peak_19	UL102
EF999921.1	182037	182094	58	182060	10.68	5.18182	3.96098	2.98299	ZAP_eCLIP_hCMV.forward.bam.NextSeq_peak_20	UL102
EF999921.1	182236	182306	71	182251	11.58	5.86499	4.19176	3.618	ZAP_eCLIP_hCMV.forward.bam.NextSeq_peak_21	UL102
EF999921.1	182641	182690	50	182665	12.47	7.53988	5.02452	5.20023	ZAP_eCLIP_hCMV.forward.bam.NextSeq_peak_22	UL102		+

## Sheet: ZAP_eCLIP_HCMV_reverse_peaks
chr	start	end	length	abs_summit	pileup	minusLOG10(pvalue)	fold_enrichment	minusLOG10(qvalue)	name	gene		>5-fold
EF999921.1	6914	6963	50	6939	17	6.29973	3.45911	4.09958	ZAP_eCLIP_hCMV.reverse.bam.NextSeq_peak_1	US14
EF999921.1	10306	10366	61	10336	42	20.0508	5.56986	17.1797	ZAP_eCLIP_hCMV.reverse.bam.NextSeq_peak_2	US18		+
EF999921.1	10545	10601	57	10570	46	16.0388	4.12643	13.2761	ZAP_eCLIP_hCMV.reverse.bam.NextSeq_peak_3	US18
EF999921.1	10867	11008	142	10893	65	25.7926	4.91094	22.7827	ZAP_eCLIP_hCMV.reverse.bam.NextSeq_peak_4a	US18
EF999921.1	10867	11008	142	10993	42	9.75726	2.93899	7.27986	ZAP_eCLIP_hCMV.reverse.bam.NextSeq_peak_4b	US18
EF999921.1	14686	14758	73	14700	17	4.41543	2.6414	2.46867	ZAP_eCLIP_hCMV.reverse.bam.NextSeq_peak_5	US22
EF999921.1	15225	15274	50	15259	19	5.58767	2.97652	3.45528	ZAP_eCLIP_hCMV.reverse.bam.NextSeq_peak_6	US22
EF999921.1	19245	19328	84	19289	14	7.00068	4.19737	4.74968	ZAP_eCLIP_hCMV.reverse.bam.NextSeq_peak_7
EF999921.1	30085	30192	108	30110	12	5.00673	3.3682	2.97032	ZAP_eCLIP_hCMV.reverse.bam.NextSeq_peak_8
EF999921.1	32895	32954	60	32916	16	7.90979	4.37754	5.56694	ZAP_eCLIP_hCMV.reverse.bam.NextSeq_peak_9
EF999921.1	36882	36968	87	36954	19	7.05934	3.58718	4.80046	ZAP_eCLIP_hCMV.reverse.bam.NextSeq_peak_10
EF999921.1	37393	37475	83	37414	34	9.75026	3.32318	7.27343	ZAP_eCLIP_hCMV.reverse.bam.NextSeq_peak_11
EF999921.1	39300	39350	51	39332	11	5.85064	3.99135	3.68416	ZAP_eCLIP_hCMV.reverse.bam.NextSeq_peak_12
EF999921.1	39640	39689	50	39663	32	9.44313	3.36145	6.9831	ZAP_eCLIP_hCMV.reverse.bam.NextSeq_peak_13
EF999921.1	39775	39840	66	39806	83	51.4296	8.68289	48.1395	ZAP_eCLIP_hCMV.reverse.bam.NextSeq_peak_14			+
EF999921.1	39947	40166	220	39969	223	132.572	9.02126	128.758	ZAP_eCLIP_hCMV.reverse.bam.NextSeq_peak_15a			+
EF999921.1	39947	40166	220	40110	105	37.3443	4.62401	34.2316	ZAP_eCLIP_hCMV.reverse.bam.NextSeq_peak_15b
EF999921.1	51624	51673	50	51646	3	5.05065	3.55898	2.99951	ZAP_eCLIP_hCMV.reverse.bam.NextSeq_peak_16
EF999921.1	82443	82530	88	82504	36	3.01212	1.68407	1.34197	ZAP_eCLIP_hCMV.reverse.bam.NextSeq_peak_17	UL36
EF999921.1	84234	84295	62	84259	42	14.784	4.10132	12.0819	ZAP_eCLIP_hCMV.reverse.bam.NextSeq_peak_18	UL38
EF999921.1	84457	84513	57	84481	37	10.0314	3.2282	7.52631	ZAP_eCLIP_hCMV.reverse.bam.NextSeq_peak_19	UL38
EF999921.1	88277	88332	56	88304	33	10.0936	3.48021	7.58231	ZAP_eCLIP_hCMV.reverse.bam.NextSeq_peak_20	UL43
EF999921.1	89711	89834	124	89730	15	3.97772	2.58472	2.10665	ZAP_eCLIP_hCMV.reverse.bam.NextSeq_peak_21	UL44
EF999921.1	91952	92076	125	92030	19	9.14061	4.53749	6.70668	ZAP_eCLIP_hCMV.reverse.bam.NextSeq_peak_22	UL45
EF999921.1	92794	92864	71	92834	12	5.2156	3.48437	3.13637	ZAP_eCLIP_hCMV.reverse.bam.NextSeq_peak_23	UL45
EF999921.1	103490	103544	55	103516	43	17.4257	4.71063	14.6053	ZAP_eCLIP_hCMV.reverse.bam.NextSeq_peak_24
EF999921.1	106295	106407	113	106311	34	4.21828	1.97951	2.30333	ZAP_eCLIP_hCMV.reverse.bam.NextSeq_peak_25a	UL50
EF999921.1	106295	106407	113	106379	285	112.696	5.45039	109.116	ZAP_eCLIP_hCMV.reverse.bam.NextSeq_peak_25b	UL50		+
EF999921.1	108711	108760	50	108733	50	13.9481	3.45204	11.2747	ZAP_eCLIP_hCMV.reverse.bam.NextSeq_peak_26
EF999921.1	111893	111947	55	111917	35	11.6463	3.77706	9.04019	ZAP_eCLIP_hCMV.reverse.bam.NextSeq_peak_27	UL54
EF999921.1	112097	112196	100	112111	22	4.65501	2.45861	2.67118	ZAP_eCLIP_hCMV.reverse.bam.NextSeq_peak_28	UL54
EF999921.1	117116	117244	129	117216	24	10.2194	4.33573	7.69561	ZAP_eCLIP_hCMV.reverse.bam.NextSeq_peak_29	UL55	UL56
EF999921.1	142280	142336	57	142308	6	7.61671	5.44339	5.29192	ZAP_eCLIP_hCMV.reverse.bam.NextSeq_peak_30	UL75		+
EF999921.1	163514	163569	56	163539	7	5.13795	4.09582	3.07089	ZAP_eCLIP_hCMV.reverse.bam.NextSeq_peak_31
EF999921.1	210595	210645	51	210616	48	20.6904	5.11542	17.8005	ZAP_eCLIP_hCMV.reverse.bam.NextSeq_peak_32	UL132		+
EF999921.1	212333	212413	81	212356	28	7.11645	2.9256	4.8548	ZAP_eCLIP_hCMV.reverse.bam.NextSeq_peak_33	UL148
EF999921.1	222016	222120	105	222031	121	27.9405	3.24029	24.9106	ZAP_eCLIP_hCMV.reverse.bam.NextSeq_peak_34	UL135
EF999921.1	222770	222821	52	222777	32	4.87218	2.17611	2.85895	ZAP_eCLIP_hCMV.reverse.bam.NextSeq_peak_35	UL133
EF999921.1	228072	228121	50	228107	4	5.45374	4.10092	3.34227	ZAP_eCLIP_hCMV.reverse.bam.NextSeq_peak_36

## Sheet: ZAP_eCLIP_human_forward_peaks
chr	start	end	length	abs_summit	pileup	minusLOG10(pvalue)	fold_enrichment	minusLOG10(qvalue)	name	gene
1	629563	629671	109	629597	232	160.341	11.4244	154.204	ZAP_eCLIP_hCMV.hg.forward.bam.NextSeq_peak_1	MTND2P28
1	631046	631229	184	631070	122	37.4301	4.07503	31.7833	ZAP_eCLIP_hCMV.hg.forward.bam.NextSeq_peak_2a	MTCO1P12
1	631046	631229	184	631145	1181	771.974	11.034	765.401	ZAP_eCLIP_hCMV.hg.forward.bam.NextSeq_peak_2b	MTCO1P12
1	631741	631790	50	631765	96	22.9699	3.27519	17.5343	ZAP_eCLIP_hCMV.hg.forward.bam.NextSeq_peak_3	MTCO1P12
1	631988	632093	106	632017	111	31.9248	3.82897	26.3444	ZAP_eCLIP_hCMV.hg.forward.bam.NextSeq_peak_4	MTCO1P12
1	632329	632395	67	632365	396	274.44	11.82	268.162	ZAP_eCLIP_hCMV.hg.forward.bam.NextSeq_peak_5	MTCO1P12
1	632917	632969	53	632949	59	17.7425	3.74915	12.4371	ZAP_eCLIP_hCMV.hg.forward.bam.NextSeq_peak_6	MTCO2P12
1	633089	633172	84	633145	220	73.5634	4.54991	67.6738	ZAP_eCLIP_hCMV.hg.forward.bam.NextSeq_peak_7	MTCO2P12
1	633910	634013	104	633934	86	26.7679	4.0171	21.2628	ZAP_eCLIP_hCMV.hg.forward.bam.NextSeq_peak_8	MTATP6P1
1	634131	634185	55	634173	155	24.5783	2.5722	19.1104	ZAP_eCLIP_hCMV.hg.forward.bam.NextSeq_peak_9	MTATP6P1
1	634420	634469	50	634450	144	63.9925	6.00063	58.1485	ZAP_eCLIP_hCMV.hg.forward.bam.NextSeq_peak_10	MTCO3P12
1	908983	909065	83	909009	5	6.48354	4.76952	1.89164	ZAP_eCLIP_hCMV.hg.forward.bam.NextSeq_peak_11	AL645608.7
1	909962	910011	50	910002	7	9.22606	6.28621	4.34459	ZAP_eCLIP_hCMV.hg.forward.bam.NextSeq_peak_12	AL645608.7
1	911095	911153	59	911116	7	7.49907	5.48913	2.77213	ZAP_eCLIP_hCMV.hg.forward.bam.NextSeq_peak_13	AL645608.7
1	924476	924525	50	924519	20	13.4436	6.57143	8.29278	ZAP_eCLIP_hCMV.hg.forward.bam.NextSeq_peak_14	SAMD11
1	924699	924783	85	924710	16	7.09461	3.9595	2.39747	ZAP_eCLIP_hCMV.hg.forward.bam.NextSeq_peak_15	SAMD11
1	925502	925567	66	925526	13	10.6323	6.55916	5.64186	ZAP_eCLIP_hCMV.hg.forward.bam.NextSeq_peak_16	SAMD11
1	925814	925994	181	925850	26	27.5914	12.9837	22.0743	ZAP_eCLIP_hCMV.hg.forward.bam.NextSeq_peak_17a	SAMD11
1	925814	925994	181	925971	24	23.8045	11.4191	18.3548	ZAP_eCLIP_hCMV.hg.forward.bam.NextSeq_peak_17b	SAMD11
1	926152	926210	59	926192	11	8.03864	5.34711	3.26873	ZAP_eCLIP_hCMV.hg.forward.bam.NextSeq_peak_18	SAMD11
1	927873	927924	52	927900	20	14.9554	7.42126	9.74623	ZAP_eCLIP_hCMV.hg.forward.bam.NextSeq_peak_19	SAMD11
1	929148	929253	106	929162	19	13.9735	7.11386	8.80577	ZAP_eCLIP_hCMV.hg.forward.bam.NextSeq_peak_20	SAMD11
1	932214	932319	106	932239	15	13.1854	7.66707	8.05391	ZAP_eCLIP_hCMV.hg.forward.bam.NextSeq_peak_21a	SAMD11
1	932214	932319	106	932310	14	10.2287	6.08824	5.26225	ZAP_eCLIP_hCMV.hg.forward.bam.NextSeq_peak_21b	SAMD11
1	932538	932646	109	932623	14	12.3634	7.40205	7.27185	ZAP_eCLIP_hCMV.hg.forward.bam.NextSeq_peak_22	SAMD11
1	932717	932777	61	932745	13	11.2271	6.92734	6.20051	ZAP_eCLIP_hCMV.hg.forward.bam.NextSeq_peak_23	SAMD11
1	933605	933654	50	933632	17	16.473	9.15524	11.2104	ZAP_eCLIP_hCMV.hg.forward.bam.NextSeq_peak_24	SAMD11
1	934414	934463	50	934440	11	9.51962	6.27279	4.6145	ZAP_eCLIP_hCMV.hg.forward.bam.NextSeq_peak_25	SAMD11
1	934526	934575	50	934557	15	14.4587	8.44449	9.26687	ZAP_eCLIP_hCMV.hg.forward.bam.NextSeq_peak_26	SAMD11
1	934957	935009	53	934983	30	33.1201	14.7772	27.5244	ZAP_eCLIP_hCMV.hg.forward.bam.NextSeq_peak_27	SAMD11
1	935201	935302	102	935224	15	11.2699	6.49412	6.23943	ZAP_eCLIP_hCMV.hg.forward.bam.NextSeq_peak_28	SAMD11
1	942110	942227	118	942126	8	5.99116	4.52707	1.44486	ZAP_eCLIP_hCMV.hg.forward.bam.NextSeq_peak_29	SAMD11
1	1000534	1000646	113	1000588	14	7.88313	4.69388	3.12547	ZAP_eCLIP_hCMV.hg.forward.bam.NextSeq_peak_30
1	1001092	1001142	51	1001116	13	10.5424	6.50341	5.56019	ZAP_eCLIP_hCMV.hg.forward.bam.NextSeq_peak_31	ISG15
1	1001534	1001583	50	1001536	10	7.81408	5.38441	3.06434	ZAP_eCLIP_hCMV.hg.forward.bam.NextSeq_peak_32	ISG15
1	1001940	1001989	50	1001958	7	6.77289	5.09272	2.1523	ZAP_eCLIP_hCMV.hg.forward.bam.NextSeq_peak_33	ISG15
1	1005009	1005099	91	1005021	10	8.21649	5.63684	3.42893	ZAP_eCLIP_hCMV.hg.forward.bam.NextSeq_peak_34	ISG15
1	1013472	1013532	61	1013530	120	17.4301	2.41825	12.1321	ZAP_eCLIP_hCMV.hg.forward.bam.NextSeq_peak_35	ISG15
1	1014083	1014283	201	1014112	234	35.0786	2.53093	29.4586	ZAP_eCLIP_hCMV.hg.forward.bam.NextSeq_peak_36a	ISG15
1	1014083	1014283	201	1014260	126	13.8232	2.10867	8.66011	ZAP_eCLIP_hCMV.hg.forward.bam.NextSeq_peak_36b	ISG15
1	1020105	1020239	135	1020136	50	19.657	4.68732	14.2986	ZAP_eCLIP_hCMV.hg.forward.bam.NextSeq_peak_37a	AGRN
1	1020105	1020239	135	1020214	48	17.0253	4.21966	11.7425	ZAP_eCLIP_hCMV.hg.forward.bam.NextSeq_peak_37b	AGRN
1	1023207	1023258	52	1023229	18	15.2574	8.14103	10.0343	ZAP_eCLIP_hCMV.hg.forward.bam.NextSeq_peak_38	AGRN
1	1025245	1025294	50	1025290	9	6.42036	4.66114	1.83186	ZAP_eCLIP_hCMV.hg.forward.bam.NextSeq_peak_39	AGRN
1	1027458	1027532	75	1027490	20	19.4575	10.0984	14.1038	ZAP_eCLIP_hCMV.hg.forward.bam.NextSeq_peak_40	AGRN
1	1032978	1033104	127	1033014	9	6.58598	4.76684	1.97961	ZAP_eCLIP_hCMV.hg.forward.bam.NextSeq_peak_41	AGRN
1	1036398	1036540	143	1036436	27	21.719	9.23795	16.3129	ZAP_eCLIP_hCMV.hg.forward.bam.NextSeq_peak_42	AGRN
1	1040035	1040084	50	1040059	32	18.2787	6.40349	12.9579	ZAP_eCLIP_hCMV.hg.forward.bam.NextSeq_peak_43	AGRN
1	1040619	1040690	72	1040650	21	8.49224	3.97936	3.65918	ZAP_eCLIP_hCMV.hg.forward.bam.NextSeq_peak_44	AGRN
1	1041253	1041338	86	1041269	29	8.18899	3.18584	3.40989	ZAP_eCLIP_hCMV.hg.forward.bam.NextSeq_peak_45	AGRN
1	1041969	1042023	55	1042013	101	33.4367	4.30591	27.8376	ZAP_eCLIP_hCMV.hg.forward.bam.NextSeq_peak_46	AGRN
1	1046856	1046910	55	1046894	52	19.8093	4.57133	14.4477	ZAP_eCLIP_hCMV.hg.forward.bam.NextSeq_peak_47	AGRN
1	1048872	1048955	84	1048899	49	7.58332	2.32637	2.85188	ZAP_eCLIP_hCMV.hg.forward.bam.NextSeq_peak_48	AGRN
1	1055044	1055098	55	1055077	139	70.0608	6.97077	64.1866	ZAP_eCLIP_hCMV.hg.forward.bam.NextSeq_peak_49	AGRN	AL645608.6
1	1055387	1055510	124	1055411	129	51.5249	5.28779	45.7572	ZAP_eCLIP_hCMV.hg.forward.bam.NextSeq_peak_50	AGRN	AL645608.6
1	1066663	1066712	50	1066688	35	32.8974	12.7222	27.3046	ZAP_eCLIP_hCMV.hg.forward.bam.NextSeq_peak_51	AL390719.1
1	1233184	1233233	50	1233207	19	14.823	7.60907	9.62022	ZAP_eCLIP_hCMV.hg.forward.bam.NextSeq_peak_52	B3GALT6
1	1233344	1233395	52	1233369	19	15.0982	7.77137	9.87897	ZAP_eCLIP_hCMV.hg.forward.bam.NextSeq_peak_53	B3GALT6
1	1233502	1233557	56	1233530	24	16.0455	7.01933	10.793	ZAP_eCLIP_hCMV.hg.forward.bam.NextSeq_peak_54	B3GALT6
1	1475421	1475471	51	1475444	10	9.38296	6.35147	4.48851	ZAP_eCLIP_hCMV.hg.forward.bam.NextSeq_peak_55	ATAD3B
1	1853086	1853135	50	1853111	11	14.066	8.78515	8.89236	ZAP_eCLIP_hCMV.hg.forward.bam.NextSeq_peak_56
1	2060563	2060612	50	2060587	6	8.45279	5.75989	3.62161	ZAP_eCLIP_hCMV.hg.forward.bam.NextSeq_peak_57	PRKCZ
1	2229781	2229835	55	2229807	24	16.6984	7.35961	11.4285	ZAP_eCLIP_hCMV.hg.forward.bam.NextSeq_peak_58	SKI
1	2230341	2230450	110	2230357	12	8.42509	5.39671	3.61264	ZAP_eCLIP_hCMV.hg.forward.bam.NextSeq_peak_59	SKI
1	2231376	2231526	151	2231405	24	20.8071	9.64563	15.4199	ZAP_eCLIP_hCMV.hg.forward.bam.NextSeq_peak_60a	SKI
1	2231376	2231526	151	2231506	16	11.1803	6.20841	6.15541	ZAP_eCLIP_hCMV.hg.forward.bam.NextSeq_peak_60b	SKI
1	2231782	2231972	191	2231807	18	13.8176	7.27929	8.65488	ZAP_eCLIP_hCMV.hg.forward.bam.NextSeq_peak_61a	SKI
1	2231782	2231972	191	2231955	15	10.9606	6.30677	5.95265	ZAP_eCLIP_hCMV.hg.forward.bam.NextSeq_peak_61b	SKI
1	2232041	2232090	50	2232078	18	14.2627	7.5437	9.08118	ZAP_eCLIP_hCMV.hg.forward.bam.NextSeq_peak_62	SKI
1	2232324	2232373	50	2232347	16	11.6172	6.46771	6.57267	ZAP_eCLIP_hCMV.hg.forward.bam.NextSeq_peak_63	SKI
1	2233071	2233169	99	2233077	10	6.18146	4.3516	1.62077	ZAP_eCLIP_hCMV.hg.forward.bam.NextSeq_peak_64	SKI
1	2233272	2233363	92	2233296	16	12.1122	6.76437	7.03072	ZAP_eCLIP_hCMV.hg.forward.bam.NextSeq_peak_65	SKI
1	2233567	2233616	50	2233591	14	9.97568	5.934	5.036	ZAP_eCLIP_hCMV.hg.forward.bam.NextSeq_peak_66	SKI
1	2233865	2233914	50	2233907	17	11.8344	6.36108	6.76994	ZAP_eCLIP_hCMV.hg.forward.bam.NextSeq_peak_67	SKI
1	2236739	2236851	113	2236748	9	6.13384	4.47783	1.57853	ZAP_eCLIP_hCMV.hg.forward.bam.NextSeq_peak_68	SKI
1	2237245	2237345	101	2237263	11	8.17966	5.43575	3.40096	ZAP_eCLIP_hCMV.hg.forward.bam.NextSeq_peak_69	SKI
1	2238337	2238510	174	2238358	19	14.3015	7.30401	9.11912	ZAP_eCLIP_hCMV.hg.forward.bam.NextSeq_peak_70	SKI
1	2239768	2239905	138	2239888	14	10.2287	6.08824	5.26225	ZAP_eCLIP_hCMV.hg.forward.bam.NextSeq_peak_71	SKI
1	2243325	2243410	86	2243332	11	6.2613	4.24072	1.68991	ZAP_eCLIP_hCMV.hg.forward.bam.NextSeq_peak_72	SKI
1	2248212	2248264	53	2248257	21	13.125	6.17701	7.9982	ZAP_eCLIP_hCMV.hg.forward.bam.NextSeq_peak_73	SKI
1	2248337	2248447	111	2248354	11	8.60885	5.70528	3.76898	ZAP_eCLIP_hCMV.hg.forward.bam.NextSeq_peak_74	SKI
1	2248972	2249021	50	2248994	11	8.63266	5.72021	3.78675	ZAP_eCLIP_hCMV.hg.forward.bam.NextSeq_peak_75	SKI
1	2251096	2251153	58	2251127	16	12.2528	6.84914	7.16648	ZAP_eCLIP_hCMV.hg.forward.bam.NextSeq_peak_76	SKI
1	2251976	2252065	90	2251985	10	7.20492	4.99934	2.49868	ZAP_eCLIP_hCMV.hg.forward.bam.NextSeq_peak_77	SKI
1	2253533	2253582	50	2253557	16	12.7762	7.1661	7.66455	ZAP_eCLIP_hCMV.hg.forward.bam.NextSeq_peak_78	SKI
1	2253960	2254023	64	2253996	15	8.74962	5.00681	3.8955	ZAP_eCLIP_hCMV.hg.forward.bam.NextSeq_peak_79	SKI
1	2254219	2254336	118	2254237	13	9.21522	5.68236	4.33419	ZAP_eCLIP_hCMV.hg.forward.bam.NextSeq_peak_80	SKI
1	2254513	2254591	79	2254532	12	9.0609	5.79271	4.18945	ZAP_eCLIP_hCMV.hg.forward.bam.NextSeq_peak_81	SKI
1	2255602	2255660	59	2255649	17	15.5278	8.58031	10.2962	ZAP_eCLIP_hCMV.hg.forward.bam.NextSeq_peak_82	SKI
1	2255934	2256048	115	2255945	13	10.0335	6.18785	5.07854	ZAP_eCLIP_hCMV.hg.forward.bam.NextSeq_peak_83	SKI
1	2256226	2256275	50	2256244	9	5.93359	4.34954	1.40035	ZAP_eCLIP_hCMV.hg.forward.bam.NextSeq_peak_84	SKI
1	2256407	2256469	63	2256449	15	11.9425	6.90432	6.8698	ZAP_eCLIP_hCMV.hg.forward.bam.NextSeq_peak_85	SKI
1	2260121	2260314	194	2260139	12	11.5022	7.2981	6.46242	ZAP_eCLIP_hCMV.hg.forward.bam.NextSeq_peak_86a	SKI
1	2260121	2260314	194	2260213	15	15.3701	8.99151	10.1448	ZAP_eCLIP_hCMV.hg.forward.bam.NextSeq_peak_86b	SKI
1	2261762	2262033	272	2261791	22	25.8347	13.2803	20.3448	ZAP_eCLIP_hCMV.hg.forward.bam.NextSeq_peak_87a	SKI
1	2261762	2262033	272	2261862	10	9.45081	6.39198	4.54994	ZAP_eCLIP_hCMV.hg.forward.bam.NextSeq_peak_87b	SKI
1	2261762	2262033	272	2262005	18	20.2872	11.1594	14.9151	ZAP_eCLIP_hCMV.hg.forward.bam.NextSeq_peak_87c	SKI
1	2262137	2262186	50	2262167	13	12.9917	7.99918	7.87164	ZAP_eCLIP_hCMV.hg.forward.bam.NextSeq_peak_88	SKI
1	2262291	2262526	236	2262440	13	13.6177	8.36654	8.46089	ZAP_eCLIP_hCMV.hg.forward.bam.NextSeq_peak_89a	SKI
1	2262291	2262526	236	2262507	15	15.4642	9.04733	10.2363	ZAP_eCLIP_hCMV.hg.forward.bam.NextSeq_peak_89b	SKI
1	2268329	2268384	56	2268353	18	12.853	6.71447	7.73769	ZAP_eCLIP_hCMV.hg.forward.bam.NextSeq_peak_90	SKI
1	2268480	2268534	55	2268514	25	22.9149	10.5529	17.4798	ZAP_eCLIP_hCMV.hg.forward.bam.NextSeq_peak_91	SKI
1	2270762	2270955	194	2270869	14	10.9395	6.52431	5.93305	ZAP_eCLIP_hCMV.hg.forward.bam.NextSeq_peak_92	SKI
1	2273853	2273948	96	2273879	11	8.82791	5.84251	3.9693	ZAP_eCLIP_hCMV.hg.forward.bam.NextSeq_peak_93	SKI
1	2288884	2288992	109	2288910	9	7.63957	5.42987	2.89975	ZAP_eCLIP_hCMV.hg.forward.bam.NextSeq_peak_94	SKI
1	2289305	2289377	73	2289306	9	6.58598	4.76684	1.97961	ZAP_eCLIP_hCMV.hg.forward.bam.NextSeq_peak_95	SKI
1	2292831	2292881	51	2292855	10	9.27224	6.28507	4.38883	ZAP_eCLIP_hCMV.hg.forward.bam.NextSeq_peak_96	SKI
1	2293222	2293271	50	2293253	11	10.8009	7.04801	5.80419	ZAP_eCLIP_hCMV.hg.forward.bam.NextSeq_peak_97	SKI
1	2293607	2293755	149	2293629	11	9.50991	6.2668	4.60528	ZAP_eCLIP_hCMV.hg.forward.bam.NextSeq_peak_98a	SKI
1	2293607	2293755	149	2293733	12	10.3579	6.59984	5.38486	ZAP_eCLIP_hCMV.hg.forward.bam.NextSeq_peak_98b	SKI
1	2307716	2307775	60	2307746	21	16.6775	8.14324	11.4083	ZAP_eCLIP_hCMV.hg.forward.bam.NextSeq_peak_99	SKI
1	2307894	2307975	82	2307908	9	6.04339	4.41989	1.4921	ZAP_eCLIP_hCMV.hg.forward.bam.NextSeq_peak_100	SKI
1	2308454	2308510	57	2308482	20	16.0306	8.04553	10.7805	ZAP_eCLIP_hCMV.hg.forward.bam.NextSeq_peak_101	SKI
1	2309592	2309700	109	2309659	15	15.7883	9.2385	10.5441	ZAP_eCLIP_hCMV.hg.forward.bam.NextSeq_peak_102	SKI
1	2391832	2391913	82	2391881	47	21.0326	5.30345	15.6412	ZAP_eCLIP_hCMV.hg.forward.bam.NextSeq_peak_103	RER1
1	2399396	2399489	94	2399407	9	7.25078	5.18763	2.54132	ZAP_eCLIP_hCMV.hg.forward.bam.NextSeq_peak_104	RER1
1	2405201	2405262	62	2405239	8	8.81023	6.18303	3.95209	ZAP_eCLIP_hCMV.hg.forward.bam.NextSeq_peak_105	RER1
1	3628576	3628632	57	3628608	21	18.0176	8.92942	12.7048	ZAP_eCLIP_hCMV.hg.forward.bam.NextSeq_peak_106	TPRG1L
1	3629852	3629918	67	3629884	18	16.7673	9.057	11.4932	ZAP_eCLIP_hCMV.hg.forward.bam.NextSeq_peak_107	TPRG1L
1	3835400	3835449	50	3835443	9	8.20347	5.77406	3.41692	ZAP_eCLIP_hCMV.hg.forward.bam.NextSeq_peak_108
1	6585632	6585681	50	6585659	7	7.49907	5.48913	2.77213	ZAP_eCLIP_hCMV.hg.forward.bam.NextSeq_peak_109	ZBTB48
1	9234799	9234915	117	9234838	16	10.8389	6.00769	5.83659	ZAP_eCLIP_hCMV.hg.forward.bam.NextSeq_peak_110a	H6PD
1	9234799	9234915	117	9234876	21	16.0371	7.77465	10.7858	ZAP_eCLIP_hCMV.hg.forward.bam.NextSeq_peak_110b	H6PD
1	9293250	9293299	50	9293282	11	12.5532	8.03201	7.45019	ZAP_eCLIP_hCMV.hg.forward.bam.NextSeq_peak_111	SPSB1
1	9293504	9293634	131	9293609	13	18.528	10.8296	13.2026	ZAP_eCLIP_hCMV.hg.forward.bam.NextSeq_peak_112	SPSB1
1	9293715	9293811	97	9293737	10	13.5861	8.50897	8.43001	ZAP_eCLIP_hCMV.hg.forward.bam.NextSeq_peak_113	SPSB1
1	9301021	9301070	50	9301045	9	9.81698	6.69335	4.88594	ZAP_eCLIP_hCMV.hg.forward.bam.NextSeq_peak_114	SPSB1
1	9315595	9315644	50	9315639	11	10.9842	7.15567	5.97357	ZAP_eCLIP_hCMV.hg.forward.bam.NextSeq_peak_115	SPSB1
1	9324415	9324469	55	9324439	11	11.1197	7.2346	6.09766	ZAP_eCLIP_hCMV.hg.forward.bam.NextSeq_peak_116	SPSB1
1	9326327	9326376	50	9326349	13	15.0083	9.14665	9.79797	ZAP_eCLIP_hCMV.hg.forward.bam.NextSeq_peak_117	SPSB1
1	9367611	9367701	91	9367635	11	8.71296	5.77054	3.86194	ZAP_eCLIP_hCMV.hg.forward.bam.NextSeq_peak_118	SPSB1
1	9369245	9369462	218	9369277	17	18.9332	10.6177	13.5924	ZAP_eCLIP_hCMV.hg.forward.bam.NextSeq_peak_119a	SPSB1
1	9369245	9369462	218	9369353	16	7.81569	4.32842	3.06504	ZAP_eCLIP_hCMV.hg.forward.bam.NextSeq_peak_119b	SPSB1
1	10276308	10276357	50	10276352	11	8.63266	5.72021	3.78675	ZAP_eCLIP_hCMV.hg.forward.bam.NextSeq_peak_120	KIF1B
1	10298941	10299027	87	10298964	194	29.0844	2.51494	23.5439	ZAP_eCLIP_hCMV.hg.forward.bam.NextSeq_peak_121	KIF1B	RNU6-37P
1	10419902	10420000	99	10419924	16	12.3371	6.9	7.24609	ZAP_eCLIP_hCMV.hg.forward.bam.NextSeq_peak_122	PGD
1	11736124	11736187	64	11736171	29	12.5384	4.62312	7.44012	ZAP_eCLIP_hCMV.hg.forward.bam.NextSeq_peak_123	AGTRAP
1	11748401	11748501	101	11748475	30	36.5896	16.8326	30.9513	ZAP_eCLIP_hCMV.hg.forward.bam.NextSeq_peak_124	AGTRAP
1	11908158	11908208	51	11908202	388	17.9461	1.60884	12.6363	ZAP_eCLIP_hCMV.hg.forward.bam.NextSeq_peak_125	RNU5E-1
1	11934702	11934819	118	11934736	57	36.3518	8.46089	30.7163	ZAP_eCLIP_hCMV.hg.forward.bam.NextSeq_peak_126a	PLOD1
1	11934702	11934819	118	11934794	101	24.5758	3.32884	19.1079	ZAP_eCLIP_hCMV.hg.forward.bam.NextSeq_peak_126b	PLOD1
1	11947963	11948019	57	11948000	63	60.4987	16.2952	54.675	ZAP_eCLIP_hCMV.hg.forward.bam.NextSeq_peak_127	PLOD1
1	11950334	11950423	90	11950363	29	21.2435	8.4232	15.8471	ZAP_eCLIP_hCMV.hg.forward.bam.NextSeq_peak_128	PLOD1
1	11958490	11958593	104	11958517	35	16.4078	5.25159	11.1468	ZAP_eCLIP_hCMV.hg.forward.bam.NextSeq_peak_129	PLOD1
1	11963540	11963595	56	11963578	78	50.2804	9.09638	44.5223	ZAP_eCLIP_hCMV.hg.forward.bam.NextSeq_peak_130	PLOD1
1	11964671	11964722	52	11964716	30	9.6799	3.56946	4.75913	ZAP_eCLIP_hCMV.hg.forward.bam.NextSeq_peak_131	PLOD1
1	11970653	11970773	121	11970677	19	15.4621	7.98716	10.2344	ZAP_eCLIP_hCMV.hg.forward.bam.NextSeq_peak_132	PLOD1
1	11972841	11972897	57	11972873	35	36.5161	14.7764	30.8784	ZAP_eCLIP_hCMV.hg.forward.bam.NextSeq_peak_133	PLOD1
1	11974760	11974820	61	11974794	57	24.8859	5.33067	19.4132	ZAP_eCLIP_hCMV.hg.forward.bam.NextSeq_peak_134	PLOD1
1	11974986	11975103	118	11975080	44	15.0252	4.02092	9.8091	ZAP_eCLIP_hCMV.hg.forward.bam.NextSeq_peak_135	PLOD1
1	12266908	12266957	50	12266933	10	15.0233	9.05125	9.80722	ZAP_eCLIP_hCMV.hg.forward.bam.NextSeq_peak_136	VPS13D
1	12945959	12946008	50	12945983	8	11.6464	7.40557	6.59195	ZAP_eCLIP_hCMV.hg.forward.bam.NextSeq_peak_137
1	13781022	13781071	50	13781045	13	12.085	7.45371	7.00455	ZAP_eCLIP_hCMV.hg.forward.bam.NextSeq_peak_138	PRDM2
1	15066783	15066832	50	15066805	8	10.0294	6.77024	5.07466	ZAP_eCLIP_hCMV.hg.forward.bam.NextSeq_peak_139	KAZN
1	15428853	15428910	58	15428878	16	13.151	7.39422	8.02014	ZAP_eCLIP_hCMV.hg.forward.bam.NextSeq_peak_140	EFHD2
1	15430209	15430265	57	15430233	13	13.9093	8.53451	8.74272	ZAP_eCLIP_hCMV.hg.forward.bam.NextSeq_peak_141	EFHD2
1	15602805	15602854	50	15602829	8	11.6464	7.40557	6.59195	ZAP_eCLIP_hCMV.hg.forward.bam.NextSeq_peak_142
1	15684310	15684360	51	15684347	22	19.2151	9.3353	13.8674	ZAP_eCLIP_hCMV.hg.forward.bam.NextSeq_peak_143	PLEKHM2
1	15731889	15731968	80	15731960	16	8.65282	4.77315	3.80432	ZAP_eCLIP_hCMV.hg.forward.bam.NextSeq_peak_144	PLEKHM2
1	15828364	15828477	114	15828380	8	7.8802	5.67642	3.12487	ZAP_eCLIP_hCMV.hg.forward.bam.NextSeq_peak_145	AL450998.1
1	16395092	16395191	100	16395102	12	8.76751	5.60976	3.91226	ZAP_eCLIP_hCMV.hg.forward.bam.NextSeq_peak_146	SZRD1
1	16740532	16740642	111	16740579	6053	1041.36	2.83585	1034.71	ZAP_eCLIP_hCMV.hg.forward.bam.NextSeq_peak_147	CROCC	CROCCP4	RNU1-4
1	16861893	16861948	56	16861938	84	41.6651	6.50042	35.9745	ZAP_eCLIP_hCMV.hg.forward.bam.NextSeq_peak_148	CROCC
1	16895991	16896106	116	16896043	5997	998.977	2.78102	992.338	ZAP_eCLIP_hCMV.hg.forward.bam.NextSeq_peak_149	CROCC	RNU1-2
1	19597470	19597519	50	19597494	33	37.555	16.2073	31.9064	ZAP_eCLIP_hCMV.hg.forward.bam.NextSeq_peak_150	MINOS1	MINOS1-NBL1
1	19644316	19644373	58	19644358	20	13.4436	6.57143	8.29278	ZAP_eCLIP_hCMV.hg.forward.bam.NextSeq_peak_151	MINOS1-NBL1	NBL1
1	19655008	19655059	52	19655042	23	12.7384	5.58988	7.62771	ZAP_eCLIP_hCMV.hg.forward.bam.NextSeq_peak_152	MINOS1-NBL1	NBL1
1	19909437	19909507	71	19909444	5	6.50141	4.77646	1.90495	ZAP_eCLIP_hCMV.hg.forward.bam.NextSeq_peak_153	OTUD3
1	20644513	20644584	72	20644575	19	9.38995	4.65823	4.49397	ZAP_eCLIP_hCMV.hg.forward.bam.NextSeq_peak_154	PINK1
1	20669843	20669892	50	20669867	7	10.0242	6.58273	5.06994	ZAP_eCLIP_hCMV.hg.forward.bam.NextSeq_peak_155
1	21908034	21908094	61	21908066	22	32.6063	16.8382	27.0178	ZAP_eCLIP_hCMV.hg.forward.bam.NextSeq_peak_156
1	22052843	22052892	50	22052876	14	13.0681	7.83349	7.94577	ZAP_eCLIP_hCMV.hg.forward.bam.NextSeq_peak_157	CDC42
1	22053290	22053525	236	22053313	10	9.6135	6.48857	4.70468	ZAP_eCLIP_hCMV.hg.forward.bam.NextSeq_peak_158a	CDC42
1	22053290	22053525	236	22053383	17	18.5472	10.3933	13.2198	ZAP_eCLIP_hCMV.hg.forward.bam.NextSeq_peak_158b	CDC42
1	22092820	22092869	50	22092842	15	7.82675	4.49237	3.07427	ZAP_eCLIP_hCMV.hg.forward.bam.NextSeq_peak_159	CDC42
1	22652371	22652420	50	22652396	6	6.89725	5.12467	2.25241	ZAP_eCLIP_hCMV.hg.forward.bam.NextSeq_peak_160
1	22710974	22711023	50	22711008	17	10.5588	5.63266	5.57488	ZAP_eCLIP_hCMV.hg.forward.bam.NextSeq_peak_161	EPHB2
1	23691775	23691829	55	23691803	27	41.3912	20.2813	35.7032	ZAP_eCLIP_hCMV.hg.forward.bam.NextSeq_peak_162	RPL11
1	24453438	24453487	50	24453471	10	13.5861	8.50897	8.43001	ZAP_eCLIP_hCMV.hg.forward.bam.NextSeq_peak_163	NIPAL3
1	24469559	24469641	83	24469600	23	15.0542	6.73856	9.83635	ZAP_eCLIP_hCMV.hg.forward.bam.NextSeq_peak_164	NIPAL3
1	24536024	24536084	61	24536064	9	13.3142	8.22841	8.17142	ZAP_eCLIP_hCMV.hg.forward.bam.NextSeq_peak_165	RCAN3
1	24670130	24670182	53	24670163	29	28.0742	12.1765	22.5486	ZAP_eCLIP_hCMV.hg.forward.bam.NextSeq_peak_166	SRRM1
1	24797749	24797848	100	24797821	28	24.1048	10.2484	18.6469	ZAP_eCLIP_hCMV.hg.forward.bam.NextSeq_peak_167	CLIC4
1	24840934	24841020	87	24840989	56	30.4547	6.85192	24.894	ZAP_eCLIP_hCMV.hg.forward.bam.NextSeq_peak_168	CLIC4
1	24841106	24841232	127	24841139	82	39.9736	6.34747	34.2992	ZAP_eCLIP_hCMV.hg.forward.bam.NextSeq_peak_169a	CLIC4
1	24841106	24841232	127	24841208	38	16.4023	4.90388	11.1416	ZAP_eCLIP_hCMV.hg.forward.bam.NextSeq_peak_169b	CLIC4
1	24841661	24841720	60	24841693	45	33.3778	9.87248	27.7794	ZAP_eCLIP_hCMV.hg.forward.bam.NextSeq_peak_170	CLIC4
1	24842082	24842151	70	24842121	57	36.3518	8.46089	30.7163	ZAP_eCLIP_hCMV.hg.forward.bam.NextSeq_peak_171	CLIC4
1	24842600	24842662	63	24842631	36	25.2953	8.58116	19.8167	ZAP_eCLIP_hCMV.hg.forward.bam.NextSeq_peak_172	CLIC4
1	24843744	24843813	70	24843766	17	9.50326	5.05392	4.59906	ZAP_eCLIP_hCMV.hg.forward.bam.NextSeq_peak_173	CLIC4
1	25338307	25338396	90	25338331	26	18.0782	7.58088	12.7625	ZAP_eCLIP_hCMV.hg.forward.bam.NextSeq_peak_174	TMEM50A
1	25343009	25343061	53	25343038	29	31.6688	14.3005	26.0919	ZAP_eCLIP_hCMV.hg.forward.bam.NextSeq_peak_175	TMEM50A
1	25352874	25352931	58	25352910	18	16.7673	9.057	11.4932	ZAP_eCLIP_hCMV.hg.forward.bam.NextSeq_peak_176	TMEM50A
1	25375830	25375883	54	25375856	16	22.1231	12.4456	16.7068	ZAP_eCLIP_hCMV.hg.forward.bam.NextSeq_peak_177
1	25800189	25800348	160	25800210	15	14.1822	8.27664	9.00327	ZAP_eCLIP_hCMV.hg.forward.bam.NextSeq_peak_178a	SELENON
1	25800189	25800348	160	25800319	26	14.3536	5.79472	9.16772	ZAP_eCLIP_hCMV.hg.forward.bam.NextSeq_peak_178b	SELENON
1	25808568	25808786	219	25808585	27	20.0292	8.33253	14.6626	ZAP_eCLIP_hCMV.hg.forward.bam.NextSeq_peak_179a	SELENON
1	25808568	25808786	219	25808676	55	19.4057	4.28263	14.0525	ZAP_eCLIP_hCMV.hg.forward.bam.NextSeq_peak_179b	SELENON
1	25808568	25808786	219	25808755	47	30.6026	8.33732	25.0402	ZAP_eCLIP_hCMV.hg.forward.bam.NextSeq_peak_179c	SELENON
1	25809023	25809107	85	25809088	48	17.6171	4.35696	12.3144	ZAP_eCLIP_hCMV.hg.forward.bam.NextSeq_peak_180	SELENON
1	25817866	25817949	84	25817913	32	7.88625	2.93428	3.12847	ZAP_eCLIP_hCMV.hg.forward.bam.NextSeq_peak_181	SELENON	AL020996.2
1	26280064	26280142	79	26280122	82	31.327	4.85339	25.7553	ZAP_eCLIP_hCMV.hg.forward.bam.NextSeq_peak_182	SH3BGRL3
1	26280816	26280865	50	26280840	45	27.2767	7.51243	21.7646	ZAP_eCLIP_hCMV.hg.forward.bam.NextSeq_peak_183	SH3BGRL3
1	26281099	26281280	182	26281149	39	13.3219	3.94145	8.17849	ZAP_eCLIP_hCMV.hg.forward.bam.NextSeq_peak_184a	SH3BGRL3
1	26281099	26281280	182	26281262	70	28.7762	5.14196	23.2421	ZAP_eCLIP_hCMV.hg.forward.bam.NextSeq_peak_184b	SH3BGRL3
1	26696373	26696457	85	26696392	12	8.42509	5.39671	3.61264	ZAP_eCLIP_hCMV.hg.forward.bam.NextSeq_peak_185	ARID1A
1	26780842	26780958	117	26780900	25	22.9149	10.5529	17.4798	ZAP_eCLIP_hCMV.hg.forward.bam.NextSeq_peak_186	ARID1A
1	26781483	26781777	295	26781512	19	21.3998	11.5481	15.9999	ZAP_eCLIP_hCMV.hg.forward.bam.NextSeq_peak_187a	ARID1A
1	26781483	26781777	295	26781589	53	50.3956	15.1618	44.6355	ZAP_eCLIP_hCMV.hg.forward.bam.NextSeq_peak_187b	ARID1A
1	26781483	26781777	295	26781659	10	9.98461	6.70569	5.04426	ZAP_eCLIP_hCMV.hg.forward.bam.NextSeq_peak_187c	ARID1A
1	26781483	26781777	295	26781751	25	30.4361	15.0126	24.8756	ZAP_eCLIP_hCMV.hg.forward.bam.NextSeq_peak_187d	ARID1A
1	26832437	26832552	116	26832524	9	11.0699	7.32096	6.05015	ZAP_eCLIP_hCMV.hg.forward.bam.NextSeq_peak_188	ZDHHC18
1	26848607	26848656	50	26848631	8	10.9832	7.1647	5.97282	ZAP_eCLIP_hCMV.hg.forward.bam.NextSeq_peak_189	ZDHHC18
1	26942724	26942773	50	26942748	22	21.9367	10.9637	16.5254	ZAP_eCLIP_hCMV.hg.forward.bam.NextSeq_peak_190	NUDC
1	26993890	26993976	87	26993927	36	16.3904	5.12394	11.13	ZAP_eCLIP_hCMV.hg.forward.bam.NextSeq_peak_191	TRNP1
1	26994110	26994219	110	26994125	34	12.6889	4.16155	7.58053	ZAP_eCLIP_hCMV.hg.forward.bam.NextSeq_peak_192	TRNP1
1	26994443	26994517	75	26994507	36	9.65201	3.18627	4.73283	ZAP_eCLIP_hCMV.hg.forward.bam.NextSeq_peak_193	TRNP1
1	26999849	26999910	62	26999884	40	30.5392	9.93024	24.9776	ZAP_eCLIP_hCMV.hg.forward.bam.NextSeq_peak_194	TRNP1
1	27000337	27000429	93	27000343	17	6.79622	3.68929	2.17363	ZAP_eCLIP_hCMV.hg.forward.bam.NextSeq_peak_195	TRNP1
1	27822302	27822351	50	27822335	9	12.5757	7.96077	7.47114	ZAP_eCLIP_hCMV.hg.forward.bam.NextSeq_peak_196	STX12
1	27879385	27879435	51	27879408	19	13.6596	6.93337	8.50125	ZAP_eCLIP_hCMV.hg.forward.bam.NextSeq_peak_197	THEMIS2
1	28466516	28466642	127	28466625	27	22.9038	9.89501	17.4696	ZAP_eCLIP_hCMV.hg.forward.bam.NextSeq_peak_198	PHACTR4
1	28498280	28498421	142	28498343	53	26.8115	6.21778	21.3057	ZAP_eCLIP_hCMV.hg.forward.bam.NextSeq_peak_199	PHACTR4
1	28498658	28498707	50	28498682	19	12.5917	6.331	7.48628	ZAP_eCLIP_hCMV.hg.forward.bam.NextSeq_peak_200	PHACTR4
1	28499993	28500046	54	28500037	21	16.0371	7.77465	10.7858	ZAP_eCLIP_hCMV.hg.forward.bam.NextSeq_peak_201	PHACTR4
1	28538261	28538361	101	28538282	13	14.0782	8.63078	8.90374	ZAP_eCLIP_hCMV.hg.forward.bam.NextSeq_peak_202	RCC1
1	28648594	28648721	128	28648625	1380	1227.97	19.6827	1221.25	ZAP_eCLIP_hCMV.hg.forward.bam.NextSeq_peak_203a	AL360012.1	RNU11
1	28648594	28648721	128	28648697	983	107.841	2.21727	101.818	ZAP_eCLIP_hCMV.hg.forward.bam.NextSeq_peak_203b	AL360012.1	RNU11
1	29238496	29238587	92	29238519	11	8.63266	5.72021	3.78675	ZAP_eCLIP_hCMV.hg.forward.bam.NextSeq_peak_204	PTPRU
1	30824579	30824628	50	30824603	9	13.3142	8.22841	8.17142	ZAP_eCLIP_hCMV.hg.forward.bam.NextSeq_peak_205	LINC01778
1	31413649	31413771	123	31413726	21	13.6918	6.47646	8.53294	ZAP_eCLIP_hCMV.hg.forward.bam.NextSeq_peak_206	SERINC2
1	31413855	31413955	101	31413883	20	8.02543	3.89516	3.25597	ZAP_eCLIP_hCMV.hg.forward.bam.NextSeq_peak_207	SERINC2
1	31423671	31423803	133	31423718	44	29.0248	8.34678	23.4863	ZAP_eCLIP_hCMV.hg.forward.bam.NextSeq_peak_208	SERINC2
1	31425764	31425870	107	31425798	29	21.2435	8.4232	15.8471	ZAP_eCLIP_hCMV.hg.forward.bam.NextSeq_peak_209	SERINC2
1	31426642	31426798	157	31426675	74	54.3378	10.9408	48.5521	ZAP_eCLIP_hCMV.hg.forward.bam.NextSeq_peak_210a	SERINC2
1	31426642	31426798	157	31426786	40	9.88654	3.05014	4.95081	ZAP_eCLIP_hCMV.hg.forward.bam.NextSeq_peak_210b	SERINC2
1	31431782	31431887	106	31431794	9	6.54706	4.74203	1.94879	ZAP_eCLIP_hCMV.hg.forward.bam.NextSeq_peak_211	SERINC2
1	31434119	31434327	209	31434147	48	17.6171	4.35696	12.3144	ZAP_eCLIP_hCMV.hg.forward.bam.NextSeq_peak_212a	SERINC2
1	31434119	31434327	209	31434229	25	9.39918	3.90754	4.50294	ZAP_eCLIP_hCMV.hg.forward.bam.NextSeq_peak_212b	SERINC2
1	31577149	31577203	55	31577178	43	28.0131	8.1613	22.4885	ZAP_eCLIP_hCMV.hg.forward.bam.NextSeq_peak_213	LINC01226	TINAGL1
1	32042675	32042773	99	32042743	26	24.1817	10.9588	18.7214	ZAP_eCLIP_hCMV.hg.forward.bam.NextSeq_peak_214	KHDRBS1
1	32171263	32171322	60	32171292	42	36.3017	12.0733	30.6668	ZAP_eCLIP_hCMV.hg.forward.bam.NextSeq_peak_215	KPNA6	AL049795.2
1	32172149	32172206	58	32172179	20	14.7899	7.32651	9.5879	ZAP_eCLIP_hCMV.hg.forward.bam.NextSeq_peak_216	KPNA6	AL049795.2
1	32639987	32640037	51	32640012	15	15.7883	9.2385	10.5441	ZAP_eCLIP_hCMV.hg.forward.bam.NextSeq_peak_217	Y_RNA
1	32771011	32771100	90	32771038	17	10.5588	5.63266	5.57488	ZAP_eCLIP_hCMV.hg.forward.bam.NextSeq_peak_218	KIAA1522
1	35345147	35345196	50	35345171	15	13.12	7.62695	7.99419	ZAP_eCLIP_hCMV.hg.forward.bam.NextSeq_peak_219	ZMYM4
1	35921073	35921134	62	35921092	10	7.59073	5.24353	2.85388	ZAP_eCLIP_hCMV.hg.forward.bam.NextSeq_peak_220	AGO1
1	36056601	36056650	50	36056628	10	13.3037	8.39022	8.16787	ZAP_eCLIP_hCMV.hg.forward.bam.NextSeq_peak_221	AGO3
1	36156259	36156319	61	36156280	27	6.05196	2.66299	1.50018	ZAP_eCLIP_hCMV.hg.forward.bam.NextSeq_peak_222	MAP7D1
1	36161983	36162032	50	36162007	9	9.38099	6.45614	4.48851	ZAP_eCLIP_hCMV.hg.forward.bam.NextSeq_peak_223	MAP7D1
1	36180424	36180539	116	36180512	34	24.6621	8.78862	19.1925	ZAP_eCLIP_hCMV.hg.forward.bam.NextSeq_peak_224	MAP7D1
1	36282617	36282670	54	36282649	20	22.8582	12.1255	17.4255	ZAP_eCLIP_hCMV.hg.forward.bam.NextSeq_peak_225	THRAP3
1	36300878	36300932	55	36300908	17	15.5278	8.58031	10.2962	ZAP_eCLIP_hCMV.hg.forward.bam.NextSeq_peak_226	THRAP3
1	36304605	36304764	160	36304642	34	24.9213	8.91144	19.4471	ZAP_eCLIP_hCMV.hg.forward.bam.NextSeq_peak_227	THRAP3
1	36323394	36323472	79	36323410	8	7.99719	5.74269	3.2317	ZAP_eCLIP_hCMV.hg.forward.bam.NextSeq_peak_228	SH3D21
1	37708553	37708630	78	37708565	6	6.37063	4.86405	1.78586	ZAP_eCLIP_hCMV.hg.forward.bam.NextSeq_peak_229	CDCA8
1	38708904	38708953	50	38708939	14	10.2287	6.08824	5.26225	ZAP_eCLIP_hCMV.hg.forward.bam.NextSeq_peak_230	AL354702.1
1	39106054	39106146	93	39106081	15	12.0322	6.95927	6.9532	ZAP_eCLIP_hCMV.hg.forward.bam.NextSeq_peak_231	MACF1
1	39106530	39106579	50	39106554	7	6.49393	4.93188	1.89924	ZAP_eCLIP_hCMV.hg.forward.bam.NextSeq_peak_232	MACF1
1	39204724	39204784	61	39204758	13	16.1219	9.7281	10.8684	ZAP_eCLIP_hCMV.hg.forward.bam.NextSeq_peak_233	MACF1
1	39360794	39360850	57	39360824	18	16.7673	9.057	11.4932	ZAP_eCLIP_hCMV.hg.forward.bam.NextSeq_peak_234	MACF1
1	39408074	39408123	50	39408100	12	14.5947	9.02176	9.39796	ZAP_eCLIP_hCMV.hg.forward.bam.NextSeq_peak_235	MACF1
1	39430733	39430782	50	39430772	20	16.8393	8.52353	11.5604	ZAP_eCLIP_hCMV.hg.forward.bam.NextSeq_peak_236	MACF1
1	39468597	39468646	50	39468641	18	9.42482	4.83764	4.52652	ZAP_eCLIP_hCMV.hg.forward.bam.NextSeq_peak_237	MACF1
1	39479828	39479900	73	39479852	13	13.281	8.17	8.14673	ZAP_eCLIP_hCMV.hg.forward.bam.NextSeq_peak_238	MACF1
1	40071542	40071646	105	40071630	30	15.838	5.75	10.5925	ZAP_eCLIP_hCMV.hg.forward.bam.NextSeq_peak_239	CAP1
1	40072178	40072329	152	40072198	35	20.9384	6.93637	15.5487	ZAP_eCLIP_hCMV.hg.forward.bam.NextSeq_peak_240a	CAP1
1	40072178	40072329	152	40072317	65	36.3917	7.29224	30.7556	ZAP_eCLIP_hCMV.hg.forward.bam.NextSeq_peak_240b	CAP1
1	40233743	40233798	56	40233770	76	146.936	56.3714	140.822	ZAP_eCLIP_hCMV.hg.forward.bam.NextSeq_peak_241	RLF
1	40423051	40423100	50	40423077	8	8.6491	6.0987	3.80192	ZAP_eCLIP_hCMV.hg.forward.bam.NextSeq_peak_242	SMAP2
1	40691756	40691833	78	40691810	10	6.36079	4.46471	1.77773	ZAP_eCLIP_hCMV.hg.forward.bam.NextSeq_peak_243	NFYC
1	41011796	41011977	182	41011823	16	18.9699	10.8473	13.6278	ZAP_eCLIP_hCMV.hg.forward.bam.NextSeq_peak_244a	CTPS1
1	41011796	41011977	182	41011928	10	6.36079	4.46471	1.77773	ZAP_eCLIP_hCMV.hg.forward.bam.NextSeq_peak_244b	CTPS1
1	42313620	42313743	124	42313644	22	21.0303	10.4185	15.639	ZAP_eCLIP_hCMV.hg.forward.bam.NextSeq_peak_245a
1	42313620	42313743	124	42313718	74	31.8161	5.43165	26.2368	ZAP_eCLIP_hCMV.hg.forward.bam.NextSeq_peak_245b
1	43530910	43530960	51	43530947	26	11.0173	4.40947	6.00529	ZAP_eCLIP_hCMV.hg.forward.bam.NextSeq_peak_246	PTPRF
1	43572090	43572139	50	43572116	8	9.63185	6.58886	4.71484	ZAP_eCLIP_hCMV.hg.forward.bam.NextSeq_peak_247	PTPRF
1	43621090	43621199	110	43621111	9	8.83018	6.14405	3.97155	ZAP_eCLIP_hCMV.hg.forward.bam.NextSeq_peak_248	PTPRF
1	43621964	43622056	93	43622023	32	32.0947	13.3941	26.512	ZAP_eCLIP_hCMV.hg.forward.bam.NextSeq_peak_249	PTPRF
1	43671691	43671740	50	43671713	10	10.5354	7.01884	5.55347	ZAP_eCLIP_hCMV.hg.forward.bam.NextSeq_peak_250	KDM4A
1	43974970	43975099	130	43974996	29	14.987	5.56452	9.77717	ZAP_eCLIP_hCMV.hg.forward.bam.NextSeq_peak_251a	ATP6V0B
1	43974970	43975099	130	43975071	85	77.0059	15.9516	71.101	ZAP_eCLIP_hCMV.hg.forward.bam.NextSeq_peak_251b	ATP6V0B
1	43976105	43976165	61	43976134	36	20.0848	6.42669	14.7171	ZAP_eCLIP_hCMV.hg.forward.bam.NextSeq_peak_252	ATP6V0B
1	43976281	43976351	71	43976311	287	550.95	124.278	544.482	ZAP_eCLIP_hCMV.hg.forward.bam.NextSeq_peak_253	ATP6V0B
1	43978023	43978202	180	43978092	56	41.8529	10.5726	36.1609	ZAP_eCLIP_hCMV.hg.forward.bam.NextSeq_peak_254	ATP6V0B
1	43981183	43981232	50	43981226	19	9.38995	4.65823	4.49397	ZAP_eCLIP_hCMV.hg.forward.bam.NextSeq_peak_255	B4GALT2
1	43981364	43981424	61	43981396	16	7.09461	3.9595	2.39747	ZAP_eCLIP_hCMV.hg.forward.bam.NextSeq_peak_256	B4GALT2
1	44651303	44651352	50	44651328	32	14.843	5.08543	9.63928	ZAP_eCLIP_hCMV.hg.forward.bam.NextSeq_peak_257	RNF220
1	44800481	44800530	50	44800515	11	10.5998	6.92887	5.61026	ZAP_eCLIP_hCMV.hg.forward.bam.NextSeq_peak_258	PLK3
1	47333895	47334077	183	47333930	21	14.4466	6.88436	9.25579	ZAP_eCLIP_hCMV.hg.forward.bam.NextSeq_peak_259a	CMPK1
1	47333895	47334077	183	47334011	26	8.19571	3.39499	3.41628	ZAP_eCLIP_hCMV.hg.forward.bam.NextSeq_peak_259b	CMPK1
1	50295016	50295065	50	50295040	5	6.93904	4.93705	2.26376	ZAP_eCLIP_hCMV.hg.forward.bam.NextSeq_peak_260
1	51304574	51304623	50	51304598	6	6.89725	5.12467	2.25241	ZAP_eCLIP_hCMV.hg.forward.bam.NextSeq_peak_261
1	51865643	51865694	52	51865669	68	75.6052	21.5918	69.7058	ZAP_eCLIP_hCMV.hg.forward.bam.NextSeq_peak_262
1	52726442	52726501	60	52726474	26	24.1817	10.9588	18.7214	ZAP_eCLIP_hCMV.hg.forward.bam.NextSeq_peak_263	ZYG11B
1	52754304	52754375	72	52754348	282	240.667	16.9102	234.424	ZAP_eCLIP_hCMV.hg.forward.bam.NextSeq_peak_264	ZYG11B	RNU2-30P
1	53084951	53085002	52	53084982	36	21.2168	6.86291	15.8215	ZAP_eCLIP_hCMV.hg.forward.bam.NextSeq_peak_265	PODN
1	53946419	53946469	51	53946452	13	9.21522	5.68236	4.33419	ZAP_eCLIP_hCMV.hg.forward.bam.NextSeq_peak_266	LRRC42
1	54200249	54200356	108	54200282	35	40.5751	17.1606	34.8939	ZAP_eCLIP_hCMV.hg.forward.bam.NextSeq_peak_267	MRPL37
1	62563842	62563891	50	62563866	8	11.6464	7.40557	6.59195	ZAP_eCLIP_hCMV.hg.forward.bam.NextSeq_peak_268
1	65265753	65265802	50	65265797	8	9.63185	6.58886	4.71484	ZAP_eCLIP_hCMV.hg.forward.bam.NextSeq_peak_269	DNAJC6
1	65433126	65433212	87	65433183	22	11.8731	5.35697	6.80272	ZAP_eCLIP_hCMV.hg.forward.bam.NextSeq_peak_270	LEPROT	LEPR
1	66930305	66930354	50	66930341	11	11.7043	7.56856	6.64805	ZAP_eCLIP_hCMV.hg.forward.bam.NextSeq_peak_271	MIER1
1	69561915	69561964	50	69561939	6	6.4931	4.92669	1.89907	ZAP_eCLIP_hCMV.hg.forward.bam.NextSeq_peak_272
1	76699869	76699950	82	76699898	18	7.24565	3.78082	2.53653	ZAP_eCLIP_hCMV.hg.forward.bam.NextSeq_peak_273	TPI1P1
1	76700549	76700650	102	76700628	25	15.8252	6.68219	10.5801	ZAP_eCLIP_hCMV.hg.forward.bam.NextSeq_peak_274
1	76700805	76700925	121	76700906	30	16.8561	6.16871	11.5763	ZAP_eCLIP_hCMV.hg.forward.bam.NextSeq_peak_275
1	77884393	77884442	50	77884418	8	9.63185	6.58886	4.71484	ZAP_eCLIP_hCMV.hg.forward.bam.NextSeq_peak_276
1	77942882	77942931	50	77942907	13	17.2009	10.2493	11.9083	ZAP_eCLIP_hCMV.hg.forward.bam.NextSeq_peak_277	NEXN
1	78091587	78091636	50	78091629	11	14.066	8.78515	8.89236	ZAP_eCLIP_hCMV.hg.forward.bam.NextSeq_peak_278	GIPC2	AC103591.1
1	78091991	78092048	58	78092018	19	13.8937	7.06787	8.72773	ZAP_eCLIP_hCMV.hg.forward.bam.NextSeq_peak_279	GIPC2	AC103591.1
1	78663582	78663685	104	78663605	20	12.0179	5.80675	6.93954	ZAP_eCLIP_hCMV.hg.forward.bam.NextSeq_peak_280	IFI44
1	84193325	84193374	50	84193349	8	11.6464	7.40557	6.59195	ZAP_eCLIP_hCMV.hg.forward.bam.NextSeq_peak_281	PRKACB
1	85580747	85580798	52	85580786	171	40.1456	3.33981	34.4688	ZAP_eCLIP_hCMV.hg.forward.bam.NextSeq_peak_282	CYR61
1	85580865	85580969	105	85580943	241	122.389	7.28853	116.327	ZAP_eCLIP_hCMV.hg.forward.bam.NextSeq_peak_283	CYR61
1	85581351	85581447	97	85581363	81	14.053	2.60762	8.88336	ZAP_eCLIP_hCMV.hg.forward.bam.NextSeq_peak_284	CYR61
1	85581996	85582066	71	85582044	163	64.1967	5.28909	58.3516	ZAP_eCLIP_hCMV.hg.forward.bam.NextSeq_peak_285	CYR61
1	85583188	85583322	135	85583290	342	274.006	15.1833	267.729	ZAP_eCLIP_hCMV.hg.forward.bam.NextSeq_peak_286	CYR61
1	86699955	86700004	50	86699979	9	13.3142	8.22841	8.17142	ZAP_eCLIP_hCMV.hg.forward.bam.NextSeq_peak_287
1	86704808	86704866	59	86704849	22	19.2151	9.3353	13.8674	ZAP_eCLIP_hCMV.hg.forward.bam.NextSeq_peak_288	SH3GLB1
1	86735056	86735105	50	86735091	9	13.3142	8.22841	8.17142	ZAP_eCLIP_hCMV.hg.forward.bam.NextSeq_peak_289	SH3GLB1
1	87328877	87328929	53	87328919	10	9.38296	6.35147	4.48851	ZAP_eCLIP_hCMV.hg.forward.bam.NextSeq_peak_290	LMO4
1	87329091	87329190	100	87329165	11	14.066	8.78515	8.89236	ZAP_eCLIP_hCMV.hg.forward.bam.NextSeq_peak_291	LMO4
1	87340033	87340087	55	87340061	108	158.753	44.2412	152.62	ZAP_eCLIP_hCMV.hg.forward.bam.NextSeq_peak_292	LMO4
1	87595690	87595739	50	87595714	7	10.0242	6.58273	5.06994	ZAP_eCLIP_hCMV.hg.forward.bam.NextSeq_peak_293
1	88684484	88684541	58	88684516	14	14.4474	8.66109	9.25579	ZAP_eCLIP_hCMV.hg.forward.bam.NextSeq_peak_294	PKN2
1	89713574	89713623	50	89713581	6	6.89725	5.12467	2.25241	ZAP_eCLIP_hCMV.hg.forward.bam.NextSeq_peak_295	LRRC8C	AC093423.3
1	89891894	89891965	72	89891949	5	6.93904	4.93705	2.26376	ZAP_eCLIP_hCMV.hg.forward.bam.NextSeq_peak_296	AC093423.3	LRRC8D
1	92832016	92832088	73	92832061	118	82.6216	10.9371	76.6926	ZAP_eCLIP_hCMV.hg.forward.bam.NextSeq_peak_297	RPL5
1	93346243	93346295	53	93346269	20	12.9154	6.28361	7.79758	ZAP_eCLIP_hCMV.hg.forward.bam.NextSeq_peak_298	DR1
1	93385705	93385804	100	93385767	19	27.2692	14.6419	21.7573	ZAP_eCLIP_hCMV.hg.forward.bam.NextSeq_peak_299	Y_RNA
1	94418496	94418545	50	94418541	10	11.9032	7.74194	6.83181	ZAP_eCLIP_hCMV.hg.forward.bam.NextSeq_peak_300	ABCD3
1	96448137	96448188	52	96448162	30	22.5962	8.84022	17.1692	ZAP_eCLIP_hCMV.hg.forward.bam.NextSeq_peak_301	EEF1A1P11
1	100038131	100038184	54	100038168	39	15.7343	4.60576	10.493	ZAP_eCLIP_hCMV.hg.forward.bam.NextSeq_peak_302	AC118553.2	MFSD14A
1	100038401	100038529	129	100038420	13	6.51409	4.07746	1.91727	ZAP_eCLIP_hCMV.hg.forward.bam.NextSeq_peak_303	AC118553.2	MFSD14A
1	100078447	100078496	50	100078478	7	5.97133	4.61925	1.42603	ZAP_eCLIP_hCMV.hg.forward.bam.NextSeq_peak_304	AC118553.2	MFSD14A
1	103570794	103570843	50	103570818	9	13.3142	8.22841	8.17142	ZAP_eCLIP_hCMV.hg.forward.bam.NextSeq_peak_305	AMY2B
1	107505208	107505257	50	107505239	9	13.3142	8.22841	8.17142	ZAP_eCLIP_hCMV.hg.forward.bam.NextSeq_peak_306	AC114491.1
1	109100413	109100492	80	109100440	119	21.7299	2.76184	16.3233	ZAP_eCLIP_hCMV.hg.forward.bam.NextSeq_peak_307	SCARNA2	AL356488.2
1	109166092	109166141	50	109166118	8	11.6464	7.40557	6.59195	ZAP_eCLIP_hCMV.hg.forward.bam.NextSeq_peak_308	KIAA1324
1	109910997	109911047	51	109911020	57	15.6522	3.46569	10.4145	ZAP_eCLIP_hCMV.hg.forward.bam.NextSeq_peak_309	CSF1
1	109914244	109914297	54	109914278	47	37.6467	11.1798	31.9971	ZAP_eCLIP_hCMV.hg.forward.bam.NextSeq_peak_310	CSF1
1	109921836	109921885	50	109921870	22	14.0805	6.45779	8.90499	ZAP_eCLIP_hCMV.hg.forward.bam.NextSeq_peak_311	CSF1
1	109928906	109928969	64	109928937	41	6.50804	2.30779	1.91139	ZAP_eCLIP_hCMV.hg.forward.bam.NextSeq_peak_312	CSF1
1	109929080	109929133	54	109929121	60	24.5209	5.00841	19.0539	ZAP_eCLIP_hCMV.hg.forward.bam.NextSeq_peak_313	CSF1
1	109929484	109929576	93	109929487	37	6.86558	2.49124	2.24017	ZAP_eCLIP_hCMV.hg.forward.bam.NextSeq_peak_314	CSF1
1	109929660	109929820	161	109929717	82	39.3723	6.23407	33.7042	ZAP_eCLIP_hCMV.hg.forward.bam.NextSeq_peak_315	CSF1
1	109930154	109930203	50	109930199	58	21.4248	4.50575	16.0248	ZAP_eCLIP_hCMV.hg.forward.bam.NextSeq_peak_316	CSF1
1	109930394	109930519	126	109930432	65	18.5337	3.62652	13.2083	ZAP_eCLIP_hCMV.hg.forward.bam.NextSeq_peak_317a	CSF1
1	109930394	109930519	126	109930496	61	15.4172	3.27503	10.1909	ZAP_eCLIP_hCMV.hg.forward.bam.NextSeq_peak_317b	CSF1
1	109984778	109984850	73	109984844	33	23.8427	8.65683	18.3909	ZAP_eCLIP_hCMV.hg.forward.bam.NextSeq_peak_318	AHCYL1
1	110012887	110013000	114	110012972	13	17.2009	10.2493	11.9083	ZAP_eCLIP_hCMV.hg.forward.bam.NextSeq_peak_319	AHCYL1
1	110022979	110023028	50	110023006	13	9.21522	5.68236	4.33419	ZAP_eCLIP_hCMV.hg.forward.bam.NextSeq_peak_320	AHCYL1
1	110058430	110058479	50	110058470	8	9.46622	6.51037	4.56453	ZAP_eCLIP_hCMV.hg.forward.bam.NextSeq_peak_321	STRIP1	AL160006.1
1	110215485	110215534	50	110215509	23	34.4234	17.5703	28.8112	ZAP_eCLIP_hCMV.hg.forward.bam.NextSeq_peak_322	KCNC4
1	111120360	111120409	50	111120384	7	10.0242	6.58273	5.06994	ZAP_eCLIP_hCMV.hg.forward.bam.NextSeq_peak_323
1	112619732	112619857	126	112619744	6	6.89725	5.12467	2.25241	ZAP_eCLIP_hCMV.hg.forward.bam.NextSeq_peak_324	CAPZA1
1	112670258	112670320	63	112670290	19	20.0519	10.7529	14.6849	ZAP_eCLIP_hCMV.hg.forward.bam.NextSeq_peak_325	CAPZA1
1	112670487	112670536	50	112670511	13	11.967	7.3818	6.89131	ZAP_eCLIP_hCMV.hg.forward.bam.NextSeq_peak_326	CAPZA1
1	112670775	112670824	50	112670796	12	10.5604	6.72477	5.57624	ZAP_eCLIP_hCMV.hg.forward.bam.NextSeq_peak_327	CAPZA1
1	112671391	112671446	56	112671418	17	22.4202	12.5076	16.9958	ZAP_eCLIP_hCMV.hg.forward.bam.NextSeq_peak_328	CAPZA1
1	112674854	112674909	56	112674884	44	30.5701	8.95458	25.0082	ZAP_eCLIP_hCMV.hg.forward.bam.NextSeq_peak_329	MOV10
1	112688755	112688804	50	112688784	21	18.0176	8.92942	12.7048	ZAP_eCLIP_hCMV.hg.forward.bam.NextSeq_peak_330	MOV10
1	113168959	113169047	89	113169021	17	7.16246	3.86314	2.45914	ZAP_eCLIP_hCMV.hg.forward.bam.NextSeq_peak_331	AL357055.1
1	114538308	114538380	73	114538331	6	7.18756	5.2585	2.48281	ZAP_eCLIP_hCMV.hg.forward.bam.NextSeq_peak_332
1	114727757	114727814	58	114727787	1002	2109.98	255.377	2103.03	ZAP_eCLIP_hCMV.hg.forward.bam.NextSeq_peak_333	RNY1P13
1	115284948	115285046	99	115284958	11	10.8525	7.07844	5.84915	ZAP_eCLIP_hCMV.hg.forward.bam.NextSeq_peak_334	AL512638.2
1	115286687	115286745	59	115286715	21	25.5747	13.4114	20.09	ZAP_eCLIP_hCMV.hg.forward.bam.NextSeq_peak_335	AL512638.2
1	115287150	115287204	55	115287182	12	11.8512	7.50628	6.78243	ZAP_eCLIP_hCMV.hg.forward.bam.NextSeq_peak_336	AL512638.2
1	116373369	116373470	102	116373421	63	30.5503	6.08684	24.9886	ZAP_eCLIP_hCMV.hg.forward.bam.NextSeq_peak_337	ATP1A1
1	116389586	116389696	111	116389612	25	9.6647	4.0067	4.74499	ZAP_eCLIP_hCMV.hg.forward.bam.NextSeq_peak_338	ATP1A1
1	116390243	116390299	57	116390271	69	97.7111	33.3679	91.7234	ZAP_eCLIP_hCMV.hg.forward.bam.NextSeq_peak_339	ATP1A1
1	116398963	116399050	88	116398988	12	7.11775	4.59411	2.41739	ZAP_eCLIP_hCMV.hg.forward.bam.NextSeq_peak_340	ATP1A1
1	116403860	116403920	61	116403894	58	57.1335	16.5656	51.3296	ZAP_eCLIP_hCMV.hg.forward.bam.NextSeq_peak_341	ATP1A1
1	116404411	116404520	110	116404474	64	27.9707	5.4265	22.447	ZAP_eCLIP_hCMV.hg.forward.bam.NextSeq_peak_342	ATP1A1
1	120421698	120421766	69	120421703	7	8.41038	5.93628	3.59875	ZAP_eCLIP_hCMV.hg.forward.bam.NextSeq_peak_343
1	120571096	120571164	69	120571134	220	198.491	18.4501	192.296	ZAP_eCLIP_hCMV.hg.forward.bam.NextSeq_peak_344	U2
1	120789131	120789268	138	120789159	125	94.1855	12.4156	88.211	ZAP_eCLIP_hCMV.hg.forward.bam.NextSeq_peak_345a	NBPF26
1	120789131	120789268	138	120789242	36	25.3766	8.61773	19.8959	ZAP_eCLIP_hCMV.hg.forward.bam.NextSeq_peak_345b	NBPF26
1	120830494	120830562	69	120830548	5	6.93904	4.93705	2.26376	ZAP_eCLIP_hCMV.hg.forward.bam.NextSeq_peak_346	NBPF26
1	121187123	121187177	55	121187160	15	8.74962	5.00681	3.8955	ZAP_eCLIP_hCMV.hg.forward.bam.NextSeq_peak_347	SRGAP2C
1	143691467	143691533	67	143691508	167	185.411	27.4367	179.236	ZAP_eCLIP_hCMV.hg.forward.bam.NextSeq_peak_348
1	143974767	143974817	51	143974798	16	12.3371	6.9	7.24609	ZAP_eCLIP_hCMV.hg.forward.bam.NextSeq_peak_349
1	145281156	145281217	62	145281189	786	187.932	3.51561	181.753	ZAP_eCLIP_hCMV.hg.forward.bam.NextSeq_peak_350	RNVU1-14	AC245014.3
1	145459650	145459714	65	145459691	198	188.61	20.3422	182.43	ZAP_eCLIP_hCMV.hg.forward.bam.NextSeq_peak_351
1	146037042	146037099	58	146037080	592	504.2	17.5599	497.761	ZAP_eCLIP_hCMV.hg.forward.bam.NextSeq_peak_352
1	146038014	146038079	66	146038062	331	250.557	13.6567	244.302	ZAP_eCLIP_hCMV.hg.forward.bam.NextSeq_peak_353
1	146039372	146039439	68	146039418	309	217.28	11.968	211.061	ZAP_eCLIP_hCMV.hg.forward.bam.NextSeq_peak_354
1	146376823	146376933	111	146376870	6014	1015.4	2.80365	1008.76	ZAP_eCLIP_hCMV.hg.forward.bam.NextSeq_peak_355	U1
1	146639900	146639950	51	146639924	12	18.5514	10.6969	13.2209	ZAP_eCLIP_hCMV.hg.forward.bam.NextSeq_peak_356	HYDIN2
1	146952799	146952852	54	146952826	14	16.9113	10.04	11.6304	ZAP_eCLIP_hCMV.hg.forward.bam.NextSeq_peak_357	NBPF12
1	146991169	146991234	66	146991194	9	11.0699	7.32096	6.05015	ZAP_eCLIP_hCMV.hg.forward.bam.NextSeq_peak_358	NBPF12
1	147073195	147073260	66	147073243	321	250.164	14.3701	243.91	ZAP_eCLIP_hCMV.hg.forward.bam.NextSeq_peak_359
1	147079799	147079848	50	147079826	8	11.6464	7.40557	6.59195	ZAP_eCLIP_hCMV.hg.forward.bam.NextSeq_peak_360	RNVU1-8
1	147178207	147178276	70	147178249	106	123.432	27.2436	117.368	ZAP_eCLIP_hCMV.hg.forward.bam.NextSeq_peak_361	AC242426.3	AC242426.4	PDIA3P1
1	148032783	148032849	67	148032823	212	185.24	17.2551	179.065	ZAP_eCLIP_hCMV.hg.forward.bam.NextSeq_peak_362
1	148281335	148281400	66	148281383	311	238.56	13.9352	232.318	ZAP_eCLIP_hCMV.hg.forward.bam.NextSeq_peak_363
1	148355584	148355636	53	148355611	52	52.4636	16.585	46.6898	ZAP_eCLIP_hCMV.hg.forward.bam.NextSeq_peak_364
1	148522581	148522713	133	148522676	33	23.8427	8.65683	18.3909	ZAP_eCLIP_hCMV.hg.forward.bam.NextSeq_peak_365	U1
1	148643493	148643542	50	148643517	10	15.0233	9.05125	9.80722	ZAP_eCLIP_hCMV.hg.forward.bam.NextSeq_peak_366
1	149391611	149391660	50	149391651	12	11.8512	7.50628	6.78243	ZAP_eCLIP_hCMV.hg.forward.bam.NextSeq_peak_367	NBPF19
1	149459471	149459610	140	149459502	137	87.9975	9.7362	82.0468	ZAP_eCLIP_hCMV.hg.forward.bam.NextSeq_peak_368a	NBPF19
1	149459471	149459610	140	149459585	38	27.5142	9.08355	21.9977	ZAP_eCLIP_hCMV.hg.forward.bam.NextSeq_peak_368b	NBPF19
1	149537166	149537248	83	149537176	7	8.2392	5.85677	3.43701	ZAP_eCLIP_hCMV.hg.forward.bam.NextSeq_peak_369	NBPF19
1	149608161	149608210	50	149608185	6	7.20371	5.26574	2.49752	ZAP_eCLIP_hCMV.hg.forward.bam.NextSeq_peak_370	LINC00869	AC242842.1
1	149832757	149832822	66	149832793	61	47.5329	11.5	41.7943	ZAP_eCLIP_hCMV.hg.forward.bam.NextSeq_peak_371	HIST2H4A
1	149832945	149833039	95	149833005	139	91.603	10.1391	85.6387	ZAP_eCLIP_hCMV.hg.forward.bam.NextSeq_peak_372	HIST2H4A
1	149843227	149843312	86	149843248	10	11.5195	7.54755	6.47847	ZAP_eCLIP_hCMV.hg.forward.bam.NextSeq_peak_373	AC239868.1
1	149851038	149851305	268	149851075	122	104.493	15.4661	98.4808	ZAP_eCLIP_hCMV.hg.forward.bam.NextSeq_peak_374a	HIST2H2AA4
1	149851038	149851305	268	149851166	63	16.5207	3.38067	11.2555	ZAP_eCLIP_hCMV.hg.forward.bam.NextSeq_peak_374b	HIST2H2AA4
1	149851038	149851305	268	149851292	44	14.4121	3.8752	9.22494	ZAP_eCLIP_hCMV.hg.forward.bam.NextSeq_peak_374c	HIST2H2AA4
1	149851406	149851537	132	149851419	24	6.55835	2.98553	1.95969	ZAP_eCLIP_hCMV.hg.forward.bam.NextSeq_peak_375	HIST2H2AA4
1	149852583	149852644	62	149852617	70	62.6296	14.8872	56.794	ZAP_eCLIP_hCMV.hg.forward.bam.NextSeq_peak_376	HIST2H3A
1	149852991	149853088	98	149852996	19	5.85068	3.08208	1.32437	ZAP_eCLIP_hCMV.hg.forward.bam.NextSeq_peak_377	HIST2H3A
1	149886906	149887035	130	149886929	24	17.2414	7.64798	11.9478	ZAP_eCLIP_hCMV.hg.forward.bam.NextSeq_peak_378	HIST2H2AC
1	150236955	150237004	50	150236991	13	20.365	11.5198	14.9885	ZAP_eCLIP_hCMV.hg.forward.bam.NextSeq_peak_379	RNU2-17P
1	150472567	150472672	106	150472646	14	14.4474	8.66109	9.25579	ZAP_eCLIP_hCMV.hg.forward.bam.NextSeq_peak_380	RPRD2
1	150513244	150513293	50	150513280	37	15.6511	4.77814	10.4135	ZAP_eCLIP_hCMV.hg.forward.bam.NextSeq_peak_381	ECM1
1	151198759	151198808	50	151198792	25	15.6984	6.61993	10.4577	ZAP_eCLIP_hCMV.hg.forward.bam.NextSeq_peak_382	PIP5K1A
1	151198965	151199014	50	151198997	27	16.368	6.52152	11.1086	ZAP_eCLIP_hCMV.hg.forward.bam.NextSeq_peak_383	PIP5K1A
1	151399584	151399684	101	151399595	14	10.3033	6.13379	5.33235	ZAP_eCLIP_hCMV.hg.forward.bam.NextSeq_peak_384	PSMB4
1	151400769	151400820	52	151400802	23	16.509	7.51021	11.2444	ZAP_eCLIP_hCMV.hg.forward.bam.NextSeq_peak_385	PSMB4
1	153634243	153634294	52	153634289	14	7.88313	4.69388	3.12547	ZAP_eCLIP_hCMV.hg.forward.bam.NextSeq_peak_386	CHTOP
1	153990733	153990795	63	153990763	72	81.6567	22.8435	75.7316	ZAP_eCLIP_hCMV.hg.forward.bam.NextSeq_peak_387	RPS27
1	153991565	153991619	55	153991595	39	53.644	23.0962	47.8621	ZAP_eCLIP_hCMV.hg.forward.bam.NextSeq_peak_388	RPS27
1	153995578	153995630	53	153995606	36	48.4638	21.364	42.7171	ZAP_eCLIP_hCMV.hg.forward.bam.NextSeq_peak_389
1	154251133	154251182	50	154251160	19	15.6811	8.11765	10.4416	ZAP_eCLIP_hCMV.hg.forward.bam.NextSeq_peak_390	UBAP2L
1	154346308	154346376	69	154346321	17	7.16246	3.86314	2.45914	ZAP_eCLIP_hCMV.hg.forward.bam.NextSeq_peak_391	ATP8B2
1	154349454	154349563	110	154349477	29	16.8853	6.36361	11.6049	ZAP_eCLIP_hCMV.hg.forward.bam.NextSeq_peak_392	ATP8B2
1	155051323	155051426	104	155051337	23	20.431	9.74118	15.0527	ZAP_eCLIP_hCMV.hg.forward.bam.NextSeq_peak_393	ADAM15
1	155054335	155054484	150	155054414	105	127.859	29.762	121.784	ZAP_eCLIP_hCMV.hg.forward.bam.NextSeq_peak_394	ADAM15
1	155120468	155120517	50	155120492	12	18.5514	10.6969	13.2209	ZAP_eCLIP_hCMV.hg.forward.bam.NextSeq_peak_395	Y_RNA
1	155308865	155308914	50	155308886	17	9.50326	5.05392	4.59906	ZAP_eCLIP_hCMV.hg.forward.bam.NextSeq_peak_396	FDPS
1	155318190	155318239	50	155318222	16	17.1554	9.8159	11.8668	ZAP_eCLIP_hCMV.hg.forward.bam.NextSeq_peak_397	FDPS
1	155318861	155318923	63	155318893	45	66.7479	27.9485	60.8894	ZAP_eCLIP_hCMV.hg.forward.bam.NextSeq_peak_398	FDPS
1	156139317	156139374	58	156139346	90	65.5314	11.185	59.6797	ZAP_eCLIP_hCMV.hg.forward.bam.NextSeq_peak_399	LMNA
1	156216416	156216472	57	156216444	209	67.3446	4.38455	61.4833	ZAP_eCLIP_hCMV.hg.forward.bam.NextSeq_peak_400	PMF1-BGLAP	PMF1
1	156903864	156903952	89	156903872	7	6.22118	4.77045	1.65803	ZAP_eCLIP_hCMV.hg.forward.bam.NextSeq_peak_401	PEAR1
1	156906715	156906766	52	156906728	8	8.11824	5.81053	3.34264	ZAP_eCLIP_hCMV.hg.forward.bam.NextSeq_peak_402	PEAR1
1	157995152	157995202	51	157995175	12	9.70887	6.19689	4.78245	ZAP_eCLIP_hCMV.hg.forward.bam.NextSeq_peak_403	KIRREL1
1	158022775	158022824	50	158022799	8	10.0294	6.77024	5.07466	ZAP_eCLIP_hCMV.hg.forward.bam.NextSeq_peak_404	KIRREL1
1	158089443	158089601	159	158089532	17	9.50326	5.05392	4.59906	ZAP_eCLIP_hCMV.hg.forward.bam.NextSeq_peak_405	KIRREL1
1	158094656	158094832	177	158094682	21	11.4967	5.35214	6.45838	ZAP_eCLIP_hCMV.hg.forward.bam.NextSeq_peak_406a	KIRREL1
1	158094656	158094832	177	158094754	29	10.0691	3.77221	5.11307	ZAP_eCLIP_hCMV.hg.forward.bam.NextSeq_peak_406b	KIRREL1
1	158094905	158094979	75	158094929	26	12.9434	5.184	7.82449	ZAP_eCLIP_hCMV.hg.forward.bam.NextSeq_peak_407	KIRREL1
1	158095273	158095331	59	158095319	40	11.07	3.3214	6.05017	ZAP_eCLIP_hCMV.hg.forward.bam.NextSeq_peak_408	KIRREL1
1	158098327	158098377	51	158098368	16	10.3304	5.7122	5.35805	ZAP_eCLIP_hCMV.hg.forward.bam.NextSeq_peak_409	KIRREL1
1	159009994	159010129	136	159010036	22	21.9367	10.9637	16.5254	ZAP_eCLIP_hCMV.hg.forward.bam.NextSeq_peak_410	IFI16
1	159032596	159032647	52	159032635	27	12.507	4.86344	7.41018	ZAP_eCLIP_hCMV.hg.forward.bam.NextSeq_peak_411	IFI16
1	159051802	159051851	50	159051838	16	14.197	8.03356	9.0174	ZAP_eCLIP_hCMV.hg.forward.bam.NextSeq_peak_412	IFI16
1	160213114	160213163	50	160213141	31	21.7233	8.14761	16.3168	ZAP_eCLIP_hCMV.hg.forward.bam.NextSeq_peak_413	PEA15
1	160213569	160213657	89	160213626	109	63.1149	8.1833	57.277	ZAP_eCLIP_hCMV.hg.forward.bam.NextSeq_peak_414	PEA15
1	160214392	160214554	163	160214410	22	7.13515	3.33737	2.43367	ZAP_eCLIP_hCMV.hg.forward.bam.NextSeq_peak_415a	PEA15
1	160214392	160214554	163	160214468	43	20.3163	5.53258	14.9436	ZAP_eCLIP_hCMV.hg.forward.bam.NextSeq_peak_415b	PEA15
1	160214913	160215051	139	160214936	53	17.0074	3.91079	11.725	ZAP_eCLIP_hCMV.hg.forward.bam.NextSeq_peak_416	PEA15
1	160215257	160215317	61	160215290	36	24.2811	8.13252	18.8188	ZAP_eCLIP_hCMV.hg.forward.bam.NextSeq_peak_417	PEA15
1	160357053	160357105	53	160357098	38	16.4023	4.90388	11.1416	ZAP_eCLIP_hCMV.hg.forward.bam.NextSeq_peak_418	NCSTN
1	160358717	160358803	87	160358731	30	19.2511	7.22026	13.9022	ZAP_eCLIP_hCMV.hg.forward.bam.NextSeq_peak_419	NCSTN
1	161443284	161443340	57	161443322	505	387.5	14.2796	381.132	ZAP_eCLIP_hCMV.hg.forward.bam.NextSeq_peak_420
1	161450659	161450713	55	161450695	520	411.153	15.1166	404.768	ZAP_eCLIP_hCMV.hg.forward.bam.NextSeq_peak_421
1	161458089	161458144	56	161458126	550	444.252	15.7777	437.85	ZAP_eCLIP_hCMV.hg.forward.bam.NextSeq_peak_422
1	161465451	161465504	54	161465486	489	373.938	14.172	367.579	ZAP_eCLIP_hCMV.hg.forward.bam.NextSeq_peak_423
1	161531087	161531152	66	161531132	657	588.829	19.5802	582.336	ZAP_eCLIP_hCMV.hg.forward.bam.NextSeq_peak_424	AL590385.2
1	161621648	161621704	57	161621680	56	38.0289	9.19893	32.3738	ZAP_eCLIP_hCMV.hg.forward.bam.NextSeq_peak_425
1	161784019	161784068	50	161784048	10	9.38296	6.35147	4.48851	ZAP_eCLIP_hCMV.hg.forward.bam.NextSeq_peak_426	ATF6
1	162497856	162497914	59	162497884	22	8.80444	3.99497	3.94664	ZAP_eCLIP_hCMV.hg.forward.bam.NextSeq_peak_427	UHMK1
1	162497977	162498121	145	162498001	41	22.4133	6.47237	16.9895	ZAP_eCLIP_hCMV.hg.forward.bam.NextSeq_peak_428a	UHMK1
1	162497977	162498121	145	162498091	48	21.0279	5.20354	15.6368	ZAP_eCLIP_hCMV.hg.forward.bam.NextSeq_peak_428b	UHMK1
1	162523672	162523740	69	162523713	27	28.8092	13.3472	23.2742	ZAP_eCLIP_hCMV.hg.forward.bam.NextSeq_peak_429	UHMK1
1	162688848	162688902	55	162688871	11	10.5998	6.92887	5.61026	ZAP_eCLIP_hCMV.hg.forward.bam.NextSeq_peak_430	DDR2
1	162719022	162719103	82	162719092	15	7.04692	4.0738	2.36177	ZAP_eCLIP_hCMV.hg.forward.bam.NextSeq_peak_431	DDR2
1	162767229	162767278	50	162767272	9	8.20347	5.77406	3.41692	ZAP_eCLIP_hCMV.hg.forward.bam.NextSeq_peak_432	DDR2
1	164570320	164570369	50	164570344	7	10.0242	6.58273	5.06994	ZAP_eCLIP_hCMV.hg.forward.bam.NextSeq_peak_433	PBX1
1	164588576	164588625	50	164588613	9	8.20347	5.77406	3.41692	ZAP_eCLIP_hCMV.hg.forward.bam.NextSeq_peak_434	PBX1
1	164590323	164590392	70	164590357	10	12.5491	8.05305	7.44666	ZAP_eCLIP_hCMV.hg.forward.bam.NextSeq_peak_435	PBX1
1	164593716	164593831	116	164593740	10	12.7869	8.16239	7.67479	ZAP_eCLIP_hCMV.hg.forward.bam.NextSeq_peak_436	PBX1
1	164635520	164635659	140	164635546	9	11.0699	7.32096	6.05015	ZAP_eCLIP_hCMV.hg.forward.bam.NextSeq_peak_437	PBX1
1	164651269	164651377	109	164651290	6	7.26926	5.29489	2.55882	ZAP_eCLIP_hCMV.hg.forward.bam.NextSeq_peak_438	PBX1
1	164689780	164689829	50	164689804	8	11.2657	7.2706	6.23765	ZAP_eCLIP_hCMV.hg.forward.bam.NextSeq_peak_439	PBX1
1	164846853	164846953	101	164846877	11	10.9842	7.15567	5.97357	ZAP_eCLIP_hCMV.hg.forward.bam.NextSeq_peak_440	PBX1
1	164854265	164854317	53	164854291	62	96.1503	36.3766	90.1676	ZAP_eCLIP_hCMV.hg.forward.bam.NextSeq_peak_441	PBX1	Y_RNA
1	165631568	165631641	74	165631594	10	10.8394	7.18665	5.83663	ZAP_eCLIP_hCMV.hg.forward.bam.NextSeq_peak_442	MGST3
1	167765656	167765718	63	167765694	36	42.1031	17.6373	36.4065	ZAP_eCLIP_hCMV.hg.forward.bam.NextSeq_peak_443	MPZL1
1	167772393	167772451	59	167772426	21	30.8077	16.1061	25.2418	ZAP_eCLIP_hCMV.hg.forward.bam.NextSeq_peak_444	MPZL1
1	167991199	167991248	50	167991243	9	13.3142	8.22841	8.17142	ZAP_eCLIP_hCMV.hg.forward.bam.NextSeq_peak_445	DCAF6
1	168242757	168242806	50	168242781	12	9.70887	6.19689	4.78245	ZAP_eCLIP_hCMV.hg.forward.bam.NextSeq_peak_446	SFT2D2
1	168243833	168243954	122	168243927	18	12.3473	6.42372	7.25611	ZAP_eCLIP_hCMV.hg.forward.bam.NextSeq_peak_447	SFT2D2
1	169106322	169106384	63	169106368	12	11.3425	7.20193	6.30811	ZAP_eCLIP_hCMV.hg.forward.bam.NextSeq_peak_448	ATP1B1
1	169106644	169106693	50	169106669	13	12.085	7.45371	7.00455	ZAP_eCLIP_hCMV.hg.forward.bam.NextSeq_peak_449	ATP1B1
1	169132229	169132299	71	169132271	12	14.6175	9.03323	9.41969	ZAP_eCLIP_hCMV.hg.forward.bam.NextSeq_peak_450	ATP1B1
1	170663744	170663811	68	170663779	15	14.0547	8.19904	8.88489	ZAP_eCLIP_hCMV.hg.forward.bam.NextSeq_peak_451	PRRX1
1	170674145	170674194	50	170674157	6	5.82985	4.57332	1.30437	ZAP_eCLIP_hCMV.hg.forward.bam.NextSeq_peak_452	PRRX1
1	170726295	170726401	107	170726353	29	28.0742	12.1765	22.5486	ZAP_eCLIP_hCMV.hg.forward.bam.NextSeq_peak_453	PRRX1
1	170736587	170736679	93	170736625	11	13.145	8.33837	8.01434	ZAP_eCLIP_hCMV.hg.forward.bam.NextSeq_peak_454	PRRX1
1	170737779	170737828	50	170737807	17	8.60874	4.58303	3.76887	ZAP_eCLIP_hCMV.hg.forward.bam.NextSeq_peak_455	PRRX1
1	171485520	171485645	126	171485550	26	27.402	12.8705	21.8872	ZAP_eCLIP_hCMV.hg.forward.bam.NextSeq_peak_456	PRRC2C
1	171537347	171537402	56	171537377	14	14.4474	8.66109	9.25579	ZAP_eCLIP_hCMV.hg.forward.bam.NextSeq_peak_457	PRRC2C
1	171568240	171568291	52	171568266	12	15.6174	9.51724	10.3814	ZAP_eCLIP_hCMV.hg.forward.bam.NextSeq_peak_458	PRRC2C
1	173477333	173477419	87	173477417	62	14.0844	3.03456	8.90871	ZAP_eCLIP_hCMV.hg.forward.bam.NextSeq_peak_459	PRDX6
1	173488222	173488272	51	173488252	30	26.5503	10.9552	21.0489	ZAP_eCLIP_hCMV.hg.forward.bam.NextSeq_peak_460	PRDX6
1	173488643	173488743	101	173488653	8	7.06487	5.19665	2.36967	ZAP_eCLIP_hCMV.hg.forward.bam.NextSeq_peak_461	PRDX6
1	178149689	178149738	50	178149710	6	7.83681	5.53225	3.08343	ZAP_eCLIP_hCMV.hg.forward.bam.NextSeq_peak_462	RASAL2
1	179026277	179026335	59	179026312	7	8.98633	6.18834	4.11778	ZAP_eCLIP_hCMV.hg.forward.bam.NextSeq_peak_463	FAM20B
1	179293807	179293895	89	179293879	43	12.8162	3.56443	7.70335	ZAP_eCLIP_hCMV.hg.forward.bam.NextSeq_peak_464	SOAT1
1	179339454	179339503	50	179339481	11	16.77	9.87409	11.4932	ZAP_eCLIP_hCMV.hg.forward.bam.NextSeq_peak_465	SOAT1
1	179341139	179341191	53	179341163	12	11.8512	7.50628	6.78243	ZAP_eCLIP_hCMV.hg.forward.bam.NextSeq_peak_466	SOAT1
1	179342880	179342929	50	179342916	14	11.9545	7.15026	6.8792	ZAP_eCLIP_hCMV.hg.forward.bam.NextSeq_peak_467	SOAT1
1	179344996	179345045	50	179345044	8	7.06487	5.19665	2.36967	ZAP_eCLIP_hCMV.hg.forward.bam.NextSeq_peak_468	SOAT1
1	179350335	179350405	71	179350370	14	18.8142	10.9814	13.4758	ZAP_eCLIP_hCMV.hg.forward.bam.NextSeq_peak_469	SOAT1
1	179353608	179353783	176	179353671	17	13.4289	7.30589	8.27984	ZAP_eCLIP_hCMV.hg.forward.bam.NextSeq_peak_470a	SOAT1
1	179353608	179353783	176	179353766	13	12.9917	7.99918	7.87164	ZAP_eCLIP_hCMV.hg.forward.bam.NextSeq_peak_470b	SOAT1
1	179882790	179882844	55	179882817	17	17.182	9.58334	11.8922	ZAP_eCLIP_hCMV.hg.forward.bam.NextSeq_peak_471	TOR1AIP1
1	179900369	179900423	55	179900398	126	51.8002	5.4454	46.031	ZAP_eCLIP_hCMV.hg.forward.bam.NextSeq_peak_472	TOR1AIP1	RN7SL230P
1	180154848	180155108	261	180154872	24	10.5858	4.48489	5.60127	ZAP_eCLIP_hCMV.hg.forward.bam.NextSeq_peak_473a	QSOX1
1	180154848	180155108	261	180154947	35	6.00003	2.3573	1.45361	ZAP_eCLIP_hCMV.hg.forward.bam.NextSeq_peak_473b	QSOX1
1	180154848	180155108	261	180155018	63	19.2172	3.82421	13.8694	ZAP_eCLIP_hCMV.hg.forward.bam.NextSeq_peak_473c	QSOX1
1	180166472	180166528	57	180166516	55	19.4057	4.28263	14.0525	ZAP_eCLIP_hCMV.hg.forward.bam.NextSeq_peak_474	QSOX1
1	180190472	180190526	55	180190504	44	27.6156	7.81624	22.0982	ZAP_eCLIP_hCMV.hg.forward.bam.NextSeq_peak_475	QSOX1
1	180194227	180194278	52	180194264	56	10.8504	2.698	5.84737	ZAP_eCLIP_hCMV.hg.forward.bam.NextSeq_peak_476	QSOX1
1	180197951	180198000	50	180197975	59	16.8124	3.58519	11.5349	ZAP_eCLIP_hCMV.hg.forward.bam.NextSeq_peak_477	QSOX1
1	180541182	180541231	50	180541207	16	25.9775	13.9883	20.4845	ZAP_eCLIP_hCMV.hg.forward.bam.NextSeq_peak_478
1	180796722	180796782	61	180796753	43	73.7898	32.2122	67.8989	ZAP_eCLIP_hCMV.hg.forward.bam.NextSeq_peak_479	XPR1
1	180964502	180964551	50	180964531	8	11.6464	7.40557	6.59195	ZAP_eCLIP_hCMV.hg.forward.bam.NextSeq_peak_480	AL162431.3
1	181055291	181055355	65	181055325	25	38.1099	19.0345	32.4539	ZAP_eCLIP_hCMV.hg.forward.bam.NextSeq_peak_481	MR1
1	181089959	181090029	71	181089977	16	5.90943	3.38284	1.37866	ZAP_eCLIP_hCMV.hg.forward.bam.NextSeq_peak_482	IER5
1	181090162	181090324	163	181090184	17	8.81962	4.69233	3.96126	ZAP_eCLIP_hCMV.hg.forward.bam.NextSeq_peak_483a	IER5
1	181090162	181090324	163	181090294	26	15.4366	6.28861	10.2094	ZAP_eCLIP_hCMV.hg.forward.bam.NextSeq_peak_483b	IER5
1	181090384	181090503	120	181090412	32	19.8861	7.08243	14.5231	ZAP_eCLIP_hCMV.hg.forward.bam.NextSeq_peak_484	IER5
1	181132401	181132453	53	181132428	10	12.5491	8.05305	7.44666	ZAP_eCLIP_hCMV.hg.forward.bam.NextSeq_peak_485
1	182335981	182336067	87	182336028	66	92.3159	31.9378	86.3488	ZAP_eCLIP_hCMV.hg.forward.bam.NextSeq_peak_486	EIF1P3
1	182336246	182336310	65	182336279	65	117.725	46.4516	111.676	ZAP_eCLIP_hCMV.hg.forward.bam.NextSeq_peak_487	EIF1P3
1	182839323	182839376	54	182839351	17	18.5472	10.3933	13.2198	ZAP_eCLIP_hCMV.hg.forward.bam.NextSeq_peak_488	DHX9
1	182839627	182839793	167	182839770	9	8.86617	6.16484	4.00582	ZAP_eCLIP_hCMV.hg.forward.bam.NextSeq_peak_489	DHX9
1	182866497	182866572	76	182866541	15	13.12	7.62695	7.99419	ZAP_eCLIP_hCMV.hg.forward.bam.NextSeq_peak_490	DHX9
1	183023497	183023565	69	183023523	45	10.6773	3.0121	5.68483	ZAP_eCLIP_hCMV.hg.forward.bam.NextSeq_peak_491	LAMC1
1	183023914	183024044	131	183023960	112	65.9792	8.40648	60.1248	ZAP_eCLIP_hCMV.hg.forward.bam.NextSeq_peak_492	LAMC1
1	183029199	183029301	103	183029269	14	17.9261	10.5572	12.6169	ZAP_eCLIP_hCMV.hg.forward.bam.NextSeq_peak_493	LAMC1
1	183103337	183103420	84	183103346	14	7.47842	4.46386	2.75301	ZAP_eCLIP_hCMV.hg.forward.bam.NextSeq_peak_494	LAMC1
1	183108291	183108394	104	183108306	14	7.88313	4.69388	3.12547	ZAP_eCLIP_hCMV.hg.forward.bam.NextSeq_peak_495	LAMC1
1	183114535	183114662	128	183114571	43	25.3775	7.1858	19.8966	ZAP_eCLIP_hCMV.hg.forward.bam.NextSeq_peak_496	LAMC1
1	183116776	183116868	93	183116837	39	32.6558	11.2309	27.0664	ZAP_eCLIP_hCMV.hg.forward.bam.NextSeq_peak_497	LAMC1
1	183117547	183117614	68	183117589	43	26.6386	7.64255	21.1356	ZAP_eCLIP_hCMV.hg.forward.bam.NextSeq_peak_498	LAMC1
1	183127324	183127373	50	183127351	36	34.2038	13.0756	28.5949	ZAP_eCLIP_hCMV.hg.forward.bam.NextSeq_peak_499	LAMC1
1	183142855	183142904	50	183142891	49	21.8034	5.30974	16.3956	ZAP_eCLIP_hCMV.hg.forward.bam.NextSeq_peak_500	LAMC1
1	183142980	183143140	161	183143018	45	33.3778	9.87248	27.7794	ZAP_eCLIP_hCMV.hg.forward.bam.NextSeq_peak_501a	LAMC1
1	183142980	183143140	161	183143123	40	17.1781	4.92858	11.8887	ZAP_eCLIP_hCMV.hg.forward.bam.NextSeq_peak_501b	LAMC1
1	183143762	183143856	95	183143791	91	113.616	29.8133	107.578	ZAP_eCLIP_hCMV.hg.forward.bam.NextSeq_peak_502	LAMC1
1	183144385	183144535	151	183144427	57	41.1142	10.0743	35.4288	ZAP_eCLIP_hCMV.hg.forward.bam.NextSeq_peak_503	LAMC1
1	183144827	183144944	118	183144852	15	10.0574	5.76615	5.10197	ZAP_eCLIP_hCMV.hg.forward.bam.NextSeq_peak_504	LAMC1
1	183145436	183145485	50	183145470	34	18.3116	6.0793	12.9899	ZAP_eCLIP_hCMV.hg.forward.bam.NextSeq_peak_505	LAMC1
1	183427119	183427170	52	183427145	124	292.737	102.855	286.441	ZAP_eCLIP_hCMV.hg.forward.bam.NextSeq_peak_506
1	183477276	183477325	50	183477311	7	8.2392	5.85677	3.43701	ZAP_eCLIP_hCMV.hg.forward.bam.NextSeq_peak_507	SMG7
1	184539840	184539889	50	184539864	7	10.0242	6.58273	5.06994	ZAP_eCLIP_hCMV.hg.forward.bam.NextSeq_peak_508	C1orf21
1	185045447	185045572	126	185045550	7	8.59119	6.01799	3.75327	ZAP_eCLIP_hCMV.hg.forward.bam.NextSeq_peak_509	RNF2
1	185046177	185046262	86	185046216	9	13.3142	8.22841	8.17142	ZAP_eCLIP_hCMV.hg.forward.bam.NextSeq_peak_510	RNF2
1	185251346	185251399	54	185251374	25	26.0105	12.3938	20.5166	ZAP_eCLIP_hCMV.hg.forward.bam.NextSeq_peak_511	SWT1	Y_RNA
1	185266558	185266612	55	185266585	25	22.9149	10.5529	17.4798	ZAP_eCLIP_hCMV.hg.forward.bam.NextSeq_peak_512	SWT1	Y_RNA
1	193249711	193249760	50	193249739	8	11.6464	7.40557	6.59195	ZAP_eCLIP_hCMV.hg.forward.bam.NextSeq_peak_513	CDC73
1	194189704	194189762	59	194189740	18	10.3768	5.33469	5.40152	ZAP_eCLIP_hCMV.hg.forward.bam.NextSeq_peak_514	AL356272.1	EEF1A1P14
1	196690131	196690217	87	196690207	7	8.2392	5.85677	3.43701	ZAP_eCLIP_hCMV.hg.forward.bam.NextSeq_peak_515	CFH
1	198157025	198157265	241	198157102	56	24.8943	5.42109	19.4214	ZAP_eCLIP_hCMV.hg.forward.bam.NextSeq_peak_516a	NEK7
1	198157025	198157265	241	198157206	39	15.0803	4.41954	9.86219	ZAP_eCLIP_hCMV.hg.forward.bam.NextSeq_peak_516b	NEK7
1	198159070	198159134	65	198159112	33	20.8556	7.29705	15.4669	ZAP_eCLIP_hCMV.hg.forward.bam.NextSeq_peak_517	NEK7
1	198166369	198166418	50	198166402	18	16.7673	9.057	11.4932	ZAP_eCLIP_hCMV.hg.forward.bam.NextSeq_peak_518	NEK7
1	198179645	198179770	126	198179741	8	9.63185	6.58886	4.71484	ZAP_eCLIP_hCMV.hg.forward.bam.NextSeq_peak_519	NEK7
1	198202441	198202490	50	198202482	11	14.066	8.78515	8.89236	ZAP_eCLIP_hCMV.hg.forward.bam.NextSeq_peak_520	NEK7
1	198219731	198219780	50	198219770	7	10.0242	6.58273	5.06994	ZAP_eCLIP_hCMV.hg.forward.bam.NextSeq_peak_521	NEK7
1	198292985	198293035	51	198293020	20	16.8393	8.52353	11.5604	ZAP_eCLIP_hCMV.hg.forward.bam.NextSeq_peak_522	NEK7
1	198320417	198320467	51	198320444	13	14.432	8.82998	9.24433	ZAP_eCLIP_hCMV.hg.forward.bam.NextSeq_peak_523	NEK7
1	201614074	201614123	50	201614085	6	7.20371	5.26574	2.49752	ZAP_eCLIP_hCMV.hg.forward.bam.NextSeq_peak_524
1	201650491	201650540	50	201650513	10	6.36079	4.46471	1.77773	ZAP_eCLIP_hCMV.hg.forward.bam.NextSeq_peak_525	NAV1
1	201650617	201650674	58	201650649	11	8.63266	5.72021	3.78675	ZAP_eCLIP_hCMV.hg.forward.bam.NextSeq_peak_526	NAV1
1	201683563	201683612	50	201683610	14	14.4474	8.66109	9.25579	ZAP_eCLIP_hCMV.hg.forward.bam.NextSeq_peak_527	NAV1
1	201690718	201690774	57	201690742	9	10.4846	7.03813	5.50464	ZAP_eCLIP_hCMV.hg.forward.bam.NextSeq_peak_528	NAV1
1	201740469	201740518	50	201740504	8	7.06487	5.19665	2.36967	ZAP_eCLIP_hCMV.hg.forward.bam.NextSeq_peak_529	NAV1
1	201783519	201783568	50	201783555	20	16.8393	8.52353	11.5604	ZAP_eCLIP_hCMV.hg.forward.bam.NextSeq_peak_530	NAV1
1	201869619	201869668	50	201869655	11	14.066	8.78515	8.89236	ZAP_eCLIP_hCMV.hg.forward.bam.NextSeq_peak_531	IPO9
1	201876562	201876646	85	201876582	10	9.27224	6.28507	4.38883	ZAP_eCLIP_hCMV.hg.forward.bam.NextSeq_peak_532	IPO9
1	201891892	201891941	50	201891915	11	10.5998	6.92887	5.61026	ZAP_eCLIP_hCMV.hg.forward.bam.NextSeq_peak_533	SHISA4
1	202500137	202500186	50	202500164	9	13.3142	8.22841	8.17142	ZAP_eCLIP_hCMV.hg.forward.bam.NextSeq_peak_534	PPP1R12B
1	203486866	203486983	118	203486892	18	16.7673	9.057	11.4932	ZAP_eCLIP_hCMV.hg.forward.bam.NextSeq_peak_535	PRELP
1	203682732	203682782	51	203682771	26	15.4366	6.28861	10.2094	ZAP_eCLIP_hCMV.hg.forward.bam.NextSeq_peak_536	ATP2B4
1	203682948	203682997	50	203682972	19	12.4607	6.25851	7.36535	ZAP_eCLIP_hCMV.hg.forward.bam.NextSeq_peak_537	ATP2B4
1	203698266	203698323	58	203698298	11	14.066	8.78515	8.89236	ZAP_eCLIP_hCMV.hg.forward.bam.NextSeq_peak_538	ATP2B4
1	203710932	203710981	50	203710957	20	14.9554	7.42126	9.74623	ZAP_eCLIP_hCMV.hg.forward.bam.NextSeq_peak_539	ATP2B4
1	203739877	203739959	83	203739929	22	19.0986	9.26648	13.7544	ZAP_eCLIP_hCMV.hg.forward.bam.NextSeq_peak_540	ATP2B4
1	203740138	203740198	61	203740166	36	34.2038	13.0756	28.5949	ZAP_eCLIP_hCMV.hg.forward.bam.NextSeq_peak_541	ATP2B4
1	203740332	203740438	107	203740418	14	10.2287	6.08824	5.26225	ZAP_eCLIP_hCMV.hg.forward.bam.NextSeq_peak_542	ATP2B4
1	203743419	203743475	57	203743451	22	18.4304	8.87398	13.1069	ZAP_eCLIP_hCMV.hg.forward.bam.NextSeq_peak_543	ATP2B4
1	203795863	203795962	100	203795872	12	6.65268	4.3151	2.04117	ZAP_eCLIP_hCMV.hg.forward.bam.NextSeq_peak_544	ZC3H11A	ZBED6
1	203796255	203796313	59	203796285	30	22.3276	8.70397	16.9046	ZAP_eCLIP_hCMV.hg.forward.bam.NextSeq_peak_545	ZC3H11A	ZBED6
1	203802070	203802171	102	203802097	14	13.4489	8.06468	8.29769	ZAP_eCLIP_hCMV.hg.forward.bam.NextSeq_peak_546	ZC3H11A	ZBED6
1	203852144	203852193	50	203852177	13	13.1344	8.08368	8.00434	ZAP_eCLIP_hCMV.hg.forward.bam.NextSeq_peak_547	ZC3H11A	ZBED6
1	203853820	203853903	84	203853844	6	6.03328	4.68534	1.48283	ZAP_eCLIP_hCMV.hg.forward.bam.NextSeq_peak_548	ZC3H11A	ZBED6
1	204127501	204127550	50	204127531	13	17.2009	10.2493	11.9083	ZAP_eCLIP_hCMV.hg.forward.bam.NextSeq_peak_549	SOX13
1	206733713	206733814	102	206733734	24	11.067	4.6848	6.05015	ZAP_eCLIP_hCMV.hg.forward.bam.NextSeq_peak_550	MAPKAPK2
1	207321650	207321833	184	207321694	45	53.3407	20.1684	47.5618	ZAP_eCLIP_hCMV.hg.forward.bam.NextSeq_peak_551	CD55
1	207752188	207752284	97	207752202	20	7.44548	3.64758	2.72223	ZAP_eCLIP_hCMV.hg.forward.bam.NextSeq_peak_552	CD46
1	207794324	207794425	102	207794394	32	22.7765	8.40222	17.3461	ZAP_eCLIP_hCMV.hg.forward.bam.NextSeq_peak_553	CD46
1	212468526	212468575	50	212468552	8	11.6464	7.40557	6.59195	ZAP_eCLIP_hCMV.hg.forward.bam.NextSeq_peak_554
1	213273313	213273364	52	213273337	10	12.5491	8.05305	7.44666	ZAP_eCLIP_hCMV.hg.forward.bam.NextSeq_peak_555	RPS6KC1
1	219603434	219603505	72	219603476	128	212.941	61.4923	206.727	ZAP_eCLIP_hCMV.hg.forward.bam.NextSeq_peak_556
1	220141855	220141913	59	220141889	22	21.9367	10.9637	16.5254	ZAP_eCLIP_hCMV.hg.forward.bam.NextSeq_peak_557	IARS2
1	220145481	220145583	103	220145507	9	13.3142	8.22841	8.17142	ZAP_eCLIP_hCMV.hg.forward.bam.NextSeq_peak_558	IARS2
1	220147835	220147884	50	220147882	16	10.8389	6.00769	5.83659	ZAP_eCLIP_hCMV.hg.forward.bam.NextSeq_peak_559	IARS2
1	220254478	220254565	88	220254515	15	17.7127	10.3298	12.4078	ZAP_eCLIP_hCMV.hg.forward.bam.NextSeq_peak_560	MORF4L1P1
1	222712801	222712850	50	222712827	9	7.81827	5.53995	3.06714	ZAP_eCLIP_hCMV.hg.forward.bam.NextSeq_peak_561	BROX
1	223759289	223759355	67	223759312	11	8.25194	5.48118	3.4487	ZAP_eCLIP_hCMV.hg.forward.bam.NextSeq_peak_562	CAPN2
1	224189868	224190010	143	224189918	36	31.4286	11.5782	25.8558	ZAP_eCLIP_hCMV.hg.forward.bam.NextSeq_peak_563a	DEGS1
1	224189868	224190010	143	224189994	17	15.7778	8.73265	10.5355	ZAP_eCLIP_hCMV.hg.forward.bam.NextSeq_peak_563b	DEGS1
1	226062710	226062759	50	226062742	9	11.0699	7.32096	6.05015	ZAP_eCLIP_hCMV.hg.forward.bam.NextSeq_peak_564	H3F3A
1	227635730	227635781	52	227635757	11	16.77	9.87409	11.4932	ZAP_eCLIP_hCMV.hg.forward.bam.NextSeq_peak_565	ZNF678
1	228082979	228083151	173	228083055	23	18.2573	8.48144	12.9371	ZAP_eCLIP_hCMV.hg.forward.bam.NextSeq_peak_566a	ARF1
1	228082979	228083151	173	228083127	13	9.21522	5.68236	4.33419	ZAP_eCLIP_hCMV.hg.forward.bam.NextSeq_peak_566b	ARF1
1	228098003	228098105	103	228098019	35	11.2977	3.68	6.26491	ZAP_eCLIP_hCMV.hg.forward.bam.NextSeq_peak_567a	ARF1
1	228098003	228098105	103	228098076	122	97.0207	13.5627	91.0356	ZAP_eCLIP_hCMV.hg.forward.bam.NextSeq_peak_567b	ARF1
1	228098635	228098684	50	228098659	59	25.502	5.30056	20.0189	ZAP_eCLIP_hCMV.hg.forward.bam.NextSeq_peak_568	ARF1
1	228098886	228098942	57	228098923	77	19.807	3.39773	14.4457	ZAP_eCLIP_hCMV.hg.forward.bam.NextSeq_peak_569	ARF1
1	228141042	228141135	94	228141068	13	10.0335	6.18785	5.07854	ZAP_eCLIP_hCMV.hg.forward.bam.NextSeq_peak_570	GUK1
1	228318731	228318780	50	228318759	10	7.59073	5.24353	2.85388	ZAP_eCLIP_hCMV.hg.forward.bam.NextSeq_peak_571	OBSCN
1	228487371	228487430	60	228487399	16	16.6439	9.51435	11.3762	ZAP_eCLIP_hCMV.hg.forward.bam.NextSeq_peak_572	RNF187
1	228494156	228494205	50	228494179	13	9.21522	5.68236	4.33419	ZAP_eCLIP_hCMV.hg.forward.bam.NextSeq_peak_573	RNF187
1	228494491	228494587	97	228494510	13	7.79665	4.82277	3.04774	ZAP_eCLIP_hCMV.hg.forward.bam.NextSeq_peak_574	RNF187
1	228494849	228494898	50	228494886	21	13.125	6.17701	7.9982	ZAP_eCLIP_hCMV.hg.forward.bam.NextSeq_peak_575	RNF187
1	228648416	228648468	53	228648430	5	6.93904	4.93705	2.26376	ZAP_eCLIP_hCMV.hg.forward.bam.NextSeq_peak_576
1	230067279	230067373	95	230067294	20	8.66878	4.17881	3.81922	ZAP_eCLIP_hCMV.hg.forward.bam.NextSeq_peak_577	GALNT2
1	230072732	230072782	51	230072755	8	9.63185	6.58886	4.71484	ZAP_eCLIP_hCMV.hg.forward.bam.NextSeq_peak_578	GALNT2
1	230119414	230119469	56	230119434	8	9.63185	6.58886	4.71484	ZAP_eCLIP_hCMV.hg.forward.bam.NextSeq_peak_579	GALNT2
1	230140357	230140406	50	230140385	10	12.5491	8.05305	7.44666	ZAP_eCLIP_hCMV.hg.forward.bam.NextSeq_peak_580	GALNT2
1	230147481	230147533	53	230147521	11	16.77	9.87409	11.4932	ZAP_eCLIP_hCMV.hg.forward.bam.NextSeq_peak_581	GALNT2
1	230243277	230243360	84	230243326	25	30.4361	15.0126	24.8756	ZAP_eCLIP_hCMV.hg.forward.bam.NextSeq_peak_582	GALNT2
1	230279622	230279705	84	230279702	32	9.94215	3.50443	5.00469	ZAP_eCLIP_hCMV.hg.forward.bam.NextSeq_peak_583	GALNT2
1	230279946	230279995	50	230279969	15	6.28358	3.67954	1.71099	ZAP_eCLIP_hCMV.hg.forward.bam.NextSeq_peak_584	GALNT2
1	231411994	231412043	50	231412019	15	24.0798	13.1655	18.6228	ZAP_eCLIP_hCMV.hg.forward.bam.NextSeq_peak_585
1	231533363	231533412	50	231533388	7	10.0242	6.58273	5.06994	ZAP_eCLIP_hCMV.hg.forward.bam.NextSeq_peak_586	TSNAX	TSNAX-DISC1
1	233119382	233119431	50	233119406	7	10.0242	6.58273	5.06994	ZAP_eCLIP_hCMV.hg.forward.bam.NextSeq_peak_587
1	233666644	233666774	131	233666746	15	11.2699	6.49412	6.23943	ZAP_eCLIP_hCMV.hg.forward.bam.NextSeq_peak_588	KCNK1
1	236142711	236142885	175	236142733	14	8.92308	5.3009	4.0588	ZAP_eCLIP_hCMV.hg.forward.bam.NextSeq_peak_589a	GPR137B
1	236142711	236142885	175	236142803	9	8.00594	5.65458	3.23746	ZAP_eCLIP_hCMV.hg.forward.bam.NextSeq_peak_589b	GPR137B
1	236267755	236267901	147	236267781	14	18.8142	10.9814	13.4758	ZAP_eCLIP_hCMV.hg.forward.bam.NextSeq_peak_590	RNU2-70P
1	236484718	236484767	50	236484742	16	16.6439	9.51435	11.3762	ZAP_eCLIP_hCMV.hg.forward.bam.NextSeq_peak_591	EDARADD
1	237603095	237603190	96	237603112	443	54.0394	2.30784	48.2552	ZAP_eCLIP_hCMV.hg.forward.bam.NextSeq_peak_592	RYR2
1	238499301	238499360	60	238499330	32	51.5003	24.1592	45.7327	ZAP_eCLIP_hCMV.hg.forward.bam.NextSeq_peak_593	AL359551.1
1	239089815	239089864	50	239089839	5	6.93904	4.93705	2.26376	ZAP_eCLIP_hCMV.hg.forward.bam.NextSeq_peak_594
1	240099829	240099964	136	240099839	10	12.5491	8.05305	7.44666	ZAP_eCLIP_hCMV.hg.forward.bam.NextSeq_peak_595	FMN2
1	240126362	240126412	51	240126402	11	8.63266	5.72021	3.78675	ZAP_eCLIP_hCMV.hg.forward.bam.NextSeq_peak_596	FMN2
1	240184911	240185148	238	240184997	15	11.2699	6.49412	6.23943	ZAP_eCLIP_hCMV.hg.forward.bam.NextSeq_peak_597a	FMN2
1	240184911	240185148	238	240185103	10	13.0899	8.29758	7.96692	ZAP_eCLIP_hCMV.hg.forward.bam.NextSeq_peak_597b	FMN2
1	240207532	240207630	99	240207560	35	13.5341	4.32753	8.38067	ZAP_eCLIP_hCMV.hg.forward.bam.NextSeq_peak_598	FMN2
1	240208082	240208212	131	240208104	25	8.06058	3.42694	3.2893	ZAP_eCLIP_hCMV.hg.forward.bam.NextSeq_peak_599a	FMN2
1	240208082	240208212	131	240208185	22	5.91642	2.89203	1.38521	ZAP_eCLIP_hCMV.hg.forward.bam.NextSeq_peak_599b	FMN2
1	240208369	240208463	95	240208384	19	7.06102	3.58791	2.36967	ZAP_eCLIP_hCMV.hg.forward.bam.NextSeq_peak_600	FMN2
1	240229333	240229399	67	240229371	9	11.0699	7.32096	6.05015	ZAP_eCLIP_hCMV.hg.forward.bam.NextSeq_peak_601	FMN2
1	240273731	240273780	50	240273754	10	11.7072	7.64351	6.65029	ZAP_eCLIP_hCMV.hg.forward.bam.NextSeq_peak_602	FMN2
1	240296479	240296534	56	240296508	11	14.066	8.78515	8.89236	ZAP_eCLIP_hCMV.hg.forward.bam.NextSeq_peak_603	FMN2
1	240303790	240303839	50	240303805	5	6.63032	4.82567	2.02034	ZAP_eCLIP_hCMV.hg.forward.bam.NextSeq_peak_604	FMN2
1	240337858	240337907	50	240337885	8	8.37367	5.95113	3.56514	ZAP_eCLIP_hCMV.hg.forward.bam.NextSeq_peak_605	FMN2
1	240341412	240341463	52	240341440	59	49.6779	12.8771	43.9238	ZAP_eCLIP_hCMV.hg.forward.bam.NextSeq_peak_606	FMN2	Y_RNA
1	240459696	240459745	50	240459733	8	9.63185	6.58886	4.71484	ZAP_eCLIP_hCMV.hg.forward.bam.NextSeq_peak_607	FMN2
1	240474980	240475029	50	240475014	13	10.8169	6.67358	5.81661	ZAP_eCLIP_hCMV.hg.forward.bam.NextSeq_peak_608	FMN2
1	243471413	243471532	120	243471430	6	8.45279	5.75989	3.62161	ZAP_eCLIP_hCMV.hg.forward.bam.NextSeq_peak_609	SDCCAG8
1	244048675	244048724	50	244048706	7	8.2392	5.85677	3.43701	ZAP_eCLIP_hCMV.hg.forward.bam.NextSeq_peak_610
1	244706427	244706488	62	244706452	17	23.8154	13.1777	18.3644	ZAP_eCLIP_hCMV.hg.forward.bam.NextSeq_peak_611	DESI2
1	246282284	246282333	50	246282308	9	11.0699	7.32096	6.05015	ZAP_eCLIP_hCMV.hg.forward.bam.NextSeq_peak_612
1	246639664	246639713	50	246639689	16	22.1231	12.4456	16.7068	ZAP_eCLIP_hCMV.hg.forward.bam.NextSeq_peak_613	CNST
1	246647912	246647978	67	246647936	7	9.20352	6.27719	4.32569	ZAP_eCLIP_hCMV.hg.forward.bam.NextSeq_peak_614	CNST
1	246666411	246666466	56	246666440	20	22.8582	12.1255	17.4255	ZAP_eCLIP_hCMV.hg.forward.bam.NextSeq_peak_615	CNST
1	246667022	246667071	50	246667046	7	9.68662	6.46276	4.76465	ZAP_eCLIP_hCMV.hg.forward.bam.NextSeq_peak_616	CNST
1	246818271	246818331	61	246818304	29	29.3855	12.9456	23.8416	ZAP_eCLIP_hCMV.hg.forward.bam.NextSeq_peak_617
1	247363130	247363317	188	247363171	10	12.5491	8.05305	7.44666	ZAP_eCLIP_hCMV.hg.forward.bam.NextSeq_peak_618
10	136061	136182	122	136155	9	8.30625	5.83571	3.50107	ZAP_eCLIP_hCMV.hg.forward.bam.NextSeq_peak_619	ZMYND11
10	1015485	1015570	86	1015512	8	10.4755	6.96188	5.49686	ZAP_eCLIP_hCMV.hg.forward.bam.NextSeq_peak_620	GTPBP4
10	1102158	1102207	50	1102194	9	8.10342	5.7137	3.32942	ZAP_eCLIP_hCMV.hg.forward.bam.NextSeq_peak_621	WDR37
10	1110167	1110216	50	1110207	9	8.20347	5.77406	3.41692	ZAP_eCLIP_hCMV.hg.forward.bam.NextSeq_peak_622	WDR37
10	1129667	1129833	167	1129736	9	8.20347	5.77406	3.41692	ZAP_eCLIP_hCMV.hg.forward.bam.NextSeq_peak_623	WDR37
10	2837072	2837121	50	2837096	6	8.45279	5.75989	3.62161	ZAP_eCLIP_hCMV.hg.forward.bam.NextSeq_peak_624
10	3082366	3082420	55	3082409	28	24.1048	10.2484	18.6469	ZAP_eCLIP_hCMV.hg.forward.bam.NextSeq_peak_625	PFKP
10	3090224	3090273	50	3090247	6	8.45279	5.75989	3.62161	ZAP_eCLIP_hCMV.hg.forward.bam.NextSeq_peak_626	PFKP
10	3122277	3122326	50	3122305	20	14.6279	7.23415	9.42982	ZAP_eCLIP_hCMV.hg.forward.bam.NextSeq_peak_627	PFKP
10	3122579	3122682	104	3122591	11	7.27898	4.87059	2.56458	ZAP_eCLIP_hCMV.hg.forward.bam.NextSeq_peak_628	PFKP
10	3136668	3136740	73	3136718	19	9.38995	4.65823	4.49397	ZAP_eCLIP_hCMV.hg.forward.bam.NextSeq_peak_629	PFKP	AL451164.3
10	5263907	5263956	50	5263931	21	35.8131	18.1025	30.1835	ZAP_eCLIP_hCMV.hg.forward.bam.NextSeq_peak_630
10	5685358	5685448	91	5685372	11	7.64164	5.09774	2.90163	ZAP_eCLIP_hCMV.hg.forward.bam.NextSeq_peak_631	FAM208B
10	5692478	5692745	268	5692502	14	11.9545	7.15026	6.8792	ZAP_eCLIP_hCMV.hg.forward.bam.NextSeq_peak_632a	FAM208B
10	5692478	5692745	268	5692617	14	11.9545	7.15026	6.8792	ZAP_eCLIP_hCMV.hg.forward.bam.NextSeq_peak_632b	FAM208B
10	5692478	5692745	268	5692707	18	11.4988	5.94558	6.45914	ZAP_eCLIP_hCMV.hg.forward.bam.NextSeq_peak_632c	FAM208B
10	5714129	5714178	50	5714170	11	14.066	8.78515	8.89236	ZAP_eCLIP_hCMV.hg.forward.bam.NextSeq_peak_633	FAM208B
10	5890563	5890901	339	5890753	18	19.5749	10.7437	14.2185	ZAP_eCLIP_hCMV.hg.forward.bam.NextSeq_peak_634	FBXO18
10	6163818	6163879	62	6163857	9	9.97369	6.77633	5.03402	ZAP_eCLIP_hCMV.hg.forward.bam.NextSeq_peak_635	PFKFB3
10	6203943	6204040	98	6203950	6	6.25344	4.80298	1.68505	ZAP_eCLIP_hCMV.hg.forward.bam.NextSeq_peak_636	PFKFB3
10	6234526	6234587	62	6234563	17	7.16246	3.86314	2.45914	ZAP_eCLIP_hCMV.hg.forward.bam.NextSeq_peak_637	PFKFB3
10	7788163	7788231	69	7788218	31	14.867	5.22604	9.66194	ZAP_eCLIP_hCMV.hg.forward.bam.NextSeq_peak_638	ATP5C1
10	12196259	12196311	53	12196284	11	14.066	8.78515	8.89236	ZAP_eCLIP_hCMV.hg.forward.bam.NextSeq_peak_639	CDC123
10	13100154	13100212	59	13100195	29	10.621	3.95416	5.63086	ZAP_eCLIP_hCMV.hg.forward.bam.NextSeq_peak_640	OPTN
10	13217246	13217332	87	13217268	153	15.3252	2.04404	10.1007	ZAP_eCLIP_hCMV.hg.forward.bam.NextSeq_peak_641	RNU6-6P
10	15371024	15371075	52	15371049	23	27.3511	13.8577	21.8373	ZAP_eCLIP_hCMV.hg.forward.bam.NextSeq_peak_642
10	16835801	16835850	50	16835825	5	6.93904	4.93705	2.26376	ZAP_eCLIP_hCMV.hg.forward.bam.NextSeq_peak_643
10	17229255	17229652	398	17229283	308	137.741	6.28586	131.645	ZAP_eCLIP_hCMV.hg.forward.bam.NextSeq_peak_644a	VIM
10	17229255	17229652	398	17229369	256	53.9974	3.139	48.2134	ZAP_eCLIP_hCMV.hg.forward.bam.NextSeq_peak_644b	VIM
10	17229255	17229652	398	17229461	359	44.0617	2.30534	38.35	ZAP_eCLIP_hCMV.hg.forward.bam.NextSeq_peak_644c	VIM
10	17229255	17229652	398	17229552	202	19.8384	2.04901	14.4765	ZAP_eCLIP_hCMV.hg.forward.bam.NextSeq_peak_644d	VIM
10	17233569	17233622	54	17233600	70	39.6457	7.49034	33.975	ZAP_eCLIP_hCMV.hg.forward.bam.NextSeq_peak_645	VIM
10	17235830	17235883	54	17235858	61	47.5329	11.5	41.7943	ZAP_eCLIP_hCMV.hg.forward.bam.NextSeq_peak_646	VIM
10	17493922	17493988	67	17493954	74	119.875	43.3055	113.82	ZAP_eCLIP_hCMV.hg.forward.bam.NextSeq_peak_647
10	17715365	17715414	50	17715393	10	13.5861	8.50897	8.43001	ZAP_eCLIP_hCMV.hg.forward.bam.NextSeq_peak_648	STAM
10	18420430	18420479	50	18420454	7	10.0242	6.58273	5.06994	ZAP_eCLIP_hCMV.hg.forward.bam.NextSeq_peak_649	CACNB2
10	21481750	21481803	54	21481778	99	132.518	35.3393	126.432	ZAP_eCLIP_hCMV.hg.forward.bam.NextSeq_peak_650	Y_RNA
10	21933131	21933229	99	21933211	123	29.4417	3.33081	23.8968	ZAP_eCLIP_hCMV.hg.forward.bam.NextSeq_peak_651	RN7SKP37
10	23772828	23772877	50	23772867	6	8.45279	5.75989	3.62161	ZAP_eCLIP_hCMV.hg.forward.bam.NextSeq_peak_652	KIAA1217
10	24546005	24546054	50	24546038	10	14.2094	8.75685	9.0294	ZAP_eCLIP_hCMV.hg.forward.bam.NextSeq_peak_653	KIAA1217
10	28533287	28533373	87	28533309	22	12.8982	5.85609	7.7809	ZAP_eCLIP_hCMV.hg.forward.bam.NextSeq_peak_654	WAC
10	28542073	28542138	66	28542119	15	13.12	7.62695	7.99419	ZAP_eCLIP_hCMV.hg.forward.bam.NextSeq_peak_655	WAC
10	28554499	28554548	50	28554545	5	6.44819	4.75568	1.85841	ZAP_eCLIP_hCMV.hg.forward.bam.NextSeq_peak_656	WAC
10	28608215	28608304	90	28608243	16	6.46503	3.64852	1.87398	ZAP_eCLIP_hCMV.hg.forward.bam.NextSeq_peak_657	WAC
10	28611752	28611896	145	28611786	13	17.2009	10.2493	11.9083	ZAP_eCLIP_hCMV.hg.forward.bam.NextSeq_peak_658	WAC
10	28616165	28616269	105	28616251	9	13.1954	8.18736	8.06355	ZAP_eCLIP_hCMV.hg.forward.bam.NextSeq_peak_659	WAC
10	28620144	28620253	110	28620163	10	9.73365	6.55936	4.8064	ZAP_eCLIP_hCMV.hg.forward.bam.NextSeq_peak_660	WAC
10	28620866	28620915	50	28620891	12	16.1975	9.77923	10.9418	ZAP_eCLIP_hCMV.hg.forward.bam.NextSeq_peak_661	WAC
10	28677590	28677639	50	28677606	12	15.6174	9.51724	10.3814	ZAP_eCLIP_hCMV.hg.forward.bam.NextSeq_peak_662	BAMBI
10	31319417	31319843	427	31319440	11	12.1954	7.83998	7.11045	ZAP_eCLIP_hCMV.hg.forward.bam.NextSeq_peak_663a	ZEB1
10	31319417	31319843	427	31319531	13	14.8096	9.0386	9.6071	ZAP_eCLIP_hCMV.hg.forward.bam.NextSeq_peak_663b	ZEB1
10	31319417	31319843	427	31319635	21	24.3369	12.7029	18.8727	ZAP_eCLIP_hCMV.hg.forward.bam.NextSeq_peak_663c	ZEB1
10	31319417	31319843	427	31319808	24	28.8851	14.4352	23.3483	ZAP_eCLIP_hCMV.hg.forward.bam.NextSeq_peak_663d	ZEB1
10	31319923	31319992	70	31319953	9	7.15015	5.1244	2.44821	ZAP_eCLIP_hCMV.hg.forward.bam.NextSeq_peak_664	ZEB1
10	31320347	31320398	52	31320368	11	6.2613	4.24072	1.68991	ZAP_eCLIP_hCMV.hg.forward.bam.NextSeq_peak_665	ZEB1
10	31320650	31320738	89	31320659	9	7.30614	5.22233	2.59077	ZAP_eCLIP_hCMV.hg.forward.bam.NextSeq_peak_666	ZEB1
10	31320866	31320915	50	31320888	11	10.5998	6.92887	5.61026	ZAP_eCLIP_hCMV.hg.forward.bam.NextSeq_peak_667	ZEB1
10	31321857	31321906	50	31321896	12	11.8512	7.50628	6.78243	ZAP_eCLIP_hCMV.hg.forward.bam.NextSeq_peak_668	ZEB1
10	36997318	36997370	53	36997345	21	35.8131	18.1025	30.1835	ZAP_eCLIP_hCMV.hg.forward.bam.NextSeq_peak_669
10	37009559	37009620	62	37009587	56	101.649	41.7295	95.6481	ZAP_eCLIP_hCMV.hg.forward.bam.NextSeq_peak_670
10	37994912	37994961	50	37994949	22	17.138	8.12805	11.8516	ZAP_eCLIP_hCMV.hg.forward.bam.NextSeq_peak_671	Y_RNA
10	43114637	43114691	55	43114666	11	16.77	9.87409	11.4932	ZAP_eCLIP_hCMV.hg.forward.bam.NextSeq_peak_672	RET
10	43183794	43183887	94	43183808	6	6.75584	5.05693	2.13566	ZAP_eCLIP_hCMV.hg.forward.bam.NextSeq_peak_673	CSGALNACT2
10	46109238	46109309	72	46109271	10	13.5861	8.50897	8.43001	ZAP_eCLIP_hCMV.hg.forward.bam.NextSeq_peak_674
10	48112370	48112433	64	48112400	47	93.1992	39.4964	87.2286	ZAP_eCLIP_hCMV.hg.forward.bam.NextSeq_peak_675
10	48307207	48307256	50	48307245	12	8.23127	5.27647	3.43701	ZAP_eCLIP_hCMV.hg.forward.bam.NextSeq_peak_676	MAPK8
10	50266658	50266709	52	50266683	24	34.7636	17.5953	29.1473	ZAP_eCLIP_hCMV.hg.forward.bam.NextSeq_peak_677	DYNC1I2P1
10	52314260	52314623	364	52314313	175	81.8446	6.45722	75.9187	ZAP_eCLIP_hCMV.hg.forward.bam.NextSeq_peak_678a	DKK1
10	52314260	52314623	364	52314491	316	53.3945	2.73498	47.6148	ZAP_eCLIP_hCMV.hg.forward.bam.NextSeq_peak_678b	DKK1
10	52314260	52314623	364	52314563	203	65.7269	4.39875	59.8737	ZAP_eCLIP_hCMV.hg.forward.bam.NextSeq_peak_678c	DKK1
10	52314907	52315030	124	52314966	181	49.982	3.8043	44.2256	ZAP_eCLIP_hCMV.hg.forward.bam.NextSeq_peak_679	DKK1
10	52316562	52316735	174	52316600	111	41.4824	4.87879	35.7937	ZAP_eCLIP_hCMV.hg.forward.bam.NextSeq_peak_680a	DKK1
10	52316562	52316735	174	52316716	80	40.2377	6.57153	34.5602	ZAP_eCLIP_hCMV.hg.forward.bam.NextSeq_peak_680b	DKK1
10	52316923	52317083	161	52317014	238	51.5383	3.19006	45.7706	ZAP_eCLIP_hCMV.hg.forward.bam.NextSeq_peak_681	DKK1
10	54600806	54600855	50	54600831	8	11.6464	7.40557	6.59195	ZAP_eCLIP_hCMV.hg.forward.bam.NextSeq_peak_682	AL353784.1
10	55598804	55598853	50	55598830	7	8.2392	5.85677	3.43701	ZAP_eCLIP_hCMV.hg.forward.bam.NextSeq_peak_683
10	58829992	58830045	54	58830021	25	30.4361	15.0126	24.8756	ZAP_eCLIP_hCMV.hg.forward.bam.NextSeq_peak_684	BICC1
10	62049232	62049281	50	62049254	5	6.68774	4.84707	2.07312	ZAP_eCLIP_hCMV.hg.forward.bam.NextSeq_peak_685	ARID5B
10	62091907	62091963	57	62091937	49	37.8695	10.731	32.2159	ZAP_eCLIP_hCMV.hg.forward.bam.NextSeq_peak_686	ARID5B
10	62092192	62092249	58	62092222	21	16.7732	8.19876	11.4963	ZAP_eCLIP_hCMV.hg.forward.bam.NextSeq_peak_687	ARID5B
10	62092675	62092830	156	62092708	19	7.94687	3.97982	3.1836	ZAP_eCLIP_hCMV.hg.forward.bam.NextSeq_peak_688	ARID5B
10	63521410	63521553	144	63521477	28	11.7978	4.46901	6.73589	ZAP_eCLIP_hCMV.hg.forward.bam.NextSeq_peak_689	REEP3
10	63594779	63594831	53	63594806	16	22.1231	12.4456	16.7068	ZAP_eCLIP_hCMV.hg.forward.bam.NextSeq_peak_690	REEP3
10	63599205	63599258	54	63599247	10	15.0233	9.05125	9.80722	ZAP_eCLIP_hCMV.hg.forward.bam.NextSeq_peak_691	REEP3
10	64826731	64826821	91	64826803	6	6.89725	5.12467	2.25241	ZAP_eCLIP_hCMV.hg.forward.bam.NextSeq_peak_692
10	67891434	67891483	50	67891458	8	11.6464	7.40557	6.59195	ZAP_eCLIP_hCMV.hg.forward.bam.NextSeq_peak_693	SIRT1
10	68174491	68174580	90	68174516	14	8.92308	5.3009	4.0588	ZAP_eCLIP_hCMV.hg.forward.bam.NextSeq_peak_694	MYPN
10	68332048	68332110	63	68332086	28	26.7619	11.7706	21.2569	ZAP_eCLIP_hCMV.hg.forward.bam.NextSeq_peak_695	HNRNPH3
10	68332304	68332368	65	68332333	21	15.0452	7.21483	9.82847	ZAP_eCLIP_hCMV.hg.forward.bam.NextSeq_peak_696	HNRNPH3
10	68332461	68332538	78	68332502	24	16.0455	7.01933	10.793	ZAP_eCLIP_hCMV.hg.forward.bam.NextSeq_peak_697	HNRNPH3
10	68337075	68337124	50	68337111	11	8.63266	5.72021	3.78675	ZAP_eCLIP_hCMV.hg.forward.bam.NextSeq_peak_698	HNRNPH3
10	68946457	68946506	50	68946495	8	7.06487	5.19665	2.36967	ZAP_eCLIP_hCMV.hg.forward.bam.NextSeq_peak_699	DDX50
10	68956154	68956206	53	68956184	22	27.7031	14.3409	22.1847	ZAP_eCLIP_hCMV.hg.forward.bam.NextSeq_peak_700	DDX21
10	69024787	69024836	50	69024823	20	10.1981	4.89114	5.23506	ZAP_eCLIP_hCMV.hg.forward.bam.NextSeq_peak_701	KIF1BP
10	69382499	69382555	57	69382528	34	37.4356	15.7239	31.7888	ZAP_eCLIP_hCMV.hg.forward.bam.NextSeq_peak_702	HK1
10	69855200	69855249	50	69855225	9	13.3142	8.22841	8.17142	ZAP_eCLIP_hCMV.hg.forward.bam.NextSeq_peak_703	COL13A1
10	70255466	70255515	50	70255490	5	6.93904	4.93705	2.26376	ZAP_eCLIP_hCMV.hg.forward.bam.NextSeq_peak_704
10	70404133	70404182	50	70404152	14	10.5332	6.27463	5.55186	ZAP_eCLIP_hCMV.hg.forward.bam.NextSeq_peak_705
10	70419906	70419972	67	70419940	9	11.0699	7.32096	6.05015	ZAP_eCLIP_hCMV.hg.forward.bam.NextSeq_peak_706	EIF4EBP2
10	70421842	70421915	74	70421862	10	9.38296	6.35147	4.48851	ZAP_eCLIP_hCMV.hg.forward.bam.NextSeq_peak_707	EIF4EBP2
10	70873466	70873516	51	70873489	13	19.5425	11.2268	14.1868	ZAP_eCLIP_hCMV.hg.forward.bam.NextSeq_peak_708	SGPL1
10	70877624	70877673	50	70877648	9	7.81827	5.53995	3.06714	ZAP_eCLIP_hCMV.hg.forward.bam.NextSeq_peak_709	SGPL1
10	71302416	71302487	72	71302459	17	10.5588	5.63266	5.57488	ZAP_eCLIP_hCMV.hg.forward.bam.NextSeq_peak_710	UNC5B
10	71351539	71351589	51	71351586	44	24.0228	6.56449	18.5689	ZAP_eCLIP_hCMV.hg.forward.bam.NextSeq_peak_711	SLC29A3
10	71972809	71972858	50	71972852	10	9.38296	6.35147	4.48851	ZAP_eCLIP_hCMV.hg.forward.bam.NextSeq_peak_712	CHST3
10	72013319	72013376	58	72013352	17	15.5278	8.58031	10.2962	ZAP_eCLIP_hCMV.hg.forward.bam.NextSeq_peak_713	CHST3
10	72216019	72216101	83	72216047	6	6.89725	5.12467	2.25241	ZAP_eCLIP_hCMV.hg.forward.bam.NextSeq_peak_714	ANAPC16
10	73521294	73521348	55	73521324	38	15.6876	4.68816	10.4479	ZAP_eCLIP_hCMV.hg.forward.bam.NextSeq_peak_715
10	73766413	73766462	50	73766457	17	6.56614	3.58183	1.96629	ZAP_eCLIP_hCMV.hg.forward.bam.NextSeq_peak_716	SEC24C
10	73767879	73767952	74	73767927	12	9.70887	6.19689	4.78245	ZAP_eCLIP_hCMV.hg.forward.bam.NextSeq_peak_717	SEC24C
10	73772726	73772791	66	73772787	11	6.30643	4.26832	1.73181	ZAP_eCLIP_hCMV.hg.forward.bam.NextSeq_peak_718	FUT11
10	73772861	73772964	104	73772920	15	7.82675	4.49237	3.07427	ZAP_eCLIP_hCMV.hg.forward.bam.NextSeq_peak_719	FUT11
10	73779984	73780045	62	73780012	30	41.8731	19.8267	36.1803	ZAP_eCLIP_hCMV.hg.forward.bam.NextSeq_peak_720	FUT11
10	73799977	73800066	90	73800004	13	10.3671	6.39471	5.39304	ZAP_eCLIP_hCMV.hg.forward.bam.NextSeq_peak_721	ZSWIM8
10	73911523	73911586	64	73911570	58	33.4205	7.41868	27.8215	ZAP_eCLIP_hCMV.hg.forward.bam.NextSeq_peak_722	PLAU
10	73912954	73913003	50	73912996	46	13.227	3.4965	8.09438	ZAP_eCLIP_hCMV.hg.forward.bam.NextSeq_peak_723	PLAU
10	73916667	73916751	85	73916675	21	6.21515	3.07	1.6529	ZAP_eCLIP_hCMV.hg.forward.bam.NextSeq_peak_724	PLAU
10	73917327	73917396	70	73917368	78	34.9476	5.72134	29.329	ZAP_eCLIP_hCMV.hg.forward.bam.NextSeq_peak_725	PLAU
10	73998109	73998194	86	73998168	54	21.8849	4.89047	16.4751	ZAP_eCLIP_hCMV.hg.forward.bam.NextSeq_peak_726	VCL
10	73999001	73999070	70	73999004	8	6.19332	4.65561	1.63203	ZAP_eCLIP_hCMV.hg.forward.bam.NextSeq_peak_727	VCL
10	74070667	74070716	50	74070691	12	11.8512	7.50628	6.78243	ZAP_eCLIP_hCMV.hg.forward.bam.NextSeq_peak_728	VCL
10	74090116	74090166	51	74090142	23	27.3511	13.8577	21.8373	ZAP_eCLIP_hCMV.hg.forward.bam.NextSeq_peak_729	VCL
10	74105139	74105194	56	74105173	18	17.5915	9.55714	12.2892	ZAP_eCLIP_hCMV.hg.forward.bam.NextSeq_peak_730	VCL
10	74118382	74118518	137	74118398	20	10.4173	4.99763	5.44089	ZAP_eCLIP_hCMV.hg.forward.bam.NextSeq_peak_731a	VCL
10	74118382	74118518	137	74118497	41	26.3645	7.9248	20.8664	ZAP_eCLIP_hCMV.hg.forward.bam.NextSeq_peak_731b	VCL
10	74118633	74118683	51	74118657	42	23.8079	6.79901	18.3581	ZAP_eCLIP_hCMV.hg.forward.bam.NextSeq_peak_732	VCL
10	74118963	74119036	74	74118983	24	6.2378	2.8786	1.67242	ZAP_eCLIP_hCMV.hg.forward.bam.NextSeq_peak_733	VCL
10	74119889	74119940	52	74119936	25	25.1449	11.8759	19.6677	ZAP_eCLIP_hCMV.hg.forward.bam.NextSeq_peak_734	VCL
10	76559332	76559381	50	76559356	7	10.0242	6.58273	5.06994	ZAP_eCLIP_hCMV.hg.forward.bam.NextSeq_peak_735	LRMDA
10	77735922	77735971	50	77735946	10	15.0233	9.05125	9.80722	ZAP_eCLIP_hCMV.hg.forward.bam.NextSeq_peak_736
10	78033834	78033900	67	78033866	221	456.46	128.184	450.049	ZAP_eCLIP_hCMV.hg.forward.bam.NextSeq_peak_737	RPS24
10	79069541	79069678	138	79069557	18	12.2095	6.34521	7.12415	ZAP_eCLIP_hCMV.hg.forward.bam.NextSeq_peak_738a	ZMIZ1
10	79069541	79069678	138	79069654	16	11.5422	6.423	6.5008	ZAP_eCLIP_hCMV.hg.forward.bam.NextSeq_peak_738b	ZMIZ1
10	79070340	79070436	97	79070357	9	7.00058	5.03007	2.32258	ZAP_eCLIP_hCMV.hg.forward.bam.NextSeq_peak_739	ZMIZ1
10	79072853	79072902	50	79072892	11	10.0661	6.60775	5.11048	ZAP_eCLIP_hCMV.hg.forward.bam.NextSeq_peak_740	ZMIZ1
10	79085056	79085116	61	79085063	7	5.9238	4.59015	1.39234	ZAP_eCLIP_hCMV.hg.forward.bam.NextSeq_peak_741	ZMIZ1
10	79105335	79105384	50	79105359	7	7.92212	5.70395	3.16141	ZAP_eCLIP_hCMV.hg.forward.bam.NextSeq_peak_742	ZMIZ1
10	79165095	79165144	50	79165119	12	11.3425	7.20193	6.30811	ZAP_eCLIP_hCMV.hg.forward.bam.NextSeq_peak_743	ZMIZ1
10	79222305	79222354	50	79222331	16	16.1685	9.23077	10.9135	ZAP_eCLIP_hCMV.hg.forward.bam.NextSeq_peak_744	ZMIZ1
10	79239225	79239274	50	79239270	13	10.8169	6.67358	5.81661	ZAP_eCLIP_hCMV.hg.forward.bam.NextSeq_peak_745	ZMIZ1
10	79277170	79277260	91	79277196	14	10.2287	6.08824	5.26225	ZAP_eCLIP_hCMV.hg.forward.bam.NextSeq_peak_746	ZMIZ1
10	79287235	79287286	52	79287264	13	10.8169	6.67358	5.81661	ZAP_eCLIP_hCMV.hg.forward.bam.NextSeq_peak_747	ZMIZ1
10	79289747	79289796	50	79289753	10	6.36079	4.46471	1.77773	ZAP_eCLIP_hCMV.hg.forward.bam.NextSeq_peak_748	ZMIZ1
10	79312655	79312863	209	79312760	20	10.1981	4.89114	5.23506	ZAP_eCLIP_hCMV.hg.forward.bam.NextSeq_peak_749	ZMIZ1
10	79313070	79313177	108	79313162	22	11.7779	5.31169	6.7173	ZAP_eCLIP_hCMV.hg.forward.bam.NextSeq_peak_750	ZMIZ1
10	79313737	79313815	79	79313781	34	23.5959	8.29327	18.1491	ZAP_eCLIP_hCMV.hg.forward.bam.NextSeq_peak_751	ZMIZ1
10	79314134	79314196	63	79314168	44	30.5701	8.95458	25.0082	ZAP_eCLIP_hCMV.hg.forward.bam.NextSeq_peak_752	ZMIZ1
10	79314275	79314403	129	79314317	103	112.87	23.917	106.834	ZAP_eCLIP_hCMV.hg.forward.bam.NextSeq_peak_753	ZMIZ1
10	79314829	79314968	140	79314857	25	17.3505	7.45327	12.0539	ZAP_eCLIP_hCMV.hg.forward.bam.NextSeq_peak_754	ZMIZ1
10	79315653	79315713	61	79315686	27	22.6784	9.76868	17.2498	ZAP_eCLIP_hCMV.hg.forward.bam.NextSeq_peak_755	ZMIZ1
10	79513299	79513348	50	79513315	15	8.85157	5.0648	3.99237	ZAP_eCLIP_hCMV.hg.forward.bam.NextSeq_peak_756	EIF5AL1
10	79513429	79513551	123	79513501	34	18.3116	6.0793	12.9899	ZAP_eCLIP_hCMV.hg.forward.bam.NextSeq_peak_757	EIF5AL1
10	79513647	79513696	50	79513683	30	16.8561	6.16871	11.5763	ZAP_eCLIP_hCMV.hg.forward.bam.NextSeq_peak_758	EIF5AL1
10	80509296	80509355	60	80509329	9	10.1368	6.86141	5.17785	ZAP_eCLIP_hCMV.hg.forward.bam.NextSeq_peak_759	TSPAN14
10	80518578	80518627	50	80518609	19	12.4607	6.25851	7.36535	ZAP_eCLIP_hCMV.hg.forward.bam.NextSeq_peak_760	TSPAN14
10	84141449	84141515	67	84141494	21	30.8077	16.1061	25.2418	ZAP_eCLIP_hCMV.hg.forward.bam.NextSeq_peak_761	GHITM
10	84150691	84150745	55	84150719	19	21.3998	11.5481	15.9999	ZAP_eCLIP_hCMV.hg.forward.bam.NextSeq_peak_762	GHITM
10	84152926	84152975	50	84152965	8	9.63185	6.58886	4.71484	ZAP_eCLIP_hCMV.hg.forward.bam.NextSeq_peak_763	GHITM
10	84391445	84391494	50	84391470	8	9.63185	6.58886	4.71484	ZAP_eCLIP_hCMV.hg.forward.bam.NextSeq_peak_764	CCSER2	TNPO1P1
10	86488412	86488471	60	86488443	196	360.49	93.9068	354.141	ZAP_eCLIP_hCMV.hg.forward.bam.NextSeq_peak_765	RNU6-780P
10	86756777	86756879	103	86756779	9	6.58598	4.76684	1.97961	ZAP_eCLIP_hCMV.hg.forward.bam.NextSeq_peak_766	BMPR1A
10	86757400	86757453	54	86757425	25	17.0537	7.30011	11.7698	ZAP_eCLIP_hCMV.hg.forward.bam.NextSeq_peak_767	BMPR1A
10	86845277	86845326	50	86845288	6	7.94003	5.57254	3.17754	ZAP_eCLIP_hCMV.hg.forward.bam.NextSeq_peak_768	BMPR1A
10	86889574	86889672	99	86889586	118	60.2636	6.98839	54.4407	ZAP_eCLIP_hCMV.hg.forward.bam.NextSeq_peak_769	BMPR1A	RNU1-19P
10	86924186	86924272	87	86924240	24	28.8851	14.4352	23.3483	ZAP_eCLIP_hCMV.hg.forward.bam.NextSeq_peak_770	BMPR1A
10	87365026	87365076	51	87365050	25	44.0364	21.3939	38.3248	ZAP_eCLIP_hCMV.hg.forward.bam.NextSeq_peak_771	NUTM2D
10	87504896	87504974	79	87504949	23	13.8143	6.1107	8.6517	ZAP_eCLIP_hCMV.hg.forward.bam.NextSeq_peak_772	MINPP1
10	87659836	87659956	121	87659870	20	22.6406	11.9988	17.2127	ZAP_eCLIP_hCMV.hg.forward.bam.NextSeq_peak_773	PAPSS2
10	89302036	89302096	61	89302076	321	115.379	4.95081	109.336	ZAP_eCLIP_hCMV.hg.forward.bam.NextSeq_peak_774	IFIT2
10	89306061	89306132	72	89306080	40	8.45755	2.73717	3.62615	ZAP_eCLIP_hCMV.hg.forward.bam.NextSeq_peak_775	IFIT2
10	89306211	89306272	62	89306241	96	26.8009	3.69524	21.2952	ZAP_eCLIP_hCMV.hg.forward.bam.NextSeq_peak_776	IFIT2
10	89306463	89306602	140	89306509	137	62.62	6.17881	56.7845	ZAP_eCLIP_hCMV.hg.forward.bam.NextSeq_peak_777	IFIT2
10	89306784	89306833	50	89306810	100	38.1492	4.93892	32.4929	ZAP_eCLIP_hCMV.hg.forward.bam.NextSeq_peak_778	IFIT2
10	89306901	89307094	194	89306953	462	395.825	17.5769	389.451	ZAP_eCLIP_hCMV.hg.forward.bam.NextSeq_peak_779a	IFIT2
10	89306901	89307094	194	89307063	121	40.3149	4.39055	34.637	ZAP_eCLIP_hCMV.hg.forward.bam.NextSeq_peak_779b	IFIT2
10	89307233	89307396	164	89307316	211	90.7323	5.90953	84.7716	ZAP_eCLIP_hCMV.hg.forward.bam.NextSeq_peak_780	IFIT2
10	89307485	89307682	198	89307552	126	7.53601	1.67066	2.80781	ZAP_eCLIP_hCMV.hg.forward.bam.NextSeq_peak_781a	IFIT2
10	89307485	89307682	198	89307649	83	8.8362	2.0272	3.97751	ZAP_eCLIP_hCMV.hg.forward.bam.NextSeq_peak_781b	IFIT2
10	89307748	89307914	167	89307767	109	18.7391	2.64765	13.4038	ZAP_eCLIP_hCMV.hg.forward.bam.NextSeq_peak_782a	IFIT2
10	89307748	89307914	167	89307876	1147	749.266	11.0177	742.698	ZAP_eCLIP_hCMV.hg.forward.bam.NextSeq_peak_782b	IFIT2
10	89308042	89308104	63	89308074	226	108.34	6.75119	102.315	ZAP_eCLIP_hCMV.hg.forward.bam.NextSeq_peak_783	IFIT2
10	89308460	89308593	134	89308514	135	66.7622	6.79016	60.9036	ZAP_eCLIP_hCMV.hg.forward.bam.NextSeq_peak_784	IFIT2
10	89339601	89339679	79	89339645	182	122.18	10.7009	116.119	ZAP_eCLIP_hCMV.hg.forward.bam.NextSeq_peak_785	IFIT3
10	89402777	89403037	261	89402806	135	56.3889	5.56914	50.5907	ZAP_eCLIP_hCMV.hg.forward.bam.NextSeq_peak_786a	IFIT1
10	89402777	89403037	261	89402881	72	29.8761	5.21085	24.3233	ZAP_eCLIP_hCMV.hg.forward.bam.NextSeq_peak_786b	IFIT1
10	89402777	89403037	261	89403010	67	27.3307	5.07257	21.8181	ZAP_eCLIP_hCMV.hg.forward.bam.NextSeq_peak_786c	IFIT1
10	89403554	89403685	132	89403579	69	32.8105	6.02809	27.2187	ZAP_eCLIP_hCMV.hg.forward.bam.NextSeq_peak_787a	IFIT1
10	89403554	89403685	132	89403657	109	45.6479	5.49204	39.9241	ZAP_eCLIP_hCMV.hg.forward.bam.NextSeq_peak_787b	IFIT1
10	89418904	89418998	95	89418905	6	6.32314	4.83944	1.74748	ZAP_eCLIP_hCMV.hg.forward.bam.NextSeq_peak_788	IFIT5
10	91227462	91227511	50	91227508	7	8.2392	5.85677	3.43701	ZAP_eCLIP_hCMV.hg.forward.bam.NextSeq_peak_789	PCGF5
10	91410639	91410704	66	91410672	8	9.63185	6.58886	4.71484	ZAP_eCLIP_hCMV.hg.forward.bam.NextSeq_peak_790	HECTD2
10	92349654	92349754	101	92349678	10	13.0379	8.27474	7.9165	ZAP_eCLIP_hCMV.hg.forward.bam.NextSeq_peak_791	2005-03-01
10	92690151	92690279	129	92690250	9	11.0699	7.32096	6.05015	ZAP_eCLIP_hCMV.hg.forward.bam.NextSeq_peak_792	HHEX
10	92848786	92848835	50	92848820	9	10.6704	7.12994	5.6782	ZAP_eCLIP_hCMV.hg.forward.bam.NextSeq_peak_793	EXOC6
10	96832823	96832895	73	96832835	6	6.4931	4.92669	1.89907	ZAP_eCLIP_hCMV.hg.forward.bam.NextSeq_peak_794	LCOR
10	96833955	96834006	52	96833981	10	14.9313	9.01961	9.72416	ZAP_eCLIP_hCMV.hg.forward.bam.NextSeq_peak_795	LCOR
10	96878785	96878838	54	96878807	7	8.2392	5.85677	3.43701	ZAP_eCLIP_hCMV.hg.forward.bam.NextSeq_peak_796	LCOR
10	97430980	97431029	50	97431004	10	8.35421	5.72269	3.54707	ZAP_eCLIP_hCMV.hg.forward.bam.NextSeq_peak_797	PGAM1
10	97432525	97432701	177	97432556	73	40.2963	7.29169	34.6184	ZAP_eCLIP_hCMV.hg.forward.bam.NextSeq_peak_798a	PGAM1
10	97432525	97432701	177	97432642	29	9.06987	3.45432	4.19813	ZAP_eCLIP_hCMV.hg.forward.bam.NextSeq_peak_798b	PGAM1
10	97432871	97432927	57	97432906	46	32.6971	9.35257	27.1069	ZAP_eCLIP_hCMV.hg.forward.bam.NextSeq_peak_799	PGAM1
10	97432991	97433040	50	97433015	34	21.3687	7.31071	15.9704	ZAP_eCLIP_hCMV.hg.forward.bam.NextSeq_peak_800	PGAM1
10	97433186	97433308	123	97433225	38	33.9177	12.2041	28.3122	ZAP_eCLIP_hCMV.hg.forward.bam.NextSeq_peak_801	PGAM1
10	97452179	97452231	53	97452203	13	11.5195	7.10752	6.47847	ZAP_eCLIP_hCMV.hg.forward.bam.NextSeq_peak_802	ZDHHC16
10	97479560	97479699	140	97479582	7	10.0242	6.58273	5.06994	ZAP_eCLIP_hCMV.hg.forward.bam.NextSeq_peak_803
10	97523490	97523539	50	97523517	8	9.63185	6.58886	4.71484	ZAP_eCLIP_hCMV.hg.forward.bam.NextSeq_peak_804	UBTD1
10	97673908	97674032	125	97674015	14	11.0245	6.57665	6.01226	ZAP_eCLIP_hCMV.hg.forward.bam.NextSeq_peak_805	AL355315.1	PI4K2A
10	97714071	97714149	79	97714120	47	23.6233	6.03554	18.1761	ZAP_eCLIP_hCMV.hg.forward.bam.NextSeq_peak_806	MARVELD1
10	97714951	97715008	58	97714981	32	15.3781	5.27893	10.1527	ZAP_eCLIP_hCMV.hg.forward.bam.NextSeq_peak_807	MARVELD1
10	97717717	97717766	50	97717757	32	12.6899	4.34957	7.58142	ZAP_eCLIP_hCMV.hg.forward.bam.NextSeq_peak_808	MARVELD1
10	99661431	99661480	50	99661468	15	20.4555	11.7135	15.076	ZAP_eCLIP_hCMV.hg.forward.bam.NextSeq_peak_809	ENTPD7
10	99679738	99679787	50	99679772	9	13.3142	8.22841	8.17142	ZAP_eCLIP_hCMV.hg.forward.bam.NextSeq_peak_810	ENTPD7
10	99704463	99704585	123	99704512	13	13.1344	8.08368	8.00434	ZAP_eCLIP_hCMV.hg.forward.bam.NextSeq_peak_811	ENTPD7	CUTC
10	100347126	100347179	54	100347175	22	11.8731	5.35697	6.80272	ZAP_eCLIP_hCMV.hg.forward.bam.NextSeq_peak_812	SCD
10	100361151	100361206	56	100361186	27	22.9038	9.89501	17.4696	ZAP_eCLIP_hCMV.hg.forward.bam.NextSeq_peak_813	SCD
10	100999045	100999111	67	100999077	14	11.8543	7.08844	6.78502	ZAP_eCLIP_hCMV.hg.forward.bam.NextSeq_peak_814	LZTS2
10	100999218	100999388	171	100999257	19	17.6278	9.29059	12.325	ZAP_eCLIP_hCMV.hg.forward.bam.NextSeq_peak_815	LZTS2
10	100999842	100999896	55	100999875	17	13.4289	7.30589	8.27984	ZAP_eCLIP_hCMV.hg.forward.bam.NextSeq_peak_816	LZTS2
10	101000177	101000401	225	101000199	15	11.4309	6.59203	6.39411	ZAP_eCLIP_hCMV.hg.forward.bam.NextSeq_peak_817a	LZTS2
10	101000177	101000401	225	101000373	13	8.88345	5.47891	4.02261	ZAP_eCLIP_hCMV.hg.forward.bam.NextSeq_peak_817b	LZTS2
10	101000514	101000614	101	101000537	17	7.83714	4.19241	3.08343	ZAP_eCLIP_hCMV.hg.forward.bam.NextSeq_peak_818a	LZTS2
10	101000514	101000614	101	101000591	21	11.0261	5.12405	6.01298	ZAP_eCLIP_hCMV.hg.forward.bam.NextSeq_peak_818b	LZTS2
10	101000759	101000863	105	101000783	13	9.21522	5.68236	4.33419	ZAP_eCLIP_hCMV.hg.forward.bam.NextSeq_peak_819	LZTS2
10	101002494	101002552	59	101002506	16	6.89704	3.86078	2.25241	ZAP_eCLIP_hCMV.hg.forward.bam.NextSeq_peak_820	LZTS2
10	101538303	101538352	50	101538326	9	13.3142	8.22841	8.17142	ZAP_eCLIP_hCMV.hg.forward.bam.NextSeq_peak_821	BTRC
10	102633374	102633423	50	102633397	7	10.0242	6.58273	5.06994	ZAP_eCLIP_hCMV.hg.forward.bam.NextSeq_peak_822	SUFU
10	102644011	102644070	60	102644044	19	6.30077	3.26627	1.72742	ZAP_eCLIP_hCMV.hg.forward.bam.NextSeq_peak_823
10	102645801	102645850	50	102645824	11	9.35743	6.17243	4.47023	ZAP_eCLIP_hCMV.hg.forward.bam.NextSeq_peak_824	TRIM8
10	102649574	102649711	138	102649592	11	10.0225	6.58122	5.06994	ZAP_eCLIP_hCMV.hg.forward.bam.NextSeq_peak_825	TRIM8
10	102657052	102657249	198	102657079	22	7.67649	3.54439	2.9347	ZAP_eCLIP_hCMV.hg.forward.bam.NextSeq_peak_826a	TRIM8
10	102657052	102657249	198	102657158	33	19.6021	6.76569	14.2451	ZAP_eCLIP_hCMV.hg.forward.bam.NextSeq_peak_826b	TRIM8
10	102657403	102657456	54	102657432	33	14.8379	4.95983	9.63461	ZAP_eCLIP_hCMV.hg.forward.bam.NextSeq_peak_827	TRIM8
10	102657614	102657745	132	102657681	47	25.6315	6.64727	20.146	ZAP_eCLIP_hCMV.hg.forward.bam.NextSeq_peak_828	TRIM8
10	102813936	102813985	50	102813972	18	11.4988	5.94558	6.45914	ZAP_eCLIP_hCMV.hg.forward.bam.NextSeq_peak_829	WBP1L
10	102814283	102814334	52	102814320	11	9.13801	6.03609	4.26291	ZAP_eCLIP_hCMV.hg.forward.bam.NextSeq_peak_830	WBP1L
10	102868390	102868445	56	102868417	62	129.407	51.839	123.328	ZAP_eCLIP_hCMV.hg.forward.bam.NextSeq_peak_831	BORCS7-ASMT	U6
10	104255142	104255229	88	104255169	25	17.0537	7.30011	11.7698	ZAP_eCLIP_hCMV.hg.forward.bam.NextSeq_peak_832	GSTO1
10	104266073	104266149	77	104266106	11	13.8674	8.692	8.70354	ZAP_eCLIP_hCMV.hg.forward.bam.NextSeq_peak_833	GSTO1
10	108967258	108967316	59	108967286	66	123.97	49.0504	117.904	ZAP_eCLIP_hCMV.hg.forward.bam.NextSeq_peak_834
10	110008152	110008221	70	110008183	11	13.145	8.33837	8.01434	ZAP_eCLIP_hCMV.hg.forward.bam.NextSeq_peak_835	ADD3
10	110567710	110567768	59	110567748	12	11.8512	7.50628	6.78243	ZAP_eCLIP_hCMV.hg.forward.bam.NextSeq_peak_836	SMC3
10	110919686	110919751	66	110919735	11	10.5998	6.92887	5.61026	ZAP_eCLIP_hCMV.hg.forward.bam.NextSeq_peak_837	SHOC2
10	112952027	112952078	52	112952051	9	8.20347	5.77406	3.41692	ZAP_eCLIP_hCMV.hg.forward.bam.NextSeq_peak_838	TCF7L2
10	113165692	113165741	50	113165735	10	12.1083	7.84294	7.02695	ZAP_eCLIP_hCMV.hg.forward.bam.NextSeq_peak_839	TCF7L2
10	113185335	113185384	50	113185359	7	10.0242	6.58273	5.06994	ZAP_eCLIP_hCMV.hg.forward.bam.NextSeq_peak_840
10	114860797	114860861	65	114860839	16	17.1554	9.8159	11.8668	ZAP_eCLIP_hCMV.hg.forward.bam.NextSeq_peak_841	FAM160B1
10	114862324	114862379	56	114862349	12	14.8504	9.14956	9.64607	ZAP_eCLIP_hCMV.hg.forward.bam.NextSeq_peak_842	FAM160B1
10	114862911	114863008	98	114862981	24	24.6354	11.9171	19.1661	ZAP_eCLIP_hCMV.hg.forward.bam.NextSeq_peak_843	FAM160B1
10	114864529	114864578	50	114864552	12	15.6174	9.51724	10.3814	ZAP_eCLIP_hCMV.hg.forward.bam.NextSeq_peak_844	FAM160B1
10	118939905	118939954	50	118939930	7	10.0242	6.58273	5.06994	ZAP_eCLIP_hCMV.hg.forward.bam.NextSeq_peak_845
10	119222355	119222456	102	119222379	7	7.67547	5.5802	2.93398	ZAP_eCLIP_hCMV.hg.forward.bam.NextSeq_peak_846	GRK5
10	119271917	119271966	50	119271947	10	9.38296	6.35147	4.48851	ZAP_eCLIP_hCMV.hg.forward.bam.NextSeq_peak_847	GRK5
10	119290732	119290877	146	119290850	12	16.8477	10.0561	11.5685	ZAP_eCLIP_hCMV.hg.forward.bam.NextSeq_peak_848	GRK5
10	119306701	119306750	50	119306743	8	7.06487	5.19665	2.36967	ZAP_eCLIP_hCMV.hg.forward.bam.NextSeq_peak_849	GRK5
10	119331125	119331178	54	119331140	7	8.59119	6.01799	3.75327	ZAP_eCLIP_hCMV.hg.forward.bam.NextSeq_peak_850	GRK5
10	119348002	119348051	50	119348030	7	9.04998	6.21473	4.17933	ZAP_eCLIP_hCMV.hg.forward.bam.NextSeq_peak_851	GRK5
10	119443551	119443600	50	119443598	11	10.5998	6.92887	5.61026	ZAP_eCLIP_hCMV.hg.forward.bam.NextSeq_peak_852	GRK5
10	120529673	120529723	51	120529709	101	59.2721	8.26299	53.4548	ZAP_eCLIP_hCMV.hg.forward.bam.NextSeq_peak_853	PLPP4
10	122375338	122375409	72	122375362	10	9.49666	6.41929	4.59398	ZAP_eCLIP_hCMV.hg.forward.bam.NextSeq_peak_854	PLEKHA1
10	122461668	122461727	60	122461700	20	9.0179	4.3367	4.14809	ZAP_eCLIP_hCMV.hg.forward.bam.NextSeq_peak_855	HTRA1
10	122512014	122512065	52	122512037	31	23.4253	8.98475	17.9812	ZAP_eCLIP_hCMV.hg.forward.bam.NextSeq_peak_856	HTRA1
10	122514211	122514260	50	122514236	23	21.889	10.6077	16.4792	ZAP_eCLIP_hCMV.hg.forward.bam.NextSeq_peak_857	HTRA1
10	122514520	122514585	66	122514552	37	35.6799	13.5163	30.0532	ZAP_eCLIP_hCMV.hg.forward.bam.NextSeq_peak_858	HTRA1
10	123154976	123155025	50	123155012	23	16.509	7.51021	11.2444	ZAP_eCLIP_hCMV.hg.forward.bam.NextSeq_peak_859	BUB3
10	123165185	123165271	87	123165243	17	22.7454	12.6686	17.316	ZAP_eCLIP_hCMV.hg.forward.bam.NextSeq_peak_860	BUB3
10	124258519	124258568	50	124258543	5	6.93904	4.93705	2.26376	ZAP_eCLIP_hCMV.hg.forward.bam.NextSeq_peak_861
10	124917222	124917324	103	124917239	8	6.72073	4.98595	2.10365	ZAP_eCLIP_hCMV.hg.forward.bam.NextSeq_peak_862	AL731577.2
10	124917489	124917719	231	124917596	16	18.5233	10.5998	13.1981	ZAP_eCLIP_hCMV.hg.forward.bam.NextSeq_peak_863	AL731577.2
10	126905810	126905903	94	126905845	12	10.6648	6.78903	5.67346	ZAP_eCLIP_hCMV.hg.forward.bam.NextSeq_peak_864	DOCK1
10	126906073	126906134	62	126906114	21	14.4466	6.88436	9.25579	ZAP_eCLIP_hCMV.hg.forward.bam.NextSeq_peak_865	DOCK1
10	126906428	126906477	50	126906450	12	8.35957	5.35603	3.5522	ZAP_eCLIP_hCMV.hg.forward.bam.NextSeq_peak_866	DOCK1
10	126906563	126906761	199	126906589	18	12.853	6.71447	7.73769	ZAP_eCLIP_hCMV.hg.forward.bam.NextSeq_peak_867a	DOCK1
10	126906563	126906761	199	126906666	16	9.64199	5.31973	4.72317	ZAP_eCLIP_hCMV.hg.forward.bam.NextSeq_peak_867b	DOCK1
10	126917503	126917591	89	126917506	8	7.06487	5.19665	2.36967	ZAP_eCLIP_hCMV.hg.forward.bam.NextSeq_peak_868	DOCK1
10	126919553	126919675	123	126919577	11	10.5998	6.92887	5.61026	ZAP_eCLIP_hCMV.hg.forward.bam.NextSeq_peak_869	DOCK1
10	126920779	126920885	107	126920808	118	122.169	22.0726	116.107	ZAP_eCLIP_hCMV.hg.forward.bam.NextSeq_peak_870a	DOCK1
10	126920779	126920885	107	126920869	55	40.739	10.3871	35.0568	ZAP_eCLIP_hCMV.hg.forward.bam.NextSeq_peak_870b	DOCK1
10	126949068	126949117	50	126949069	8	6.80349	5.03701	2.18027	ZAP_eCLIP_hCMV.hg.forward.bam.NextSeq_peak_871	DOCK1
10	127195870	127195920	51	127195897	13	15.8811	9.60597	10.6344	ZAP_eCLIP_hCMV.hg.forward.bam.NextSeq_peak_872	DOCK1
10	127196735	127196811	77	127196758	8	9.27357	6.41695	4.38919	ZAP_eCLIP_hCMV.hg.forward.bam.NextSeq_peak_873	DOCK1
10	130190769	130190820	52	130190798	11	9.91527	6.51584	4.97868	ZAP_eCLIP_hCMV.hg.forward.bam.NextSeq_peak_874
10	132399789	132399838	50	132399836	6	6.89725	5.12467	2.25241	ZAP_eCLIP_hCMV.hg.forward.bam.NextSeq_peak_875	PWWP2B
10	132400169	132400218	50	132400193	13	20.365	11.5198	14.9885	ZAP_eCLIP_hCMV.hg.forward.bam.NextSeq_peak_876	PWWP2B
10	132407251	132407300	50	132407284	8	10.8234	7.10262	5.8231	ZAP_eCLIP_hCMV.hg.forward.bam.NextSeq_peak_877	PWWP2B
10	132546618	132546710	93	132546648	9	9.81698	6.69335	4.88594	ZAP_eCLIP_hCMV.hg.forward.bam.NextSeq_peak_878	INPP5A
10	132555461	132555557	97	132555485	5	6.61148	4.81858	2.00367	ZAP_eCLIP_hCMV.hg.forward.bam.NextSeq_peak_879	INPP5A
10	132564452	132564501	50	132564486	18	9.42482	4.83764	4.52652	ZAP_eCLIP_hCMV.hg.forward.bam.NextSeq_peak_880	INPP5A
10	132591716	132591770	55	132591761	13	13.1344	8.08368	8.00434	ZAP_eCLIP_hCMV.hg.forward.bam.NextSeq_peak_881	INPP5A
10	132597750	132597799	50	132597752	5	6.93904	4.93705	2.26376	ZAP_eCLIP_hCMV.hg.forward.bam.NextSeq_peak_882	INPP5A
10	132612890	132612939	50	132612912	8	11.6464	7.40557	6.59195	ZAP_eCLIP_hCMV.hg.forward.bam.NextSeq_peak_883	INPP5A
10	132671319	132671429	111	132671408	6	8.45279	5.75989	3.62161	ZAP_eCLIP_hCMV.hg.forward.bam.NextSeq_peak_884	INPP5A
10	132762116	132762165	50	132762140	6	8.45279	5.75989	3.62161	ZAP_eCLIP_hCMV.hg.forward.bam.NextSeq_peak_885	INPP5A
10	133420018	133420096	79	133420074	10	7.31132	5.06676	2.59561	ZAP_eCLIP_hCMV.hg.forward.bam.NextSeq_peak_886	AL360181.3	MTG1
11	252849	252907	59	252876	26	16.6651	6.87454	11.3965	ZAP_eCLIP_hCMV.hg.forward.bam.NextSeq_peak_887	PSMD13
11	308146	308433	288	308337	93	41.0887	5.74237	35.4037	ZAP_eCLIP_hCMV.hg.forward.bam.NextSeq_peak_888	IFITM2
11	309108	309333	226	309244	1170	947.232	16.1833	940.612	ZAP_eCLIP_hCMV.hg.forward.bam.NextSeq_peak_889	IFITM2
11	314188	314330	143	314268	231	105.32	6.3568	99.3053	ZAP_eCLIP_hCMV.hg.forward.bam.NextSeq_peak_890	IFITM2	IFITM1
11	314930	315187	258	315019	93	19.0478	2.92789	13.7047	ZAP_eCLIP_hCMV.hg.forward.bam.NextSeq_peak_891	IFITM2	IFITM1
11	585248	585318	71	585274	13	10.8169	6.67358	5.81661	ZAP_eCLIP_hCMV.hg.forward.bam.NextSeq_peak_892	PHRF1
11	809941	810007	67	809977	176	189.22	25.8203	183.038	ZAP_eCLIP_hCMV.hg.forward.bam.NextSeq_peak_893	RPLP2
11	810215	810280	66	810253	64	56.9489	14.4027	51.1463	ZAP_eCLIP_hCMV.hg.forward.bam.NextSeq_peak_894	RPLP2
11	812529	812593	65	812581	61	15.8169	3.33958	10.572	ZAP_eCLIP_hCMV.hg.forward.bam.NextSeq_peak_895	RPLP2
11	825019	825098	80	825075	15	10.1873	5.84321	5.22593	ZAP_eCLIP_hCMV.hg.forward.bam.NextSeq_peak_896	PNPLA2
11	832945	833011	67	832990	72	48.7066	9.62178	42.9585	ZAP_eCLIP_hCMV.hg.forward.bam.NextSeq_peak_897	CD151
11	834505	834554	50	834544	52	14.5095	3.47047	9.31665	ZAP_eCLIP_hCMV.hg.forward.bam.NextSeq_peak_898	CD151
11	836352	836401	50	836364	70	18.7914	3.48126	13.4548	ZAP_eCLIP_hCMV.hg.forward.bam.NextSeq_peak_899	CD151
11	836772	836821	50	836809	60	27.2401	5.6064	21.729	ZAP_eCLIP_hCMV.hg.forward.bam.NextSeq_peak_900	CD151
11	838562	838632	71	838610	203	35.3705	2.74976	29.7466	ZAP_eCLIP_hCMV.hg.forward.bam.NextSeq_peak_901	CD151
11	838693	838749	57	838719	130	35.9008	3.73938	30.2705	ZAP_eCLIP_hCMV.hg.forward.bam.NextSeq_peak_902	CD151
11	843299	843356	58	843327	32	24.4421	9.21816	18.9763	ZAP_eCLIP_hCMV.hg.forward.bam.NextSeq_peak_903	TSPAN4
11	844246	844532	287	844272	18	14.544	7.71177	9.3486	ZAP_eCLIP_hCMV.hg.forward.bam.NextSeq_peak_904a	TSPAN4
11	844246	844532	287	844338	13	10.8169	6.67358	5.81661	ZAP_eCLIP_hCMV.hg.forward.bam.NextSeq_peak_904b	TSPAN4
11	844246	844532	287	844428	10	7.59073	5.24353	2.85388	ZAP_eCLIP_hCMV.hg.forward.bam.NextSeq_peak_904c	TSPAN4
11	844246	844532	287	844508	14	10.2287	6.08824	5.26225	ZAP_eCLIP_hCMV.hg.forward.bam.NextSeq_peak_904d	TSPAN4
11	847981	848038	58	848018	22	21.0735	10.4445	15.6815	ZAP_eCLIP_hCMV.hg.forward.bam.NextSeq_peak_905	TSPAN4
11	848199	848344	146	848232	22	21.3671	10.621	15.9689	ZAP_eCLIP_hCMV.hg.forward.bam.NextSeq_peak_906	TSPAN4
11	848769	848893	125	848865	15	12.8446	7.45783	7.7311	ZAP_eCLIP_hCMV.hg.forward.bam.NextSeq_peak_907	TSPAN4
11	849993	850046	54	850017	14	11.5922	6.92673	6.54828	ZAP_eCLIP_hCMV.hg.forward.bam.NextSeq_peak_908	TSPAN4
11	850742	850799	58	850765	13	8.8197	5.43996	3.96126	ZAP_eCLIP_hCMV.hg.forward.bam.NextSeq_peak_909	TSPAN4
11	851906	851955	50	851929	13	10.7515	6.63308	5.75593	ZAP_eCLIP_hCMV.hg.forward.bam.NextSeq_peak_910	TSPAN4
11	853157	853250	94	853249	12	6.23439	4.06803	1.66918	ZAP_eCLIP_hCMV.hg.forward.bam.NextSeq_peak_911	TSPAN4
11	853879	854004	126	853901	13	8.0057	4.94751	3.23746	ZAP_eCLIP_hCMV.hg.forward.bam.NextSeq_peak_912	TSPAN4
11	854562	854634	73	854585	11	6.2613	4.24072	1.68991	ZAP_eCLIP_hCMV.hg.forward.bam.NextSeq_peak_913	TSPAN4
11	854733	854878	146	854853	17	14.7177	8.0866	9.51792	ZAP_eCLIP_hCMV.hg.forward.bam.NextSeq_peak_914	TSPAN4
11	855010	855095	86	855027	10	6.36079	4.46471	1.77773	ZAP_eCLIP_hCMV.hg.forward.bam.NextSeq_peak_915	TSPAN4
11	856593	856754	162	856622	22	21.3225	10.5941	15.9247	ZAP_eCLIP_hCMV.hg.forward.bam.NextSeq_peak_916	TSPAN4
11	857213	857262	50	857251	11	9.54885	6.29084	4.64251	ZAP_eCLIP_hCMV.hg.forward.bam.NextSeq_peak_917	TSPAN4
11	857840	857889	50	857876	16	14.0956	7.97153	8.91948	ZAP_eCLIP_hCMV.hg.forward.bam.NextSeq_peak_918	TSPAN4
11	857951	858154	204	858136	13	10.6051	6.54234	5.61548	ZAP_eCLIP_hCMV.hg.forward.bam.NextSeq_peak_919	TSPAN4
11	859930	860019	90	859938	9	6.33432	4.60614	1.75654	ZAP_eCLIP_hCMV.hg.forward.bam.NextSeq_peak_920	TSPAN4
11	862534	862614	81	862546	19	10.2628	5.09225	5.29331	ZAP_eCLIP_hCMV.hg.forward.bam.NextSeq_peak_921	TSPAN4
11	864414	864474	61	864449	48	36.7332	10.5163	31.0935	ZAP_eCLIP_hCMV.hg.forward.bam.NextSeq_peak_922	TSPAN4
11	866593	866642	50	866627	39	17.1644	5.02962	11.8754	ZAP_eCLIP_hCMV.hg.forward.bam.NextSeq_peak_923	TSPAN4
11	866734	866830	97	866746	36	7.24872	2.61043	2.53936	ZAP_eCLIP_hCMV.hg.forward.bam.NextSeq_peak_924	TSPAN4
11	866898	867082	185	866923	72	54.3122	11.3456	48.5266	ZAP_eCLIP_hCMV.hg.forward.bam.NextSeq_peak_925a	TSPAN4
11	866898	867082	185	867009	60	24.9165	5.09256	19.4428	ZAP_eCLIP_hCMV.hg.forward.bam.NextSeq_peak_925b	TSPAN4
11	1464103	1464152	50	1464127	10	15.0233	9.05125	9.80722	ZAP_eCLIP_hCMV.hg.forward.bam.NextSeq_peak_926
11	2372628	2372692	65	2372663	137	214.636	56.0118	208.42	ZAP_eCLIP_hCMV.hg.forward.bam.NextSeq_peak_927	Y_RNA
11	2377409	2377601	193	2377523	74	34.2656	5.9008	28.6557	ZAP_eCLIP_hCMV.hg.forward.bam.NextSeq_peak_928	CD81
11	2380826	2380875	50	2380852	15	12.0141	6.94821	6.93583	ZAP_eCLIP_hCMV.hg.forward.bam.NextSeq_peak_929	CD81
11	2381267	2381316	50	2381292	17	14.2026	7.7735	9.02295	ZAP_eCLIP_hCMV.hg.forward.bam.NextSeq_peak_930	CD81
11	2382972	2383061	90	2383045	14	8.92308	5.3009	4.0588	ZAP_eCLIP_hCMV.hg.forward.bam.NextSeq_peak_931	CD81
11	2385451	2385688	238	2385535	18	14.544	7.71177	9.3486	ZAP_eCLIP_hCMV.hg.forward.bam.NextSeq_peak_932	CD81
11	2390382	2390443	62	2390427	176	48.8642	3.81657	43.1153	ZAP_eCLIP_hCMV.hg.forward.bam.NextSeq_peak_933	CD81
11	2394076	2394157	82	2394147	80	25.2806	4.04414	19.8022	ZAP_eCLIP_hCMV.hg.forward.bam.NextSeq_peak_934	CD81
11	2396632	2396706	75	2396674	153	56.2828	4.90865	50.4854	ZAP_eCLIP_hCMV.hg.forward.bam.NextSeq_peak_935	CD81
11	2396800	2397338	539	2396868	323	152.417	6.72109	146.294	ZAP_eCLIP_hCMV.hg.forward.bam.NextSeq_peak_936a	CD81
11	2396800	2397338	539	2396937	823	529.401	10.6852	522.948	ZAP_eCLIP_hCMV.hg.forward.bam.NextSeq_peak_936b	CD81
11	2396800	2397338	539	2397130	135	14.9779	2.12693	9.7684	ZAP_eCLIP_hCMV.hg.forward.bam.NextSeq_peak_936c	CD81
11	2396800	2397338	539	2397266	471	216.739	6.58972	210.521	ZAP_eCLIP_hCMV.hg.forward.bam.NextSeq_peak_936d	CD81
11	4055563	4055619	57	4055593	18	19.9624	10.9707	14.5966	ZAP_eCLIP_hCMV.hg.forward.bam.NextSeq_peak_937	STIM1
11	5689795	5689855	61	5689836	55	17.7557	3.95092	12.4502	ZAP_eCLIP_hCMV.hg.forward.bam.NextSeq_peak_938	TRIM22
11	5709156	5709205	50	5709191	38	27.5142	9.08355	21.9977	ZAP_eCLIP_hCMV.hg.forward.bam.NextSeq_peak_939	TRIM22
11	5709391	5709457	67	5709419	34	21.9062	7.54128	16.4959	ZAP_eCLIP_hCMV.hg.forward.bam.NextSeq_peak_940	TRIM22
11	5709589	5709709	121	5709630	51	22.5741	5.31556	17.1476	ZAP_eCLIP_hCMV.hg.forward.bam.NextSeq_peak_941	TRIM22
11	5709828	5709960	133	5709851	24	11.6631	4.93881	6.60833	ZAP_eCLIP_hCMV.hg.forward.bam.NextSeq_peak_942a	TRIM22
11	5709828	5709960	133	5709936	46	14.1553	3.69784	8.97726	ZAP_eCLIP_hCMV.hg.forward.bam.NextSeq_peak_942b	TRIM22
11	5710633	5710682	50	5710657	15	15.1559	8.86391	9.93525	ZAP_eCLIP_hCMV.hg.forward.bam.NextSeq_peak_943	TRIM22
11	6390687	6390738	52	6390715	47	23.6233	6.03554	18.1761	ZAP_eCLIP_hCMV.hg.forward.bam.NextSeq_peak_944	SMPD1
11	6392057	6392135	79	6392107	168	173.153	23.4039	166.997	ZAP_eCLIP_hCMV.hg.forward.bam.NextSeq_peak_945	SMPD1
11	6393209	6393317	109	6393233	22	18.6146	8.98177	13.2832	ZAP_eCLIP_hCMV.hg.forward.bam.NextSeq_peak_946	SMPD1
11	6610667	6610760	94	6610681	21	7.55783	3.5929	2.82695	ZAP_eCLIP_hCMV.hg.forward.bam.NextSeq_peak_947	ILK
11	9384627	9384735	109	9384658	67	75.8279	22.1674	69.9276	ZAP_eCLIP_hCMV.hg.forward.bam.NextSeq_peak_948	IPO7
11	9414308	9414360	53	9414336	10	14.9313	9.01961	9.72416	ZAP_eCLIP_hCMV.hg.forward.bam.NextSeq_peak_949	IPO7
11	9588767	9588816	50	9588788	9	11.0699	7.32096	6.05015	ZAP_eCLIP_hCMV.hg.forward.bam.NextSeq_peak_950	WEE1
11	9660374	9660434	61	9660404	22	37.842	18.9253	32.1889	ZAP_eCLIP_hCMV.hg.forward.bam.NextSeq_peak_951
11	9755902	9755951	50	9755911	19	27.2692	14.6419	21.7573	ZAP_eCLIP_hCMV.hg.forward.bam.NextSeq_peak_952
11	10305676	10305774	99	10305727	58	30.1318	6.51882	24.5763	ZAP_eCLIP_hCMV.hg.forward.bam.NextSeq_peak_953	ADM
11	10306642	10306830	189	10306683	86	53.5051	8.77841	47.7244	ZAP_eCLIP_hCMV.hg.forward.bam.NextSeq_peak_954a	ADM
11	10306642	10306830	189	10306766	114	25.4529	3.151	19.9709	ZAP_eCLIP_hCMV.hg.forward.bam.NextSeq_peak_954b	ADM
11	10307188	10307330	143	10307214	39	19.827	5.8822	14.4653	ZAP_eCLIP_hCMV.hg.forward.bam.NextSeq_peak_955a	ADM
11	10307188	10307330	143	10307303	24	14.2222	6.10917	9.04196	ZAP_eCLIP_hCMV.hg.forward.bam.NextSeq_peak_955b	ADM
11	11956199	11956248	50	11956242	11	10.5998	6.92887	5.61026	ZAP_eCLIP_hCMV.hg.forward.bam.NextSeq_peak_956	USP47
11	12260010	12260077	68	12260040	29	31.6688	14.3005	26.0919	ZAP_eCLIP_hCMV.hg.forward.bam.NextSeq_peak_957	MICAL2
11	12261947	12262009	63	12261979	24	26.3312	12.9323	20.8337	ZAP_eCLIP_hCMV.hg.forward.bam.NextSeq_peak_958	MICAL2
11	12377585	12377635	51	12377622	24	16.0455	7.01933	10.793	ZAP_eCLIP_hCMV.hg.forward.bam.NextSeq_peak_959	PARVA
11	12504318	12504399	82	12504366	16	17.1554	9.8159	11.8668	ZAP_eCLIP_hCMV.hg.forward.bam.NextSeq_peak_960	PARVA
11	12674418	12674588	171	12674458	30	24.2493	9.70069	18.7875	ZAP_eCLIP_hCMV.hg.forward.bam.NextSeq_peak_961a
11	12674418	12674588	171	12674566	33	22.2575	7.91899	16.8361	ZAP_eCLIP_hCMV.hg.forward.bam.NextSeq_peak_961b
11	12675276	12675355	80	12675325	24	19.3941	8.83483	14.041	ZAP_eCLIP_hCMV.hg.forward.bam.NextSeq_peak_962	TEAD1
11	12682578	12682639	62	12682608	12	13.8549	8.63788	8.69153	ZAP_eCLIP_hCMV.hg.forward.bam.NextSeq_peak_963	TEAD1
11	12724805	12724871	67	12724828	8	6.33551	4.74544	1.7573	ZAP_eCLIP_hCMV.hg.forward.bam.NextSeq_peak_964	TEAD1
11	12729221	12729270	50	12729245	11	13.7711	8.64617	8.61035	ZAP_eCLIP_hCMV.hg.forward.bam.NextSeq_peak_965	TEAD1
11	12813755	12813841	87	12813827	10	8.85651	6.03279	3.9968	ZAP_eCLIP_hCMV.hg.forward.bam.NextSeq_peak_966	TEAD1
11	12814847	12814896	50	12814869	13	15.428	9.37068	10.2014	ZAP_eCLIP_hCMV.hg.forward.bam.NextSeq_peak_967	TEAD1
11	12937276	12937347	72	12937327	14	10.2287	6.08824	5.26225	ZAP_eCLIP_hCMV.hg.forward.bam.NextSeq_peak_968	TEAD1
11	12940757	12940807	51	12940782	25	20.7608	9.30861	15.3746	ZAP_eCLIP_hCMV.hg.forward.bam.NextSeq_peak_969	TEAD1
11	12944038	12944170	133	12944067	11	8.63266	5.72021	3.78675	ZAP_eCLIP_hCMV.hg.forward.bam.NextSeq_peak_970	TEAD1
11	16842244	16842340	97	16842318	1362	329.516	3.56516	323.188	ZAP_eCLIP_hCMV.hg.forward.bam.NextSeq_peak_971	RN7SKP90
11	17381031	17381080	50	17381056	8	9.63185	6.58886	4.71484	ZAP_eCLIP_hCMV.hg.forward.bam.NextSeq_peak_972	AC124798.1
11	18394534	18394596	63	18394568	40	48.3279	19.5441	42.5823	ZAP_eCLIP_hCMV.hg.forward.bam.NextSeq_peak_973	LDHA
11	18665471	18665523	53	18665498	24	40.0849	19.9019	34.4085	ZAP_eCLIP_hCMV.hg.forward.bam.NextSeq_peak_974	AP006296.1
11	19712844	19712920	77	19712868	28	13.8415	5.25421	8.67826	ZAP_eCLIP_hCMV.hg.forward.bam.NextSeq_peak_975	NAV2
11	19713165	19713276	112	19713177	24	7.92862	3.46212	3.16752	ZAP_eCLIP_hCMV.hg.forward.bam.NextSeq_peak_976	NAV2
11	19713568	19713617	50	19713585	31	14.1781	4.9734	8.99967	ZAP_eCLIP_hCMV.hg.forward.bam.NextSeq_peak_977	NAV2
11	19715289	19715346	58	19715319	27	25.6095	11.4497	20.1242	ZAP_eCLIP_hCMV.hg.forward.bam.NextSeq_peak_978	NAV2
11	19759578	19759627	50	19759610	20	16.8393	8.52353	11.5604	ZAP_eCLIP_hCMV.hg.forward.bam.NextSeq_peak_979	NAV2
11	19772617	19772666	50	19772638	11	10.5998	6.92887	5.61026	ZAP_eCLIP_hCMV.hg.forward.bam.NextSeq_peak_980	NAV2
11	19776964	19777049	86	19777003	16	17.1554	9.8159	11.8668	ZAP_eCLIP_hCMV.hg.forward.bam.NextSeq_peak_981	NAV2
11	19777219	19777342	124	19777244	11	10.9443	7.13232	5.93768	ZAP_eCLIP_hCMV.hg.forward.bam.NextSeq_peak_982	NAV2
11	19777414	19777463	50	19777440	16	16.4817	9.41791	11.2187	ZAP_eCLIP_hCMV.hg.forward.bam.NextSeq_peak_983	NAV2
11	19777753	19777910	158	19777774	10	8.38938	5.74456	3.58017	ZAP_eCLIP_hCMV.hg.forward.bam.NextSeq_peak_984a	NAV2
11	19777753	19777910	158	19777881	25	26.0105	12.3938	20.5166	ZAP_eCLIP_hCMV.hg.forward.bam.NextSeq_peak_984b	NAV2
11	19788632	19788681	50	19788664	9	8.20347	5.77406	3.41692	ZAP_eCLIP_hCMV.hg.forward.bam.NextSeq_peak_985	NAV2
11	19793507	19793592	86	19793530	7	5.97133	4.61925	1.42603	ZAP_eCLIP_hCMV.hg.forward.bam.NextSeq_peak_986	NAV2
11	19794335	19794392	58	19794364	11	12.7425	8.1316	7.63155	ZAP_eCLIP_hCMV.hg.forward.bam.NextSeq_peak_987	NAV2
11	19879945	19879994	50	19879987	30	11.2972	4.08596	6.26459	ZAP_eCLIP_hCMV.hg.forward.bam.NextSeq_peak_988	NAV2
11	19992066	19992115	50	19992091	12	15.6174	9.51724	10.3814	ZAP_eCLIP_hCMV.hg.forward.bam.NextSeq_peak_989	NAV2
11	20083050	20083169	120	20083061	8	7.06487	5.19665	2.36967	ZAP_eCLIP_hCMV.hg.forward.bam.NextSeq_peak_990	NAV2
11	20118233	20118430	198	20118259	21	20.1712	10.2196	14.8024	ZAP_eCLIP_hCMV.hg.forward.bam.NextSeq_peak_991a	NAV2
11	20118233	20118430	198	20118356	17	9.50326	5.05392	4.59906	ZAP_eCLIP_hCMV.hg.forward.bam.NextSeq_peak_991b	NAV2
11	20120607	20120733	127	20120618	12	10.8806	6.9213	5.8757	ZAP_eCLIP_hCMV.hg.forward.bam.NextSeq_peak_992	NAV2
11	20121392	20121444	53	20121421	22	19.2151	9.3353	13.8674	ZAP_eCLIP_hCMV.hg.forward.bam.NextSeq_peak_993	NAV2
11	22635140	22635191	52	22635166	18	29.846	15.634	24.2934	ZAP_eCLIP_hCMV.hg.forward.bam.NextSeq_peak_994	GAS2
11	29661155	29661204	50	29661180	14	22.2084	12.3426	16.788	ZAP_eCLIP_hCMV.hg.forward.bam.NextSeq_peak_995
11	32091069	32091211	143	32091126	53	26.8115	6.21778	21.3057	ZAP_eCLIP_hCMV.hg.forward.bam.NextSeq_peak_996	RCN1
11	32583810	32583873	64	32583852	37	20.9888	6.60038	15.5983	ZAP_eCLIP_hCMV.hg.forward.bam.NextSeq_peak_997	EIF3M
11	32893553	32893602	50	32893591	11	12.5532	8.03201	7.45019	ZAP_eCLIP_hCMV.hg.forward.bam.NextSeq_peak_998	QSER1
11	33072928	33072981	54	33072954	17	13.4289	7.30589	8.27984	ZAP_eCLIP_hCMV.hg.forward.bam.NextSeq_peak_999	TCP11L1
11	33073093	33073201	109	33073174	21	31.7991	16.5495	26.2211	ZAP_eCLIP_hCMV.hg.forward.bam.NextSeq_peak_1000	TCP11L1
11	33257438	33257549	112	33257457	14	7.88313	4.69388	3.12547	ZAP_eCLIP_hCMV.hg.forward.bam.NextSeq_peak_1001	HIPK3
11	33348701	33348750	50	33348735	13	17.2009	10.2493	11.9083	ZAP_eCLIP_hCMV.hg.forward.bam.NextSeq_peak_1002	HIPK3
11	33354796	33354858	63	33354829	13	17.2009	10.2493	11.9083	ZAP_eCLIP_hCMV.hg.forward.bam.NextSeq_peak_1003	HIPK3
11	34052297	34052360	64	34052332	19	14.9136	7.66241	9.70712	ZAP_eCLIP_hCMV.hg.forward.bam.NextSeq_peak_1004	CAPRIN1
11	34052942	34053038	97	34052966	13	11.6279	7.17416	6.58298	ZAP_eCLIP_hCMV.hg.forward.bam.NextSeq_peak_1005	CAPRIN1
11	34053260	34053309	50	34053283	9	6.58598	4.76684	1.97961	ZAP_eCLIP_hCMV.hg.forward.bam.NextSeq_peak_1006	CAPRIN1
11	35139152	35139349	198	35139223	171	102.097	8.91326	96.0945	ZAP_eCLIP_hCMV.hg.forward.bam.NextSeq_peak_1007	CD44
11	35176554	35176663	110	35176577	24	12.6292	5.36548	7.52212	ZAP_eCLIP_hCMV.hg.forward.bam.NextSeq_peak_1008a	CD44
11	35176554	35176663	110	35176636	135	75.3683	7.95255	69.4699	ZAP_eCLIP_hCMV.hg.forward.bam.NextSeq_peak_1008b	CD44
11	35189813	35190003	191	35189836	35	23.7824	8.14193	18.3331	ZAP_eCLIP_hCMV.hg.forward.bam.NextSeq_peak_1009a	CD44
11	35189813	35190003	191	35189914	32	8.64327	3.13853	3.79697	ZAP_eCLIP_hCMV.hg.forward.bam.NextSeq_peak_1009b	CD44
11	35194878	35194933	56	35194905	18	17.9486	9.77301	12.6387	ZAP_eCLIP_hCMV.hg.forward.bam.NextSeq_peak_1010	CD44
11	35207555	35207622	68	35207575	7	7.71762	5.60165	2.9746	ZAP_eCLIP_hCMV.hg.forward.bam.NextSeq_peak_1011	CD44
11	35229549	35229861	313	35229580	94	56.1487	8.39256	50.3518	ZAP_eCLIP_hCMV.hg.forward.bam.NextSeq_peak_1012a	CD44
11	35229549	35229861	313	35229653	92	52.6686	7.89676	46.893	ZAP_eCLIP_hCMV.hg.forward.bam.NextSeq_peak_1012b	CD44
11	35229549	35229861	313	35229752	99	44.201	5.84746	38.4883	ZAP_eCLIP_hCMV.hg.forward.bam.NextSeq_peak_1012c	CD44
11	35229983	35230143	161	35230015	117	71.4411	8.88732	65.5606	ZAP_eCLIP_hCMV.hg.forward.bam.NextSeq_peak_1013a	CD44
11	35229983	35230143	161	35230130	35	8.51038	2.95135	3.67618	ZAP_eCLIP_hCMV.hg.forward.bam.NextSeq_peak_1013b	CD44
11	35230209	35230297	89	35230234	54	19.92	4.45554	14.5564	ZAP_eCLIP_hCMV.hg.forward.bam.NextSeq_peak_1014	CD44
11	35231012	35231090	79	35231055	81	35.6878	5.63968	30.061	ZAP_eCLIP_hCMV.hg.forward.bam.NextSeq_peak_1015	CD44
11	35232239	35232292	54	35232263	30	23.1625	9.13084	17.7234	ZAP_eCLIP_hCMV.hg.forward.bam.NextSeq_peak_1016	CD44
11	35619124	35619250	127	35619235	14	11.8543	7.08844	6.78502	ZAP_eCLIP_hCMV.hg.forward.bam.NextSeq_peak_1017	FJX1
11	35806387	35806470	84	35806426	17	11.8344	6.36108	6.76994	ZAP_eCLIP_hCMV.hg.forward.bam.NextSeq_peak_1018	TRIM44
11	36446288	36446345	58	36446315	13	20.365	11.5198	14.9885	ZAP_eCLIP_hCMV.hg.forward.bam.NextSeq_peak_1019	PRR5L
11	43680817	43680936	120	43680834	9	6.58598	4.76684	1.97961	ZAP_eCLIP_hCMV.hg.forward.bam.NextSeq_peak_1020	AC068205.2	HSD17B12
11	43854745	43854834	90	43854757	8	7.06487	5.19665	2.36967	ZAP_eCLIP_hCMV.hg.forward.bam.NextSeq_peak_1021	HSD17B12
11	44095682	44095779	98	44095704	26	8.67805	3.55874	3.82826	ZAP_eCLIP_hCMV.hg.forward.bam.NextSeq_peak_1022	EXT2
11	44107786	44107929	144	44107901	52	56.5043	18.7298	50.7054	ZAP_eCLIP_hCMV.hg.forward.bam.NextSeq_peak_1023	EXT2
11	44124887	44124941	55	44124924	22	15.4686	7.19728	10.2397	ZAP_eCLIP_hCMV.hg.forward.bam.NextSeq_peak_1024	EXT2
11	44126804	44126930	127	44126834	18	6.67683	3.5242	2.06432	ZAP_eCLIP_hCMV.hg.forward.bam.NextSeq_peak_1025	EXT2
11	44171581	44171630	50	44171614	9	12.0102	7.73543	6.93193	ZAP_eCLIP_hCMV.hg.forward.bam.NextSeq_peak_1026	EXT2
11	45805492	45805564	73	45805548	12	7.11775	4.59411	2.41739	ZAP_eCLIP_hCMV.hg.forward.bam.NextSeq_peak_1027	SLC35C1
11	46277945	46278069	125	46278043	23	11.9266	5.21226	6.85438	ZAP_eCLIP_hCMV.hg.forward.bam.NextSeq_peak_1028	CREB3L1
11	46317352	46317403	52	46317388	35	32.8974	12.7222	27.3046	ZAP_eCLIP_hCMV.hg.forward.bam.NextSeq_peak_1029	CREB3L1
11	46320785	46321003	219	46320812	74	35.1433	6.07573	29.5227	ZAP_eCLIP_hCMV.hg.forward.bam.NextSeq_peak_1030a	CREB3L1
11	46320785	46321003	219	46320898	45	16.7693	4.37492	11.4932	ZAP_eCLIP_hCMV.hg.forward.bam.NextSeq_peak_1030b	CREB3L1
11	46320785	46321003	219	46320975	30	13.673	4.91583	8.51451	ZAP_eCLIP_hCMV.hg.forward.bam.NextSeq_peak_1030c	CREB3L1
11	47767171	47767220	50	47767195	30	45.7446	21.8182	40.0198	ZAP_eCLIP_hCMV.hg.forward.bam.NextSeq_peak_1031
11	47991730	47991782	53	47991758	11	11.8624	7.65692	6.79286	ZAP_eCLIP_hCMV.hg.forward.bam.NextSeq_peak_1032	PTPRJ
11	48036111	48036160	50	48036138	8	10.0294	6.77024	5.07466	ZAP_eCLIP_hCMV.hg.forward.bam.NextSeq_peak_1033	PTPRJ
11	48168446	48168496	51	48168472	13	20.2475	11.4795	14.8763	ZAP_eCLIP_hCMV.hg.forward.bam.NextSeq_peak_1034	PTPRJ
11	56811020	56811069	50	56811043	10	15.0233	9.05125	9.80722	ZAP_eCLIP_hCMV.hg.forward.bam.NextSeq_peak_1035
11	57598206	57598297	92	57598229	24	15.0546	6.51712	9.83667	ZAP_eCLIP_hCMV.hg.forward.bam.NextSeq_peak_1036	SERPING1
11	57600152	57600201	50	57600192	45	18.7542	4.88496	13.4181	ZAP_eCLIP_hCMV.hg.forward.bam.NextSeq_peak_1037	SERPING1
11	57606118	57606181	64	57606154	125	128.078	21.8855	122.002	ZAP_eCLIP_hCMV.hg.forward.bam.NextSeq_peak_1038	SERPING1
11	57614570	57614658	89	57614600	43	7.58343	2.46729	2.85197	ZAP_eCLIP_hCMV.hg.forward.bam.NextSeq_peak_1039	SERPING1
11	57638413	57638462	50	57638461	10	9.38296	6.35147	4.48851	ZAP_eCLIP_hCMV.hg.forward.bam.NextSeq_peak_1040	AP000662.2
11	57641161	57641245	85	57641179	8	7.06487	5.19665	2.36967	ZAP_eCLIP_hCMV.hg.forward.bam.NextSeq_peak_1041	AP000662.2	MIR130A
11	57647816	57647865	50	57647840	11	14.6858	9.06441	9.4865	ZAP_eCLIP_hCMV.hg.forward.bam.NextSeq_peak_1042	AP000662.2
11	57672994	57673043	50	57673027	28	26.7619	11.7706	21.2569	ZAP_eCLIP_hCMV.hg.forward.bam.NextSeq_peak_1043	ZDHHC5
11	57673110	57673164	55	57673136	30	29.4008	12.5824	23.8563	ZAP_eCLIP_hCMV.hg.forward.bam.NextSeq_peak_1044	ZDHHC5
11	57696803	57696853	51	57696832	21	18.0176	8.92942	12.7048	ZAP_eCLIP_hCMV.hg.forward.bam.NextSeq_peak_1045	ZDHHC5
11	57698895	57698945	51	57698928	28	12.5141	4.7361	7.41688	ZAP_eCLIP_hCMV.hg.forward.bam.NextSeq_peak_1046	ZDHHC5
11	57700224	57700273	50	57700247	15	10.6671	6.12993	5.67565	ZAP_eCLIP_hCMV.hg.forward.bam.NextSeq_peak_1047	ZDHHC5
11	57740650	57740699	50	57740680	17	17.182	9.58334	11.8922	ZAP_eCLIP_hCMV.hg.forward.bam.NextSeq_peak_1048	TMX2	TMX2-CTNND1
11	57741456	57741605	150	57741484	25	25.3123	11.976	19.8335	ZAP_eCLIP_hCMV.hg.forward.bam.NextSeq_peak_1049a	TMX2-CTNND1	SELENOH
11	57741456	57741605	150	57741556	15	9.86803	5.65429	4.9331	ZAP_eCLIP_hCMV.hg.forward.bam.NextSeq_peak_1049b	TMX2-CTNND1	SELENOH
11	57772782	57772906	125	57772881	12	11.8512	7.50628	6.78243	ZAP_eCLIP_hCMV.hg.forward.bam.NextSeq_peak_1050	TMX2-CTNND1	AP001931.1	CTNND1
11	57791356	57791473	118	57791388	26	25.0499	11.4699	19.5739	ZAP_eCLIP_hCMV.hg.forward.bam.NextSeq_peak_1051	TMX2-CTNND1	AP001931.1	CTNND1
11	57816379	57816521	143	57816404	18	14.7378	7.82804	9.53738	ZAP_eCLIP_hCMV.hg.forward.bam.NextSeq_peak_1052a	CTNND1
11	57816379	57816521	143	57816487	18	12.853	6.71447	7.73769	ZAP_eCLIP_hCMV.hg.forward.bam.NextSeq_peak_1052b	CTNND1
11	57817356	57817406	51	57817383	45	12.6467	3.42211	7.53933	ZAP_eCLIP_hCMV.hg.forward.bam.NextSeq_peak_1053	CTNND1
11	57817889	57817950	62	57817921	32	29.0507	11.662	23.5106	ZAP_eCLIP_hCMV.hg.forward.bam.NextSeq_peak_1054	CTNND1
11	58618076	58618138	63	58618106	29	28.0742	12.1765	22.5486	ZAP_eCLIP_hCMV.hg.forward.bam.NextSeq_peak_1055	ZFP91	ZFP91-CNTF
11	60594371	60594420	50	60594398	13	9.21522	5.68236	4.33419	ZAP_eCLIP_hCMV.hg.forward.bam.NextSeq_peak_1056	AP003399.1
11	60919727	60919783	57	60919759	22	17.4386	8.29978	12.1405	ZAP_eCLIP_hCMV.hg.forward.bam.NextSeq_peak_1057	TMEM109
11	60921794	60921894	101	60921812	21	6.47164	3.16704	1.8802	ZAP_eCLIP_hCMV.hg.forward.bam.NextSeq_peak_1058	TMEM109
11	60922344	60922583	240	60922366	44	10.165	2.94662	5.20532	ZAP_eCLIP_hCMV.hg.forward.bam.NextSeq_peak_1059a	TMEM109
11	60922344	60922583	240	60922420	59	19.2559	4.02528	13.9069	ZAP_eCLIP_hCMV.hg.forward.bam.NextSeq_peak_1059b	TMEM109
11	60922344	60922583	240	60922534	61	30.6461	6.31416	25.0833	ZAP_eCLIP_hCMV.hg.forward.bam.NextSeq_peak_1059c	TMEM109
11	60922648	60922829	182	60922667	38	14.6306	4.37989	9.4325	ZAP_eCLIP_hCMV.hg.forward.bam.NextSeq_peak_1060a	TMEM109
11	60922648	60922829	182	60922740	36	12.9019	4.05528	7.78454	ZAP_eCLIP_hCMV.hg.forward.bam.NextSeq_peak_1060b	TMEM109
11	60922648	60922829	182	60922798	89	33.0396	4.75407	27.4452	ZAP_eCLIP_hCMV.hg.forward.bam.NextSeq_peak_1060c	TMEM109
11	60924563	60924733	171	60924602	39	21.6973	6.53255	16.2921	ZAP_eCLIP_hCMV.hg.forward.bam.NextSeq_peak_1061a	TMEM132A
11	60924563	60924733	171	60924691	58	57.1335	16.5656	51.3296	ZAP_eCLIP_hCMV.hg.forward.bam.NextSeq_peak_1061b	TMEM132A
11	60927193	60927243	51	60927239	25	7.60137	3.26925	2.86419	ZAP_eCLIP_hCMV.hg.forward.bam.NextSeq_peak_1062	TMEM132A
11	61368868	61369008	141	61368896	10	7.59073	5.24353	2.85388	ZAP_eCLIP_hCMV.hg.forward.bam.NextSeq_peak_1063	TMEM138
11	61444771	61444820	50	61444797	15	14.5811	8.51852	9.38451	ZAP_eCLIP_hCMV.hg.forward.bam.NextSeq_peak_1064	AP003108.2	SDHAF2
11	61862970	61863045	76	61863024	18	10.3768	5.33469	5.40152	ZAP_eCLIP_hCMV.hg.forward.bam.NextSeq_peak_1065	FADS2
11	61865842	61865981	140	61865868	36	14.2406	4.44774	9.0596	ZAP_eCLIP_hCMV.hg.forward.bam.NextSeq_peak_1066	FADS2
11	61866114	61866229	116	61866138	48	19.5637	4.82828	14.2076	ZAP_eCLIP_hCMV.hg.forward.bam.NextSeq_peak_1067	FADS2
11	62787397	62787496	100	62787433	20	13.4436	6.57143	8.29278	ZAP_eCLIP_hCMV.hg.forward.bam.NextSeq_peak_1068	TMEM179B
11	62789037	62789137	101	62789048	14	7.88313	4.69388	3.12547	ZAP_eCLIP_hCMV.hg.forward.bam.NextSeq_peak_1069	TMEM179B
11	62789297	62789383	87	62789335	47	55.0803	20.2337	49.2901	ZAP_eCLIP_hCMV.hg.forward.bam.NextSeq_peak_1070	TMEM179B
11	62885165	62885225	61	62885195	34	28.9858	10.9524	23.4477	ZAP_eCLIP_hCMV.hg.forward.bam.NextSeq_peak_1071	SLC3A2
11	62888329	62888446	118	62888353	42	20.5013	5.70893	15.121	ZAP_eCLIP_hCMV.hg.forward.bam.NextSeq_peak_1072	SLC3A2
11	63577696	63577758	63	63577728	45	77.9791	33.6764	72.07	ZAP_eCLIP_hCMV.hg.forward.bam.NextSeq_peak_1073
11	63681553	63681716	164	63681613	31	17.7584	6.3677	12.4524	ZAP_eCLIP_hCMV.hg.forward.bam.NextSeq_peak_1074a	RTN3
11	63681553	63681716	164	63681703	42	15.9235	4.39556	10.6757	ZAP_eCLIP_hCMV.hg.forward.bam.NextSeq_peak_1074b	RTN3
11	63758647	63758711	65	63758687	15	11.2699	6.49412	6.23943	ZAP_eCLIP_hCMV.hg.forward.bam.NextSeq_peak_1075	RTN3
11	63974596	63974703	108	63974610	11	6.39828	4.32461	1.8116	ZAP_eCLIP_hCMV.hg.forward.bam.NextSeq_peak_1076	COX8A	AP000721.1
11	64242382	64242431	50	64242412	14	8.92308	5.3009	4.0588	ZAP_eCLIP_hCMV.hg.forward.bam.NextSeq_peak_1077	FKBP2
11	64286622	64286842	221	64286646	24	17.5669	7.82313	12.2655	ZAP_eCLIP_hCMV.hg.forward.bam.NextSeq_peak_1078a	GPR137
11	64286622	64286842	221	64286727	13	11.4132	7.0421	6.37688	ZAP_eCLIP_hCMV.hg.forward.bam.NextSeq_peak_1078b	GPR137
11	64286622	64286842	221	64286813	12	9.70887	6.19689	4.78245	ZAP_eCLIP_hCMV.hg.forward.bam.NextSeq_peak_1078c	GPR137
11	64287751	64287853	103	64287821	13	6.25352	3.93083	1.68505	ZAP_eCLIP_hCMV.hg.forward.bam.NextSeq_peak_1079	GPR137
11	64296072	64296124	53	64296099	138	134.82	20.277	128.729	ZAP_eCLIP_hCMV.hg.forward.bam.NextSeq_peak_1080	KCNK4	KCNK4-TEX40	Y_RNA
11	65020428	65020478	51	65020454	34	39.0589	16.6839	33.393	ZAP_eCLIP_hCMV.hg.forward.bam.NextSeq_peak_1081	ARL2	ARL2-SNX15
11	65021962	65022042	81	65021974	14	7.88313	4.69388	3.12547	ZAP_eCLIP_hCMV.hg.forward.bam.NextSeq_peak_1082	ARL2	ARL2-SNX15
11	65147586	65147647	62	65147619	2306	2664.64	37.1424	2657.58	ZAP_eCLIP_hCMV.hg.forward.bam.NextSeq_peak_1083	RNU2-23P
11	65181910	65181966	57	65181945	28	35.1849	16.7448	29.563	ZAP_eCLIP_hCMV.hg.forward.bam.NextSeq_peak_1084	CAPN1
11	65210350	65210426	77	65210383	43	47.7652	17.8588	42.0248	ZAP_eCLIP_hCMV.hg.forward.bam.NextSeq_peak_1085	CAPN1
11	65211274	65211474	201	65211294	36	18.1856	5.73418	12.8676	ZAP_eCLIP_hCMV.hg.forward.bam.NextSeq_peak_1086a	CAPN1
11	65211274	65211474	201	65211395	40	19.8337	5.75073	14.4719	ZAP_eCLIP_hCMV.hg.forward.bam.NextSeq_peak_1086b	CAPN1
11	65211681	65211814	134	65211705	34	14.0993	4.60209	8.92262	ZAP_eCLIP_hCMV.hg.forward.bam.NextSeq_peak_1087a	CAPN1
11	65211681	65211814	134	65211789	61	27.2157	5.51289	21.705	ZAP_eCLIP_hCMV.hg.forward.bam.NextSeq_peak_1087b	CAPN1
11	65412863	65412918	56	65412892	24	16.0455	7.01933	10.793	ZAP_eCLIP_hCMV.hg.forward.bam.NextSeq_peak_1088	FRMD8
11	65422965	65423083	119	65422992	413	64.2315	2.62044	58.3862	ZAP_eCLIP_hCMV.hg.forward.bam.NextSeq_peak_1089a	NEAT1
11	65422965	65423083	119	65423068	368	30.0364	1.93271	24.482	ZAP_eCLIP_hCMV.hg.forward.bam.NextSeq_peak_1089b	NEAT1
11	65423210	65423705	496	65423326	484	38.0865	1.91598	32.4311	ZAP_eCLIP_hCMV.hg.forward.bam.NextSeq_peak_1090a	NEAT1	NEAT1_1	NEAT1_2
11	65423210	65423705	496	65423425	322	29.9559	2.02987	24.4023	ZAP_eCLIP_hCMV.hg.forward.bam.NextSeq_peak_1090b	NEAT1	NEAT1_1	NEAT1_2
11	65423210	65423705	496	65423509	797	287.838	5.06859	281.549	ZAP_eCLIP_hCMV.hg.forward.bam.NextSeq_peak_1090c	NEAT1	NEAT1_1	NEAT1_2
11	65423210	65423705	496	65423676	798	233.231	4.14519	226.994	ZAP_eCLIP_hCMV.hg.forward.bam.NextSeq_peak_1090d	NEAT1	NEAT1_1	NEAT1_2
11	65423803	65423909	107	65423827	274	20.2209	1.84875	14.851	ZAP_eCLIP_hCMV.hg.forward.bam.NextSeq_peak_1091a	NEAT1
11	65423803	65423909	107	65423878	444	108.118	3.53467	102.094	ZAP_eCLIP_hCMV.hg.forward.bam.NextSeq_peak_1091b	NEAT1
11	65424004	65424142	139	65424024	301	42.9283	2.48027	37.2263	ZAP_eCLIP_hCMV.hg.forward.bam.NextSeq_peak_1092a	NEAT1	NEAT1_3
11	65424004	65424142	139	65424116	332	76.7299	3.37614	70.8264	ZAP_eCLIP_hCMV.hg.forward.bam.NextSeq_peak_1092b	NEAT1	NEAT1_3
11	65424218	65424531	314	65424291	388	102.499	3.75977	96.495	ZAP_eCLIP_hCMV.hg.forward.bam.NextSeq_peak_1093a	NEAT1
11	65424218	65424531	314	65424493	514	147.248	4.04715	141.133	ZAP_eCLIP_hCMV.hg.forward.bam.NextSeq_peak_1093b	NEAT1
11	65424619	65424785	167	65424644	117	16.7269	2.39428	11.4564	ZAP_eCLIP_hCMV.hg.forward.bam.NextSeq_peak_1094a	NEAT1
11	65424619	65424785	167	65424757	192	54.4973	3.90331	48.7107	ZAP_eCLIP_hCMV.hg.forward.bam.NextSeq_peak_1094b	NEAT1
11	65424863	65424933	71	65424895	276	110.2	5.50179	104.171	ZAP_eCLIP_hCMV.hg.forward.bam.NextSeq_peak_1095	NEAT1
11	65425041	65425161	121	65425054	91	6.63435	1.75272	2.02415	ZAP_eCLIP_hCMV.hg.forward.bam.NextSeq_peak_1096	NEAT1
11	65425282	65425508	227	65425344	325	74.0743	3.33987	68.1817	ZAP_eCLIP_hCMV.hg.forward.bam.NextSeq_peak_1097a	NEAT1
11	65425282	65425508	227	65425420	381	152.913	5.59025	146.789	ZAP_eCLIP_hCMV.hg.forward.bam.NextSeq_peak_1097b	NEAT1
11	65425282	65425508	227	65425477	248	77.6312	4.29765	71.7239	ZAP_eCLIP_hCMV.hg.forward.bam.NextSeq_peak_1097c	NEAT1
11	65425594	65425669	76	65425631	170	33.1408	2.93204	27.5449	ZAP_eCLIP_hCMV.hg.forward.bam.NextSeq_peak_1098	NEAT1
11	65425747	65425806	60	65425774	163	29.049	2.76389	23.5094	ZAP_eCLIP_hCMV.hg.forward.bam.NextSeq_peak_1099	NEAT1
11	65426026	65426233	208	65426080	450	230.811	7.56061	224.577	ZAP_eCLIP_hCMV.hg.forward.bam.NextSeq_peak_1100a	NEAT1
11	65426026	65426233	208	65426201	532	304.316	8.84009	298.009	ZAP_eCLIP_hCMV.hg.forward.bam.NextSeq_peak_1100b	NEAT1
11	65426397	65426447	51	65426421	224	59.1289	3.69808	53.3123	ZAP_eCLIP_hCMV.hg.forward.bam.NextSeq_peak_1101	NEAT1
11	65426531	65426581	51	65426556	153	23.3797	2.51727	17.9367	ZAP_eCLIP_hCMV.hg.forward.bam.NextSeq_peak_1102	NEAT1
11	65426679	65426740	62	65426716	570	294.964	7.69663	288.667	ZAP_eCLIP_hCMV.hg.forward.bam.NextSeq_peak_1103	NEAT1
11	65426925	65427060	136	65426944	250	68.2985	3.81836	62.4324	ZAP_eCLIP_hCMV.hg.forward.bam.NextSeq_peak_1104a	NEAT1
11	65426925	65427060	136	65427038	273	67.957	3.55309	62.0925	ZAP_eCLIP_hCMV.hg.forward.bam.NextSeq_peak_1104b	NEAT1
11	65427121	65427338	218	65427155	762	424.152	8.56688	417.76	ZAP_eCLIP_hCMV.hg.forward.bam.NextSeq_peak_1105a	NEAT1
11	65427121	65427338	218	65427262	193	25.1174	2.33251	19.6406	ZAP_eCLIP_hCMV.hg.forward.bam.NextSeq_peak_1105b	NEAT1
11	65427405	65427754	350	65427444	952	636.652	11.418	630.131	ZAP_eCLIP_hCMV.hg.forward.bam.NextSeq_peak_1106a	NEAT1
11	65427405	65427754	350	65427563	731	315.68	6.15989	309.363	ZAP_eCLIP_hCMV.hg.forward.bam.NextSeq_peak_1106b	NEAT1
11	65427405	65427754	350	65427615	473	145.612	4.30711	139.5	ZAP_eCLIP_hCMV.hg.forward.bam.NextSeq_peak_1106c	NEAT1
11	65427950	65428008	59	65427982	721	285.335	5.57764	279.047	ZAP_eCLIP_hCMV.hg.forward.bam.NextSeq_peak_1107	NEAT1
11	65428072	65428135	64	65428105	251	28.1294	2.188	22.6034	ZAP_eCLIP_hCMV.hg.forward.bam.NextSeq_peak_1108	NEAT1
11	65428276	65428496	221	65428306	366	133.75	5.05407	127.661	ZAP_eCLIP_hCMV.hg.forward.bam.NextSeq_peak_1109a	NEAT1
11	65428276	65428496	221	65428383	202	38.5486	2.91149	32.8888	ZAP_eCLIP_hCMV.hg.forward.bam.NextSeq_peak_1109b	NEAT1
11	65428276	65428496	221	65428464	216	32.4235	2.52624	26.8374	ZAP_eCLIP_hCMV.hg.forward.bam.NextSeq_peak_1109c	NEAT1
11	65428653	65428805	153	65428691	337	153.662	6.45397	147.538	ZAP_eCLIP_hCMV.hg.forward.bam.NextSeq_peak_1110a	NEAT1
11	65428653	65428805	153	65428762	496	86.2048	2.80762	80.2613	ZAP_eCLIP_hCMV.hg.forward.bam.NextSeq_peak_1110b	NEAT1
11	65429138	65429195	58	65429164	150	33.239	3.18249	27.6421	ZAP_eCLIP_hCMV.hg.forward.bam.NextSeq_peak_1111	NEAT1
11	65429289	65429431	143	65429322	467	250.837	8.05689	244.582	ZAP_eCLIP_hCMV.hg.forward.bam.NextSeq_peak_1112a	NEAT1
11	65429289	65429431	143	65429386	600	431.398	12.7816	425.003	ZAP_eCLIP_hCMV.hg.forward.bam.NextSeq_peak_1112b	NEAT1
11	65429815	65430048	234	65429897	1160	459.653	5.61794	453.241	ZAP_eCLIP_hCMV.hg.forward.bam.NextSeq_peak_1113a	NEAT1
11	65429815	65430048	234	65429989	790	321.859	5.76824	315.538	ZAP_eCLIP_hCMV.hg.forward.bam.NextSeq_peak_1113b	NEAT1
11	65430131	65430449	319	65430225	835	396.482	6.92839	390.108	ZAP_eCLIP_hCMV.hg.forward.bam.NextSeq_peak_1114a	NEAT1
11	65430131	65430449	319	65430355	234	30.6518	2.35547	25.0889	ZAP_eCLIP_hCMV.hg.forward.bam.NextSeq_peak_1114b	NEAT1
11	65430131	65430449	319	65430419	148	7.95973	1.62911	3.19614	ZAP_eCLIP_hCMV.hg.forward.bam.NextSeq_peak_1114c	NEAT1
11	65430604	65430748	145	65430626	135	14.5631	2.09989	9.36687	ZAP_eCLIP_hCMV.hg.forward.bam.NextSeq_peak_1115a	NEAT1
11	65430604	65430748	145	65430714	551	308.934	8.59593	302.623	ZAP_eCLIP_hCMV.hg.forward.bam.NextSeq_peak_1115b	NEAT1
11	65431034	65431187	154	65431063	188	50.1018	3.70094	44.3448	ZAP_eCLIP_hCMV.hg.forward.bam.NextSeq_peak_1116a	NEAT1
11	65431034	65431187	154	65431155	300	125.631	5.81862	119.56	ZAP_eCLIP_hCMV.hg.forward.bam.NextSeq_peak_1116b	NEAT1
11	65431619	65431682	64	65431650	149	25.5861	2.69083	20.1012	ZAP_eCLIP_hCMV.hg.forward.bam.NextSeq_peak_1117	NEAT1
11	65432025	65432089	65	65432057	202	53.9636	3.71935	48.1798	ZAP_eCLIP_hCMV.hg.forward.bam.NextSeq_peak_1118	NEAT1
11	65432749	65432861	113	65432765	128	21.1429	2.60934	15.7494	ZAP_eCLIP_hCMV.hg.forward.bam.NextSeq_peak_1119a	NEAT1
11	65432749	65432861	113	65432841	232	51.3285	3.23644	45.5625	ZAP_eCLIP_hCMV.hg.forward.bam.NextSeq_peak_1119b	NEAT1
11	65433065	65433264	200	65433096	249	91.2586	5.00627	85.2954	ZAP_eCLIP_hCMV.hg.forward.bam.NextSeq_peak_1120	NEAT1
11	65433776	65433934	159	65433807	215	71.1113	4.49865	65.2323	ZAP_eCLIP_hCMV.hg.forward.bam.NextSeq_peak_1121a	NEAT1
11	65433776	65433934	159	65433880	192	19.3981	2.07043	14.045	ZAP_eCLIP_hCMV.hg.forward.bam.NextSeq_peak_1121b	NEAT1
11	65434142	65434224	83	65434174	324	151.409	6.6415	145.288	ZAP_eCLIP_hCMV.hg.forward.bam.NextSeq_peak_1122	NEAT1
11	65434306	65434368	63	65434340	235	83.2514	4.82654	77.3197	ZAP_eCLIP_hCMV.hg.forward.bam.NextSeq_peak_1123	NEAT1
11	65434504	65434555	52	65434530	125	20.2551	2.57698	14.8839	ZAP_eCLIP_hCMV.hg.forward.bam.NextSeq_peak_1124	NEAT1
11	65434666	65434760	95	65434730	353	119.542	4.67931	113.489	ZAP_eCLIP_hCMV.hg.forward.bam.NextSeq_peak_1125	NEAT1
11	65435001	65435090	90	65435054	408	150.282	5.10973	144.162	ZAP_eCLIP_hCMV.hg.forward.bam.NextSeq_peak_1126	NEAT1
11	65435272	65435370	99	65435287	106	7.78479	1.77444	3.03638	ZAP_eCLIP_hCMV.hg.forward.bam.NextSeq_peak_1127	NEAT1
11	65435466	65435631	166	65435540	544	272.015	7.34617	265.74	ZAP_eCLIP_hCMV.hg.forward.bam.NextSeq_peak_1128a	NEAT1
11	65435466	65435631	166	65435610	442	68.6535	2.62181	62.7859	ZAP_eCLIP_hCMV.hg.forward.bam.NextSeq_peak_1128b	NEAT1
11	65435713	65435857	145	65435735	173	16.7978	2.02737	11.5205	ZAP_eCLIP_hCMV.hg.forward.bam.NextSeq_peak_1129a	NEAT1
11	65435713	65435857	145	65435831	278	48.0348	2.76305	42.2925	ZAP_eCLIP_hCMV.hg.forward.bam.NextSeq_peak_1129b	NEAT1
11	65435967	65436380	414	65436006	1461	1054.39	13.104	1047.73	ZAP_eCLIP_hCMV.hg.forward.bam.NextSeq_peak_1130a	NEAT1
11	65435967	65436380	414	65436101	882	463.439	7.92216	457.025	ZAP_eCLIP_hCMV.hg.forward.bam.NextSeq_peak_1130b	NEAT1
11	65435967	65436380	414	65436268	872	296.343	4.7738	290.045	ZAP_eCLIP_hCMV.hg.forward.bam.NextSeq_peak_1130c	NEAT1
11	65435967	65436380	414	65436359	472	166.814	4.91498	160.667	ZAP_eCLIP_hCMV.hg.forward.bam.NextSeq_peak_1130d	NEAT1
11	65436472	65436828	357	65436520	297	55.6205	2.91113	49.8269	ZAP_eCLIP_hCMV.hg.forward.bam.NextSeq_peak_1131a	NEAT1
11	65436472	65436828	357	65436626	168	21.1764	2.28305	15.7823	ZAP_eCLIP_hCMV.hg.forward.bam.NextSeq_peak_1131b	NEAT1
11	65436472	65436828	357	65436710	156	23.1614	2.47947	17.7223	ZAP_eCLIP_hCMV.hg.forward.bam.NextSeq_peak_1131c	NEAT1
11	65436472	65436828	357	65436804	122	18.4268	2.47287	13.1034	ZAP_eCLIP_hCMV.hg.forward.bam.NextSeq_peak_1131d	NEAT1
11	65436893	65436993	101	65436915	116	15.697	2.32479	10.4571	ZAP_eCLIP_hCMV.hg.forward.bam.NextSeq_peak_1132a	NEAT1
11	65436893	65436993	101	65436968	136	23.1295	2.66332	17.6908	ZAP_eCLIP_hCMV.hg.forward.bam.NextSeq_peak_1132b	NEAT1
11	65437535	65437858	324	65437592	283	93.5656	4.54279	87.5936	ZAP_eCLIP_hCMV.hg.forward.bam.NextSeq_peak_1133a	NEAT1
11	65437535	65437858	324	65437725	303	103.595	4.70224	97.5868	ZAP_eCLIP_hCMV.hg.forward.bam.NextSeq_peak_1133b	NEAT1
11	65437535	65437858	324	65437831	428	197.811	6.6086	191.617	ZAP_eCLIP_hCMV.hg.forward.bam.NextSeq_peak_1133c	NEAT1
11	65437968	65438073	106	65438007	657	333.78	7.53186	327.449	ZAP_eCLIP_hCMV.hg.forward.bam.NextSeq_peak_1134	NEAT1
11	65438501	65438685	185	65438534	325	114.464	4.85233	108.423	ZAP_eCLIP_hCMV.hg.forward.bam.NextSeq_peak_1135a	NEAT1
11	65438501	65438685	185	65438658	288	87.6045	4.20843	81.6555	ZAP_eCLIP_hCMV.hg.forward.bam.NextSeq_peak_1135b	NEAT1
11	65439012	65439215	204	65439034	115	6.42687	1.6272	1.83831	ZAP_eCLIP_hCMV.hg.forward.bam.NextSeq_peak_1136a	NEAT1
11	65439012	65439215	204	65439122	402	162.227	5.63229	156.088	ZAP_eCLIP_hCMV.hg.forward.bam.NextSeq_peak_1136b	NEAT1
11	65441141	65441368	228	65441175	243	53.2126	3.21766	47.4345	ZAP_eCLIP_hCMV.hg.forward.bam.NextSeq_peak_1137a	NEAT1
11	65441141	65441368	228	65441264	222	23.1682	2.11056	17.729	ZAP_eCLIP_hCMV.hg.forward.bam.NextSeq_peak_1137b	NEAT1
11	65443062	65443382	321	65443181	2117	1625.31	14.7373	1618.46	ZAP_eCLIP_hCMV.hg.forward.bam.NextSeq_peak_1138a	NEAT1
11	65443062	65443382	321	65443278	756	319.871	6.01815	313.551	ZAP_eCLIP_hCMV.hg.forward.bam.NextSeq_peak_1138b	NEAT1
11	65443512	65443607	96	65443580	457	130.527	4.02779	124.446	ZAP_eCLIP_hCMV.hg.forward.bam.NextSeq_peak_1139	NEAT1
11	65443671	65443869	199	65443761	443	162.019	5.08229	155.88	ZAP_eCLIP_hCMV.hg.forward.bam.NextSeq_peak_1140a	NEAT1
11	65443671	65443869	199	65443843	344	100.138	4.06836	94.1423	ZAP_eCLIP_hCMV.hg.forward.bam.NextSeq_peak_1140b	NEAT1
11	65443945	65444061	117	65443969	314	84.0062	3.77901	78.0713	ZAP_eCLIP_hCMV.hg.forward.bam.NextSeq_peak_1141a	NEAT1
11	65443945	65444061	117	65444031	251	38.2362	2.55919	32.5791	ZAP_eCLIP_hCMV.hg.forward.bam.NextSeq_peak_1141b	NEAT1
11	65444175	65444247	73	65444212	945	521.105	8.48321	514.656	ZAP_eCLIP_hCMV.hg.forward.bam.NextSeq_peak_1142	NEAT1
11	65444352	65444496	145	65444448	970	460.065	6.93285	453.652	ZAP_eCLIP_hCMV.hg.forward.bam.NextSeq_peak_1143	NEAT1	MIR612
11	65444560	65444964	405	65444594	407	65.6485	2.67541	59.7963	ZAP_eCLIP_hCMV.hg.forward.bam.NextSeq_peak_1144a	NEAT1
11	65444560	65444964	405	65444709	795	348.552	6.27888	342.211	ZAP_eCLIP_hCMV.hg.forward.bam.NextSeq_peak_1144b	NEAT1
11	65444560	65444964	405	65444765	554	112.453	3.10956	106.417	ZAP_eCLIP_hCMV.hg.forward.bam.NextSeq_peak_1144c	NEAT1
11	65444560	65444964	405	65444886	524	123.143	3.45049	117.08	ZAP_eCLIP_hCMV.hg.forward.bam.NextSeq_peak_1144d	NEAT1
11	65445088	65445503	416	65445109	249	23.1721	2.01654	17.7328	ZAP_eCLIP_hCMV.hg.forward.bam.NextSeq_peak_1145a	NEAT1
11	65445088	65445503	416	65445225	569	20.7628	1.52449	15.3765	ZAP_eCLIP_hCMV.hg.forward.bam.NextSeq_peak_1145b	NEAT1
11	65445088	65445503	416	65445264	822	219.497	3.83962	213.276	ZAP_eCLIP_hCMV.hg.forward.bam.NextSeq_peak_1145c	NEAT1
11	65445088	65445503	416	65445455	2639	3078.33	38.1944	3071.22	ZAP_eCLIP_hCMV.hg.forward.bam.NextSeq_peak_1145d	NEAT1
11	65500858	65500912	55	65500893	733	144.398	3.05884	138.29	ZAP_eCLIP_hCMV.hg.forward.bam.NextSeq_peak_1146	MALAT1
11	65502155	65502445	291	65502179	556	121.553	3.27522	115.494	ZAP_eCLIP_hCMV.hg.forward.bam.NextSeq_peak_1147a	MALAT1
11	65502155	65502445	291	65502255	218	21.4768	2.05703	16.0759	ZAP_eCLIP_hCMV.hg.forward.bam.NextSeq_peak_1147b	MALAT1
11	65502155	65502445	291	65502349	263	38.8363	2.51866	33.1736	ZAP_eCLIP_hCMV.hg.forward.bam.NextSeq_peak_1147c	MALAT1
11	65503665	65503716	52	65503706	452	111.448	3.57019	105.415	ZAP_eCLIP_hCMV.hg.forward.bam.NextSeq_peak_1148	MALAT1
11	65504095	65504209	115	65504185	527	158.311	4.22155	152.178	ZAP_eCLIP_hCMV.hg.forward.bam.NextSeq_peak_1149	MALAT1
11	65504316	65504409	94	65504359	1071	539.429	7.50303	532.968	ZAP_eCLIP_hCMV.hg.forward.bam.NextSeq_peak_1150	MALAT1
11	65504552	65504643	92	65504620	878	216.771	3.60809	210.553	ZAP_eCLIP_hCMV.hg.forward.bam.NextSeq_peak_1151	MALAT1
11	65504739	65504802	64	65504774	2856	2025.19	12.7834	2018.27	ZAP_eCLIP_hCMV.hg.forward.bam.NextSeq_peak_1152	MALAT1
11	65505960	65506039	80	65505990	521	73.5597	2.49388	67.6702	ZAP_eCLIP_hCMV.hg.forward.bam.NextSeq_peak_1153	MALAT1
11	65592477	65592588	112	65592497	13	9.21522	5.68236	4.33419	ZAP_eCLIP_hCMV.hg.forward.bam.NextSeq_peak_1154	EHBP1L1
11	65624206	65624270	65	65624264	21	8.72979	4.08065	3.87805	ZAP_eCLIP_hCMV.hg.forward.bam.NextSeq_peak_1155	PCNX3
11	65624449	65624511	63	65624485	62	73.1953	23.1624	67.3069	ZAP_eCLIP_hCMV.hg.forward.bam.NextSeq_peak_1156	PCNX3
11	65624928	65624982	55	65624962	29	24.7232	10.2698	19.2525	ZAP_eCLIP_hCMV.hg.forward.bam.NextSeq_peak_1157	PCNX3
11	65625162	65625241	80	65625225	27	22.9038	9.89501	17.4696	ZAP_eCLIP_hCMV.hg.forward.bam.NextSeq_peak_1158	PCNX3
11	65625653	65625708	56	65625677	16	10.7077	5.93099	5.71407	ZAP_eCLIP_hCMV.hg.forward.bam.NextSeq_peak_1159	PCNX3
11	65782502	65782551	50	65782542	6	6.89725	5.12467	2.25241	ZAP_eCLIP_hCMV.hg.forward.bam.NextSeq_peak_1160
11	65890644	65890701	58	65890678	28	23.1968	9.74434	17.7572	ZAP_eCLIP_hCMV.hg.forward.bam.NextSeq_peak_1161	CCDC85B
11	65961713	65961762	50	65961748	20	19.3118	10.0104	13.9612	ZAP_eCLIP_hCMV.hg.forward.bam.NextSeq_peak_1162	SART1
11	66003955	66004033	79	66004014	10	9.38296	6.35147	4.48851	ZAP_eCLIP_hCMV.hg.forward.bam.NextSeq_peak_1163	BANF1
11	66070635	66070732	98	66070658	21	9.41049	4.3778	4.51356	ZAP_eCLIP_hCMV.hg.forward.bam.NextSeq_peak_1164	PACS1
11	66111992	66112134	143	66112002	8	11.2075	7.24917	6.18178	ZAP_eCLIP_hCMV.hg.forward.bam.NextSeq_peak_1165	PACS1
11	66243490	66243587	98	66243570	25	13.4833	5.5801	8.33088	ZAP_eCLIP_hCMV.hg.forward.bam.NextSeq_peak_1166	PACS1
11	66244041	66244099	59	66244068	27	19.1183	7.86165	13.7733	ZAP_eCLIP_hCMV.hg.forward.bam.NextSeq_peak_1167	PACS1
11	66266995	66267130	136	66267023	17	11.8344	6.36108	6.76994	ZAP_eCLIP_hCMV.hg.forward.bam.NextSeq_peak_1168	KLC2
11	66267257	66267403	147	66267289	34	28.9858	10.9524	23.4477	ZAP_eCLIP_hCMV.hg.forward.bam.NextSeq_peak_1169	KLC2
11	66276284	66276377	94	66276301	20	7.12392	3.51358	2.42345	ZAP_eCLIP_hCMV.hg.forward.bam.NextSeq_peak_1170	RAB1B
11	66276549	66276599	51	66276573	29	9.06987	3.45432	4.19813	ZAP_eCLIP_hCMV.hg.forward.bam.NextSeq_peak_1171	RAB1B
11	66277027	66277197	171	66277050	30	8.33939	3.16889	3.53266	ZAP_eCLIP_hCMV.hg.forward.bam.NextSeq_peak_1172	RAB1B
11	66277261	66277359	99	66277284	26	9.27769	3.76773	4.39322	ZAP_eCLIP_hCMV.hg.forward.bam.NextSeq_peak_1173a	RAB1B
11	66277261	66277359	99	66277345	48	18.8841	4.66024	13.5444	ZAP_eCLIP_hCMV.hg.forward.bam.NextSeq_peak_1173b	RAB1B
11	66624491	66624639	149	66624533	20	11.1216	5.34687	6.09865	ZAP_eCLIP_hCMV.hg.forward.bam.NextSeq_peak_1174	RBM14	RBM14-RBM4
11	66624714	66624848	135	66624741	26	18.3875	7.73993	13.0648	ZAP_eCLIP_hCMV.hg.forward.bam.NextSeq_peak_1175a	RBM14	RBM14-RBM4
11	66624714	66624848	135	66624824	27	11.7582	4.57278	6.69825	ZAP_eCLIP_hCMV.hg.forward.bam.NextSeq_peak_1175b	RBM14	RBM14-RBM4
11	66624951	66625002	52	66624991	19	10.3097	5.11609	5.33793	ZAP_eCLIP_hCMV.hg.forward.bam.NextSeq_peak_1176	RBM14	RBM14-RBM4
11	66626420	66626627	208	66626479	21	14.4466	6.88436	9.25579	ZAP_eCLIP_hCMV.hg.forward.bam.NextSeq_peak_1177a	RBM14	RBM14-RBM4
11	66626420	66626627	208	66626616	13	8.0057	4.94751	3.23746	ZAP_eCLIP_hCMV.hg.forward.bam.NextSeq_peak_1177b	RBM14	RBM14-RBM4
11	66626806	66626912	107	66626880	27	25.7567	11.5361	20.2686	ZAP_eCLIP_hCMV.hg.forward.bam.NextSeq_peak_1178	RBM14	RBM14-RBM4
11	66628516	66628578	63	66628546	19	17.893	9.45125	12.5847	ZAP_eCLIP_hCMV.hg.forward.bam.NextSeq_peak_1179	RBM14-RBM4
11	66628931	66628984	54	66628967	16	9.64199	5.31973	4.72317	ZAP_eCLIP_hCMV.hg.forward.bam.NextSeq_peak_1180	RBM14-RBM4
11	66638711	66638837	127	66638719	12	8.23127	5.27647	3.43701	ZAP_eCLIP_hCMV.hg.forward.bam.NextSeq_peak_1181	RBM14-RBM4	RBM4
11	66643682	66643742	61	66643714	25	20.3396	9.07092	14.9663	ZAP_eCLIP_hCMV.hg.forward.bam.NextSeq_peak_1182	RBM14-RBM4	RBM4
11	66643812	66643969	158	66643836	28	21.9618	9.07483	16.5495	ZAP_eCLIP_hCMV.hg.forward.bam.NextSeq_peak_1183a	RBM14-RBM4	RBM4
11	66643812	66643969	158	66643960	31	18.9294	6.86781	13.5888	ZAP_eCLIP_hCMV.hg.forward.bam.NextSeq_peak_1183b	RBM14-RBM4	RBM4
11	66646006	66646106	101	66646029	10	6.98808	4.86188	2.31065	ZAP_eCLIP_hCMV.hg.forward.bam.NextSeq_peak_1184	RBM14-RBM4	RBM4
11	66678475	66678524	50	66678499	5	6.93904	4.93705	2.26376	ZAP_eCLIP_hCMV.hg.forward.bam.NextSeq_peak_1185
11	67118467	67118562	96	67118562	12	6.23439	4.06803	1.66918	ZAP_eCLIP_hCMV.hg.forward.bam.NextSeq_peak_1186
11	67119342	67119400	59	67119357	15	7.04692	4.0738	2.36177	ZAP_eCLIP_hCMV.hg.forward.bam.NextSeq_peak_1187	KDM2A
11	67254299	67254360	62	67254300	11	6.2613	4.24072	1.68991	ZAP_eCLIP_hCMV.hg.forward.bam.NextSeq_peak_1188	KDM2A
11	67267943	67267992	50	67267955	6	6.14111	4.74343	1.58377	ZAP_eCLIP_hCMV.hg.forward.bam.NextSeq_peak_1189	GRK2
11	67286384	67286450	67	67286422	41	47.4313	18.5635	41.6933	ZAP_eCLIP_hCMV.hg.forward.bam.NextSeq_peak_1190	GRK2
11	68033144	68033209	66	68033179	23	23.1126	11.3415	17.6741	ZAP_eCLIP_hCMV.hg.forward.bam.NextSeq_peak_1191	NDUFS8
11	68460733	68460785	53	68460761	19	22.2847	12.0577	16.8627	ZAP_eCLIP_hCMV.hg.forward.bam.NextSeq_peak_1192	PPP6R3
11	69064133	69064182	50	69064173	7	6.49393	4.93188	1.89924	ZAP_eCLIP_hCMV.hg.forward.bam.NextSeq_peak_1193	TPCN2
11	69065530	69065621	92	69065550	10	10.2512	6.85869	5.28298	ZAP_eCLIP_hCMV.hg.forward.bam.NextSeq_peak_1194	TPCN2
11	69065688	69065791	104	69065769	8	7.15673	5.25214	2.45422	ZAP_eCLIP_hCMV.hg.forward.bam.NextSeq_peak_1195	TPCN2
11	69066207	69066320	114	69066231	9	8.74747	6.09608	3.89493	ZAP_eCLIP_hCMV.hg.forward.bam.NextSeq_peak_1196	TPCN2
11	69641340	69641465	126	69641354	40	6.58226	2.34723	1.97961	ZAP_eCLIP_hCMV.hg.forward.bam.NextSeq_peak_1197a	CCND1
11	69641340	69641465	126	69641396	47	11.7291	3.14306	6.67116	ZAP_eCLIP_hCMV.hg.forward.bam.NextSeq_peak_1197b	CCND1
11	69643021	69643070	50	69643023	19	6.23059	3.23725	1.66713	ZAP_eCLIP_hCMV.hg.forward.bam.NextSeq_peak_1198	CCND1
11	69651103	69651152	50	69651134	49	25.3309	6.28702	19.8513	ZAP_eCLIP_hCMV.hg.forward.bam.NextSeq_peak_1199	CCND1
11	69651325	69651441	117	69651412	95	70.542	11.6425	64.6655	ZAP_eCLIP_hCMV.hg.forward.bam.NextSeq_peak_1200	CCND1
11	69651790	69651988	199	69651814	60	27.6995	5.71206	22.1813	ZAP_eCLIP_hCMV.hg.forward.bam.NextSeq_peak_1201a	CCND1
11	69651790	69651988	199	69651890	129	102.485	13.6462	96.4802	ZAP_eCLIP_hCMV.hg.forward.bam.NextSeq_peak_1201b	CCND1
11	69651790	69651988	199	69651965	56	28.4069	6.29784	22.877	ZAP_eCLIP_hCMV.hg.forward.bam.NextSeq_peak_1201c	CCND1
11	69652048	69652266	219	69652073	77	29.7355	4.8739	24.1866	ZAP_eCLIP_hCMV.hg.forward.bam.NextSeq_peak_1202a	CCND1
11	69652048	69652266	219	69652178	81	51.9239	9.07841	46.1537	ZAP_eCLIP_hCMV.hg.forward.bam.NextSeq_peak_1202b	CCND1
11	69653154	69653305	152	69653226	71	24.3404	4.30223	18.8763	ZAP_eCLIP_hCMV.hg.forward.bam.NextSeq_peak_1203	CCND1
11	69653488	69653692	205	69653533	68	36.8795	7.05334	31.2377	ZAP_eCLIP_hCMV.hg.forward.bam.NextSeq_peak_1204a	CCND1
11	69653488	69653692	205	69653655	230	165.422	12.2021	159.278	ZAP_eCLIP_hCMV.hg.forward.bam.NextSeq_peak_1204b	CCND1
11	69653990	69654072	83	69653993	34	6.78418	2.57226	2.16331	ZAP_eCLIP_hCMV.hg.forward.bam.NextSeq_peak_1205	CCND1
11	70383784	70383833	50	70383827	9	11.7541	7.62747	6.69463	ZAP_eCLIP_hCMV.hg.forward.bam.NextSeq_peak_1206	PPFIA1
11	70407304	70407358	55	70407328	13	13.9093	8.53451	8.74272	ZAP_eCLIP_hCMV.hg.forward.bam.NextSeq_peak_1207	CTTN
11	72002029	72002102	74	72002057	22	17.9102	8.57143	12.6015	ZAP_eCLIP_hCMV.hg.forward.bam.NextSeq_peak_1208	IL18BP
11	72766051	72766102	52	72766074	8	11.6464	7.40557	6.59195	ZAP_eCLIP_hCMV.hg.forward.bam.NextSeq_peak_1209	Y_RNA
11	73197409	73197458	50	73197433	7	10.0242	6.58273	5.06994	ZAP_eCLIP_hCMV.hg.forward.bam.NextSeq_peak_1210
11	73343780	73343878	99	73343803	8	9.63185	6.58886	4.71484	ZAP_eCLIP_hCMV.hg.forward.bam.NextSeq_peak_1211	ARHGEF17
11	73367883	73367964	82	73367898	12	6.23439	4.06803	1.66918	ZAP_eCLIP_hCMV.hg.forward.bam.NextSeq_peak_1212	ARHGEF17
11	73385242	73385411	170	73385322	9	8.20347	5.77406	3.41692	ZAP_eCLIP_hCMV.hg.forward.bam.NextSeq_peak_1213	RELT
11	73386213	73386267	55	73386238	12	11.8512	7.50628	6.78243	ZAP_eCLIP_hCMV.hg.forward.bam.NextSeq_peak_1214	RELT
11	74324631	74324680	50	74324655	5	6.93904	4.93705	2.26376	ZAP_eCLIP_hCMV.hg.forward.bam.NextSeq_peak_1215	P4HA3-AS1
11	75400385	75400440	56	75400432	192	26.881	2.42227	21.3746	ZAP_eCLIP_hCMV.hg.forward.bam.NextSeq_peak_1216	RPS3	SNORD15A
11	75566344	75566486	143	75566368	58	19.8609	4.19507	14.4986	ZAP_eCLIP_hCMV.hg.forward.bam.NextSeq_peak_1217	SERPINH1
11	75566643	75566772	130	75566664	69	17.8133	3.37173	12.5062	ZAP_eCLIP_hCMV.hg.forward.bam.NextSeq_peak_1218	SERPINH1
11	75568957	75569037	81	75568959	17	6.4605	3.53295	1.87023	ZAP_eCLIP_hCMV.hg.forward.bam.NextSeq_peak_1219	SERPINH1
11	75572194	75572318	125	75572218	67	19.2596	3.66277	13.9106	ZAP_eCLIP_hCMV.hg.forward.bam.NextSeq_peak_1220	SERPINH1
11	75572472	75572534	63	75572488	40	8.21122	2.6847	3.42431	ZAP_eCLIP_hCMV.hg.forward.bam.NextSeq_peak_1221	SERPINH1
11	76797795	76797902	108	76797812	15	7.82675	4.49237	3.07427	ZAP_eCLIP_hCMV.hg.forward.bam.NextSeq_peak_1222	TSKU
11	77886517	77886605	89	77886533	446	41.8381	2.05043	36.1464	ZAP_eCLIP_hCMV.hg.forward.bam.NextSeq_peak_1223	AAMDC
11	78903440	78903489	50	78903466	6	8.45279	5.75989	3.62161	ZAP_eCLIP_hCMV.hg.forward.bam.NextSeq_peak_1224
11	79176885	79176934	50	79176909	7	10.0242	6.58273	5.06994	ZAP_eCLIP_hCMV.hg.forward.bam.NextSeq_peak_1225
11	83212935	83212991	57	83212961	18	29.846	15.634	24.2934	ZAP_eCLIP_hCMV.hg.forward.bam.NextSeq_peak_1226	ANKRD42
11	85483968	85484060	93	85483982	147	29.3507	2.95894	23.8076	ZAP_eCLIP_hCMV.hg.forward.bam.NextSeq_peak_1227
11	85484127	85484182	56	85484172	221	71.9712	4.43841	66.0886	ZAP_eCLIP_hCMV.hg.forward.bam.NextSeq_peak_1228
11	86800522	86800616	95	86800577	221	76.614	4.71251	70.7108	ZAP_eCLIP_hCMV.hg.forward.bam.NextSeq_peak_1229	PRSS23
11	86807616	86807762	147	86807684	143	58.7017	5.48572	52.8884	ZAP_eCLIP_hCMV.hg.forward.bam.NextSeq_peak_1230a	PRSS23
11	86807616	86807762	147	86807711	34	6.113	2.41325	1.55856	ZAP_eCLIP_hCMV.hg.forward.bam.NextSeq_peak_1230b	PRSS23
11	86807829	86807952	124	86807836	41	5.93434	2.19523	1.4011	ZAP_eCLIP_hCMV.hg.forward.bam.NextSeq_peak_1231	PRSS23
11	86808431	86808535	105	86808443	46	9.77466	2.79922	4.84621	ZAP_eCLIP_hCMV.hg.forward.bam.NextSeq_peak_1232	PRSS23
11	86808847	86808905	59	86808879	90	55.7326	8.77691	49.9384	ZAP_eCLIP_hCMV.hg.forward.bam.NextSeq_peak_1233	PRSS23
11	90283204	90283253	50	90283228	28	17.3146	6.75443	12.0191	ZAP_eCLIP_hCMV.hg.forward.bam.NextSeq_peak_1234	DISC1FP1	TUBAP2
11	94178369	94178422	54	94178405	21	24.3369	12.7029	18.8727	ZAP_eCLIP_hCMV.hg.forward.bam.NextSeq_peak_1235	PANX1
11	94876334	94876402	69	94876376	19	11.2723	5.61547	6.24076	ZAP_eCLIP_hCMV.hg.forward.bam.NextSeq_peak_1236	AMOTL1
11	95089952	95090074	123	95090044	57	63.934	20.4968	58.0902	ZAP_eCLIP_hCMV.hg.forward.bam.NextSeq_peak_1237	ENDOD1
11	95090140	95090195	56	95090168	41	50.5137	20.3762	44.7529	ZAP_eCLIP_hCMV.hg.forward.bam.NextSeq_peak_1238	ENDOD1
11	95799299	95799348	50	95799319	9	13.3142	8.22841	8.17142	ZAP_eCLIP_hCMV.hg.forward.bam.NextSeq_peak_1239	CEP57
11	102110737	102110791	55	102110778	30	14.8695	5.36746	9.66443	ZAP_eCLIP_hCMV.hg.forward.bam.NextSeq_peak_1240	YAP1
11	102114137	102114240	104	102114155	9	8.20347	5.77406	3.41692	ZAP_eCLIP_hCMV.hg.forward.bam.NextSeq_peak_1241	YAP1
11	102231063	102231118	56	102231093	25	30.4361	15.0126	24.8756	ZAP_eCLIP_hCMV.hg.forward.bam.NextSeq_peak_1242	YAP1
11	104000087	104000136	50	104000111	9	13.3142	8.22841	8.17142	ZAP_eCLIP_hCMV.hg.forward.bam.NextSeq_peak_1243
11	104858873	104858922	50	104858897	10	15.0233	9.05125	9.80722	ZAP_eCLIP_hCMV.hg.forward.bam.NextSeq_peak_1244
11	105487289	105487340	52	105487315	15	24.0798	13.1655	18.6228	ZAP_eCLIP_hCMV.hg.forward.bam.NextSeq_peak_1245
11	105824601	105824650	50	105824630	8	11.6464	7.40557	6.59195	ZAP_eCLIP_hCMV.hg.forward.bam.NextSeq_peak_1246	GRIA4	RNU4-55P
11	108084945	108084999	55	108084973	90	98.9367	23.1698	92.945	ZAP_eCLIP_hCMV.hg.forward.bam.NextSeq_peak_1247	CUL5	Y_RNA
11	109603166	109603221	56	109603193	868	1621.97	161.186	1615.12	ZAP_eCLIP_hCMV.hg.forward.bam.NextSeq_peak_1248
11	110093092	110093159	68	110093129	7	7.0115	5.22666	2.33245	ZAP_eCLIP_hCMV.hg.forward.bam.NextSeq_peak_1249
11	111540712	111540792	81	111540785	21	10.1703	4.72162	5.20988	ZAP_eCLIP_hCMV.hg.forward.bam.NextSeq_peak_1250	LAYN
11	111560552	111560635	84	111560617	10	7.59073	5.24353	2.85388	ZAP_eCLIP_hCMV.hg.forward.bam.NextSeq_peak_1251	LAYN
11	111560762	111560915	154	111560778	11	10.9842	7.15567	5.97357	ZAP_eCLIP_hCMV.hg.forward.bam.NextSeq_peak_1252a	LAYN
11	111560762	111560915	154	111560880	86	129.269	41.4715	123.19	ZAP_eCLIP_hCMV.hg.forward.bam.NextSeq_peak_1252b	LAYN
11	111909935	111909987	53	111909961	59	122.029	49.3705	115.969	ZAP_eCLIP_hCMV.hg.forward.bam.NextSeq_peak_1253
11	112083108	112083157	50	112083131	14	11.9545	7.15026	6.8792	ZAP_eCLIP_hCMV.hg.forward.bam.NextSeq_peak_1254	C11orf57
11	113790779	113790828	50	113790807	14	10.2287	6.08824	5.26225	ZAP_eCLIP_hCMV.hg.forward.bam.NextSeq_peak_1255	ATF4P4
11	117168491	117168544	54	117168519	26	27.9805	13.2163	22.4565	ZAP_eCLIP_hCMV.hg.forward.bam.NextSeq_peak_1256	PAFAH1B2
11	117199347	117199431	85	117199402	149	111.412	12.5227	105.379	ZAP_eCLIP_hCMV.hg.forward.bam.NextSeq_peak_1257	TAGLN
11	117204378	117204516	139	117204419	193	16.8979	1.95096	11.6174	ZAP_eCLIP_hCMV.hg.forward.bam.NextSeq_peak_1258	TAGLN
11	117397086	117397135	50	117397123	7	8.98633	6.18834	4.11778	ZAP_eCLIP_hCMV.hg.forward.bam.NextSeq_peak_1259	CEP164
11	117889194	117889243	50	117889218	5	6.93904	4.93705	2.26376	ZAP_eCLIP_hCMV.hg.forward.bam.NextSeq_peak_1260
11	118384645	118384694	50	118384680	13	17.2009	10.2493	11.9083	ZAP_eCLIP_hCMV.hg.forward.bam.NextSeq_peak_1261	UBE4A
11	118473089	118473168	80	118473113	12	13.4018	8.39299	8.2552	ZAP_eCLIP_hCMV.hg.forward.bam.NextSeq_peak_1262	KMT2A
11	118522824	118522873	50	118522861	13	11.8516	7.31126	6.78261	ZAP_eCLIP_hCMV.hg.forward.bam.NextSeq_peak_1263	KMT2A
11	118593651	118593700	50	118593690	10	13.0899	8.29758	7.96692	ZAP_eCLIP_hCMV.hg.forward.bam.NextSeq_peak_1264	ARCN1
11	118601945	118602007	63	118601979	31	27.6633	11.2359	22.1454	ZAP_eCLIP_hCMV.hg.forward.bam.NextSeq_peak_1265	ARCN1
11	118602183	118602261	79	118602225	29	21.5905	8.59992	16.1877	ZAP_eCLIP_hCMV.hg.forward.bam.NextSeq_peak_1266	ARCN1
11	118609964	118610081	118	118610040	9	6.58598	4.76684	1.97961	ZAP_eCLIP_hCMV.hg.forward.bam.NextSeq_peak_1267	PHLDB1
11	118610293	118610342	50	118610323	14	10.2287	6.08824	5.26225	ZAP_eCLIP_hCMV.hg.forward.bam.NextSeq_peak_1268	PHLDB1
11	118643864	118643924	61	118643901	17	11.8344	6.36108	6.76994	ZAP_eCLIP_hCMV.hg.forward.bam.NextSeq_peak_1269	PHLDB1
11	118652920	118652969	50	118652944	9	9.05135	6.27095	4.18068	ZAP_eCLIP_hCMV.hg.forward.bam.NextSeq_peak_1270	PHLDB1
11	118687664	118687713	50	118687688	12	15.6174	9.51724	10.3814	ZAP_eCLIP_hCMV.hg.forward.bam.NextSeq_peak_1271
11	119231403	119231453	51	119231427	22	37.842	18.9253	32.1889	ZAP_eCLIP_hCMV.hg.forward.bam.NextSeq_peak_1272	CBL
11	119300372	119300447	76	119300436	9	8.20347	5.77406	3.41692	ZAP_eCLIP_hCMV.hg.forward.bam.NextSeq_peak_1273	CBL
11	119334742	119334805	64	119334777	39	41.9127	16.2353	36.2194	ZAP_eCLIP_hCMV.hg.forward.bam.NextSeq_peak_1274	RNF26
11	120211048	120211336	289	120211076	55	28.5313	6.44806	23.0001	ZAP_eCLIP_hCMV.hg.forward.bam.NextSeq_peak_1275a	OAF
11	120211048	120211336	289	120211225	22	9.76687	4.40054	4.83856	ZAP_eCLIP_hCMV.hg.forward.bam.NextSeq_peak_1275b	OAF
11	120211048	120211336	289	120211315	30	8.76005	3.29204	3.90505	ZAP_eCLIP_hCMV.hg.forward.bam.NextSeq_peak_1275c	OAF
11	120229059	120229122	64	120229093	70	47.6545	9.66106	41.915	ZAP_eCLIP_hCMV.hg.forward.bam.NextSeq_peak_1276	OAF
11	120229538	120229587	50	120229562	34	14.3432	4.68092	9.15783	ZAP_eCLIP_hCMV.hg.forward.bam.NextSeq_peak_1277	OAF
11	120229663	120229796	134	120229680	29	13.1686	4.85588	8.03735	ZAP_eCLIP_hCMV.hg.forward.bam.NextSeq_peak_1278a	OAF
11	120229663	120229796	134	120229773	24	10.991	4.65289	5.98021	ZAP_eCLIP_hCMV.hg.forward.bam.NextSeq_peak_1278b	OAF
11	120346791	120346843	53	120346818	28	50.3785	23.8624	44.6187	ZAP_eCLIP_hCMV.hg.forward.bam.NextSeq_peak_1279	ARHGEF12
11	120428074	120428123	50	120428112	17	13.4289	7.30589	8.27984	ZAP_eCLIP_hCMV.hg.forward.bam.NextSeq_peak_1280	ARHGEF12
11	121045739	121045788	50	121045777	10	12.5491	8.05305	7.44666	ZAP_eCLIP_hCMV.hg.forward.bam.NextSeq_peak_1281	TBCEL
11	122655988	122656037	50	122656019	16	10.8389	6.00769	5.83659	ZAP_eCLIP_hCMV.hg.forward.bam.NextSeq_peak_1282	UBASH3B
11	122665906	122665955	50	122665931	31	27.7938	11.3086	22.2738	ZAP_eCLIP_hCMV.hg.forward.bam.NextSeq_peak_1283	UBASH3B
11	122777034	122777104	71	122777070	33	20.8556	7.29705	15.4669	ZAP_eCLIP_hCMV.hg.forward.bam.NextSeq_peak_1284	UBASH3B
11	123003583	123003645	63	123003614	256	390.719	65.4355	384.349	ZAP_eCLIP_hCMV.hg.forward.bam.NextSeq_peak_1285
11	123587876	123587925	50	123587922	12	14.1803	8.80923	9.0016	ZAP_eCLIP_hCMV.hg.forward.bam.NextSeq_peak_1286	GRAMD1B
11	123594750	123594799	50	123594795	9	8.20347	5.77406	3.41692	ZAP_eCLIP_hCMV.hg.forward.bam.NextSeq_peak_1287	GRAMD1B
11	125577484	125577554	71	125577512	10	15.0233	9.05125	9.80722	ZAP_eCLIP_hCMV.hg.forward.bam.NextSeq_peak_1288	EI24
11	125580076	125580143	68	125580132	20	10.1981	4.89114	5.23506	ZAP_eCLIP_hCMV.hg.forward.bam.NextSeq_peak_1289	EI24
11	125583514	125583609	96	125583528	7	6.22118	4.77045	1.65803	ZAP_eCLIP_hCMV.hg.forward.bam.NextSeq_peak_1290	EI24
11	125602847	125602897	51	125602881	23	20.431	9.74118	15.0527	ZAP_eCLIP_hCMV.hg.forward.bam.NextSeq_peak_1291	STT3A
11	125604174	125604235	62	125604205	61	43.6946	10.1255	37.9867	ZAP_eCLIP_hCMV.hg.forward.bam.NextSeq_peak_1292	STT3A
11	125608130	125608263	134	125608145	16	12.3371	6.9	7.24609	ZAP_eCLIP_hCMV.hg.forward.bam.NextSeq_peak_1293a	STT3A
11	125608130	125608263	134	125608243	28	20.1736	8.14243	14.8042	ZAP_eCLIP_hCMV.hg.forward.bam.NextSeq_peak_1293b	STT3A
11	125613027	125613086	60	125613062	34	26.7969	9.82707	21.2913	ZAP_eCLIP_hCMV.hg.forward.bam.NextSeq_peak_1294	STT3A
11	125614155	125614204	50	125614183	12	12.4166	7.83749	7.32343	ZAP_eCLIP_hCMV.hg.forward.bam.NextSeq_peak_1295	STT3A
11	125618372	125618492	121	125618464	57	95.4366	38.3517	89.4574	ZAP_eCLIP_hCMV.hg.forward.bam.NextSeq_peak_1296	STT3A
11	126355692	126355750	59	126355749	9	11.0699	7.32096	6.05015	ZAP_eCLIP_hCMV.hg.forward.bam.NextSeq_peak_1297	ST3GAL4
11	126365123	126365172	50	126365154	8	11.3548	7.30298	6.32023	ZAP_eCLIP_hCMV.hg.forward.bam.NextSeq_peak_1298	ST3GAL4
11	126366556	126366610	55	126366580	8	9.63185	6.58886	4.71484	ZAP_eCLIP_hCMV.hg.forward.bam.NextSeq_peak_1299	ST3GAL4
11	126367489	126367572	84	126367536	8	11.4461	7.33566	6.40909	ZAP_eCLIP_hCMV.hg.forward.bam.NextSeq_peak_1300	ST3GAL4
11	126382312	126382368	57	126382336	10	12.5491	8.05305	7.44666	ZAP_eCLIP_hCMV.hg.forward.bam.NextSeq_peak_1301	ST3GAL4
11	126472863	126472912	50	126472888	15	24.0798	13.1655	18.6228	ZAP_eCLIP_hCMV.hg.forward.bam.NextSeq_peak_1302
11	128694377	128694426	50	128694391	10	7.59073	5.24353	2.85388	ZAP_eCLIP_hCMV.hg.forward.bam.NextSeq_peak_1303	FLI1
11	128694869	128695077	209	128694923	14	13.8563	8.30992	8.69267	ZAP_eCLIP_hCMV.hg.forward.bam.NextSeq_peak_1304a	FLI1
11	128694869	128695077	209	128695011	12	6.23439	4.06803	1.66918	ZAP_eCLIP_hCMV.hg.forward.bam.NextSeq_peak_1304b	FLI1
11	130069879	130070037	159	130069928	82	22.651	3.61553	17.223	ZAP_eCLIP_hCMV.hg.forward.bam.NextSeq_peak_1305	APLP2
11	130070672	130070729	58	130070715	15	13.3294	7.75547	8.18555	ZAP_eCLIP_hCMV.hg.forward.bam.NextSeq_peak_1306	APLP2
11	130121602	130121669	68	130121641	120	78.1649	9.80218	72.2552	ZAP_eCLIP_hCMV.hg.forward.bam.NextSeq_peak_1307	APLP2
11	130126688	130126761	74	130126711	14	10.8144	6.44735	5.81661	ZAP_eCLIP_hCMV.hg.forward.bam.NextSeq_peak_1308	APLP2
11	130129094	130129153	60	130129153	70	6.36548	1.87038	1.78225	ZAP_eCLIP_hCMV.hg.forward.bam.NextSeq_peak_1309	APLP2
11	130130025	130130123	99	130130047	28	17.3146	6.75443	12.0191	ZAP_eCLIP_hCMV.hg.forward.bam.NextSeq_peak_1310	APLP2
11	130135585	130135641	57	130135637	74	23.0451	3.96173	17.6084	ZAP_eCLIP_hCMV.hg.forward.bam.NextSeq_peak_1311	APLP2
11	130141923	130142015	93	130141977	54	21.8849	4.89047	16.4751	ZAP_eCLIP_hCMV.hg.forward.bam.NextSeq_peak_1312	APLP2
11	130143437	130143557	121	130143462	64	8.4622	2.20015	3.63074	ZAP_eCLIP_hCMV.hg.forward.bam.NextSeq_peak_1313a	APLP2
11	130143437	130143557	121	130143518	75	15.4982	2.89524	10.269	ZAP_eCLIP_hCMV.hg.forward.bam.NextSeq_peak_1313b	APLP2
11	130143785	130143865	81	130143822	166	131.26	13.9633	125.176	ZAP_eCLIP_hCMV.hg.forward.bam.NextSeq_peak_1314	APLP2
11	130144012	130144346	335	130144030	42	10.1474	3.02204	5.18833	ZAP_eCLIP_hCMV.hg.forward.bam.NextSeq_peak_1315a	APLP2
11	130144012	130144346	335	130144135	116	71.2112	8.94764	65.3316	ZAP_eCLIP_hCMV.hg.forward.bam.NextSeq_peak_1315b	APLP2
11	130144012	130144346	335	130144273	163	108.696	10.4875	102.671	ZAP_eCLIP_hCMV.hg.forward.bam.NextSeq_peak_1315c	APLP2
11	130428391	130428440	50	130428418	7	10.0242	6.58273	5.06994	ZAP_eCLIP_hCMV.hg.forward.bam.NextSeq_peak_1316
12	753293	753345	53	753332	27	9.85396	3.87757	4.92153	ZAP_eCLIP_hCMV.hg.forward.bam.NextSeq_peak_1317	WNK1
12	827067	827148	82	827088	5	6.93904	4.93705	2.26376	ZAP_eCLIP_hCMV.hg.forward.bam.NextSeq_peak_1318	WNK1
12	1491266	1491315	50	1491290	14	12.9465	7.75935	7.82741	ZAP_eCLIP_hCMV.hg.forward.bam.NextSeq_peak_1319	ERC1
12	1530336	1530416	81	1530413	27	8.33355	3.36586	3.52712	ZAP_eCLIP_hCMV.hg.forward.bam.NextSeq_peak_1320	WNT5B
12	1530500	1530739	240	1530608	28	10.5263	4.01606	5.54514	ZAP_eCLIP_hCMV.hg.forward.bam.NextSeq_peak_1321a	WNT5B
12	1530500	1530739	240	1530695	28	17.3146	6.75443	12.0191	ZAP_eCLIP_hCMV.hg.forward.bam.NextSeq_peak_1321b	WNT5B
12	1531218	1531376	159	1531263	20	14.7899	7.32651	9.5879	ZAP_eCLIP_hCMV.hg.forward.bam.NextSeq_peak_1322a	WNT5B
12	1531218	1531376	159	1531364	21	13.125	6.17701	7.9982	ZAP_eCLIP_hCMV.hg.forward.bam.NextSeq_peak_1322b	WNT5B
12	1531485	1531571	87	1531496	10	6.01051	4.24408	1.46334	ZAP_eCLIP_hCMV.hg.forward.bam.NextSeq_peak_1323	WNT5B
12	1531636	1531722	87	1531658	12	7.31899	4.71609	2.60307	ZAP_eCLIP_hCMV.hg.forward.bam.NextSeq_peak_1324	WNT5B
12	1531820	1531869	50	1531843	14	8.98115	5.3354	4.11397	ZAP_eCLIP_hCMV.hg.forward.bam.NextSeq_peak_1325	WNT5B
12	1533263	1533352	90	1533286	19	17.4603	9.18905	12.1616	ZAP_eCLIP_hCMV.hg.forward.bam.NextSeq_peak_1326	WNT5B
12	1533907	1534039	133	1534036	14	7.88313	4.69388	3.12547	ZAP_eCLIP_hCMV.hg.forward.bam.NextSeq_peak_1327	WNT5B
12	1546616	1546698	83	1546678	21	18.0176	8.92942	12.7048	ZAP_eCLIP_hCMV.hg.forward.bam.NextSeq_peak_1328	WNT5B
12	1547104	1547179	76	1547139	19	17.7593	9.37023	12.4531	ZAP_eCLIP_hCMV.hg.forward.bam.NextSeq_peak_1329	WNT5B
12	1547533	1547582	50	1547573	14	11.9545	7.15026	6.8792	ZAP_eCLIP_hCMV.hg.forward.bam.NextSeq_peak_1330	WNT5B
12	1551176	1551239	64	1551212	18	19.2061	10.5259	13.8595	ZAP_eCLIP_hCMV.hg.forward.bam.NextSeq_peak_1331	WNT5B
12	1552517	1552650	134	1552544	15	11.2699	6.49412	6.23943	ZAP_eCLIP_hCMV.hg.forward.bam.NextSeq_peak_1332	WNT5B
12	1570038	1570096	59	1570067	14	14.6049	8.75357	9.40769	ZAP_eCLIP_hCMV.hg.forward.bam.NextSeq_peak_1333	WNT5B
12	1570359	1570584	226	1570394	12	9.70887	6.19689	4.78245	ZAP_eCLIP_hCMV.hg.forward.bam.NextSeq_peak_1334a	WNT5B
12	1570359	1570584	226	1570504	18	19.5749	10.7437	14.2185	ZAP_eCLIP_hCMV.hg.forward.bam.NextSeq_peak_1334b	WNT5B
12	1574252	1574377	126	1574277	11	11.9109	7.68383	6.83927	ZAP_eCLIP_hCMV.hg.forward.bam.NextSeq_peak_1335	WNT5B
12	1575526	1575666	141	1575566	22	25.3626	13.0055	19.8827	ZAP_eCLIP_hCMV.hg.forward.bam.NextSeq_peak_1336	WNT5B
12	1592827	1593078	252	1592854	12	9.70887	6.19689	4.78245	ZAP_eCLIP_hCMV.hg.forward.bam.NextSeq_peak_1337a	WNT5B
12	1592827	1593078	252	1593002	16	8.65282	4.77315	3.80432	ZAP_eCLIP_hCMV.hg.forward.bam.NextSeq_peak_1337b	WNT5B
12	1593659	1593718	60	1593682	13	9.79687	6.04128	4.86777	ZAP_eCLIP_hCMV.hg.forward.bam.NextSeq_peak_1338	WNT5B
12	1593927	1593991	65	1593950	14	10.2287	6.08824	5.26225	ZAP_eCLIP_hCMV.hg.forward.bam.NextSeq_peak_1339	WNT5B
12	1594247	1594427	181	1594273	17	17.0284	9.49088	11.7455	ZAP_eCLIP_hCMV.hg.forward.bam.NextSeq_peak_1340	WNT5B
12	1594520	1594735	216	1594541	11	12.026	7.74737	6.94709	ZAP_eCLIP_hCMV.hg.forward.bam.NextSeq_peak_1341a	WNT5B
12	1594520	1594735	216	1594653	15	18.1772	10.5798	12.8593	ZAP_eCLIP_hCMV.hg.forward.bam.NextSeq_peak_1341b	WNT5B
12	1594991	1595076	86	1595013	13	13.5863	8.34828	8.43001	ZAP_eCLIP_hCMV.hg.forward.bam.NextSeq_peak_1342	WNT5B
12	1595418	1595588	171	1595490	14	14.4474	8.66109	9.25579	ZAP_eCLIP_hCMV.hg.forward.bam.NextSeq_peak_1343	WNT5B
12	1614375	1614424	50	1614412	9	10.4846	7.03813	5.50464	ZAP_eCLIP_hCMV.hg.forward.bam.NextSeq_peak_1344	WNT5B
12	1629858	1629907	50	1629883	18	19.9624	10.9707	14.5966	ZAP_eCLIP_hCMV.hg.forward.bam.NextSeq_peak_1345	WNT5B
12	1631305	1631369	65	1631308	9	6.58598	4.76684	1.97961	ZAP_eCLIP_hCMV.hg.forward.bam.NextSeq_peak_1346	WNT5B
12	2054792	2054847	56	2054820	8	11.6464	7.40557	6.59195	ZAP_eCLIP_hCMV.hg.forward.bam.NextSeq_peak_1347	CACNA1C
12	2121750	2121801	52	2121784	10	11.1663	7.36268	6.14174	ZAP_eCLIP_hCMV.hg.forward.bam.NextSeq_peak_1348	CACNA1C
12	2122493	2122636	144	2122610	10	9.98461	6.70569	5.04426	ZAP_eCLIP_hCMV.hg.forward.bam.NextSeq_peak_1349	CACNA1C
12	2124033	2124084	52	2124061	16	22.1231	12.4456	16.7068	ZAP_eCLIP_hCMV.hg.forward.bam.NextSeq_peak_1350	CACNA1C
12	2139137	2139216	80	2139161	11	10.0225	6.58122	5.06994	ZAP_eCLIP_hCMV.hg.forward.bam.NextSeq_peak_1351	CACNA1C
12	2141961	2142161	201	2141983	10	9.38296	6.35147	4.48851	ZAP_eCLIP_hCMV.hg.forward.bam.NextSeq_peak_1352	CACNA1C
12	2180314	2180363	50	2180333	8	8.79528	6.17527	3.93815	ZAP_eCLIP_hCMV.hg.forward.bam.NextSeq_peak_1353	CACNA1C
12	2182328	2182380	53	2182367	11	12.7041	8.11149	7.59519	ZAP_eCLIP_hCMV.hg.forward.bam.NextSeq_peak_1354	CACNA1C
12	2185853	2185906	54	2185854	10	6.36079	4.46471	1.77773	ZAP_eCLIP_hCMV.hg.forward.bam.NextSeq_peak_1355	CACNA1C
12	2193828	2193877	50	2193868	9	9.54964	6.54898	4.64323	ZAP_eCLIP_hCMV.hg.forward.bam.NextSeq_peak_1356	CACNA1C
12	2202584	2202647	64	2202616	26	34.9234	17.2281	29.305	ZAP_eCLIP_hCMV.hg.forward.bam.NextSeq_peak_1357	CACNA1C
12	2228394	2228443	50	2228416	10	9.38296	6.35147	4.48851	ZAP_eCLIP_hCMV.hg.forward.bam.NextSeq_peak_1358	CACNA1C
12	2229970	2230019	50	2230008	12	9.70887	6.19689	4.78245	ZAP_eCLIP_hCMV.hg.forward.bam.NextSeq_peak_1359	CACNA1C
12	2230079	2230198	120	2230114	20	24.5597	13.0939	19.092	ZAP_eCLIP_hCMV.hg.forward.bam.NextSeq_peak_1360	CACNA1C
12	2239414	2239539	126	2239436	7	7.92212	5.70395	3.16141	ZAP_eCLIP_hCMV.hg.forward.bam.NextSeq_peak_1361	CACNA1C
12	2242083	2242170	88	2242093	6	6.89725	5.12467	2.25241	ZAP_eCLIP_hCMV.hg.forward.bam.NextSeq_peak_1362	CACNA1C
12	2254524	2254598	75	2254558	8	9.63185	6.58886	4.71484	ZAP_eCLIP_hCMV.hg.forward.bam.NextSeq_peak_1363	CACNA1C
12	2271043	2271098	56	2271070	14	14.4474	8.66109	9.25579	ZAP_eCLIP_hCMV.hg.forward.bam.NextSeq_peak_1364	CACNA1C	CACNA1C-IT3
12	2275363	2275468	106	2275380	8	7.55127	5.48647	2.82134	ZAP_eCLIP_hCMV.hg.forward.bam.NextSeq_peak_1365	CACNA1C	CACNA1C-IT3
12	2292767	2292877	111	2292795	7	5.97133	4.61925	1.42603	ZAP_eCLIP_hCMV.hg.forward.bam.NextSeq_peak_1366	CACNA1C
12	2295024	2295096	73	2295047	12	13.5858	8.49332	8.43001	ZAP_eCLIP_hCMV.hg.forward.bam.NextSeq_peak_1367	CACNA1C
12	2303103	2303157	55	2303130	12	14.8504	9.14956	9.64607	ZAP_eCLIP_hCMV.hg.forward.bam.NextSeq_peak_1368	CACNA1C
12	2351439	2351537	99	2351522	9	6.58598	4.76684	1.97961	ZAP_eCLIP_hCMV.hg.forward.bam.NextSeq_peak_1369	CACNA1C
12	3207691	3207740	50	3207715	5	6.93904	4.93705	2.26376	ZAP_eCLIP_hCMV.hg.forward.bam.NextSeq_peak_1370	TSPAN9
12	3278403	3278491	89	3278429	9	10.8652	7.22419	5.86078	ZAP_eCLIP_hCMV.hg.forward.bam.NextSeq_peak_1371	TSPAN9
12	5432842	5432910	69	5432871	15	18.9423	10.9783	13.6008	ZAP_eCLIP_hCMV.hg.forward.bam.NextSeq_peak_1372	NTF3
12	5433116	5433165	50	5433153	8	9.10694	6.33431	4.23319	ZAP_eCLIP_hCMV.hg.forward.bam.NextSeq_peak_1373	NTF3
12	6200424	6200483	60	6200455	27	11.7582	4.57278	6.69825	ZAP_eCLIP_hCMV.hg.forward.bam.NextSeq_peak_1374	CD9
12	6232611	6232665	55	6232657	42	39.0253	13.4558	33.3603	ZAP_eCLIP_hCMV.hg.forward.bam.NextSeq_peak_1375	CD9
12	6384171	6384406	236	6384240	42	12.2242	3.48342	7.13839	ZAP_eCLIP_hCMV.hg.forward.bam.NextSeq_peak_1376a	LTBR
12	6384171	6384406	236	6384318	27	6.72281	2.86222	2.10563	ZAP_eCLIP_hCMV.hg.forward.bam.NextSeq_peak_1376b	LTBR
12	6385266	6385327	62	6385285	19	8.62484	4.29238	3.78395	ZAP_eCLIP_hCMV.hg.forward.bam.NextSeq_peak_1377	LTBR
12	6534488	6534554	67	6534521	166	170.288	23.127	164.136	ZAP_eCLIP_hCMV.hg.forward.bam.NextSeq_peak_1378	GAPDH
12	6536471	6536530	60	6536504	63	41.4025	8.99985	35.7144	ZAP_eCLIP_hCMV.hg.forward.bam.NextSeq_peak_1379	GAPDH
12	6537612	6537779	168	6537686	93	13.3173	2.36241	8.17443	ZAP_eCLIP_hCMV.hg.forward.bam.NextSeq_peak_1380a	GAPDH
12	6537612	6537779	168	6537767	76	10.5886	2.2938	5.60395	ZAP_eCLIP_hCMV.hg.forward.bam.NextSeq_peak_1380b	GAPDH
12	6731256	6731365	110	6731275	15	9.86803	5.65429	4.9331	ZAP_eCLIP_hCMV.hg.forward.bam.NextSeq_peak_1381	COPS7A
12	6766367	6766490	124	6766387	40	5.89167	2.20843	1.36235	ZAP_eCLIP_hCMV.hg.forward.bam.NextSeq_peak_1382a	PTMS
12	6766367	6766490	124	6766466	57	15.6522	3.46569	10.4145	ZAP_eCLIP_hCMV.hg.forward.bam.NextSeq_peak_1382b	PTMS
12	6766554	6766668	115	6766644	59	30.0028	6.37169	24.4487	ZAP_eCLIP_hCMV.hg.forward.bam.NextSeq_peak_1383	PTMS
12	6770500	6770822	323	6770533	55	24.9136	5.51803	19.44	ZAP_eCLIP_hCMV.hg.forward.bam.NextSeq_peak_1384a	PTMS
12	6770500	6770822	323	6770613	82	50.0417	8.48445	44.2851	ZAP_eCLIP_hCMV.hg.forward.bam.NextSeq_peak_1384b	PTMS
12	6770500	6770822	323	6770728	100	68.4436	10.3245	62.5768	ZAP_eCLIP_hCMV.hg.forward.bam.NextSeq_peak_1384c	PTMS
12	6770500	6770822	323	6770794	112	40.9	4.77027	35.2167	ZAP_eCLIP_hCMV.hg.forward.bam.NextSeq_peak_1384d	PTMS
12	6829883	6829984	102	6829914	25	17.0537	7.30011	11.7698	ZAP_eCLIP_hCMV.hg.forward.bam.NextSeq_peak_1385	GPR162	P3H3
12	6838985	6839043	59	6839006	20	14.9554	7.42126	9.74623	ZAP_eCLIP_hCMV.hg.forward.bam.NextSeq_peak_1386	P3H3
12	6839763	6839812	50	6839794	36	27.1148	9.42067	21.6053	ZAP_eCLIP_hCMV.hg.forward.bam.NextSeq_peak_1387	P3H3
12	6852194	6852243	50	6852217	26	13.3885	5.37275	8.24228	ZAP_eCLIP_hCMV.hg.forward.bam.NextSeq_peak_1388	USP5
12	6868847	6868904	58	6868880	51	38.1707	10.3475	32.5142	ZAP_eCLIP_hCMV.hg.forward.bam.NextSeq_peak_1389	TPI1
12	6870051	6870100	50	6870081	41	23.517	6.85918	18.0713	ZAP_eCLIP_hCMV.hg.forward.bam.NextSeq_peak_1390	TPI1
12	6870421	6870496	76	6870464	59	33.1768	7.21255	27.5805	ZAP_eCLIP_hCMV.hg.forward.bam.NextSeq_peak_1391	TPI1
12	6927521	6927582	62	6927562	9	6.58598	4.76684	1.97961	ZAP_eCLIP_hCMV.hg.forward.bam.NextSeq_peak_1392	ATN1
12	6927668	6927840	173	6927694	13	9.21522	5.68236	4.33419	ZAP_eCLIP_hCMV.hg.forward.bam.NextSeq_peak_1393a	ATN1
12	6927668	6927840	173	6927807	30	32.081	14.1597	26.4988	ZAP_eCLIP_hCMV.hg.forward.bam.NextSeq_peak_1393b	ATN1
12	6928213	6928346	134	6928229	14	9.80201	5.82853	4.87267	ZAP_eCLIP_hCMV.hg.forward.bam.NextSeq_peak_1394	ATN1
12	6929700	6929749	50	6929734	7	7.0115	5.22666	2.33245	ZAP_eCLIP_hCMV.hg.forward.bam.NextSeq_peak_1395	ATN1
12	6935789	6935888	100	6935807	18	6.75826	3.56045	2.13807	ZAP_eCLIP_hCMV.hg.forward.bam.NextSeq_peak_1396	ATN1
12	6936199	6936471	273	6936227	33	12.9815	4.34515	7.86184	ZAP_eCLIP_hCMV.hg.forward.bam.NextSeq_peak_1397a	ATN1
12	6936199	6936471	273	6936330	52	24.1805	5.62832	18.721	ZAP_eCLIP_hCMV.hg.forward.bam.NextSeq_peak_1397b	ATN1
12	6936199	6936471	273	6936433	56	31.3405	7.10185	25.7688	ZAP_eCLIP_hCMV.hg.forward.bam.NextSeq_peak_1397c	ATN1
12	6936534	6936587	54	6936578	36	14.2406	4.44774	9.0596	ZAP_eCLIP_hCMV.hg.forward.bam.NextSeq_peak_1398	ATN1
12	6936941	6937104	164	6936964	45	19.0063	4.95232	13.6638	ZAP_eCLIP_hCMV.hg.forward.bam.NextSeq_peak_1399a	ATN1
12	6936941	6937104	164	6937071	47	12.9341	3.38651	7.81571	ZAP_eCLIP_hCMV.hg.forward.bam.NextSeq_peak_1399b	ATN1
12	6938487	6938681	195	6938563	29	13.2845	4.89941	8.14992	ZAP_eCLIP_hCMV.hg.forward.bam.NextSeq_peak_1400	ATN1
12	6938783	6938956	174	6938876	19	6.7951	3.47389	2.17256	ZAP_eCLIP_hCMV.hg.forward.bam.NextSeq_peak_1401	ATN1
12	6940888	6940979	92	6940970	32	12.6899	4.34957	7.58142	ZAP_eCLIP_hCMV.hg.forward.bam.NextSeq_peak_1402	ATN1
12	6941357	6941487	131	6941384	56	40.0274	9.90057	34.3522	ZAP_eCLIP_hCMV.hg.forward.bam.NextSeq_peak_1403	ATN1
12	6942002	6942213	212	6942072	34	31.0376	12.0569	25.4695	ZAP_eCLIP_hCMV.hg.forward.bam.NextSeq_peak_1404a	ATN1
12	6942002	6942213	212	6942160	91	73.9964	13.4207	68.1043	ZAP_eCLIP_hCMV.hg.forward.bam.NextSeq_peak_1404b	ATN1
12	6943812	6943864	53	6943840	156	160.093	22.9028	153.957	ZAP_eCLIP_hCMV.hg.forward.bam.NextSeq_peak_1405	C12orf57	RNU7-1
12	7064302	7064356	55	7064334	49	34.2215	9.2742	28.612	ZAP_eCLIP_hCMV.hg.forward.bam.NextSeq_peak_1406	C1S
12	7070192	7070241	50	7070209	44	13.9041	3.75681	8.73785	ZAP_eCLIP_hCMV.hg.forward.bam.NextSeq_peak_1407	C1S
12	7070791	7070876	86	7070836	59	33.4075	7.27657	27.8087	ZAP_eCLIP_hCMV.hg.forward.bam.NextSeq_peak_1408	C1S
12	7128322	7128377	56	7128358	12	10.6648	6.78903	5.67346	ZAP_eCLIP_hCMV.hg.forward.bam.NextSeq_peak_1409
12	8089924	8089975	52	8089951	17	23.8154	13.1777	18.3644	ZAP_eCLIP_hCMV.hg.forward.bam.NextSeq_peak_1410	NECAP1	AC006511.5
12	8698177	8698231	55	8698211	12	8.23127	5.27647	3.43701	ZAP_eCLIP_hCMV.hg.forward.bam.NextSeq_peak_1411	RIMKLB
12	10222744	10222839	96	10222773	42	23.3087	6.62647	17.8667	ZAP_eCLIP_hCMV.hg.forward.bam.NextSeq_peak_1412	GABARAPL1
12	11651862	11651913	52	11651901	11	16.77	9.87409	11.4932	ZAP_eCLIP_hCMV.hg.forward.bam.NextSeq_peak_1413	ETV6
12	11690226	11690275	50	11690262	9	10.8652	7.22419	5.86078	ZAP_eCLIP_hCMV.hg.forward.bam.NextSeq_peak_1414	ETV6
12	12111020	12111081	62	12111055	36	34.2038	13.0756	28.5949	ZAP_eCLIP_hCMV.hg.forward.bam.NextSeq_peak_1415	BCL2L14
12	12908321	12908407	87	12908380	37	20.9888	6.60038	15.5983	ZAP_eCLIP_hCMV.hg.forward.bam.NextSeq_peak_1416	GPRC5A
12	12912887	12913114	228	12912908	40	11.9497	3.53074	6.87692	ZAP_eCLIP_hCMV.hg.forward.bam.NextSeq_peak_1417a	GPRC5A
12	12912887	12913114	228	12913033	28	11.7978	4.46901	6.73589	ZAP_eCLIP_hCMV.hg.forward.bam.NextSeq_peak_1417b	GPRC5A
12	12913290	12913359	70	12913308	22	8.13114	3.72284	3.35527	ZAP_eCLIP_hCMV.hg.forward.bam.NextSeq_peak_1418	GPRC5A
12	12916822	12916939	118	12916901	25	18.6418	8.13606	13.3094	ZAP_eCLIP_hCMV.hg.forward.bam.NextSeq_peak_1419	GPRC5A
12	12917575	12917637	63	12917611	22	12.8982	5.85609	7.7809	ZAP_eCLIP_hCMV.hg.forward.bam.NextSeq_peak_1420	GPRC5A
12	13196767	13196830	64	13196826	23	7.31926	3.32364	2.60316	ZAP_eCLIP_hCMV.hg.forward.bam.NextSeq_peak_1421	EMP1
12	13213704	13213756	53	13213732	40	22.602	6.69586	17.1747	ZAP_eCLIP_hCMV.hg.forward.bam.NextSeq_peak_1422	EMP1
12	13214589	13214639	51	13214614	28	21.6738	8.92159	16.2691	ZAP_eCLIP_hCMV.hg.forward.bam.NextSeq_peak_1423	EMP1
12	13214829	13214882	54	13214847	20	10.2414	4.91208	5.27435	ZAP_eCLIP_hCMV.hg.forward.bam.NextSeq_peak_1424	EMP1
12	13215998	13216212	215	13216026	35	25.9225	9.12355	20.4316	ZAP_eCLIP_hCMV.hg.forward.bam.NextSeq_peak_1425a	EMP1
12	13215998	13216212	215	13216108	13	5.87418	3.72057	1.3456	ZAP_eCLIP_hCMV.hg.forward.bam.NextSeq_peak_1425b	EMP1
12	13216616	13216681	66	13216650	19	17.2464	9.05958	11.9527	ZAP_eCLIP_hCMV.hg.forward.bam.NextSeq_peak_1426	EMP1
12	14379503	14379552	50	14379540	8	9.63185	6.58886	4.71484	ZAP_eCLIP_hCMV.hg.forward.bam.NextSeq_peak_1427	ATF7IP
12	15882582	15882700	119	15882680	14	11.2876	6.73883	6.25529	ZAP_eCLIP_hCMV.hg.forward.bam.NextSeq_peak_1428	STRAP
12	16363814	16363877	64	16363844	25	18.6418	8.13606	13.3094	ZAP_eCLIP_hCMV.hg.forward.bam.NextSeq_peak_1429	MGST1
12	16990951	16991000	50	16990994	20	22.8582	12.1255	17.4255	ZAP_eCLIP_hCMV.hg.forward.bam.NextSeq_peak_1430	EEF1A1P16
12	20551423	20551482	60	20551471	12663	475.793	1.56169	469.371	ZAP_eCLIP_hCMV.hg.forward.bam.NextSeq_peak_1431	PDE3A
12	21501791	21501877	87	21501804	11	8.63266	5.72021	3.78675	ZAP_eCLIP_hCMV.hg.forward.bam.NextSeq_peak_1432	GOLT1B
12	22637010	22637059	50	22637031	10	15.0233	9.05125	9.80722	ZAP_eCLIP_hCMV.hg.forward.bam.NextSeq_peak_1433	ETNK1
12	25959303	25959354	52	25959327	18	13.4809	7.08075	8.32912	ZAP_eCLIP_hCMV.hg.forward.bam.NextSeq_peak_1434	RASSF8
12	25989628	25989678	51	25989657	11	16.77	9.87409	11.4932	ZAP_eCLIP_hCMV.hg.forward.bam.NextSeq_peak_1435	RASSF8
12	27643020	27643069	50	27643053	9	11.0699	7.32096	6.05015	ZAP_eCLIP_hCMV.hg.forward.bam.NextSeq_peak_1436	PPFIBP1
12	29389721	29389799	79	29389764	25	38.1099	19.0345	32.4539	ZAP_eCLIP_hCMV.hg.forward.bam.NextSeq_peak_1437	OVCH1-AS1
12	29390999	29391048	50	29391020	9	13.3142	8.22841	8.17142	ZAP_eCLIP_hCMV.hg.forward.bam.NextSeq_peak_1438	OVCH1-AS1
12	31754870	31754980	111	31754926	64	21.4093	4.15663	16.0094	ZAP_eCLIP_hCMV.hg.forward.bam.NextSeq_peak_1439	AC023157.1
12	31802083	31802136	54	31802110	71	151.9	59.2445	145.778	ZAP_eCLIP_hCMV.hg.forward.bam.NextSeq_peak_1440
12	34337455	34337504	50	34337481	10	15.0233	9.05125	9.80722	ZAP_eCLIP_hCMV.hg.forward.bam.NextSeq_peak_1441
12	38137743	38137828	86	38137767	10	11.7072	7.64351	6.65029	ZAP_eCLIP_hCMV.hg.forward.bam.NextSeq_peak_1442
12	42454755	42454807	53	42454782	81	74.8097	16.3172	68.9135	ZAP_eCLIP_hCMV.hg.forward.bam.NextSeq_peak_1443	PPHLN1	Y_RNA
12	43560906	43560959	54	43560932	13	20.365	11.5198	14.9885	ZAP_eCLIP_hCMV.hg.forward.bam.NextSeq_peak_1444
12	43660006	43660055	50	43660030	11	14.066	8.78515	8.89236	ZAP_eCLIP_hCMV.hg.forward.bam.NextSeq_peak_1445	EEF1A1P17
12	45367728	45367777	50	45367751	7	10.0242	6.58273	5.06994	ZAP_eCLIP_hCMV.hg.forward.bam.NextSeq_peak_1446	ANO6
12	45421068	45421126	59	45421106	22	21.9367	10.9637	16.5254	ZAP_eCLIP_hCMV.hg.forward.bam.NextSeq_peak_1447	ANO6
12	45429681	45429730	50	45429704	9	11.0699	7.32096	6.05015	ZAP_eCLIP_hCMV.hg.forward.bam.NextSeq_peak_1448	ANO6
12	46723801	46723850	50	46723826	7	8.2392	5.85677	3.43701	ZAP_eCLIP_hCMV.hg.forward.bam.NextSeq_peak_1449	AC008014.1
12	47759888	47759937	50	47759913	7	10.0242	6.58273	5.06994	ZAP_eCLIP_hCMV.hg.forward.bam.NextSeq_peak_1450	SLC48A1
12	48809936	48809990	55	48809964	49	52.1427	17.6697	46.3712	ZAP_eCLIP_hCMV.hg.forward.bam.NextSeq_peak_1451	Y_RNA
12	48818488	48818567	80	48818514	10	11.5195	7.54755	6.47847	ZAP_eCLIP_hCMV.hg.forward.bam.NextSeq_peak_1452	CACNB3
12	48818858	48818945	88	48818870	7	8.78274	6.10198	3.92669	ZAP_eCLIP_hCMV.hg.forward.bam.NextSeq_peak_1453	CACNB3
12	49247441	49247490	50	49247465	6	8.45279	5.75989	3.62161	ZAP_eCLIP_hCMV.hg.forward.bam.NextSeq_peak_1454	TUBA1C
12	49265063	49265133	71	49265097	91	118.742	32.5122	112.69	ZAP_eCLIP_hCMV.hg.forward.bam.NextSeq_peak_1455	TUBA1C
12	49269443	49269534	92	49269517	57	16.0896	3.54316	10.8365	ZAP_eCLIP_hCMV.hg.forward.bam.NextSeq_peak_1456	TUBA1C
12	49272239	49272324	86	49272310	25	6.7735	2.99374	2.15278	ZAP_eCLIP_hCMV.hg.forward.bam.NextSeq_peak_1457	TUBA1C
12	49272391	49272708	318	49272505	231	280.428	35.7521	274.146	ZAP_eCLIP_hCMV.hg.forward.bam.NextSeq_peak_1458a	TUBA1C
12	49272391	49272708	318	49272575	35	14.8027	4.72221	9.60045	ZAP_eCLIP_hCMV.hg.forward.bam.NextSeq_peak_1458b	TUBA1C
12	49272391	49272708	318	49272670	41	7.79361	2.56574	3.04487	ZAP_eCLIP_hCMV.hg.forward.bam.NextSeq_peak_1458c	TUBA1C
12	49752473	49752526	54	49752499	27	15.2396	6.00934	10.0168	ZAP_eCLIP_hCMV.hg.forward.bam.NextSeq_peak_1459	TMBIM6
12	49752949	49753032	84	49752980	31	27.7938	11.3086	22.2738	ZAP_eCLIP_hCMV.hg.forward.bam.NextSeq_peak_1460	TMBIM6
12	49755604	49755654	51	49755649	49	24.3725	6.01046	18.9077	ZAP_eCLIP_hCMV.hg.forward.bam.NextSeq_peak_1461	TMBIM6
12	49758384	49758471	88	49758445	82	32.6906	5.07039	27.1008	ZAP_eCLIP_hCMV.hg.forward.bam.NextSeq_peak_1462	TMBIM6
12	49763060	49763158	99	49763129	125	58.3626	6.29089	52.5515	ZAP_eCLIP_hCMV.hg.forward.bam.NextSeq_peak_1463	TMBIM6
12	49763224	49763320	97	49763236	46	10.1488	2.87118	5.18968	ZAP_eCLIP_hCMV.hg.forward.bam.NextSeq_peak_1464	TMBIM6
12	49763406	49763542	137	49763439	99	51.6593	7.05522	45.891	ZAP_eCLIP_hCMV.hg.forward.bam.NextSeq_peak_1465	TMBIM6
12	49764468	49764517	50	49764486	33	15.032	5.02692	9.81582	ZAP_eCLIP_hCMV.hg.forward.bam.NextSeq_peak_1466	TMBIM6
12	50743634	50743683	50	50743656	9	11.0699	7.32096	6.05015	ZAP_eCLIP_hCMV.hg.forward.bam.NextSeq_peak_1467	DIP2B	Y_RNA
12	51240404	51240455	52	51240429	21	18.0176	8.92942	12.7048	ZAP_eCLIP_hCMV.hg.forward.bam.NextSeq_peak_1468	DAZAP2
12	51240851	51241042	192	51240949	15	8.74962	5.00681	3.8955	ZAP_eCLIP_hCMV.hg.forward.bam.NextSeq_peak_1469a	DAZAP2
12	51240851	51241042	192	51241019	32	19.8861	7.08243	14.5231	ZAP_eCLIP_hCMV.hg.forward.bam.NextSeq_peak_1469b	DAZAP2
12	51242880	51243160	281	51242948	32	29.0507	11.662	23.5106	ZAP_eCLIP_hCMV.hg.forward.bam.NextSeq_peak_1470a	DAZAP2
12	51242880	51243160	281	51243045	19	9.38995	4.65823	4.49397	ZAP_eCLIP_hCMV.hg.forward.bam.NextSeq_peak_1470b	DAZAP2
12	52059297	52059346	50	52059329	27	16.368	6.52152	11.1086	ZAP_eCLIP_hCMV.hg.forward.bam.NextSeq_peak_1471	NR4A1
12	53097717	53097769	53	53097756	226	27.6607	2.27445	22.143	ZAP_eCLIP_hCMV.hg.forward.bam.NextSeq_peak_1472	IGFBP6
12	53097858	53098017	160	53097873	47	6.94945	2.25831	2.27378	ZAP_eCLIP_hCMV.hg.forward.bam.NextSeq_peak_1473a	IGFBP6
12	53097858	53098017	160	53097924	50	8.13074	2.39739	3.35488	ZAP_eCLIP_hCMV.hg.forward.bam.NextSeq_peak_1473b	IGFBP6
12	53102030	53102083	54	53102068	113	32.2769	3.81151	26.6921	ZAP_eCLIP_hCMV.hg.forward.bam.NextSeq_peak_1474	IGFBP6
12	53253084	53253135	52	53253108	13	8.05946	4.9797	3.28838	ZAP_eCLIP_hCMV.hg.forward.bam.NextSeq_peak_1475	MFSD5
12	53253620	53253783	164	53253698	20	13.2411	6.46046	8.10775	ZAP_eCLIP_hCMV.hg.forward.bam.NextSeq_peak_1476	MFSD5
12	53411906	53411965	60	53411936	12	13.7766	8.59607	8.61557	ZAP_eCLIP_hCMV.hg.forward.bam.NextSeq_peak_1477	SP1
12	53452180	53452361	182	53452246	63	68.182	20.0272	62.3164	ZAP_eCLIP_hCMV.hg.forward.bam.NextSeq_peak_1478a	AC023509.1	PCBP2
12	53452180	53452361	182	53452333	26	21.718	9.54162	16.312	ZAP_eCLIP_hCMV.hg.forward.bam.NextSeq_peak_1478b	AC023509.1	PCBP2
12	53475000	53475061	62	53475036	19	13.8937	7.06787	8.72773	ZAP_eCLIP_hCMV.hg.forward.bam.NextSeq_peak_1479	PCBP2
12	54019188	54019352	165	54019226	6	6.89725	5.12467	2.25241	ZAP_eCLIP_hCMV.hg.forward.bam.NextSeq_peak_1480	AC012531.3	HOXC6	HOXC4	AC012531.2
12	54351407	54351527	121	54351440	31	29.937	12.5232	24.3836	ZAP_eCLIP_hCMV.hg.forward.bam.NextSeq_peak_1481	COPZ1
12	55410350	55410499	150	55410373	21	9.41049	4.3778	4.51356	ZAP_eCLIP_hCMV.hg.forward.bam.NextSeq_peak_1482a
12	55410350	55410499	150	55410473	17	7.16246	3.86314	2.45914	ZAP_eCLIP_hCMV.hg.forward.bam.NextSeq_peak_1482b
12	55819094	55819143	50	55819126	9	13.3142	8.22841	8.17142	ZAP_eCLIP_hCMV.hg.forward.bam.NextSeq_peak_1483	ORMDL2
12	55940674	55940723	50	55940694	18	12.853	6.71447	7.73769	ZAP_eCLIP_hCMV.hg.forward.bam.NextSeq_peak_1484	DGKA
12	55951663	55951712	50	55951687	11	15.7725	9.51137	10.5305	ZAP_eCLIP_hCMV.hg.forward.bam.NextSeq_peak_1485	DGKA
12	55992532	55992585	54	55992578	14	9.15942	5.44164	4.28382	ZAP_eCLIP_hCMV.hg.forward.bam.NextSeq_peak_1486	RAB5B
12	56042115	56042164	50	56042138	9	11.0699	7.32096	6.05015	ZAP_eCLIP_hCMV.hg.forward.bam.NextSeq_peak_1487	RPS26
12	56107534	56107584	51	56107558	14	22.2084	12.3426	16.788	ZAP_eCLIP_hCMV.hg.forward.bam.NextSeq_peak_1488	AC034102.2	PA2G4
12	56128512	56128577	66	56128550	52	39.2909	10.5465	33.6233	ZAP_eCLIP_hCMV.hg.forward.bam.NextSeq_peak_1489	ESYT1
12	56130801	56130853	53	56130839	13	7.04411	4.38095	2.36106	ZAP_eCLIP_hCMV.hg.forward.bam.NextSeq_peak_1490	ESYT1
12	56144041	56144146	106	56144067	32	19.8861	7.08243	14.5231	ZAP_eCLIP_hCMV.hg.forward.bam.NextSeq_peak_1491	ESYT1
12	56155130	56155179	50	56155164	25	22.9149	10.5529	17.4798	ZAP_eCLIP_hCMV.hg.forward.bam.NextSeq_peak_1492	MYL6B
12	56160612	56160670	59	56160643	81	79.9752	18.3933	74.0572	ZAP_eCLIP_hCMV.hg.forward.bam.NextSeq_peak_1493	MYL6
12	56161370	56161539	170	56161420	171	106.246	9.45093	100.228	ZAP_eCLIP_hCMV.hg.forward.bam.NextSeq_peak_1494a	MYL6
12	56161370	56161539	170	56161500	115	56.4881	6.64095	50.6894	ZAP_eCLIP_hCMV.hg.forward.bam.NextSeq_peak_1494b	MYL6
12	56522009	56522058	50	56522033	9	10.9459	7.26259	5.93915	ZAP_eCLIP_hCMV.hg.forward.bam.NextSeq_peak_1495	RBMS2
12	56582074	56582145	72	56582111	23	28.3906	14.4533	22.861	ZAP_eCLIP_hCMV.hg.forward.bam.NextSeq_peak_1496	RBMS2
12	56589255	56589306	52	56589297	14	8.92308	5.3009	4.0588	ZAP_eCLIP_hCMV.hg.forward.bam.NextSeq_peak_1497	RBMS2
12	56594001	56594078	78	56594001	12	5.96531	3.91127	1.42603	ZAP_eCLIP_hCMV.hg.forward.bam.NextSeq_peak_1498	RBMS2
12	56595471	56595520	50	56595506	18	16.0025	8.59236	10.7532	ZAP_eCLIP_hCMV.hg.forward.bam.NextSeq_peak_1499	RBMS2
12	57128747	57128814	68	57128797	69	31.0956	5.67068	25.5266	ZAP_eCLIP_hCMV.hg.forward.bam.NextSeq_peak_1500	LRP1
12	57128942	57129003	62	57128987	111	30.6316	3.69938	25.0689	ZAP_eCLIP_hCMV.hg.forward.bam.NextSeq_peak_1501	LRP1
12	57143665	57143737	73	57143708	44	29.0248	8.34678	23.4863	ZAP_eCLIP_hCMV.hg.forward.bam.NextSeq_peak_1502	LRP1
12	57158510	57158588	79	57158559	70	24.8347	4.4365	19.3627	ZAP_eCLIP_hCMV.hg.forward.bam.NextSeq_peak_1503	LRP1
12	57160988	57161039	52	57161036	49	7.35287	2.28742	2.63499	ZAP_eCLIP_hCMV.hg.forward.bam.NextSeq_peak_1504	LRP1
12	57166915	57166982	68	57166957	55	26.6302	5.94691	21.1273	ZAP_eCLIP_hCMV.hg.forward.bam.NextSeq_peak_1505	LRP1
12	57173161	57173210	50	57173179	23	8.89019	3.91953	4.02885	ZAP_eCLIP_hCMV.hg.forward.bam.NextSeq_peak_1506	LRP1
12	57175971	57176060	90	57176033	166	31.4484	2.875	25.8752	ZAP_eCLIP_hCMV.hg.forward.bam.NextSeq_peak_1507	LRP1
12	57177139	57177188	50	57177171	61	23.571	4.74148	18.1244	ZAP_eCLIP_hCMV.hg.forward.bam.NextSeq_peak_1508	LRP1
12	57177422	57177510	89	57177443	36	14.1759	4.42826	8.99742	ZAP_eCLIP_hCMV.hg.forward.bam.NextSeq_peak_1509	LRP1
12	57178362	57178429	68	57178401	42	24.5607	7.06471	19.093	ZAP_eCLIP_hCMV.hg.forward.bam.NextSeq_peak_1510	LRP1
12	57178884	57178933	50	57178910	49	22.203	5.41495	16.7856	ZAP_eCLIP_hCMV.hg.forward.bam.NextSeq_peak_1511	LRP1
12	57179329	57179481	153	57179347	37	15.5091	4.73456	10.2796	ZAP_eCLIP_hCMV.hg.forward.bam.NextSeq_peak_1512a	LRP1
12	57179329	57179481	153	57179457	77	50.7639	9.37631	45.0014	ZAP_eCLIP_hCMV.hg.forward.bam.NextSeq_peak_1512b	LRP1
12	57183383	57183478	96	57183393	19	7.36671	3.72105	2.64856	ZAP_eCLIP_hCMV.hg.forward.bam.NextSeq_peak_1513	LRP1
12	57184090	57184167	78	57184139	74	35.1433	6.07573	29.5227	ZAP_eCLIP_hCMV.hg.forward.bam.NextSeq_peak_1514	LRP1
12	57194351	57194415	65	57194382	171	160.806	19.4362	154.668	ZAP_eCLIP_hCMV.hg.forward.bam.NextSeq_peak_1515	LRP1
12	57199905	57200001	97	57199918	36	13.6104	4.26033	8.45366	ZAP_eCLIP_hCMV.hg.forward.bam.NextSeq_peak_1516	LRP1
12	57200702	57200766	65	57200724	34	12.8393	4.20732	7.72589	ZAP_eCLIP_hCMV.hg.forward.bam.NextSeq_peak_1517	LRP1
12	57201058	57201107	50	57201083	32	15.8229	5.44303	10.5779	ZAP_eCLIP_hCMV.hg.forward.bam.NextSeq_peak_1518	LRP1
12	57201771	57201820	50	57201800	42	24.0641	6.88869	18.6096	ZAP_eCLIP_hCMV.hg.forward.bam.NextSeq_peak_1519	LRP1
12	57203153	57203217	65	57203192	73	48.1767	9.30479	42.4334	ZAP_eCLIP_hCMV.hg.forward.bam.NextSeq_peak_1520	LRP1
12	57203397	57203450	54	57203425	34	16.444	5.39364	11.1821	ZAP_eCLIP_hCMV.hg.forward.bam.NextSeq_peak_1521	LRP1
12	57209776	57209829	54	57209807	58	37.3559	8.60677	31.7098	ZAP_eCLIP_hCMV.hg.forward.bam.NextSeq_peak_1522	LRP1
12	57211923	57211976	54	57211952	66	41.1786	8.44403	35.4927	ZAP_eCLIP_hCMV.hg.forward.bam.NextSeq_peak_1523	LRP1
12	57212550	57212974	425	57212580	80	14.5004	2.67544	9.30789	ZAP_eCLIP_hCMV.hg.forward.bam.NextSeq_peak_1524a	LRP1
12	57212550	57212974	425	57212732	83	28.2359	4.34064	22.708	ZAP_eCLIP_hCMV.hg.forward.bam.NextSeq_peak_1524b	LRP1
12	57212550	57212974	425	57212846	135	64.8483	6.55079	58.9999	ZAP_eCLIP_hCMV.hg.forward.bam.NextSeq_peak_1524c	LRP1
12	57212550	57212974	425	57212907	95	34.7048	4.70706	29.0896	ZAP_eCLIP_hCMV.hg.forward.bam.NextSeq_peak_1524d	LRP1
12	57512258	57512307	50	57512299	15	11.2699	6.49412	6.23943	ZAP_eCLIP_hCMV.hg.forward.bam.NextSeq_peak_1525	MARS
12	57526905	57526956	52	57526928	17	16.0371	8.89048	10.7858	ZAP_eCLIP_hCMV.hg.forward.bam.NextSeq_peak_1526	MBD6
12	57694190	57694310	121	57694212	26	13.3885	5.37275	8.24228	ZAP_eCLIP_hCMV.hg.forward.bam.NextSeq_peak_1527	OS9
12	57694723	57694814	92	57694753	25	20.2371	9.01338	14.8665	ZAP_eCLIP_hCMV.hg.forward.bam.NextSeq_peak_1528	OS9
12	57715769	57715919	151	57715796	26	9.75557	3.93869	4.82745	ZAP_eCLIP_hCMV.hg.forward.bam.NextSeq_peak_1529a	OS9
12	57715769	57715919	151	57715869	19	10.2628	5.09225	5.29331	ZAP_eCLIP_hCMV.hg.forward.bam.NextSeq_peak_1529b	OS9
12	57721340	57721389	50	57721381	35	11.8097	3.82301	6.74746	ZAP_eCLIP_hCMV.hg.forward.bam.NextSeq_peak_1530	OS9
12	62603629	62603711	83	62603656	11	8.63266	5.72021	3.78675	ZAP_eCLIP_hCMV.hg.forward.bam.NextSeq_peak_1531	AC048341.2	MIRLET7I
12	63871875	63871967	93	63871942	14	16.8647	10.0155	11.5848	ZAP_eCLIP_hCMV.hg.forward.bam.NextSeq_peak_1532	SRGAP1
12	63891040	63891089	50	63891066	17	16.445	9.13824	11.183	ZAP_eCLIP_hCMV.hg.forward.bam.NextSeq_peak_1533	SRGAP1
12	63901357	63901551	195	63901435	12	13.9746	8.70135	8.80636	ZAP_eCLIP_hCMV.hg.forward.bam.NextSeq_peak_1534a	SRGAP1
12	63901357	63901551	195	63901527	14	16.041	9.57115	10.7895	ZAP_eCLIP_hCMV.hg.forward.bam.NextSeq_peak_1534b	SRGAP1
12	63904273	63904322	50	63904309	15	18.9423	10.9783	13.6008	ZAP_eCLIP_hCMV.hg.forward.bam.NextSeq_peak_1535	SRGAP1
12	64097289	64097341	53	64097321	17	15.5278	8.58031	10.2962	ZAP_eCLIP_hCMV.hg.forward.bam.NextSeq_peak_1536	SRGAP1
12	64127873	64127924	52	64127907	13	10.8169	6.67358	5.81661	ZAP_eCLIP_hCMV.hg.forward.bam.NextSeq_peak_1537	SRGAP1
12	64147315	64147427	113	64147341	18	11.4988	5.94558	6.45914	ZAP_eCLIP_hCMV.hg.forward.bam.NextSeq_peak_1538	SRGAP1
12	64147497	64147587	91	64147538	27	16.368	6.52152	11.1086	ZAP_eCLIP_hCMV.hg.forward.bam.NextSeq_peak_1539	SRGAP1
12	64404607	64404662	56	64404641	26	27.402	12.8705	21.8872	ZAP_eCLIP_hCMV.hg.forward.bam.NextSeq_peak_1540	XPOT
12	65278792	65278841	50	65278821	37	23.437	7.56165	17.9924	ZAP_eCLIP_hCMV.hg.forward.bam.NextSeq_peak_1541	MSRB3
12	65305229	65305278	50	65305257	10	12.5491	8.05305	7.44666	ZAP_eCLIP_hCMV.hg.forward.bam.NextSeq_peak_1542	MSRB3
12	65839260	65839309	50	65839288	9	9.57847	6.56471	4.67101	ZAP_eCLIP_hCMV.hg.forward.bam.NextSeq_peak_1543	HMGA2
12	65853692	65853752	61	65853734	20	16.8393	8.52353	11.5604	ZAP_eCLIP_hCMV.hg.forward.bam.NextSeq_peak_1544	HMGA2
12	65896517	65896639	123	65896556	8	7.65747	5.54836	2.91662	ZAP_eCLIP_hCMV.hg.forward.bam.NextSeq_peak_1545a	HMGA2
12	65896517	65896639	123	65896609	14	14.4474	8.66109	9.25579	ZAP_eCLIP_hCMV.hg.forward.bam.NextSeq_peak_1545b	HMGA2
12	65906302	65906385	84	65906328	8	9.63185	6.58886	4.71484	ZAP_eCLIP_hCMV.hg.forward.bam.NextSeq_peak_1546	HMGA2
12	65926642	65926691	50	65926676	12	11.8512	7.50628	6.78243	ZAP_eCLIP_hCMV.hg.forward.bam.NextSeq_peak_1547	HMGA2
12	65964292	65964348	57	65964328	24	24.6354	11.9171	19.1661	ZAP_eCLIP_hCMV.hg.forward.bam.NextSeq_peak_1548	HMGA2
12	66189448	66189497	50	66189488	30	38.4251	17.8996	32.7663	ZAP_eCLIP_hCMV.hg.forward.bam.NextSeq_peak_1549	IRAK3
12	67839730	67839779	50	67839756	250	275.94	28.9011	269.662	ZAP_eCLIP_hCMV.hg.forward.bam.NextSeq_peak_1550
12	68659950	68660098	149	68659974	16	12.3371	6.9	7.24609	ZAP_eCLIP_hCMV.hg.forward.bam.NextSeq_peak_1551a	RAP1B
12	68659950	68660098	149	68660070	21	29.4951	15.4839	23.9498	ZAP_eCLIP_hCMV.hg.forward.bam.NextSeq_peak_1551b	RAP1B
12	68816860	68816920	61	68816892	26	36.0939	17.8534	30.4614	ZAP_eCLIP_hCMV.hg.forward.bam.NextSeq_peak_1552	MDM2
12	69240132	69240256	125	69240181	9	9.11508	6.30713	4.24085	ZAP_eCLIP_hCMV.hg.forward.bam.NextSeq_peak_1553	CPSF6
12	69570421	69570470	50	69570445	9	11.0699	7.32096	6.05015	ZAP_eCLIP_hCMV.hg.forward.bam.NextSeq_peak_1554	FRS2
12	69576110	69576236	127	69576202	9	13.3142	8.22841	8.17142	ZAP_eCLIP_hCMV.hg.forward.bam.NextSeq_peak_1555	FRS2
12	69585433	69585484	52	69585478	25	30.4361	15.0126	24.8756	ZAP_eCLIP_hCMV.hg.forward.bam.NextSeq_peak_1556	CCT2
12	71689596	71689645	50	71689621	11	14.066	8.78515	8.89236	ZAP_eCLIP_hCMV.hg.forward.bam.NextSeq_peak_1557	AC073612.1	TMEM19
12	71754892	71754980	89	71754902	8	6.97546	5.14233	2.29853	ZAP_eCLIP_hCMV.hg.forward.bam.NextSeq_peak_1558	RAB21
12	71755129	71755210	82	71755137	8	6.80349	5.03701	2.18027	ZAP_eCLIP_hCMV.hg.forward.bam.NextSeq_peak_1559	RAB21
12	74539879	74539948	70	74539921	32	26.5917	10.3265	21.0894	ZAP_eCLIP_hCMV.hg.forward.bam.NextSeq_peak_1560	ATXN7L3B
12	75481887	75481970	84	75481903	8	7.06487	5.19665	2.36967	ZAP_eCLIP_hCMV.hg.forward.bam.NextSeq_peak_1561	GLIPR1
12	75499298	75499362	65	75499331	31	49.5451	23.4271	43.7916	ZAP_eCLIP_hCMV.hg.forward.bam.NextSeq_peak_1562	GLIPR1
12	76660340	76660389	50	76660368	15	24.0798	13.1655	18.6228	ZAP_eCLIP_hCMV.hg.forward.bam.NextSeq_peak_1563
12	78076235	78076314	80	78076283	7	9.43619	6.36862	4.53633	ZAP_eCLIP_hCMV.hg.forward.bam.NextSeq_peak_1564	NAV3
12	79690089	79690138	50	79690113	9	13.3142	8.22841	8.17142	ZAP_eCLIP_hCMV.hg.forward.bam.NextSeq_peak_1565
12	88430417	88430471	55	88430444	41	79.251	34.5593	73.3356	ZAP_eCLIP_hCMV.hg.forward.bam.NextSeq_peak_1566	Y_RNA
12	95335064	95335121	58	95335092	50	88.6125	37.3369	82.6592	ZAP_eCLIP_hCMV.hg.forward.bam.NextSeq_peak_1567
12	96036029	96036081	53	96036057	5042	3224.86	10.7686	3217.74	ZAP_eCLIP_hCMV.hg.forward.bam.NextSeq_peak_1568
12	96247432	96247552	121	96247447	16	11.4681	6.3789	6.43045	ZAP_eCLIP_hCMV.hg.forward.bam.NextSeq_peak_1569	ELK3
12	98593664	98593724	61	98593695	104	124.989	28.8876	118.921	ZAP_eCLIP_hCMV.hg.forward.bam.NextSeq_peak_1570	SLC25A3
12	98598543	98598593	51	98598573	25	19.9754	8.86715	14.6095	ZAP_eCLIP_hCMV.hg.forward.bam.NextSeq_peak_1571	SLC25A3
12	98599612	98599685	74	98599675	156	95.5377	9.18052	89.5582	ZAP_eCLIP_hCMV.hg.forward.bam.NextSeq_peak_1572	SLC25A3	SNORA53
12	98601410	98601474	65	98601462	35	19.1923	6.25299	13.8462	ZAP_eCLIP_hCMV.hg.forward.bam.NextSeq_peak_1573	SLC25A3
12	100739895	100739967	73	100739928	11	15.8808	9.55293	10.6344	ZAP_eCLIP_hCMV.hg.forward.bam.NextSeq_peak_1574	ANO4
12	101877604	101877906	303	101877645	59	41.5347	9.79882	35.8453	ZAP_eCLIP_hCMV.hg.forward.bam.NextSeq_peak_1575a	DRAM1
12	101877604	101877906	303	101877869	790	1208.18	80.8578	1201.47	ZAP_eCLIP_hCMV.hg.forward.bam.NextSeq_peak_1575b	DRAM1
12	101908292	101908363	72	101908332	39	47.3288	19.4059	41.5915	ZAP_eCLIP_hCMV.hg.forward.bam.NextSeq_peak_1576	DRAM1
12	101920097	101920147	51	101920124	15	13.9052	8.10781	8.7388	ZAP_eCLIP_hCMV.hg.forward.bam.NextSeq_peak_1577	DRAM1
12	101921888	101921937	50	101921918	16	7.81569	4.32842	3.06504	ZAP_eCLIP_hCMV.hg.forward.bam.NextSeq_peak_1578	DRAM1
12	103930430	103930557	128	103930456	60	12.7473	2.88733	7.63618	ZAP_eCLIP_hCMV.hg.forward.bam.NextSeq_peak_1579a	HSP90B1	MIR3652
12	103930430	103930557	128	103930531	139	68.2328	6.74346	62.3671	ZAP_eCLIP_hCMV.hg.forward.bam.NextSeq_peak_1579b	HSP90B1	MIR3652
12	103934088	103934141	54	103934123	32	16.5869	5.73191	11.3204	ZAP_eCLIP_hCMV.hg.forward.bam.NextSeq_peak_1580	HSP90B1
12	103941600	103941660	61	103941632	30	26.5503	10.9552	21.0489	ZAP_eCLIP_hCMV.hg.forward.bam.NextSeq_peak_1581	HSP90B1
12	103943728	103943797	70	103943786	69	35.6612	6.65748	30.0347	ZAP_eCLIP_hCMV.hg.forward.bam.NextSeq_peak_1582	HSP90B1
12	103946797	103946847	51	103946829	21	20.6146	10.4871	15.2308	ZAP_eCLIP_hCMV.hg.forward.bam.NextSeq_peak_1583	HSP90B1
12	103947709	103947759	51	103947738	74	29.6067	5.0316	24.0593	ZAP_eCLIP_hCMV.hg.forward.bam.NextSeq_peak_1584	HSP90B1
12	104031675	104031726	52	104031700	29	24.9584	10.4001	19.4837	ZAP_eCLIP_hCMV.hg.forward.bam.NextSeq_peak_1585
12	104031889	104031946	58	104031929	64	40.5169	8.56734	34.8366	ZAP_eCLIP_hCMV.hg.forward.bam.NextSeq_peak_1586
12	104032008	104032057	50	104032030	28	22.0596	9.12709	16.6458	ZAP_eCLIP_hCMV.hg.forward.bam.NextSeq_peak_1587
12	104032208	104032257	50	104032235	23	17.7868	8.21582	12.4802	ZAP_eCLIP_hCMV.hg.forward.bam.NextSeq_peak_1588
12	104265390	104265439	50	104265414	29	13.2845	4.89941	8.14992	ZAP_eCLIP_hCMV.hg.forward.bam.NextSeq_peak_1589	TXNRD1	RPL18AP3
12	104288903	104288952	50	104288948	19	11.2723	5.61547	6.24076	ZAP_eCLIP_hCMV.hg.forward.bam.NextSeq_peak_1590	TXNRD1
12	104295351	104295408	58	104295381	16	14.3116	8.10363	9.12693	ZAP_eCLIP_hCMV.hg.forward.bam.NextSeq_peak_1591	TXNRD1
12	104321079	104321211	133	104321105	21	24.3369	12.7029	18.8727	ZAP_eCLIP_hCMV.hg.forward.bam.NextSeq_peak_1592a	TXNRD1
12	104321079	104321211	133	104321187	24	14.7479	6.36532	9.54649	ZAP_eCLIP_hCMV.hg.forward.bam.NextSeq_peak_1592b	TXNRD1
12	104348383	104348529	147	104348404	15	9.62521	5.51174	4.71484	ZAP_eCLIP_hCMV.hg.forward.bam.NextSeq_peak_1593	TXNRD1
12	104349803	104349873	71	104349813	13	8.0057	4.94751	3.23746	ZAP_eCLIP_hCMV.hg.forward.bam.NextSeq_peak_1594	TXNRD1
12	105143112	105143161	50	105143142	14	14.4474	8.66109	9.25579	ZAP_eCLIP_hCMV.hg.forward.bam.NextSeq_peak_1595	WASHC4
12	105330696	105330891	196	105330775	54	13.5729	3.2161	8.41844	ZAP_eCLIP_hCMV.hg.forward.bam.NextSeq_peak_1596a	C12orf75
12	105330696	105330891	196	105330860	70	15.7035	3.04428	10.4627	ZAP_eCLIP_hCMV.hg.forward.bam.NextSeq_peak_1596b	C12orf75
12	105370622	105370730	109	105370637	11	7.76988	5.17824	3.02297	ZAP_eCLIP_hCMV.hg.forward.bam.NextSeq_peak_1597	C12orf75
12	106973296	106973345	50	106973344	9	8.20347	5.77406	3.41692	ZAP_eCLIP_hCMV.hg.forward.bam.NextSeq_peak_1598	TMEM263
12	109684623	109684672	50	109684648	10	12.5491	8.05305	7.44666	ZAP_eCLIP_hCMV.hg.forward.bam.NextSeq_peak_1599
12	109833321	109833370	50	109833346	7	10.0242	6.58273	5.06994	ZAP_eCLIP_hCMV.hg.forward.bam.NextSeq_peak_1600	MIR4497
12	110281299	110281498	200	110281407	52	30.205	7.33969	24.6486	ZAP_eCLIP_hCMV.hg.forward.bam.NextSeq_peak_1601	ATP2A2
12	110331152	110331201	50	110331176	11	13.145	8.33837	8.01434	ZAP_eCLIP_hCMV.hg.forward.bam.NextSeq_peak_1602	ATP2A2
12	110346002	110346091	90	110346045	35	13.5341	4.32753	8.38067	ZAP_eCLIP_hCMV.hg.forward.bam.NextSeq_peak_1603	ATP2A2
12	110346344	110346402	59	110346388	26	14.3536	5.79472	9.16772	ZAP_eCLIP_hCMV.hg.forward.bam.NextSeq_peak_1604	ATP2A2
12	110346970	110347069	100	110347011	24	7.45908	3.29513	2.73452	ZAP_eCLIP_hCMV.hg.forward.bam.NextSeq_peak_1605	ATP2A2
12	111436217	111436324	108	111436241	13	11.4132	7.0421	6.37688	ZAP_eCLIP_hCMV.hg.forward.bam.NextSeq_peak_1606	SH2B3
12	111436873	111436922	50	111436876	8	7.09216	5.21318	2.39602	ZAP_eCLIP_hCMV.hg.forward.bam.NextSeq_peak_1607	SH2B3
12	111581505	111581709	205	111581537	40	31.6379	10.4391	26.0619	ZAP_eCLIP_hCMV.hg.forward.bam.NextSeq_peak_1608	AC137055.1
12	112013422	112013535	114	112013443	20	13.4436	6.57143	8.29278	ZAP_eCLIP_hCMV.hg.forward.bam.NextSeq_peak_1609a	ERP29
12	112013422	112013535	114	112013518	36	25.3766	8.61773	19.8959	ZAP_eCLIP_hCMV.hg.forward.bam.NextSeq_peak_1609b	ERP29
12	112022199	112022284	86	112022212	13	9.28434	5.72487	4.3996	ZAP_eCLIP_hCMV.hg.forward.bam.NextSeq_peak_1610	ERP29
12	112267165	112267218	54	112267214	4702	334.101	1.87707	327.77	ZAP_eCLIP_hCMV.hg.forward.bam.NextSeq_peak_1611	RN7SKP71
12	112906976	112907026	51	112907015	34	24.9213	8.91144	19.4471	ZAP_eCLIP_hCMV.hg.forward.bam.NextSeq_peak_1612	OAS1
12	112907132	112907182	51	112907173	24	8.98508	3.8526	4.11754	ZAP_eCLIP_hCMV.hg.forward.bam.NextSeq_peak_1613	OAS1
12	112908698	112908782	85	112908772	59	9.45897	2.4207	4.55739	ZAP_eCLIP_hCMV.hg.forward.bam.NextSeq_peak_1614	OAS1
12	112938486	112938667	182	112938533	82	34.1361	5.3077	28.5283	ZAP_eCLIP_hCMV.hg.forward.bam.NextSeq_peak_1615a	OAS3
12	112938486	112938667	182	112938653	50	16.6695	4.01255	11.4005	ZAP_eCLIP_hCMV.hg.forward.bam.NextSeq_peak_1615b	OAS3
12	112946768	112946847	80	112946769	22	5.91642	2.89203	1.38521	ZAP_eCLIP_hCMV.hg.forward.bam.NextSeq_peak_1616	OAS3
12	112948961	112949030	70	112949003	50	24.2917	5.87234	18.8293	ZAP_eCLIP_hCMV.hg.forward.bam.NextSeq_peak_1617	OAS3
12	112969591	112969677	87	112969638	38	10.7793	3.3585	5.78293	ZAP_eCLIP_hCMV.hg.forward.bam.NextSeq_peak_1618	OAS3
12	112970046	112970375	330	112970084	107	71.3331	10.0103	65.4532	ZAP_eCLIP_hCMV.hg.forward.bam.NextSeq_peak_1619a	OAS3
12	112970046	112970375	330	112970213	42	12.2242	3.48342	7.13839	ZAP_eCLIP_hCMV.hg.forward.bam.NextSeq_peak_1619b	OAS3
12	112970046	112970375	330	112970293	103	32.0391	4.07554	26.4573	ZAP_eCLIP_hCMV.hg.forward.bam.NextSeq_peak_1619c	OAS3
12	112978693	112978743	51	112978738	31	11.987	4.21777	6.91049	ZAP_eCLIP_hCMV.hg.forward.bam.NextSeq_peak_1620	OAS2
12	112987041	112987091	51	112987068	28	14.1501	5.37904	8.97217	ZAP_eCLIP_hCMV.hg.forward.bam.NextSeq_peak_1621	OAS2
12	113006397	113006485	89	113006411	19	12.9162	6.51205	7.79836	ZAP_eCLIP_hCMV.hg.forward.bam.NextSeq_peak_1622	OAS2
12	113009415	113009559	145	113009446	72	36.2641	6.49098	30.6295	ZAP_eCLIP_hCMV.hg.forward.bam.NextSeq_peak_1623	OAS2
12	113009868	113009925	58	113009892	46	22.7828	5.9098	17.3522	ZAP_eCLIP_hCMV.hg.forward.bam.NextSeq_peak_1624	OAS2
12	113010006	113010056	51	113010034	49	28.5965	7.29387	23.0646	ZAP_eCLIP_hCMV.hg.forward.bam.NextSeq_peak_1625	OAS2
12	113010301	113010367	67	113010333	95	81.3627	14.794	75.4389	ZAP_eCLIP_hCMV.hg.forward.bam.NextSeq_peak_1626	OAS2
12	113010517	113010662	146	113010555	123	115.991	18.534	109.947	ZAP_eCLIP_hCMV.hg.forward.bam.NextSeq_peak_1627a	OAS2
12	113010517	113010662	146	113010636	50	29.5376	7.43975	23.9915	ZAP_eCLIP_hCMV.hg.forward.bam.NextSeq_peak_1627b	OAS2
12	113010798	113010934	137	113010855	124	85.6192	10.7644	79.6781	ZAP_eCLIP_hCMV.hg.forward.bam.NextSeq_peak_1628	OAS2
12	113011010	113011114	105	113011031	46	26.748	7.16211	21.2437	ZAP_eCLIP_hCMV.hg.forward.bam.NextSeq_peak_1629	OAS2
12	113011594	113011653	60	113011627	69	36.6972	6.89754	31.0579	ZAP_eCLIP_hCMV.hg.forward.bam.NextSeq_peak_1630	OAS2
12	113374493	113374542	50	113374527	30	14.0689	5.06273	8.89497	ZAP_eCLIP_hCMV.hg.forward.bam.NextSeq_peak_1631	PLBD2
12	113387788	113387849	62	113387827	35	24.3249	8.38482	18.8618	ZAP_eCLIP_hCMV.hg.forward.bam.NextSeq_peak_1632	PLBD2
12	113388811	113388935	125	113388848	41	18.1684	5.1163	12.8507	ZAP_eCLIP_hCMV.hg.forward.bam.NextSeq_peak_1633	PLBD2
12	113389436	113389577	142	113389484	54	37.9609	9.58364	32.3066	ZAP_eCLIP_hCMV.hg.forward.bam.NextSeq_peak_1634	PLBD2
12	113390773	113390823	51	113390799	19	16.313	8.49623	11.055	ZAP_eCLIP_hCMV.hg.forward.bam.NextSeq_peak_1635	PLBD2
12	113391267	113391317	51	113391307	21	13.125	6.17701	7.9982	ZAP_eCLIP_hCMV.hg.forward.bam.NextSeq_peak_1636	PLBD2
12	114409703	114409842	140	114409729	11	12.5532	8.03201	7.45019	ZAP_eCLIP_hCMV.hg.forward.bam.NextSeq_peak_1637a	TBX5-AS1
12	114409703	114409842	140	114409809	11	10.5998	6.92887	5.61026	ZAP_eCLIP_hCMV.hg.forward.bam.NextSeq_peak_1637b	TBX5-AS1
12	114666367	114666416	50	114666391	7	10.0242	6.58273	5.06994	ZAP_eCLIP_hCMV.hg.forward.bam.NextSeq_peak_1638
12	118098302	118098369	68	118098342	9	13.3142	8.22841	8.17142	ZAP_eCLIP_hCMV.hg.forward.bam.NextSeq_peak_1639
12	118136091	118136157	67	118136149	24	11.7462	4.97477	6.68711	ZAP_eCLIP_hCMV.hg.forward.bam.NextSeq_peak_1640	PEBP1
12	118246690	118246758	69	118246739	13	8.0057	4.94751	3.23746	ZAP_eCLIP_hCMV.hg.forward.bam.NextSeq_peak_1641	AC026366.1
12	119194216	119194275	60	119194246	18	11.4988	5.94558	6.45914	ZAP_eCLIP_hCMV.hg.forward.bam.NextSeq_peak_1642	HSPB8
12	119680449	119680498	50	119680465	11	10.7245	7.00286	5.72946	ZAP_eCLIP_hCMV.hg.forward.bam.NextSeq_peak_1643	PRKAB1
12	120371499	120371549	51	120371524	14	22.2084	12.3426	16.788	ZAP_eCLIP_hCMV.hg.forward.bam.NextSeq_peak_1644	AC003982.1
12	120496096	120496165	70	120496162	29	9.06987	3.45432	4.19813	ZAP_eCLIP_hCMV.hg.forward.bam.NextSeq_peak_1645	DYNLL1
12	120687342	120687402	61	120687364	10	5.91634	4.18499	1.38521	ZAP_eCLIP_hCMV.hg.forward.bam.NextSeq_peak_1646	MLEC
12	120697817	120697866	50	120697840	16	11.6172	6.46771	6.57267	ZAP_eCLIP_hCMV.hg.forward.bam.NextSeq_peak_1647	MLEC
12	121822763	121823021	259	121822888	26	25.671	11.838	20.1844	ZAP_eCLIP_hCMV.hg.forward.bam.NextSeq_peak_1648a	SETD1B
12	121822763	121823021	259	121822997	13	9.49762	5.85632	4.59483	ZAP_eCLIP_hCMV.hg.forward.bam.NextSeq_peak_1648b	SETD1B
12	121830486	121830565	80	121830529	16	14.0844	7.9647	8.90871	ZAP_eCLIP_hCMV.hg.forward.bam.NextSeq_peak_1649	SETD1B
12	122364719	122364770	52	122364748	16	22.1231	12.4456	16.7068	ZAP_eCLIP_hCMV.hg.forward.bam.NextSeq_peak_1650
12	123584565	123584676	112	123584593	61	36.2525	7.79591	30.6186	ZAP_eCLIP_hCMV.hg.forward.bam.NextSeq_peak_1651	TMED2
12	123596601	123596708	108	123596631	15	15.7883	9.2385	10.5441	ZAP_eCLIP_hCMV.hg.forward.bam.NextSeq_peak_1652	TMED2
12	126723445	126723509	65	126723478	32	51.5003	24.1592	45.7327	ZAP_eCLIP_hCMV.hg.forward.bam.NextSeq_peak_1653
12	130872048	130872099	52	130872079	20	16.8393	8.52353	11.5604	ZAP_eCLIP_hCMV.hg.forward.bam.NextSeq_peak_1654	RAN
12	130996405	130996455	51	130996433	18	19.9624	10.9707	14.5966	ZAP_eCLIP_hCMV.hg.forward.bam.NextSeq_peak_1655	ADGRD1
12	131831059	131831163	105	131831089	11	8.63266	5.72021	3.78675	ZAP_eCLIP_hCMV.hg.forward.bam.NextSeq_peak_1656	MMP17
12	131896089	131896216	128	131896107	10	9.38296	6.35147	4.48851	ZAP_eCLIP_hCMV.hg.forward.bam.NextSeq_peak_1657	ULK1
12	131905623	131905672	50	131905640	8	7.06487	5.19665	2.36967	ZAP_eCLIP_hCMV.hg.forward.bam.NextSeq_peak_1658	ULK1
12	132088581	132088689	109	132088602	7	8.2392	5.85677	3.43701	ZAP_eCLIP_hCMV.hg.forward.bam.NextSeq_peak_1659	EP400NL
12	132149027	132149082	56	132149050	9	13.3142	8.22841	8.17142	ZAP_eCLIP_hCMV.hg.forward.bam.NextSeq_peak_1660	NOC4L
12	132149517	132149566	50	132149541	7	10.0242	6.58273	5.06994	ZAP_eCLIP_hCMV.hg.forward.bam.NextSeq_peak_1661	NOC4L
12	132149697	132149751	55	132149726	8	9.63185	6.58886	4.71484	ZAP_eCLIP_hCMV.hg.forward.bam.NextSeq_peak_1662	NOC4L
12	132530451	132530530	80	132530456	8	8.79528	6.17527	3.93815	ZAP_eCLIP_hCMV.hg.forward.bam.NextSeq_peak_1663	FBRSL1
12	132546032	132546155	124	132546056	8	8.69232	6.12147	3.84212	ZAP_eCLIP_hCMV.hg.forward.bam.NextSeq_peak_1664	FBRSL1
12	132559963	132560012	50	132560007	7	7.45974	5.46853	2.73513	ZAP_eCLIP_hCMV.hg.forward.bam.NextSeq_peak_1665	FBRSL1
12	132562393	132562444	52	132562417	10	12.2145	7.89443	7.12907	ZAP_eCLIP_hCMV.hg.forward.bam.NextSeq_peak_1666	FBRSL1
13	19394991	19395109	119	19395065	6	8.45279	5.75989	3.62161	ZAP_eCLIP_hCMV.hg.forward.bam.NextSeq_peak_1667	PARP4P2
13	20065771	20065822	52	20065797	31	30.7411	12.9882	25.1768	ZAP_eCLIP_hCMV.hg.forward.bam.NextSeq_peak_1668	ZMYM2
13	21061430	21061479	50	21061454	13	17.2009	10.2493	11.9083	ZAP_eCLIP_hCMV.hg.forward.bam.NextSeq_peak_1669
13	21140899	21140948	50	21140929	14	10.2287	6.08824	5.26225	ZAP_eCLIP_hCMV.hg.forward.bam.NextSeq_peak_1670	SAP18
13	23135297	23135352	56	23135330	29	36.7979	17.3222	31.1572	ZAP_eCLIP_hCMV.hg.forward.bam.NextSeq_peak_1671
13	25097950	25098009	60	25097984	19	29.1771	15.4709	23.6357	ZAP_eCLIP_hCMV.hg.forward.bam.NextSeq_peak_1672	PABPC3
13	25356094	25356144	51	25356122	60	40.9395	9.40034	35.2556	ZAP_eCLIP_hCMV.hg.forward.bam.NextSeq_peak_1673
13	25356244	25356302	59	25356282	121	69.5118	8.18474	63.6405	ZAP_eCLIP_hCMV.hg.forward.bam.NextSeq_peak_1674
13	26682814	26682866	53	26682846	9	13.3142	8.22841	8.17142	ZAP_eCLIP_hCMV.hg.forward.bam.NextSeq_peak_1675	WASF3
13	27621868	27621919	52	27621910	13	16.6362	9.98192	11.3688	ZAP_eCLIP_hCMV.hg.forward.bam.NextSeq_peak_1676	POLR1D
13	30296847	30296896	50	30296871	11	10.5998	6.92887	5.61026	ZAP_eCLIP_hCMV.hg.forward.bam.NextSeq_peak_1677
13	32775532	32775584	53	32775570	8	11.5714	7.37968	6.5283	ZAP_eCLIP_hCMV.hg.forward.bam.NextSeq_peak_1678	PDS5B
13	32822994	32823043	50	32823018	7	10.0242	6.58273	5.06994	ZAP_eCLIP_hCMV.hg.forward.bam.NextSeq_peak_1679
13	33836538	33836587	50	33836573	11	14.066	8.78515	8.89236	ZAP_eCLIP_hCMV.hg.forward.bam.NextSeq_peak_1680	RFC3
13	42047696	42047745	50	42047728	9	13.3142	8.22841	8.17142	ZAP_eCLIP_hCMV.hg.forward.bam.NextSeq_peak_1681	DGKH
13	42272132	42272183	52	42272174	15	9.86803	5.65429	4.9331	ZAP_eCLIP_hCMV.hg.forward.bam.NextSeq_peak_1682	AKAP11
13	42300061	42300114	54	42300090	9	12.0102	7.73543	6.93193	ZAP_eCLIP_hCMV.hg.forward.bam.NextSeq_peak_1683	AKAP11
13	42319336	42319385	50	42319359	12	11.8512	7.50628	6.78243	ZAP_eCLIP_hCMV.hg.forward.bam.NextSeq_peak_1684	AKAP11
13	42320328	42320389	62	42320361	11	15.8808	9.55293	10.6344	ZAP_eCLIP_hCMV.hg.forward.bam.NextSeq_peak_1685	AKAP11
13	43023583	43023680	98	43023607	15	13.12	7.62695	7.99419	ZAP_eCLIP_hCMV.hg.forward.bam.NextSeq_peak_1686	DNAJC15
13	46554787	46554846	60	46554816	9	12.0102	7.73543	6.93193	ZAP_eCLIP_hCMV.hg.forward.bam.NextSeq_peak_1687	LRCH1
13	48233168	48233341	174	48233221	93	34.5746	4.78055	28.9609	ZAP_eCLIP_hCMV.hg.forward.bam.NextSeq_peak_1688a	ITM2B
13	48233168	48233341	174	48233317	88	21.0645	3.25437	15.6726	ZAP_eCLIP_hCMV.hg.forward.bam.NextSeq_peak_1688b	ITM2B
13	48258121	48258175	55	48258152	23	16.509	7.51021	11.2444	ZAP_eCLIP_hCMV.hg.forward.bam.NextSeq_peak_1689	ITM2B
13	48258769	48258889	121	48258799	20	26.4775	14.1252	20.9775	ZAP_eCLIP_hCMV.hg.forward.bam.NextSeq_peak_1690	ITM2B
13	48261258	48261316	59	48261306	21	20.0283	10.1335	14.6617	ZAP_eCLIP_hCMV.hg.forward.bam.NextSeq_peak_1691	ITM2B
13	48261584	48261672	89	48261641	36	27.1148	9.42067	21.6053	ZAP_eCLIP_hCMV.hg.forward.bam.NextSeq_peak_1692	ITM2B
13	48976757	48976807	51	48976803	33	13.4057	4.48138	8.25881	ZAP_eCLIP_hCMV.hg.forward.bam.NextSeq_peak_1693	FNDC3A
13	49095428	49095477	50	49095465	25	9.6647	4.0067	4.74499	ZAP_eCLIP_hCMV.hg.forward.bam.NextSeq_peak_1694	FNDC3A	RNY3P2
13	49131212	49131297	86	49131271	37	30.2782	10.6694	24.7206	ZAP_eCLIP_hCMV.hg.forward.bam.NextSeq_peak_1695	FNDC3A
13	49145757	49145863	107	49145784	18	19.9624	10.9707	14.5966	ZAP_eCLIP_hCMV.hg.forward.bam.NextSeq_peak_1696	FNDC3A
13	49191180	49191230	51	49191209	20	21.629	11.4027	16.2256	ZAP_eCLIP_hCMV.hg.forward.bam.NextSeq_peak_1697	FNDC3A
13	49207062	49207169	108	49207131	42	30.1061	9.22862	24.5509	ZAP_eCLIP_hCMV.hg.forward.bam.NextSeq_peak_1698	FNDC3A
13	49208283	49208342	60	49208330	18	8.60263	4.42532	3.76377	ZAP_eCLIP_hCMV.hg.forward.bam.NextSeq_peak_1699	FNDC3A
13	49997024	49997078	55	49997051	14	18.5038	10.8363	13.179	ZAP_eCLIP_hCMV.hg.forward.bam.NextSeq_peak_1700	TRIM13
13	59395977	59396026	50	59396001	6	8.45279	5.75989	3.62161	ZAP_eCLIP_hCMV.hg.forward.bam.NextSeq_peak_1701
13	60529691	60529740	50	60529715	17	27.9	14.8111	22.3774	ZAP_eCLIP_hCMV.hg.forward.bam.NextSeq_peak_1702	TDRD3
13	60789597	60789646	50	60789623	13	9.21522	5.68236	4.33419	ZAP_eCLIP_hCMV.hg.forward.bam.NextSeq_peak_1703	RNY3P5
13	67634548	67634598	51	67634576	13	20.365	11.5198	14.9885	ZAP_eCLIP_hCMV.hg.forward.bam.NextSeq_peak_1704
13	75636320	75636415	96	75636381	72	36.2641	6.49098	30.6295	ZAP_eCLIP_hCMV.hg.forward.bam.NextSeq_peak_1705	AL137782.1	LMO7
13	75646475	75646533	59	75646504	18	19.3882	10.6337	14.0362	ZAP_eCLIP_hCMV.hg.forward.bam.NextSeq_peak_1706	AL137782.1	LMO7
13	75681553	75681613	61	75681586	12	15.1693	9.30534	9.94835	ZAP_eCLIP_hCMV.hg.forward.bam.NextSeq_peak_1707	AL137782.1	LMO7
13	75682439	75682488	50	75682468	9	10.7279	7.15796	5.73281	ZAP_eCLIP_hCMV.hg.forward.bam.NextSeq_peak_1708	AL137782.1	LMO7
13	75691522	75691657	136	75691619	12	9.70887	6.19689	4.78245	ZAP_eCLIP_hCMV.hg.forward.bam.NextSeq_peak_1709	AL137782.1	LMO7
13	75702213	75702262	50	75702249	16	17.1554	9.8159	11.8668	ZAP_eCLIP_hCMV.hg.forward.bam.NextSeq_peak_1710	AL137782.1	LMO7
13	75800771	75800842	72	75800824	25	10.9769	4.51605	5.96752	ZAP_eCLIP_hCMV.hg.forward.bam.NextSeq_peak_1711	AL137782.1	LMO7
13	75804336	75804390	55	75804366	31	27.7938	11.3086	22.2738	ZAP_eCLIP_hCMV.hg.forward.bam.NextSeq_peak_1712	AL137782.1	LMO7
13	75821406	75821455	50	75821430	25	15.6984	6.61993	10.4577	ZAP_eCLIP_hCMV.hg.forward.bam.NextSeq_peak_1713	LMO7
13	75823711	75823762	52	75823747	24	10.2358	4.34236	5.26892	ZAP_eCLIP_hCMV.hg.forward.bam.NextSeq_peak_1714	LMO7
13	75838215	75838264	50	75838253	18	16.1444	8.67853	10.8899	ZAP_eCLIP_hCMV.hg.forward.bam.NextSeq_peak_1715	LMO7
13	75840054	75840103	50	75840091	22	15.4686	7.19728	10.2397	ZAP_eCLIP_hCMV.hg.forward.bam.NextSeq_peak_1716	LMO7
13	78370109	78370158	50	78370133	34	63.4485	28.7994	57.6072	ZAP_eCLIP_hCMV.hg.forward.bam.NextSeq_peak_1717	RNF219-AS1
13	78507973	78508022	50	78507998	24	41.9543	20.571	36.2592	ZAP_eCLIP_hCMV.hg.forward.bam.NextSeq_peak_1718	RNF219-AS1
13	79543572	79543621	50	79543618	11	8.63266	5.72021	3.78675	ZAP_eCLIP_hCMV.hg.forward.bam.NextSeq_peak_1719	NDFIP2
13	81689924	81690030	107	81689955	29	25.3205	10.6018	19.841	ZAP_eCLIP_hCMV.hg.forward.bam.NextSeq_peak_1720	PTMAP5
13	81690410	81690459	50	81690436	15	13.4541	7.83187	8.30272	ZAP_eCLIP_hCMV.hg.forward.bam.NextSeq_peak_1721	PTMAP5
13	95677254	95677310	57	95677290	22	10.1711	4.57679	5.21014	ZAP_eCLIP_hCMV.hg.forward.bam.NextSeq_peak_1722	DNAJC3
13	95791943	95792025	83	95791969	11	10.0225	6.58122	5.06994	ZAP_eCLIP_hCMV.hg.forward.bam.NextSeq_peak_1723	DNAJC3
13	97343020	97343143	124	97343074	12	9.70887	6.19689	4.78245	ZAP_eCLIP_hCMV.hg.forward.bam.NextSeq_peak_1724	MBNL2
13	97976601	97976672	72	97976661	15	9.86803	5.65429	4.9331	ZAP_eCLIP_hCMV.hg.forward.bam.NextSeq_peak_1725	IPO5
13	97985420	97985497	78	97985459	12	18.5514	10.6969	13.2209	ZAP_eCLIP_hCMV.hg.forward.bam.NextSeq_peak_1726	IPO5
13	98176786	98176835	50	98176808	12	11.8512	7.50628	6.78243	ZAP_eCLIP_hCMV.hg.forward.bam.NextSeq_peak_1727	FARP1
13	98279888	98279984	97	98279913	8	10.4755	6.96188	5.49686	ZAP_eCLIP_hCMV.hg.forward.bam.NextSeq_peak_1728	FARP1
13	98462115	98462164	50	98462135	11	14.066	8.78515	8.89236	ZAP_eCLIP_hCMV.hg.forward.bam.NextSeq_peak_1729
13	98672032	98672081	50	98672058	22	19.2151	9.3353	13.8674	ZAP_eCLIP_hCMV.hg.forward.bam.NextSeq_peak_1730	RN7SL60P
13	99205736	99205899	164	99205773	1887	829.75	6.3559	823.162	ZAP_eCLIP_hCMV.hg.forward.bam.NextSeq_peak_1731a	UBAC2	RN7SKP9
13	99205736	99205899	164	99205840	157	10.2248	1.7362	5.26112	ZAP_eCLIP_hCMV.hg.forward.bam.NextSeq_peak_1731b	UBAC2	RN7SKP9
13	99238411	99238485	75	99238459	14	22.0824	12.2995	16.6682	ZAP_eCLIP_hCMV.hg.forward.bam.NextSeq_peak_1732	UBAC2
13	99501448	99501736	289	99501504	55	44.8613	12.0187	39.1439	ZAP_eCLIP_hCMV.hg.forward.bam.NextSeq_peak_1733a	TM9SF2
13	99501448	99501736	289	99501639	92	93.238	19.9596	87.2671	ZAP_eCLIP_hCMV.hg.forward.bam.NextSeq_peak_1733b	TM9SF2
13	99501448	99501736	289	99501708	62	20.1174	4.02873	14.7493	ZAP_eCLIP_hCMV.hg.forward.bam.NextSeq_peak_1733c	TM9SF2
13	99552201	99552279	79	99552243	22	11.8731	5.35697	6.80272	ZAP_eCLIP_hCMV.hg.forward.bam.NextSeq_peak_1734	TM9SF2
13	100451925	100451974	50	100451937	5	6.93904	4.93705	2.26376	ZAP_eCLIP_hCMV.hg.forward.bam.NextSeq_peak_1735	PCCA
13	102021166	102021215	50	102021190	22	37.842	18.9253	32.1889	ZAP_eCLIP_hCMV.hg.forward.bam.NextSeq_peak_1736
13	102596975	102597026	52	102597005	13	15.2143	9.25731	9.99236	ZAP_eCLIP_hCMV.hg.forward.bam.NextSeq_peak_1737	TPP2
13	110307270	110307343	74	110307329	75	11.3418	2.39452	6.30772	ZAP_eCLIP_hCMV.hg.forward.bam.NextSeq_peak_1738	COL4A2
13	110313865	110313926	62	110313893	19	26.6524	14.3535	21.1492	ZAP_eCLIP_hCMV.hg.forward.bam.NextSeq_peak_1739	COL4A2
13	110462257	110462347	91	110462281	33	18.6886	6.39325	13.3544	ZAP_eCLIP_hCMV.hg.forward.bam.NextSeq_peak_1740	COL4A2
13	110472943	110472992	50	110472987	54	6.68966	2.09524	2.07497	ZAP_eCLIP_hCMV.hg.forward.bam.NextSeq_peak_1741	COL4A2
13	110501653	110501733	81	110501665	19	8.62484	4.29238	3.78395	ZAP_eCLIP_hCMV.hg.forward.bam.NextSeq_peak_1742	COL4A2
13	110507946	110508195	250	110508045	212	133.01	9.74441	126.922	ZAP_eCLIP_hCMV.hg.forward.bam.NextSeq_peak_1743a	COL4A2
13	110507946	110508195	250	110508118	81	7.17083	1.8715	2.46718	ZAP_eCLIP_hCMV.hg.forward.bam.NextSeq_peak_1743b	COL4A2
13	110507946	110508195	250	110508176	100	32.2378	4.19883	26.6535	ZAP_eCLIP_hCMV.hg.forward.bam.NextSeq_peak_1743c	COL4A2
13	110512328	110512444	117	110512343	93	28.4772	3.98667	22.9466	ZAP_eCLIP_hCMV.hg.forward.bam.NextSeq_peak_1744	COL4A2
13	110512866	110512984	119	110512889	93	37.0335	5.12895	31.3904	ZAP_eCLIP_hCMV.hg.forward.bam.NextSeq_peak_1745a	COL4A2
13	110512866	110512984	119	110512954	390	170.133	6.15012	163.981	ZAP_eCLIP_hCMV.hg.forward.bam.NextSeq_peak_1745b	COL4A2
13	110615666	110615715	50	110615680	8	8.6491	6.0987	3.80192	ZAP_eCLIP_hCMV.hg.forward.bam.NextSeq_peak_1746	NAXD
13	110632122	110632171	50	110632138	10	12.0874	7.83272	7.00682	ZAP_eCLIP_hCMV.hg.forward.bam.NextSeq_peak_1747	NAXD
13	111186085	111186231	147	111186126	15	15.7883	9.2385	10.5441	ZAP_eCLIP_hCMV.hg.forward.bam.NextSeq_peak_1748a	ARHGEF7
13	111186085	111186231	147	111186215	13	13.1344	8.08368	8.00434	ZAP_eCLIP_hCMV.hg.forward.bam.NextSeq_peak_1748b	ARHGEF7
13	111200021	111200071	51	111200045	10	13.8871	8.63113	8.7227	ZAP_eCLIP_hCMV.hg.forward.bam.NextSeq_peak_1749	ARHGEF7
13	111304958	111305048	91	111304984	13	10.8169	6.67358	5.81661	ZAP_eCLIP_hCMV.hg.forward.bam.NextSeq_peak_1750	ARHGEF7
13	111305469	111305524	56	111305493	11	11.403	7.39781	6.3669	ZAP_eCLIP_hCMV.hg.forward.bam.NextSeq_peak_1751	ARHGEF7
13	111594262	111594326	65	111594296	34	45.0677	20.2092	39.3481	ZAP_eCLIP_hCMV.hg.forward.bam.NextSeq_peak_1752	AL359649.1
13	113014131	113014180	50	113014155	10	15.0233	9.05125	9.80722	ZAP_eCLIP_hCMV.hg.forward.bam.NextSeq_peak_1753	MCF2L
13	113089132	113089181	50	113089156	5	6.93904	4.93705	2.26376	ZAP_eCLIP_hCMV.hg.forward.bam.NextSeq_peak_1754	MCF2L
13	113262772	113263156	385	113262831	16	19.2045	10.9754	13.858	ZAP_eCLIP_hCMV.hg.forward.bam.NextSeq_peak_1755a	CUL4A	MIR8075
13	113262772	113263156	385	113262906	15	15.7883	9.2385	10.5441	ZAP_eCLIP_hCMV.hg.forward.bam.NextSeq_peak_1755b	CUL4A	MIR8075
13	113262772	113263156	385	113262995	18	16.7673	9.057	11.4932	ZAP_eCLIP_hCMV.hg.forward.bam.NextSeq_peak_1755c	CUL4A	MIR8075
13	113262772	113263156	385	113263080	13	7.04411	4.38095	2.36106	ZAP_eCLIP_hCMV.hg.forward.bam.NextSeq_peak_1755d	CUL4A	MIR8075
13	113262772	113263156	385	113263114	14	15.6486	9.35277	10.4115	ZAP_eCLIP_hCMV.hg.forward.bam.NextSeq_peak_1755e	CUL4A	MIR8075
13	113297227	113297463	237	113297281	124	85.6192	10.7644	79.6781	ZAP_eCLIP_hCMV.hg.forward.bam.NextSeq_peak_1756	LAMP1
13	113320356	113320405	50	113320402	80	11.009	2.28823	5.99736	ZAP_eCLIP_hCMV.hg.forward.bam.NextSeq_peak_1757	LAMP1
13	113321540	113321591	52	113321582	92	25.8091	3.6975	20.3204	ZAP_eCLIP_hCMV.hg.forward.bam.NextSeq_peak_1758	LAMP1
13	113322281	113322358	78	113322334	128	36.0962	3.80141	30.4637	ZAP_eCLIP_hCMV.hg.forward.bam.NextSeq_peak_1759	LAMP1
13	113322792	113322877	86	113322844	59	21.4403	4.44546	16.0399	ZAP_eCLIP_hCMV.hg.forward.bam.NextSeq_peak_1760	LAMP1
13	113323098	113323148	51	113323140	81	26.4515	4.17026	20.9519	ZAP_eCLIP_hCMV.hg.forward.bam.NextSeq_peak_1761	LAMP1
13	113323257	113323367	111	113323295	50	24.8405	6.02466	19.3685	ZAP_eCLIP_hCMV.hg.forward.bam.NextSeq_peak_1762a	LAMP1
13	113323257	113323367	111	113323341	47	16.3585	4.13354	11.0997	ZAP_eCLIP_hCMV.hg.forward.bam.NextSeq_peak_1762b	LAMP1
[truncated: 5,828 more rows]
[truncated: 18 more columns]

## Sheet: ZAP_eCLIP_human_reverse_peaks
chr	start	end	length	abs_summit	pileup	minusLOG10(pvalue)	fold_enrichment	minusLOG10(qvalue)	name	gene
1	29104	29191	88	29110	10	6.47949	4.53972	1.89842	ZAP_eCLIP_hCMV.hg.reverse.bam.NextSeq_peak_1	WASH7P
1	199586	199639	54	199610	11	13.5018	8.5159	8.32995	ZAP_eCLIP_hCMV.hg.reverse.bam.NextSeq_peak_2
1	487458	487507	50	487480	5	9.1958	5.50994	4.31409	ZAP_eCLIP_hCMV.hg.reverse.bam.NextSeq_peak_3	AL732372.2
1	630791	630972	182	630862	296	161.759	8.11998	155.306	ZAP_eCLIP_hCMV.hg.reverse.bam.NextSeq_peak_4a	AL669831.3
1	630791	630972	182	630938	250	112.942	6.30997	106.648	ZAP_eCLIP_hCMV.hg.reverse.bam.NextSeq_peak_4b	AL669831.3
1	632629	632683	55	632653	242	117.904	6.91256	111.587	ZAP_eCLIP_hCMV.hg.reverse.bam.NextSeq_peak_5	AL669831.3
1	1112032	1112220	189	1112084	17	15.7357	8.70704	10.4618	ZAP_eCLIP_hCMV.hg.reverse.bam.NextSeq_peak_6	C1orf159
1	1115420	1115471	52	1115444	6	8.24163	5.68529	3.46946	ZAP_eCLIP_hCMV.hg.reverse.bam.NextSeq_peak_7	C1orf159
1	1217292	1217441	150	1217429	37	10.9817	3.46671	5.95711	ZAP_eCLIP_hCMV.hg.reverse.bam.NextSeq_peak_8	SDF4
1	1218580	1218629	50	1218602	31	21.3132	7.95229	15.8499	ZAP_eCLIP_hCMV.hg.reverse.bam.NextSeq_peak_9	SDF4
1	1218832	1218884	53	1218856	52	23.1133	5.35672	17.6077	ZAP_eCLIP_hCMV.hg.reverse.bam.NextSeq_peak_10	SDF4
1	1220239	1220429	191	1220309	23	19.3718	9.12138	13.9654	ZAP_eCLIP_hCMV.hg.reverse.bam.NextSeq_peak_11a	SDF4
1	1220239	1220429	191	1220401	22	18.2029	8.74132	12.8368	ZAP_eCLIP_hCMV.hg.reverse.bam.NextSeq_peak_11b	SDF4
1	1220546	1220618	73	1220583	21	17.0329	8.34997	11.7054	ZAP_eCLIP_hCMV.hg.reverse.bam.NextSeq_peak_12	SDF4
1	1222138	1222238	101	1222152	11	6.38812	4.31838	1.82004	ZAP_eCLIP_hCMV.hg.reverse.bam.NextSeq_peak_13	SDF4
1	1228706	1228809	104	1228730	74	19.6249	3.46671	14.2093	ZAP_eCLIP_hCMV.hg.reverse.bam.NextSeq_peak_14	SDF4
1	1254132	1254217	86	1254174	25	17.3425	7.44911	12.0049	ZAP_eCLIP_hCMV.hg.reverse.bam.NextSeq_peak_15	UBE2J2
1	1254519	1254615	97	1254530	10	7.17168	4.97828	2.50469	ZAP_eCLIP_hCMV.hg.reverse.bam.NextSeq_peak_16	UBE2J2
1	1257621	1257736	116	1257648	12	12.1243	7.66727	7.0288	ZAP_eCLIP_hCMV.hg.reverse.bam.NextSeq_peak_17	UBE2J2
1	1259337	1259400	64	1259357	15	15.976	9.34836	10.6902	ZAP_eCLIP_hCMV.hg.reverse.bam.NextSeq_peak_18	UBE2J2
1	1269360	1269411	52	1269384	17	13.6327	7.42863	8.45411	ZAP_eCLIP_hCMV.hg.reverse.bam.NextSeq_peak_19	UBE2J2
1	1273719	1273778	60	1273725	12	8.37422	5.36512	3.55318	ZAP_eCLIP_hCMV.hg.reverse.bam.NextSeq_peak_20	UBE2J2
1	1305395	1305508	114	1305413	12	7.78041	4.99819	3.05133	ZAP_eCLIP_hCMV.hg.reverse.bam.NextSeq_peak_21	ACAP3
1	1306269	1306382	114	1306298	10	7.50141	5.18707	2.79538	ZAP_eCLIP_hCMV.hg.reverse.bam.NextSeq_peak_22	ACAP3
1	1306645	1306694	50	1306668	15	11.4493	6.60323	6.39125	ZAP_eCLIP_hCMV.hg.reverse.bam.NextSeq_peak_23	ACAP3
1	1306870	1307085	216	1306903	16	17.1458	9.81029	11.8129	ZAP_eCLIP_hCMV.hg.reverse.bam.NextSeq_peak_24a	ACAP3
1	1306870	1307085	216	1307017	10	8.88423	6.04974	4.02528	ZAP_eCLIP_hCMV.hg.reverse.bam.NextSeq_peak_24b	ACAP3
1	1307179	1307230	52	1307204	15	15.6515	9.158	10.3831	ZAP_eCLIP_hCMV.hg.reverse.bam.NextSeq_peak_25	ACAP3
1	1307389	1307550	162	1307429	17	13.6327	7.42863	8.45411	ZAP_eCLIP_hCMV.hg.reverse.bam.NextSeq_peak_26a	ACAP3
1	1307389	1307550	162	1307508	17	13.6327	7.42863	8.45411	ZAP_eCLIP_hCMV.hg.reverse.bam.NextSeq_peak_26b	ACAP3
1	1343874	1343923	50	1343901	12	12.0022	7.59555	6.9165	ZAP_eCLIP_hCMV.hg.reverse.bam.NextSeq_peak_27	DVL1
1	1347072	1347132	61	1347098	12	14.4833	8.96526	9.26799	ZAP_eCLIP_hCMV.hg.reverse.bam.NextSeq_peak_28	DVL1
1	1347430	1347480	51	1347438	7	7.46274	5.47011	2.75867	ZAP_eCLIP_hCMV.hg.reverse.bam.NextSeq_peak_29	DVL1
1	1353528	1353615	88	1353552	62	14.6227	3.11707	9.3915	ZAP_eCLIP_hCMV.hg.reverse.bam.NextSeq_peak_30	MXRA8
1	1354382	1354484	103	1354408	49	17.6027	4.28341	12.2535	ZAP_eCLIP_hCMV.hg.reverse.bam.NextSeq_peak_31a	MXRA8
1	1354382	1354484	103	1354444	53	11.4135	2.87414	6.35956	ZAP_eCLIP_hCMV.hg.reverse.bam.NextSeq_peak_31b	MXRA8
1	1355689	1355778	90	1355746	50	28.2239	7.02338	22.6075	ZAP_eCLIP_hCMV.hg.reverse.bam.NextSeq_peak_32	MXRA8
1	1554292	1554386	95	1554356	12	12.8769	8.1007	7.73607	ZAP_eCLIP_hCMV.hg.reverse.bam.NextSeq_peak_33	SSU72
1	1636037	1636093	57	1636066	36	29.5292	10.6006	23.8865	ZAP_eCLIP_hCMV.hg.reverse.bam.NextSeq_peak_34	CDK11B
1	1703180	1703237	58	1703208	30	26.9086	11.1558	21.3186	ZAP_eCLIP_hCMV.hg.reverse.bam.NextSeq_peak_35	CDK11A	AL031282.2
1	1745857	1745918	62	1745870	11	7.40979	4.95242	2.71241	ZAP_eCLIP_hCMV.hg.reverse.bam.NextSeq_peak_36	SLC35E2
1	1760036	1760085	50	1760043	11	8.76749	5.80469	3.91815	ZAP_eCLIP_hCMV.hg.reverse.bam.NextSeq_peak_37	NADK
1	1785413	1785462	50	1785440	30	22.6774	8.88163	17.1804	ZAP_eCLIP_hCMV.hg.reverse.bam.NextSeq_peak_38	GNB1
1	1785532	1785593	62	1785577	20	13.1458	6.40851	7.99217	ZAP_eCLIP_hCMV.hg.reverse.bam.NextSeq_peak_39	GNB1
1	1785876	1785954	79	1785924	77	73.5884	17.1141	67.5024	ZAP_eCLIP_hCMV.hg.reverse.bam.NextSeq_peak_40	GNB1
1	1790492	1790542	51	1790517	30	22.6774	8.88163	17.1804	ZAP_eCLIP_hCMV.hg.reverse.bam.NextSeq_peak_41	GNB1
1	1853810	1853860	51	1853834	17	20.3745	11.4318	14.9394	ZAP_eCLIP_hCMV.hg.reverse.bam.NextSeq_peak_42	GNB1
1	1863246	1863296	51	1863270	10	9.66996	6.5219	4.75339	ZAP_eCLIP_hCMV.hg.reverse.bam.NextSeq_peak_43	GNB1
1	1889997	1890226	230	1890169	32	26.9703	10.5277	21.3791	ZAP_eCLIP_hCMV.hg.reverse.bam.NextSeq_peak_44	GNB1
1	1890382	1890499	118	1890403	17	10.5831	5.64626	5.58388	ZAP_eCLIP_hCMV.hg.reverse.bam.NextSeq_peak_45a	GNB1
1	1890382	1890499	118	1890480	20	11.3952	5.48542	6.34206	ZAP_eCLIP_hCMV.hg.reverse.bam.NextSeq_peak_45b	GNB1
1	1890866	1890988	123	1890945	82	52.3354	9.03885	46.402	ZAP_eCLIP_hCMV.hg.reverse.bam.NextSeq_peak_46	GNB1
1	2314744	2314793	50	2314765	4	8.31787	4.73007	3.51553	ZAP_eCLIP_hCMV.hg.reverse.bam.NextSeq_peak_47
1	3495937	3496006	70	3495939	22	5.75234	2.83416	1.32213	ZAP_eCLIP_hCMV.hg.reverse.bam.NextSeq_peak_48	MEGF6
1	3502046	3502118	73	3502075	54	33.9888	8.21848	28.2723	ZAP_eCLIP_hCMV.hg.reverse.bam.NextSeq_peak_49	MEGF6
1	3515493	3515547	55	3515516	39	27.3709	8.77646	21.7724	ZAP_eCLIP_hCMV.hg.reverse.bam.NextSeq_peak_50	MEGF6
1	3526030	3526083	54	3526058	16	14.743	8.36731	9.50748	ZAP_eCLIP_hCMV.hg.reverse.bam.NextSeq_peak_51	MEGF6
1	3529719	3529831	113	3529722	14	10.396	6.19052	5.41058	ZAP_eCLIP_hCMV.hg.reverse.bam.NextSeq_peak_52	MEGF6
1	3530134	3530183	50	3530159	10	8.09392	5.56018	3.335	ZAP_eCLIP_hCMV.hg.reverse.bam.NextSeq_peak_53	MEGF6
1	3531180	3531315	136	3531204	28	9.70485	3.73734	4.78403	ZAP_eCLIP_hCMV.hg.reverse.bam.NextSeq_peak_54	MEGF6
1	3646709	3646765	57	3646733	3	5.87235	3.71578	1.43075	ZAP_eCLIP_hCMV.hg.reverse.bam.NextSeq_peak_55	WRAP73
1	5850430	5850479	50	5850454	9	19.0184	9.46013	13.6206	ZAP_eCLIP_hCMV.hg.reverse.bam.NextSeq_peak_56
1	5908458	5908507	50	5908482	3	5.7946	3.70354	1.36016	ZAP_eCLIP_hCMV.hg.reverse.bam.NextSeq_peak_57	NPHP4
1	6199562	6199625	64	6199591	68	107.29	39.4939	101.021	ZAP_eCLIP_hCMV.hg.reverse.bam.NextSeq_peak_58	RPL22
1	6223713	6223770	58	6223737	18	8.07393	4.16882	3.31572	ZAP_eCLIP_hCMV.hg.reverse.bam.NextSeq_peak_59	ICMT
1	6234933	6234982	50	6234953	15	13.3035	7.73959	8.13827	ZAP_eCLIP_hCMV.hg.reverse.bam.NextSeq_peak_60	ICMT
1	6235744	6235858	115	6235761	26	10.6277	4.26105	5.62585	ZAP_eCLIP_hCMV.hg.reverse.bam.NextSeq_peak_61	ICMT
1	6280420	6280469	50	6280446	6	9.23491	6.00636	4.35033	ZAP_eCLIP_hCMV.hg.reverse.bam.NextSeq_peak_62	ACOT7
1	6281163	6281247	85	6281187	11	7.40979	4.95242	2.71241	ZAP_eCLIP_hCMV.hg.reverse.bam.NextSeq_peak_63	ACOT7
1	6484921	6485012	92	6484931	5	6.75878	4.87311	2.14544	ZAP_eCLIP_hCMV.hg.reverse.bam.NextSeq_peak_64	PLEKHG5
1	6490621	6490694	74	6490687	8	10.8279	7.10438	5.81173	ZAP_eCLIP_hCMV.hg.reverse.bam.NextSeq_peak_65	PLEKHG5
1	6591674	6591769	96	6591736	23	9.12532	4.01291	4.24878	ZAP_eCLIP_hCMV.hg.reverse.bam.NextSeq_peak_66	KLHL21
1	6701530	6701579	50	6701554	17	18.7593	10.5169	13.3744	ZAP_eCLIP_hCMV.hg.reverse.bam.NextSeq_peak_67	DNAJC11
1	8352654	8352707	54	8352675	16	7.99085	4.42004	3.24324	ZAP_eCLIP_hCMV.hg.reverse.bam.NextSeq_peak_68	RERE
1	8356183	8356246	64	8356201	17	8.02031	4.2838	3.26818	ZAP_eCLIP_hCMV.hg.reverse.bam.NextSeq_peak_69	RERE
1	8360320	8360369	50	8360341	16	8.83208	4.87057	3.9765	ZAP_eCLIP_hCMV.hg.reverse.bam.NextSeq_peak_70	RERE
1	8390193	8390257	65	8390238	10	9.50963	6.427	4.6034	ZAP_eCLIP_hCMV.hg.reverse.bam.NextSeq_peak_71	RERE
1	8407277	8407326	50	8407301	8	10.7032	7.05485	5.69813	ZAP_eCLIP_hCMV.hg.reverse.bam.NextSeq_peak_72	RERE
1	8420788	8420839	52	8420823	11	15.7757	9.51258	10.4984	ZAP_eCLIP_hCMV.hg.reverse.bam.NextSeq_peak_73	RERE
1	8463643	8463692	50	8463666	3	5.91261	3.72193	1.46466	ZAP_eCLIP_hCMV.hg.reverse.bam.NextSeq_peak_74	RERE
1	8861071	8861375	305	8861092	53	15.5834	3.6303	10.3171	ZAP_eCLIP_hCMV.hg.reverse.bam.NextSeq_peak_75a	ENO1
1	8861071	8861375	305	8861183	46	7.92892	2.45508	3.18731	ZAP_eCLIP_hCMV.hg.reverse.bam.NextSeq_peak_75b	ENO1
1	8861071	8861375	305	8861251	141	54.4053	5.12962	48.4527	ZAP_eCLIP_hCMV.hg.reverse.bam.NextSeq_peak_75c	ENO1
1	8861071	8861375	305	8861329	97	34.5923	4.60557	28.8686	ZAP_eCLIP_hCMV.hg.reverse.bam.NextSeq_peak_75d	ENO1
1	8862913	8862965	53	8862935	65	50.8164	11.7335	44.8982	ZAP_eCLIP_hCMV.hg.reverse.bam.NextSeq_peak_76	ENO1
1	8865342	8865444	103	8865365	37	10.9817	3.46671	5.95711	ZAP_eCLIP_hCMV.hg.reverse.bam.NextSeq_peak_77a	ENO1
1	8865342	8865444	103	8865406	39	13.1732	3.90248	8.01825	ZAP_eCLIP_hCMV.hg.reverse.bam.NextSeq_peak_77b	ENO1
1	8867179	8867266	88	8867202	43	14.1963	3.8879	8.99518	ZAP_eCLIP_hCMV.hg.reverse.bam.NextSeq_peak_78	ENO1
1	8874850	8874909	60	8874871	54	38.4941	9.77788	32.7138	ZAP_eCLIP_hCMV.hg.reverse.bam.NextSeq_peak_79	ENO1
1	8878606	8878702	97	8878628	146	69.1291	6.4753	63.0705	ZAP_eCLIP_hCMV.hg.reverse.bam.NextSeq_peak_80	ENO1
1	9157252	9157301	50	9157275	18	11.7064	6.0614	6.63635	ZAP_eCLIP_hCMV.hg.reverse.bam.NextSeq_peak_81	MIR34AHG
1	9161576	9161634	59	9161603	29	18.6049	7.13966	13.2249	ZAP_eCLIP_hCMV.hg.reverse.bam.NextSeq_peak_82	MIR34AHG
1	9181018	9181087	70	9181043	16	11.2295	6.23748	6.18492	ZAP_eCLIP_hCMV.hg.reverse.bam.NextSeq_peak_83	MIR34AHG
1	9181733	9181809	77	9181735	10	6.47949	4.53972	1.89842	ZAP_eCLIP_hCMV.hg.reverse.bam.NextSeq_peak_84	MIR34AHG
1	9535239	9535298	60	9535268	15	33.2417	15.1362	27.5366	ZAP_eCLIP_hCMV.hg.reverse.bam.NextSeq_peak_85
1	9729103	9729248	146	9729127	57	40.0532	9.69785	34.2536	ZAP_eCLIP_hCMV.hg.reverse.bam.NextSeq_peak_86a	CLSTN1
1	9729103	9729248	146	9729208	36	14.6083	4.55929	9.37985	ZAP_eCLIP_hCMV.hg.reverse.bam.NextSeq_peak_86b	CLSTN1
1	9729384	9729578	195	9729452	67	27.9446	5.19243	22.3341	ZAP_eCLIP_hCMV.hg.reverse.bam.NextSeq_peak_87a	CLSTN1
1	9729384	9729578	195	9729563	25	10.5185	4.33442	5.52485	ZAP_eCLIP_hCMV.hg.reverse.bam.NextSeq_peak_87b	CLSTN1
1	9729657	9729735	79	9729686	33	13.7453	4.59226	8.56067	ZAP_eCLIP_hCMV.hg.reverse.bam.NextSeq_peak_88	CLSTN1
1	9729826	9729877	52	9729849	49	29.6291	7.63367	23.9845	ZAP_eCLIP_hCMV.hg.reverse.bam.NextSeq_peak_89	CLSTN1
1	9730211	9730533	323	9730230	32	15.7211	5.40521	10.4511	ZAP_eCLIP_hCMV.hg.reverse.bam.NextSeq_peak_90a	CLSTN1
1	9730211	9730533	323	9730397	59	43.9882	10.6668	38.1432	ZAP_eCLIP_hCMV.hg.reverse.bam.NextSeq_peak_90b	CLSTN1
1	9730211	9730533	323	9730466	47	21.5257	5.43797	16.0583	ZAP_eCLIP_hCMV.hg.reverse.bam.NextSeq_peak_90c	CLSTN1
1	9733481	9733536	56	9733504	21	17.7911	8.79533	12.436	ZAP_eCLIP_hCMV.hg.reverse.bam.NextSeq_peak_91	CLSTN1
1	9743955	9744021	67	9743980	41	55.5467	23.3272	49.5855	ZAP_eCLIP_hCMV.hg.reverse.bam.NextSeq_peak_92	CLSTN1
1	9751547	9751599	53	9751571	32	26.9703	10.5277	21.3791	ZAP_eCLIP_hCMV.hg.reverse.bam.NextSeq_peak_93	CLSTN1
1	9773303	9773409	107	9773323	18	14.7599	7.84133	9.52215	ZAP_eCLIP_hCMV.hg.reverse.bam.NextSeq_peak_94	CLSTN1
1	11056666	11056755	90	11056711	59	59.208	17.1902	53.2173	ZAP_eCLIP_hCMV.hg.reverse.bam.NextSeq_peak_95	SRM
1	11059865	11059960	96	11059888	23	9.75073	4.26671	4.82041	ZAP_eCLIP_hCMV.hg.reverse.bam.NextSeq_peak_96	SRM
1	12006309	12006358	50	12006333	16	14.5073	8.22331	9.28922	ZAP_eCLIP_hCMV.hg.reverse.bam.NextSeq_peak_97
1	13839243	13839292	50	13839243	3	6.37446	3.78405	1.80943	ZAP_eCLIP_hCMV.hg.reverse.bam.NextSeq_peak_98
1	14582019	14582068	50	14582043	6	12.4294	6.62209	7.31107	ZAP_eCLIP_hCMV.hg.reverse.bam.NextSeq_peak_99
1	15177427	15177476	50	15177451	4	8.31787	4.73007	3.51553	ZAP_eCLIP_hCMV.hg.reverse.bam.NextSeq_peak_100
1	16014626	16014733	108	16014650	19	15.0493	7.74248	9.80232	ZAP_eCLIP_hCMV.hg.reverse.bam.NextSeq_peak_101	HSPB7
1	16125069	16125133	65	16125104	30	19.5924	7.37765	14.1778	ZAP_eCLIP_hCMV.hg.reverse.bam.NextSeq_peak_102	EPHA2
1	16241268	16241335	68	16241300	108	113.255	22.1842	106.959	ZAP_eCLIP_hCMV.hg.reverse.bam.NextSeq_peak_103	MT1XP1
1	16514159	16514272	114	16514221	6247	413.725	1.83344	406.854	ZAP_eCLIP_hCMV.hg.reverse.bam.NextSeq_peak_104	RNU1-1
1	16545985	16546036	52	16546005	57	48.6435	13.031	42.7468	ZAP_eCLIP_hCMV.hg.reverse.bam.NextSeq_peak_105
1	16618823	16618872	50	16618854	12	9.85586	6.28841	4.91272	ZAP_eCLIP_hCMV.hg.reverse.bam.NextSeq_peak_106	CROCCP2
1	16666822	16666933	112	16666884	6053	381.77	1.80401	374.935	ZAP_eCLIP_hCMV.hg.reverse.bam.NextSeq_peak_107	RNU1-3
1	16974690	16974829	140	16974791	30	14.3891	5.18334	9.1774	ZAP_eCLIP_hCMV.hg.reverse.bam.NextSeq_peak_108	MFAP2
1	17407492	17407541	50	17407541	12	9.85586	6.28841	4.91272	ZAP_eCLIP_hCMV.hg.reverse.bam.NextSeq_peak_109	RCC2
1	17408465	17408555	91	17408538	18	9.62423	4.94005	4.71019	ZAP_eCLIP_hCMV.hg.reverse.bam.NextSeq_peak_110	RCC2
1	18954088	18954137	50	18954112	8	10.3526	6.91032	5.37188	ZAP_eCLIP_hCMV.hg.reverse.bam.NextSeq_peak_111	IFFO2
1	19074708	19074829	122	19074733	18	8.79791	4.52178	3.94549	ZAP_eCLIP_hCMV.hg.reverse.bam.NextSeq_peak_112a	AL137127.1	UBR4
1	19074708	19074829	122	19074816	19	11.488	5.73008	6.42743	ZAP_eCLIP_hCMV.hg.reverse.bam.NextSeq_peak_112b	AL137127.1	UBR4
1	19112578	19112658	81	19112594	19	12.6806	6.38042	7.54809	ZAP_eCLIP_hCMV.hg.reverse.bam.NextSeq_peak_113	UBR4
1	19112726	19112776	51	19112751	17	10.7543	5.74238	5.74177	ZAP_eCLIP_hCMV.hg.reverse.bam.NextSeq_peak_114	UBR4
1	19114886	19114948	63	19114912	21	20.8715	10.6419	15.422	ZAP_eCLIP_hCMV.hg.reverse.bam.NextSeq_peak_115	UBR4
1	19120200	19120287	88	19120226	35	23.23	7.89881	17.7204	ZAP_eCLIP_hCMV.hg.reverse.bam.NextSeq_peak_116	UBR4
1	19121265	19121316	52	19121291	30	17.189	6.30926	11.8548	ZAP_eCLIP_hCMV.hg.reverse.bam.NextSeq_peak_117	UBR4
1	19124553	19124607	55	19124587	16	19.7241	11.2544	14.3059	ZAP_eCLIP_hCMV.hg.reverse.bam.NextSeq_peak_118	UBR4
1	19139156	19139214	59	19139179	18	13.0648	6.83743	7.91398	ZAP_eCLIP_hCMV.hg.reverse.bam.NextSeq_peak_119	UBR4
1	19156370	19156419	50	19156394	10	9.62353	6.4945	4.71019	ZAP_eCLIP_hCMV.hg.reverse.bam.NextSeq_peak_120	UBR4
1	19197680	19197735	56	19197705	17	22.9611	12.7738	17.4592	ZAP_eCLIP_hCMV.hg.reverse.bam.NextSeq_peak_121	UBR4
1	19218256	19218308	53	19218283	16	19.6495	11.2148	14.2335	ZAP_eCLIP_hCMV.hg.reverse.bam.NextSeq_peak_122	EMC1
1	19219572	19219621	50	19219596	13	10.9761	6.77214	5.9516	ZAP_eCLIP_hCMV.hg.reverse.bam.NextSeq_peak_123	EMC1
1	19239282	19239331	50	19239302	9	9.94948	6.7636	5.00196	ZAP_eCLIP_hCMV.hg.reverse.bam.NextSeq_peak_124	EMC1
1	19339018	19339071	54	19339041	24	19.6792	8.99661	14.2617	ZAP_eCLIP_hCMV.hg.reverse.bam.NextSeq_peak_125	CAPZB
1	19339245	19339492	248	19339278	18	12.3514	6.42607	7.24572	ZAP_eCLIP_hCMV.hg.reverse.bam.NextSeq_peak_126a	CAPZB
1	19339245	19339492	248	19339368	50	39.5957	11.19	33.8014	ZAP_eCLIP_hCMV.hg.reverse.bam.NextSeq_peak_126b	CAPZB
1	19339245	19339492	248	19339457	46	28.7556	7.85861	23.1274	ZAP_eCLIP_hCMV.hg.reverse.bam.NextSeq_peak_126c	CAPZB
1	19426894	19426975	82	19426935	8	9.73813	6.63832	4.80894	ZAP_eCLIP_hCMV.hg.reverse.bam.NextSeq_peak_127	CAPZB
1	19429880	19429929	50	19429928	7	8.33328	5.90073	3.51754	ZAP_eCLIP_hCMV.hg.reverse.bam.NextSeq_peak_128	CAPZB
1	19469132	19469226	95	19469190	12	15.3749	9.40362	10.115	ZAP_eCLIP_hCMV.hg.reverse.bam.NextSeq_peak_129	CAPZB
1	19469548	19469628	81	19469592	12	7.25666	4.67824	2.57682	ZAP_eCLIP_hCMV.hg.reverse.bam.NextSeq_peak_130	CAPZB
1	19484418	19484518	101	19484478	17	12.034	6.47756	6.94369	ZAP_eCLIP_hCMV.hg.reverse.bam.NextSeq_peak_131	CAPZB
1	19484612	19484717	106	19484698	15	8.92085	5.10434	4.05838	ZAP_eCLIP_hCMV.hg.reverse.bam.NextSeq_peak_132	CAPZB
1	19484907	19485083	177	19485050	14	11.2803	6.73435	6.23272	ZAP_eCLIP_hCMV.hg.reverse.bam.NextSeq_peak_133	CAPZB
1	19623947	19623996	50	19623971	5	10.3402	5.67608	5.36108	ZAP_eCLIP_hCMV.hg.reverse.bam.NextSeq_peak_134
1	20483221	20483270	50	20483244	17	13.6327	7.42863	8.45411	ZAP_eCLIP_hCMV.hg.reverse.bam.NextSeq_peak_135	CAMK2N1
1	20485469	20485545	77	20485498	22	13.1462	5.98006	7.99217	ZAP_eCLIP_hCMV.hg.reverse.bam.NextSeq_peak_136	CAMK2N1
1	20485764	20486272	509	20485785	22	10.4066	4.68107	5.41986	ZAP_eCLIP_hCMV.hg.reverse.bam.NextSeq_peak_137a	CAMK2N1
1	20485764	20486272	509	20485929	16	10.83	6.00243	5.81369	ZAP_eCLIP_hCMV.hg.reverse.bam.NextSeq_peak_137b	CAMK2N1
1	20485764	20486272	509	20486011	46	50.2696	17.9476	44.3572	ZAP_eCLIP_hCMV.hg.reverse.bam.NextSeq_peak_137c	CAMK2N1
1	20485764	20486272	509	20486112	29	30.4525	13.5771	24.7959	ZAP_eCLIP_hCMV.hg.reverse.bam.NextSeq_peak_137d	CAMK2N1
1	20485764	20486272	509	20486247	14	14.1735	8.49909	8.97265	ZAP_eCLIP_hCMV.hg.reverse.bam.NextSeq_peak_137e	CAMK2N1
1	20652446	20652537	92	20652476	105	42.9676	5.33856	37.1337	ZAP_eCLIP_hCMV.hg.reverse.bam.NextSeq_peak_138	DDOST
1	20652639	20652688	50	20652656	24	8.16339	3.54711	3.39791	ZAP_eCLIP_hCMV.hg.reverse.bam.NextSeq_peak_139	DDOST
1	20655439	20655488	50	20655472	68	68.1079	17.9402	62.0553	ZAP_eCLIP_hCMV.hg.reverse.bam.NextSeq_peak_140	DDOST
1	20656111	20656174	64	20656141	133	126.17	19.0125	119.826	ZAP_eCLIP_hCMV.hg.reverse.bam.NextSeq_peak_141	DDOST
1	20780386	20780436	51	20780410	12	12.0022	7.59555	6.9165	ZAP_eCLIP_hCMV.hg.reverse.bam.NextSeq_peak_142	HP1BP3
1	20786329	20786649	321	20786405	27	22.3492	9.58533	16.8598	ZAP_eCLIP_hCMV.hg.reverse.bam.NextSeq_peak_143a	HP1BP3
1	20786329	20786649	321	20786596	24	12.8931	5.48529	7.75032	ZAP_eCLIP_hCMV.hg.reverse.bam.NextSeq_peak_143b	HP1BP3
1	20786794	20786875	82	20786811	16	9.71781	5.3625	4.79663	ZAP_eCLIP_hCMV.hg.reverse.bam.NextSeq_peak_144	HP1BP3
1	20893570	20893629	60	20893606	6	6.97914	5.16314	2.33245	ZAP_eCLIP_hCMV.hg.reverse.bam.NextSeq_peak_145	EIF4G3
1	20941687	20941761	75	20941721	26	24.4954	11.1429	18.9555	ZAP_eCLIP_hCMV.hg.reverse.bam.NextSeq_peak_146	EIF4G3
1	20981160	20981215	56	20981186	11	14.2089	8.85109	9.0037	ZAP_eCLIP_hCMV.hg.reverse.bam.NextSeq_peak_147	EIF4G3
1	21218133	21218187	55	21218157	85	45.3007	7.11799	39.4425	ZAP_eCLIP_hCMV.hg.reverse.bam.NextSeq_peak_148	ECE1
1	21218340	21218574	235	21218355	48	12.7008	3.29416	7.56665	ZAP_eCLIP_hCMV.hg.reverse.bam.NextSeq_peak_149a	ECE1
1	21218340	21218574	235	21218517	36	7.25724	2.61239	2.57736	ZAP_eCLIP_hCMV.hg.reverse.bam.NextSeq_peak_149b	ECE1
1	21218340	21218574	235	21218545	39	10.7635	3.30097	5.75082	ZAP_eCLIP_hCMV.hg.reverse.bam.NextSeq_peak_149c	ECE1
1	21219706	21219891	186	21219877	44	11.6245	3.25072	6.55956	ZAP_eCLIP_hCMV.hg.reverse.bam.NextSeq_peak_150	ECE1
1	21236823	21236872	50	21236848	12	14.0481	8.7401	8.85316	ZAP_eCLIP_hCMV.hg.reverse.bam.NextSeq_peak_151	ECE1
1	21279233	21279339	107	21279249	34	7.82478	2.82612	3.09301	ZAP_eCLIP_hCMV.hg.reverse.bam.NextSeq_peak_152	ECE1
1	21334555	21334695	141	21334578	12	12.6896	7.99436	7.55679	ZAP_eCLIP_hCMV.hg.reverse.bam.NextSeq_peak_153	ECE1
1	21344865	21344950	86	21344944	12	6.83405	4.4234	2.21619	ZAP_eCLIP_hCMV.hg.reverse.bam.NextSeq_peak_154	ECE1
1	21345428	21345528	101	21345508	23	17.4376	8.02063	12.0926	ZAP_eCLIP_hCMV.hg.reverse.bam.NextSeq_peak_155	ECE1
1	21831254	21831334	81	21831259	19	6.46392	3.33417	1.88713	ZAP_eCLIP_hCMV.hg.reverse.bam.NextSeq_peak_156	HSPG2
1	21833291	21833395	105	21833368	41	30.2786	9.55077	24.6242	ZAP_eCLIP_hCMV.hg.reverse.bam.NextSeq_peak_157	HSPG2
1	21833865	21833926	62	21833887	51	33.7678	8.69463	28.0544	ZAP_eCLIP_hCMV.hg.reverse.bam.NextSeq_peak_158	HSPG2
1	21841179	21841276	98	21841203	55	30.1614	6.90055	24.5093	ZAP_eCLIP_hCMV.hg.reverse.bam.NextSeq_peak_159	HSPG2
1	21847787	21847837	51	21847810	28	12.0205	4.55113	6.93275	ZAP_eCLIP_hCMV.hg.reverse.bam.NextSeq_peak_160	HSPG2
1	21850443	21850503	61	21850465	41	14.4827	4.09761	9.2674	ZAP_eCLIP_hCMV.hg.reverse.bam.NextSeq_peak_161	HSPG2
1	21859571	21859692	122	21859597	18	10.7904	5.55686	5.77636	ZAP_eCLIP_hCMV.hg.reverse.bam.NextSeq_peak_162a	HSPG2
1	21859571	21859692	122	21859665	41	20.881	5.95914	15.4312	ZAP_eCLIP_hCMV.hg.reverse.bam.NextSeq_peak_162b	HSPG2
1	21859872	21859967	96	21859907	35	8.32993	2.90687	3.51754	ZAP_eCLIP_hCMV.hg.reverse.bam.NextSeq_peak_163	HSPG2
1	21872280	21872382	103	21872362	36	22.8667	7.53041	17.3662	ZAP_eCLIP_hCMV.hg.reverse.bam.NextSeq_peak_164	HSPG2
1	21876264	21876339	76	21876269	19	8.14602	4.07049	3.38356	ZAP_eCLIP_hCMV.hg.reverse.bam.NextSeq_peak_165	HSPG2
1	21880204	21880262	59	21880230	28	13.5948	5.15561	8.41985	ZAP_eCLIP_hCMV.hg.reverse.bam.NextSeq_peak_166	HSPG2
1	21884577	21884666	90	21884581	21	6.94527	3.34972	2.31894	ZAP_eCLIP_hCMV.hg.reverse.bam.NextSeq_peak_167	HSPG2
1	21885413	21885462	50	21885437	36	25.7912	8.80558	20.2226	ZAP_eCLIP_hCMV.hg.reverse.bam.NextSeq_peak_168	HSPG2
1	21937184	21937233	50	21937206	50	24.8257	6.0205	19.2779	ZAP_eCLIP_hCMV.hg.reverse.bam.NextSeq_peak_169	HSPG2
1	23122240	23122289	50	23122264	4	6.94109	4.51057	2.31483	ZAP_eCLIP_hCMV.hg.reverse.bam.NextSeq_peak_170	LUZP1
1	23557999	23558146	148	23558025	58	43.4273	10.6919	37.588	ZAP_eCLIP_hCMV.hg.reverse.bam.NextSeq_peak_171a	ID3
1	23557999	23558146	148	23558109	104	79.5418	12.3951	73.4177	ZAP_eCLIP_hCMV.hg.reverse.bam.NextSeq_peak_171b	ID3
1	23558215	23558423	209	23558242	33	14.4401	4.82406	9.22625	ZAP_eCLIP_hCMV.hg.reverse.bam.NextSeq_peak_172a	ID3
1	23558215	23558423	209	23558366	36	14.6083	4.55929	9.37985	ZAP_eCLIP_hCMV.hg.reverse.bam.NextSeq_peak_172b	ID3
1	23559174	23559288	115	23559192	28	10.8095	4.11464	5.79489	ZAP_eCLIP_hCMV.hg.reverse.bam.NextSeq_peak_173	ID3
1	23559383	23559485	103	23559405	41	11.5944	3.39135	6.53061	ZAP_eCLIP_hCMV.hg.reverse.bam.NextSeq_peak_174	ID3
1	23688945	23689027	83	23688980	6	11.7641	6.53501	6.69107	ZAP_eCLIP_hCMV.hg.reverse.bam.NextSeq_peak_175
1	25157083	25157141	59	25157107	112	84.7132	12.3059	78.5581	ZAP_eCLIP_hCMV.hg.reverse.bam.NextSeq_peak_176
1	25316545	25316599	55	25316572	19	27.51	14.7518	21.9086	ZAP_eCLIP_hCMV.hg.reverse.bam.NextSeq_peak_177	RSRP1
1	25863140	25863233	94	25863182	32	26.9703	10.5277	21.3791	ZAP_eCLIP_hCMV.hg.reverse.bam.NextSeq_peak_178	PAQR7
1	25863296	25863391	96	25863365	78	82.286	20.5402	76.1451	ZAP_eCLIP_hCMV.hg.reverse.bam.NextSeq_peak_179	PAQR7
1	26818284	26818333	50	26818301	4	6.64802	4.44635	2.04908	ZAP_eCLIP_hCMV.hg.reverse.bam.NextSeq_peak_180
1	27099413	27099501	89	27099435	23	14.4286	6.41816	9.2151	ZAP_eCLIP_hCMV.hg.reverse.bam.NextSeq_peak_181	SLC9A1
1	27107714	27107784	71	27107738	15	13.3035	7.73959	8.13827	ZAP_eCLIP_hCMV.hg.reverse.bam.NextSeq_peak_182	SLC9A1
1	27154254	27154303	50	27154277	31	25.7802	10.2087	20.2128	ZAP_eCLIP_hCMV.hg.reverse.bam.NextSeq_peak_183	SLC9A1
1	27154544	27154688	145	27154603	21	11.2578	5.23575	6.21129	ZAP_eCLIP_hCMV.hg.reverse.bam.NextSeq_peak_184a	SLC9A1
1	27154544	27154688	145	27154660	18	9.62423	4.94005	4.71019	ZAP_eCLIP_hCMV.hg.reverse.bam.NextSeq_peak_184b	SLC9A1
1	27154787	27154903	117	27154812	19	13.2919	6.72383	8.13283	ZAP_eCLIP_hCMV.hg.reverse.bam.NextSeq_peak_185	SLC9A1
1	27407539	27407666	128	27407555	11	6.9178	4.64549	2.29297	ZAP_eCLIP_hCMV.hg.reverse.bam.NextSeq_peak_186	WASF2
1	27407984	27408033	50	27408004	14	11.1086	6.62847	6.07539	ZAP_eCLIP_hCMV.hg.reverse.bam.NextSeq_peak_187	WASF2
1	27550213	27550262	50	27550253	12	10.1241	6.45504	5.1658	ZAP_eCLIP_hCMV.hg.reverse.bam.NextSeq_peak_188	AHDC1
1	27561904	27561953	50	27561939	7	9.01871	6.2018	4.15095	ZAP_eCLIP_hCMV.hg.reverse.bam.NextSeq_peak_189	AHDC1
1	27574767	27574816	50	27574805	10	12.6798	8.1135	7.54809	ZAP_eCLIP_hCMV.hg.reverse.bam.NextSeq_peak_190	AHDC1
1	27575301	27575441	141	27575382	9	10.4246	7.00811	5.43569	ZAP_eCLIP_hCMV.hg.reverse.bam.NextSeq_peak_191	AHDC1
1	27576110	27576159	50	27576132	9	8.31798	5.84273	3.51553	ZAP_eCLIP_hCMV.hg.reverse.bam.NextSeq_peak_192	AHDC1
1	27588493	27588542	50	27588516	11	13.9617	8.73647	8.76857	ZAP_eCLIP_hCMV.hg.reverse.bam.NextSeq_peak_193	AHDC1
1	27593102	27593157	56	27593127	14	14.6229	8.76409	9.3915	ZAP_eCLIP_hCMV.hg.reverse.bam.NextSeq_peak_194	AHDC1
1	27598190	27598269	80	27598207	9	6.69652	4.83724	2.08948	ZAP_eCLIP_hCMV.hg.reverse.bam.NextSeq_peak_195	AHDC1
1	27601850	27601911	62	27601872	14	14.6229	8.76409	9.3915	ZAP_eCLIP_hCMV.hg.reverse.bam.NextSeq_peak_196	AHDC1
1	27601991	27602191	201	27602016	15	18.1308	10.5551	12.7662	ZAP_eCLIP_hCMV.hg.reverse.bam.NextSeq_peak_197a	AHDC1
1	27601991	27602191	201	27602079	14	16.4247	9.78061	11.1218	ZAP_eCLIP_hCMV.hg.reverse.bam.NextSeq_peak_197b	AHDC1
1	27601991	27602191	201	27602168	13	13.9095	8.53463	8.71816	ZAP_eCLIP_hCMV.hg.reverse.bam.NextSeq_peak_197c	AHDC1
1	27603098	27603147	50	27603127	12	12.138	7.67532	7.03995	ZAP_eCLIP_hCMV.hg.reverse.bam.NextSeq_peak_198	AHDC1
1	27666118	27666475	358	27666138	167	26.0265	2.55517	20.4532	ZAP_eCLIP_hCMV.hg.reverse.bam.NextSeq_peak_199a	IFI6
1	27666118	27666475	358	27666225	404	130.966	4.50294	124.604	ZAP_eCLIP_hCMV.hg.reverse.bam.NextSeq_peak_199b	IFI6
1	27666118	27666475	358	27666367	333	104.57	4.35021	98.3125	ZAP_eCLIP_hCMV.hg.reverse.bam.NextSeq_peak_199c	IFI6
1	27666118	27666475	358	27666439	175	16.6813	2.01256	11.3709	ZAP_eCLIP_hCMV.hg.reverse.bam.NextSeq_peak_199d	IFI6
1	27668252	27668404	153	27668280	480	59.8397	2.33585	53.8456	ZAP_eCLIP_hCMV.hg.reverse.bam.NextSeq_peak_200	IFI6
1	27668485	27668542	58	27668509	231	91.9219	5.44288	85.7291	ZAP_eCLIP_hCMV.hg.reverse.bam.NextSeq_peak_201	IFI6
1	27669279	27669377	99	27669332	359	75.9566	3.174	69.8532	ZAP_eCLIP_hCMV.hg.reverse.bam.NextSeq_peak_202	IFI6
1	27672069	27672217	149	27672171	762	824.591	30.2874	817.457	ZAP_eCLIP_hCMV.hg.reverse.bam.NextSeq_peak_203	IFI6
1	27921467	27921516	50	27921491	3	6.37446	3.78405	1.80943	ZAP_eCLIP_hCMV.hg.reverse.bam.NextSeq_peak_204
1	28422584	28422633	50	28422612	4	8.31787	4.73007	3.51553	ZAP_eCLIP_hCMV.hg.reverse.bam.NextSeq_peak_205	Y_RNA
1	28465392	28465441	50	28465412	4	8.31787	4.73007	3.51553	ZAP_eCLIP_hCMV.hg.reverse.bam.NextSeq_peak_206
1	30869795	30869853	59	30869819	47	38.1957	11.4235	32.4231	ZAP_eCLIP_hCMV.hg.reverse.bam.NextSeq_peak_207	SDC3
1	30882051	30882101	51	30882074	10	15.0636	9.065	9.8155	ZAP_eCLIP_hCMV.hg.reverse.bam.NextSeq_peak_208	SDC3
1	30931803	30931891	89	30931828	24	34.8351	17.6302	29.1076	ZAP_eCLIP_hCMV.hg.reverse.bam.NextSeq_peak_209	PUM1
1	31401087	31401136	50	31401111	3	6.37446	3.78405	1.80943	ZAP_eCLIP_hCMV.hg.reverse.bam.NextSeq_peak_210
1	31497661	31497711	51	31497685	51	41.1871	11.5903	35.3726	ZAP_eCLIP_hCMV.hg.reverse.bam.NextSeq_peak_211	RNU6-40P
1	31639631	31639680	50	31639634	4	6.31215	4.36352	1.80943	ZAP_eCLIP_hCMV.hg.reverse.bam.NextSeq_peak_212	PEF1
1	31698068	31698117	50	31698090	25	9.91989	4.10323	4.97442	ZAP_eCLIP_hCMV.hg.reverse.bam.NextSeq_peak_213	COL16A1
1	31919601	31919650	50	31919624	14	18.6832	10.9206	13.3018	ZAP_eCLIP_hCMV.hg.reverse.bam.NextSeq_peak_214	AL136115.2	PTP4A2
1	31938024	31938073	50	31938048	14	9.08625	5.39797	4.21171	ZAP_eCLIP_hCMV.hg.reverse.bam.NextSeq_peak_215	PTP4A2
1	31938310	31938364	55	31938331	18	8.07393	4.16882	3.31572	ZAP_eCLIP_hCMV.hg.reverse.bam.NextSeq_peak_216	PTP4A2
1	32291071	32291120	50	32291095	4	8.31787	4.73007	3.51553	ZAP_eCLIP_hCMV.hg.reverse.bam.NextSeq_peak_217
1	32334434	32334557	124	32334457	20	13.6757	6.69945	8.49414	ZAP_eCLIP_hCMV.hg.reverse.bam.NextSeq_peak_218	MARCKSL1
1	32895401	32895466	66	32895434	45	53.8891	20.4884	47.9407	ZAP_eCLIP_hCMV.hg.reverse.bam.NextSeq_peak_219	TMEM54
1	32895688	32895741	54	32895712	20	17.0797	8.66673	11.7495	ZAP_eCLIP_hCMV.hg.reverse.bam.NextSeq_peak_220	TMEM54
1	32950892	32950941	50	32950917	12	15.7725	9.58869	10.4953	ZAP_eCLIP_hCMV.hg.reverse.bam.NextSeq_peak_221	RNF19B
1	33324394	33324476	83	33324422	43	19.9438	5.42186	14.5216	ZAP_eCLIP_hCMV.hg.reverse.bam.NextSeq_peak_222	PHC2
1	33328943	33328992	50	33328949	13	8.15674	5.0381	3.3916	ZAP_eCLIP_hCMV.hg.reverse.bam.NextSeq_peak_223	PHC2
1	33342887	33342936	50	33342914	11	10.7387	7.01127	5.72798	ZAP_eCLIP_hCMV.hg.reverse.bam.NextSeq_peak_224	PHC2
1	34781511	34781560	50	34781559	3	6.37446	3.78405	1.80943	ZAP_eCLIP_hCMV.hg.reverse.bam.NextSeq_peak_225	SMIM12	AL121988.1
1	35360944	35360993	50	35360968	6	12.4294	6.62209	7.31107	ZAP_eCLIP_hCMV.hg.reverse.bam.NextSeq_peak_226	ZMYM4-AS1
1	35602967	35603064	98	35603004	18	13.0648	6.83743	7.91398	ZAP_eCLIP_hCMV.hg.reverse.bam.NextSeq_peak_227	PSMB2
1	35967692	35967741	50	35967716	4	8.31787	4.73007	3.51553	ZAP_eCLIP_hCMV.hg.reverse.bam.NextSeq_peak_228
1	36274064	36274115	52	36274090	6	12.4294	6.62209	7.31107	ZAP_eCLIP_hCMV.hg.reverse.bam.NextSeq_peak_229
1	36323590	36323650	61	36323614	40	34.3328	11.7467	28.612	ZAP_eCLIP_hCMV.hg.reverse.bam.NextSeq_peak_230	EVA1B
1	36340918	36341062	145	36340978	17	12.034	6.47756	6.94369	ZAP_eCLIP_hCMV.hg.reverse.bam.NextSeq_peak_231a	STK40
1	36340918	36341062	145	36341036	14	11.5483	6.89965	6.48559	ZAP_eCLIP_hCMV.hg.reverse.bam.NextSeq_peak_231b	STK40
1	37666977	37667026	50	37667001	7	14.5764	7.56811	9.34927	ZAP_eCLIP_hCMV.hg.reverse.bam.NextSeq_peak_232
1	37931373	37931432	60	37931399	16	28.4751	14.7444	22.852	ZAP_eCLIP_hCMV.hg.reverse.bam.NextSeq_peak_233	INPP5B
1	37931695	37931744	50	37931720	9	11.632	7.57468	6.56642	ZAP_eCLIP_hCMV.hg.reverse.bam.NextSeq_peak_234	INPP5B
1	37997131	37997180	50	37997153	19	8.82811	4.38823	3.97385	ZAP_eCLIP_hCMV.hg.reverse.bam.NextSeq_peak_235	FHL3
1	38811003	38811052	50	38811027	5	10.3402	5.67608	5.36108	ZAP_eCLIP_hCMV.hg.reverse.bam.NextSeq_peak_236	AL354702.2
1	39019122	39019173	52	39019146	13	27.0385	13.07	21.4463	ZAP_eCLIP_hCMV.hg.reverse.bam.NextSeq_peak_237
1	39526794	39526843	50	39526838	6	6.97914	5.16314	2.33245	ZAP_eCLIP_hCMV.hg.reverse.bam.NextSeq_peak_238	AL365277.1
1	39576311	39576361	51	39576335	32	23.1465	8.58008	17.6399	ZAP_eCLIP_hCMV.hg.reverse.bam.NextSeq_peak_239	PABPC4
1	39576432	39576496	65	39576459	29	23.9576	9.85013	18.4286	ZAP_eCLIP_hCMV.hg.reverse.bam.NextSeq_peak_240	PABPC4
1	39576584	39576633	50	39576606	19	9.59735	4.75977	4.68581	ZAP_eCLIP_hCMV.hg.reverse.bam.NextSeq_peak_241	PABPC4
1	39576756	39576813	58	39576780	46	39.2723	12.2201	33.4824	ZAP_eCLIP_hCMV.hg.reverse.bam.NextSeq_peak_242	PABPC4
1	39675571	39675620	50	39675595	4	7.36582	4.59162	2.67372	ZAP_eCLIP_hCMV.hg.reverse.bam.NextSeq_peak_243
1	39944946	39944995	50	39944970	6	12.4294	6.62209	7.31107	ZAP_eCLIP_hCMV.hg.reverse.bam.NextSeq_peak_244	Y_RNA
1	41747342	41747391	50	41747366	3	6.37446	3.78405	1.80943	ZAP_eCLIP_hCMV.hg.reverse.bam.NextSeq_peak_245	HIVEP3
1	42766590	42766642	53	42766615	35	15.982	5.10783	10.6956	ZAP_eCLIP_hCMV.hg.reverse.bam.NextSeq_peak_246	P3H1
1	42926519	42926797	279	42926581	54	38.4941	9.77788	32.7138	ZAP_eCLIP_hCMV.hg.reverse.bam.NextSeq_peak_247a	SLC2A1
1	42926519	42926797	279	42926688	28	6.14938	2.64565	1.66224	ZAP_eCLIP_hCMV.hg.reverse.bam.NextSeq_peak_247b	SLC2A1
1	42926519	42926797	279	42926750	35	19.0121	6.18492	13.6197	ZAP_eCLIP_hCMV.hg.reverse.bam.NextSeq_peak_247c	SLC2A1
1	42929274	42929333	60	42929305	146	191.082	38.398	184.556	ZAP_eCLIP_hCMV.hg.reverse.bam.NextSeq_peak_248	SLC2A1
1	42929598	42929648	51	42929627	47	25.1055	6.48319	19.5519	ZAP_eCLIP_hCMV.hg.reverse.bam.NextSeq_peak_249	SLC2A1
1	42929925	42930032	108	42929942	33	8.34012	3.00428	3.52418	ZAP_eCLIP_hCMV.hg.reverse.bam.NextSeq_peak_250	SLC2A1
1	42930688	42930854	167	42930742	17	9.64628	5.13092	4.73045	ZAP_eCLIP_hCMV.hg.reverse.bam.NextSeq_peak_251	SLC2A1
1	43172101	43172183	83	43172123	15	7.99389	4.58406	3.24475	ZAP_eCLIP_hCMV.hg.reverse.bam.NextSeq_peak_252	EBNA1BP2
1	43191478	43191527	50	43191502	3	6.37446	3.78405	1.80943	ZAP_eCLIP_hCMV.hg.reverse.bam.NextSeq_peak_253	EBNA1BP2
1	43245553	43245605	53	43245578	21	48.4339	20.8123	42.539	ZAP_eCLIP_hCMV.hg.reverse.bam.NextSeq_peak_254	EBNA1BP2
1	43247884	43247933	50	43247914	5	10.3402	5.67608	5.36108	ZAP_eCLIP_hCMV.hg.reverse.bam.NextSeq_peak_255	EBNA1BP2
1	43363741	43363894	154	43363805	34	13.8131	4.51058	8.62557	ZAP_eCLIP_hCMV.hg.reverse.bam.NextSeq_peak_256a	ELOVL1
1	43363741	43363894	154	43363869	29	12.7348	4.69496	7.59986	ZAP_eCLIP_hCMV.hg.reverse.bam.NextSeq_peak_256b	ELOVL1
1	43364568	43364657	90	43364617	28	15.4016	5.90221	10.1407	ZAP_eCLIP_hCMV.hg.reverse.bam.NextSeq_peak_257	ELOVL1	MIR6734
1	43365269	43365395	127	43365328	30	14.3891	5.18334	9.1774	ZAP_eCLIP_hCMV.hg.reverse.bam.NextSeq_peak_258	ELOVL1
1	43996614	43996715	102	43996689	28	14.4544	5.50371	9.24003	ZAP_eCLIP_hCMV.hg.reverse.bam.NextSeq_peak_259	SLC6A9
1	43997196	43997253	58	43997224	40	26.5243	8.19614	20.9412	ZAP_eCLIP_hCMV.hg.reverse.bam.NextSeq_peak_260	SLC6A9
1	43997628	43997683	56	43997652	34	23.8301	8.40073	18.3038	ZAP_eCLIP_hCMV.hg.reverse.bam.NextSeq_peak_261	SLC6A9
1	43997912	43997961	50	43997935	25	7.83992	3.35072	3.10704	ZAP_eCLIP_hCMV.hg.reverse.bam.NextSeq_peak_262	SLC6A9
1	44010776	44010826	51	44010797	22	11.2116	5.04646	6.16756	ZAP_eCLIP_hCMV.hg.reverse.bam.NextSeq_peak_263	SLC6A9
1	44229893	44229951	59	44229923	8	12.5751	7.69897	7.45048	ZAP_eCLIP_hCMV.hg.reverse.bam.NextSeq_peak_264	ERI3
1	44500412	44500461	50	44500435	15	20.6474	11.8015	15.2052	ZAP_eCLIP_hCMV.hg.reverse.bam.NextSeq_peak_265
1	44731123	44731179	57	44731143	166	118.654	11.7468	112.335	ZAP_eCLIP_hCMV.hg.reverse.bam.NextSeq_peak_266	RNU5D-1
1	46286174	46286263	90	46286241	25	17.3425	7.44911	12.0049	ZAP_eCLIP_hCMV.hg.reverse.bam.NextSeq_peak_267	LRRC41
1	46287947	46288004	58	46287973	31	40.4496	18.6967	34.6455	ZAP_eCLIP_hCMV.hg.reverse.bam.NextSeq_peak_268	LRRC41
1	46302010	46302068	59	46302043	13	13.1547	8.09568	8.00026	ZAP_eCLIP_hCMV.hg.reverse.bam.NextSeq_peak_269	LRRC41
1	47437171	47437220	50	47437195	18	28.6589	15.2117	23.0327	ZAP_eCLIP_hCMV.hg.reverse.bam.NextSeq_peak_270
1	48075963	48076012	50	48075987	3	6.37446	3.78405	1.80943	ZAP_eCLIP_hCMV.hg.reverse.bam.NextSeq_peak_271
1	51198055	51198104	50	51198079	3	6.37446	3.78405	1.80943	ZAP_eCLIP_hCMV.hg.reverse.bam.NextSeq_peak_272	LINC01562
1	51878691	51878740	50	51878711	27	10.125	3.97276	5.16652	ZAP_eCLIP_hCMV.hg.reverse.bam.NextSeq_peak_273	NRDC
1	51911949	51912041	93	51911954	11	6.38812	4.31838	1.82004	ZAP_eCLIP_hCMV.hg.reverse.bam.NextSeq_peak_274	RAB3B
1	51918489	51918563	75	51918496	15	6.5353	3.80782	1.94967	ZAP_eCLIP_hCMV.hg.reverse.bam.NextSeq_peak_275	RAB3B
1	51919875	51919925	51	51919898	22	5.75234	2.83416	1.32213	ZAP_eCLIP_hCMV.hg.reverse.bam.NextSeq_peak_276	RAB3B
1	51976981	51977046	66	51977012	14	14.6229	8.76409	9.3915	ZAP_eCLIP_hCMV.hg.reverse.bam.NextSeq_peak_277	RAB3B
1	51989466	51989515	50	51989493	7	10.9204	6.86442	5.90114	ZAP_eCLIP_hCMV.hg.reverse.bam.NextSeq_peak_278	RAB3B
1	51990575	51990627	53	51990595	30	26.9086	11.1558	21.3186	ZAP_eCLIP_hCMV.hg.reverse.bam.NextSeq_peak_279	RAB3B
1	52020361	52020439	79	52020398	9	6.09662	4.45399	1.61687	ZAP_eCLIP_hCMV.hg.reverse.bam.NextSeq_peak_280	TXNDC12
1	52474915	52474964	50	52474947	4	7.84395	4.66787	3.10704	ZAP_eCLIP_hCMV.hg.reverse.bam.NextSeq_peak_281	ZCCHC11
1	52772190	52772242	53	52772214	25	30.21	14.8818	24.5568	ZAP_eCLIP_hCMV.hg.reverse.bam.NextSeq_peak_282	RPS13P2
1	52772393	52772447	55	52772419	40	48.8171	19.8327	42.9184	ZAP_eCLIP_hCMV.hg.reverse.bam.NextSeq_peak_283	RPS13P2
1	52772580	52772701	122	52772673	51	75.3457	30.0697	69.2469	ZAP_eCLIP_hCMV.hg.reverse.bam.NextSeq_peak_284	RPS13P2
1	52856399	52856448	50	52856424	6	12.4294	6.62209	7.31107	ZAP_eCLIP_hCMV.hg.reverse.bam.NextSeq_peak_285
1	53606979	53607028	50	53607003	4	7.32346	4.58413	2.63861	ZAP_eCLIP_hCMV.hg.reverse.bam.NextSeq_peak_286	GLIS1
1	53693465	53693514	50	53693488	9	11.6555	7.5849	6.58863	ZAP_eCLIP_hCMV.hg.reverse.bam.NextSeq_peak_287	GLIS1
1	53697581	53697643	63	53697620	7	8.33328	5.90073	3.51754	ZAP_eCLIP_hCMV.hg.reverse.bam.NextSeq_peak_288	GLIS1
1	53707178	53707227	50	53707203	8	9.73813	6.63832	4.80894	ZAP_eCLIP_hCMV.hg.reverse.bam.NextSeq_peak_289	GLIS1
1	54031840	54031890	51	54031863	20	9.60307	4.60764	4.69061	ZAP_eCLIP_hCMV.hg.reverse.bam.NextSeq_peak_290	TMEM59
1	54036673	54036722	50	54036695	9	9.63772	6.59692	4.72232	ZAP_eCLIP_hCMV.hg.reverse.bam.NextSeq_peak_291	TMEM59
1	54043435	54043532	98	54043493	24	16.3221	7.1626	11.0222	ZAP_eCLIP_hCMV.hg.reverse.bam.NextSeq_peak_292	TMEM59
1	54053133	54053182	50	54053155	32	7.47934	2.82705	2.77455	ZAP_eCLIP_hCMV.hg.reverse.bam.NextSeq_peak_293	TMEM59
1	54206791	54206840	50	54206817	5	10.3402	5.67608	5.36108	ZAP_eCLIP_hCMV.hg.reverse.bam.NextSeq_peak_294
1	54257154	54257203	50	54257175	8	9.73813	6.63832	4.80894	ZAP_eCLIP_hCMV.hg.reverse.bam.NextSeq_peak_295	SSBP3
1	54301595	54301644	50	54301619	7	11.6554	7.05834	6.58863	ZAP_eCLIP_hCMV.hg.reverse.bam.NextSeq_peak_296	SSBP3
1	54328266	54328315	50	54328302	8	10.1361	6.81721	5.17681	ZAP_eCLIP_hCMV.hg.reverse.bam.NextSeq_peak_297	SSBP3
1	54354809	54354858	50	54354846	7	10.318	6.68087	5.35193	ZAP_eCLIP_hCMV.hg.reverse.bam.NextSeq_peak_298	SSBP3
1	54375891	54375964	74	54375938	6	7.43587	5.36736	2.73501	ZAP_eCLIP_hCMV.hg.reverse.bam.NextSeq_peak_299	SSBP3
1	54709277	54709326	50	54709297	6	12.4294	6.62209	7.31107	ZAP_eCLIP_hCMV.hg.reverse.bam.NextSeq_peak_300
1	54849710	54849762	53	54849734	22	9.68438	4.36501	4.76567	ZAP_eCLIP_hCMV.hg.reverse.bam.NextSeq_peak_301	DHCR24
1	54851585	54851668	84	54851599	30	12.2214	4.39841	7.12068	ZAP_eCLIP_hCMV.hg.reverse.bam.NextSeq_peak_302	DHCR24
1	54852094	54852202	109	54852106	16	7.91359	4.37953	3.17243	ZAP_eCLIP_hCMV.hg.reverse.bam.NextSeq_peak_303	DHCR24
1	54871559	54871620	62	54871585	42	44.2768	16.3094	38.4278	ZAP_eCLIP_hCMV.hg.reverse.bam.NextSeq_peak_304	DHCR24
1	54875989	54876052	64	54876009	17	10.7543	5.74238	5.74177	ZAP_eCLIP_hCMV.hg.reverse.bam.NextSeq_peak_305	DHCR24
1	54886914	54887128	215	54886966	60	57.2118	15.8602	51.2361	ZAP_eCLIP_hCMV.hg.reverse.bam.NextSeq_peak_306a	DHCR24
1	54886914	54887128	215	54887101	30	21.0289	8.06008	15.5756	ZAP_eCLIP_hCMV.hg.reverse.bam.NextSeq_peak_306b	DHCR24
1	55128255	55128304	50	55128279	3	6.22502	3.76556	1.7311	ZAP_eCLIP_hCMV.hg.reverse.bam.NextSeq_peak_307	USP24
1	55159008	55159057	50	55159029	8	9.73813	6.63832	4.80894	ZAP_eCLIP_hCMV.hg.reverse.bam.NextSeq_peak_308	USP24
1	55484885	55484935	51	55484909	9	19.0184	9.46013	13.6206	ZAP_eCLIP_hCMV.hg.reverse.bam.NextSeq_peak_309	Y_RNA
1	58056298	58056347	50	58056320	5	9.77065	5.60144	4.83698	ZAP_eCLIP_hCMV.hg.reverse.bam.NextSeq_peak_310	DAB1	RPS26P15
1	58781567	58781629	63	58781594	17	16.796	9.35071	11.477	ZAP_eCLIP_hCMV.hg.reverse.bam.NextSeq_peak_311	JUN
1	58781848	58781955	108	58781871	21	9.63385	4.47754	4.71914	ZAP_eCLIP_hCMV.hg.reverse.bam.NextSeq_peak_312	JUN
1	58898001	58898050	50	58898025	10	7.71341	5.32097	2.98906	ZAP_eCLIP_hCMV.hg.reverse.bam.NextSeq_peak_313	AC105277.1
1	59523959	59524008	50	59523983	3	6.37446	3.78405	1.80943	ZAP_eCLIP_hCMV.hg.reverse.bam.NextSeq_peak_314
1	61725092	61725149	58	61725113	18	16.9875	9.19076	11.661	ZAP_eCLIP_hCMV.hg.reverse.bam.NextSeq_peak_315	TM2D1
1	62504668	62504758	91	62504710	7	8.33328	5.90073	3.51754	ZAP_eCLIP_hCMV.hg.reverse.bam.NextSeq_peak_316	DOCK7
1	63278795	63278845	51	63278822	10	21.3036	10.4061	15.8404	ZAP_eCLIP_hCMV.hg.reverse.bam.NextSeq_peak_317	LINC00466
1	64415792	64415841	50	64415803	5	9.77065	5.60144	4.83698	ZAP_eCLIP_hCMV.hg.reverse.bam.NextSeq_peak_318
1	64833615	64833728	114	64833640	10	11.2956	7.43102	6.24671	ZAP_eCLIP_hCMV.hg.reverse.bam.NextSeq_peak_319	JAK1
1	64833964	64834030	67	64833997	11	11.6915	7.56138	6.62325	ZAP_eCLIP_hCMV.hg.reverse.bam.NextSeq_peak_320	JAK1
1	64860159	64860242	84	64860178	14	12.1259	7.25586	7.0288	ZAP_eCLIP_hCMV.hg.reverse.bam.NextSeq_peak_321	JAK1
1	64897360	64897418	59	64897390	8	15.9178	8.40216	10.6355	ZAP_eCLIP_hCMV.hg.reverse.bam.NextSeq_peak_322	JAK1
1	64966418	64966499	82	64966450	24	9.82998	4.18011	4.89159	ZAP_eCLIP_hCMV.hg.reverse.bam.NextSeq_peak_323	JAK1
1	65050318	65050367	50	65050347	8	11.5539	7.37358	6.49115	ZAP_eCLIP_hCMV.hg.reverse.bam.NextSeq_peak_324
1	66510161	66510210	50	66510183	4	8.31787	4.73007	3.51553	ZAP_eCLIP_hCMV.hg.reverse.bam.NextSeq_peak_325
1	67415227	67415340	114	67415247	9	8.31798	5.84273	3.51553	ZAP_eCLIP_hCMV.hg.reverse.bam.NextSeq_peak_326	SERBP1
1	67430154	67430351	198	67430253	16	9.82535	5.42336	4.88738	ZAP_eCLIP_hCMV.hg.reverse.bam.NextSeq_peak_327	SERBP1
1	67702075	67702124	50	67702096	15	12.8841	7.48207	7.74234	ZAP_eCLIP_hCMV.hg.reverse.bam.NextSeq_peak_328	GNG12
1	67704395	67704475	81	67704434	28	27.559	12.2379	21.9565	ZAP_eCLIP_hCMV.hg.reverse.bam.NextSeq_peak_329	GNG12
1	67870421	67870470	50	67870444	5	10.3402	5.67608	5.36108	ZAP_eCLIP_hCMV.hg.reverse.bam.NextSeq_peak_330
1	68125780	68125829	50	68125804	14	12.1259	7.25586	7.0288	ZAP_eCLIP_hCMV.hg.reverse.bam.NextSeq_peak_331	WLS
1	70996522	70996571	50	70996546	6	11.7641	6.53501	6.69107	ZAP_eCLIP_hCMV.hg.reverse.bam.NextSeq_peak_332	PTGER3
1	71876524	71876573	50	71876547	4	8.31787	4.73007	3.51553	ZAP_eCLIP_hCMV.hg.reverse.bam.NextSeq_peak_333	NEGR1
1	72114478	72114527	50	72114502	3	6.37446	3.78405	1.80943	ZAP_eCLIP_hCMV.hg.reverse.bam.NextSeq_peak_334	NEGR1
1	75743109	75743169	61	75743134	6	10.0831	6.22489	5.12715	ZAP_eCLIP_hCMV.hg.reverse.bam.NextSeq_peak_335
1	75774689	75774738	50	75774713	4	8.31787	4.73007	3.51553	ZAP_eCLIP_hCMV.hg.reverse.bam.NextSeq_peak_336
1	77219345	77219412	68	77219372	14	18.9938	11.0639	13.602	ZAP_eCLIP_hCMV.hg.reverse.bam.NextSeq_peak_337	PIGK
1	77633348	77633397	50	77633370	13	17.3682	10.3263	12.0259	ZAP_eCLIP_hCMV.hg.reverse.bam.NextSeq_peak_338	ZZZ3
1	77671493	77671542	50	77671521	6	7.70487	5.47947	2.98544	ZAP_eCLIP_hCMV.hg.reverse.bam.NextSeq_peak_339	ZZZ3
1	77682564	77682715	152	77682568	13	8.15674	5.0381	3.3916	ZAP_eCLIP_hCMV.hg.reverse.bam.NextSeq_peak_340	ZZZ3
1	77811728	77811800	73	77811778	17	13.6327	7.42863	8.45411	ZAP_eCLIP_hCMV.hg.reverse.bam.NextSeq_peak_341	AC138392.1
1	84506102	84506181	80	84506124	22	9.68438	4.36501	4.76567	ZAP_eCLIP_hCMV.hg.reverse.bam.NextSeq_peak_342	GNG5
1	85319220	85319308	89	85319288	16	14.5073	8.22331	9.28922	ZAP_eCLIP_hCMV.hg.reverse.bam.NextSeq_peak_343	DDAH1
1	85454354	85454403	50	85454376	9	9.49748	6.52041	4.59716	ZAP_eCLIP_hCMV.hg.reverse.bam.NextSeq_peak_344	DDAH1
1	85462322	85462400	79	85462326	7	6.06153	4.67418	1.58573	ZAP_eCLIP_hCMV.hg.reverse.bam.NextSeq_peak_345	DDAH1
1	85469279	85469328	50	85469310	11	10.7387	7.01127	5.72798	ZAP_eCLIP_hCMV.hg.reverse.bam.NextSeq_peak_346	DDAH1
1	85489609	85489658	50	85489632	9	8.31798	5.84273	3.51553	ZAP_eCLIP_hCMV.hg.reverse.bam.NextSeq_peak_347	DDAH1	AC092807.3
1	85545204	85545270	67	85545235	15	17.0618	9.97009	11.7333	ZAP_eCLIP_hCMV.hg.reverse.bam.NextSeq_peak_348	DDAH1	AC092807.3
1	85576329	85576432	104	85576352	20	11.3453	5.46005	6.29469	ZAP_eCLIP_hCMV.hg.reverse.bam.NextSeq_peak_349	DDAH1	AC092807.3
1	85576657	85576718	62	85576683	10	5.94109	4.20051	1.49189	ZAP_eCLIP_hCMV.hg.reverse.bam.NextSeq_peak_350	DDAH1	AC092807.3
1	85577045	85577142	98	85577061	14	10.396	6.19052	5.41058	ZAP_eCLIP_hCMV.hg.reverse.bam.NextSeq_peak_351	DDAH1	AC092807.3
1	86399481	86399538	58	86399508	11	20.6489	10.8953	15.2066	ZAP_eCLIP_hCMV.hg.reverse.bam.NextSeq_peak_352
1	86863015	86863065	51	86863052	18	16.9875	9.19076	11.661	ZAP_eCLIP_hCMV.hg.reverse.bam.NextSeq_peak_353	SELENOF
1	86876749	86876798	50	86876772	6	9.46808	6.07123	4.56884	ZAP_eCLIP_hCMV.hg.reverse.bam.NextSeq_peak_354	SELENOF
1	86903338	86903401	64	86903374	14	18.9938	11.0639	13.602	ZAP_eCLIP_hCMV.hg.reverse.bam.NextSeq_peak_355	SELENOF
1	86914065	86914126	62	86914085	33	15.186	5.08052	9.93461	ZAP_eCLIP_hCMV.hg.reverse.bam.NextSeq_peak_356	SELENOF
1	89152730	89152779	50	89152754	5	10.3402	5.67608	5.36108	ZAP_eCLIP_hCMV.hg.reverse.bam.NextSeq_peak_357	GBP7
1	89184688	89184737	50	89184719	6	6.97914	5.16314	2.33245	ZAP_eCLIP_hCMV.hg.reverse.bam.NextSeq_peak_358	GBP4
1	89193366	89193417	52	89193391	11	14.2089	8.85109	9.0037	ZAP_eCLIP_hCMV.hg.reverse.bam.NextSeq_peak_359	GBP4
1	91387296	91387489	194	91387324	10607	1196	2.26477	1188.76	ZAP_eCLIP_hCMV.hg.reverse.bam.NextSeq_peak_360a	HFM1
1	91387296	91387489	194	91387432	2527	329.538	2.4237	322.77	ZAP_eCLIP_hCMV.hg.reverse.bam.NextSeq_peak_360b	HFM1
1	91387555	91387605	51	91387576	1693	28.0191	1.3242	22.4071	ZAP_eCLIP_hCMV.hg.reverse.bam.NextSeq_peak_361	HFM1
1	92074234	92074317	84	92074251	4	7.36582	4.59162	2.67372	ZAP_eCLIP_hCMV.hg.reverse.bam.NextSeq_peak_362
1	92228788	92228837	50	92228810	13	13.2977	8.17982	8.13514	ZAP_eCLIP_hCMV.hg.reverse.bam.NextSeq_peak_363
1	92700914	92700967	54	92700936	32	26.9703	10.5277	21.3791	ZAP_eCLIP_hCMV.hg.reverse.bam.NextSeq_peak_364	EVI5	RNU4-59P
1	93027428	93027488	61	93027455	12	15.7725	9.58869	10.4953	ZAP_eCLIP_hCMV.hg.reverse.bam.NextSeq_peak_365	Y_RNA
1	93152655	93152711	57	93152681	28	37.176	17.8727	31.4157	ZAP_eCLIP_hCMV.hg.reverse.bam.NextSeq_peak_366	TMED5
1	93180072	93180257	186	93180116	64	35.0747	7.07862	29.344	ZAP_eCLIP_hCMV.hg.reverse.bam.NextSeq_peak_367a	TMED5
1	93180072	93180257	186	93180195	83	35.7506	5.51522	30.0086	ZAP_eCLIP_hCMV.hg.reverse.bam.NextSeq_peak_367b	TMED5
1	93605802	93605851	50	93605836	12	13.1209	8.23766	7.968	ZAP_eCLIP_hCMV.hg.reverse.bam.NextSeq_peak_368	BCAR3
1	93614041	93614094	54	93614066	16	17.4625	9.99497	12.1173	ZAP_eCLIP_hCMV.hg.reverse.bam.NextSeq_peak_369	BCAR3
1	94237548	94237600	53	94237571	38	26.319	8.55705	20.7392	ZAP_eCLIP_hCMV.hg.reverse.bam.NextSeq_peak_370	ARHGAP29
1	94897081	94897230	150	94897108	7	8.17061	5.82431	3.4039	ZAP_eCLIP_hCMV.hg.reverse.bam.NextSeq_peak_371	CNN3
1	94897556	94897617	62	94897585	45	59.6914	23.8963	53.6978	ZAP_eCLIP_hCMV.hg.reverse.bam.NextSeq_peak_372	CNN3
1	94903136	94903185	50	94903158	10	12.2386	7.90604	7.13611	ZAP_eCLIP_hCMV.hg.reverse.bam.NextSeq_peak_373	CNN3
1	95155791	95155848	58	95155817	138	194.129	44.344	187.593	ZAP_eCLIP_hCMV.hg.reverse.bam.NextSeq_peak_374
1	97515833	97515931	99	97515840	3	5.99613	3.73429	1.53315	ZAP_eCLIP_hCMV.hg.reverse.bam.NextSeq_peak_375	DPYD
1	97986830	97986894	65	97986862	8	16.6649	8.50098	11.3559	ZAP_eCLIP_hCMV.hg.reverse.bam.NextSeq_peak_376	MIR137HG
1	99704696	99704745	50	99704723	4	8.01131	4.69124	3.26122	ZAP_eCLIP_hCMV.hg.reverse.bam.NextSeq_peak_377
1	107302153	107302202	50	107302177	3	6.37446	3.78405	1.80943	ZAP_eCLIP_hCMV.hg.reverse.bam.NextSeq_peak_378
1	107570597	107570648	52	107570622	68	30.4518	5.61993	24.7952	ZAP_eCLIP_hCMV.hg.reverse.bam.NextSeq_peak_379
1	107570855	107571000	146	107570871	93	49.4622	7.17777	43.5572	ZAP_eCLIP_hCMV.hg.reverse.bam.NextSeq_peak_380a
1	107570855	107571000	146	107570976	35	8.46712	2.94066	3.64207	ZAP_eCLIP_hCMV.hg.reverse.bam.NextSeq_peak_380b
1	108149725	108149774	50	108149746	5	10.3402	5.67608	5.36108	ZAP_eCLIP_hCMV.hg.reverse.bam.NextSeq_peak_381	SLC25A24
1	108175398	108175447	50	108175422	5	7.69059	5.17199	2.9714	ZAP_eCLIP_hCMV.hg.reverse.bam.NextSeq_peak_382	SLC25A24
1	108534179	108534228	50	108534203	3	6.37446	3.78405	1.80943	ZAP_eCLIP_hCMV.hg.reverse.bam.NextSeq_peak_383
1	108971226	108971275	50	108971249	8	11.6793	7.41682	6.61163	ZAP_eCLIP_hCMV.hg.reverse.bam.NextSeq_peak_384	WDR47
1	109340738	109340860	123	109340775	13	28.0224	13.2016	22.4102	ZAP_eCLIP_hCMV.hg.reverse.bam.NextSeq_peak_385	SORT1
1	112294222	112294271	50	112294245	5	10.3402	5.67608	5.36108	ZAP_eCLIP_hCMV.hg.reverse.bam.NextSeq_peak_386	AL445426.1
1	112701329	112701414	86	112701340	51	6.57788	2.12414	1.9876	ZAP_eCLIP_hCMV.hg.reverse.bam.NextSeq_peak_387	RHOC
1	112703688	112703788	101	112703755	30	14.3891	5.18334	9.1774	ZAP_eCLIP_hCMV.hg.reverse.bam.NextSeq_peak_388	RHOC	AL603832.3
1	114749978	114750059	82	114750010	23	23.5585	11.6094	18.0419	ZAP_eCLIP_hCMV.hg.reverse.bam.NextSeq_peak_389	CSDE1
1	116479106	116479155	50	116479130	3	6.37446	3.78405	1.80943	ZAP_eCLIP_hCMV.hg.reverse.bam.NextSeq_peak_390
1	118987849	118987926	78	118987898	6	6.97914	5.16314	2.33245	ZAP_eCLIP_hCMV.hg.reverse.bam.NextSeq_peak_391	TBX15
1	119721503	119721552	50	119721527	3	6.37446	3.78405	1.80943	ZAP_eCLIP_hCMV.hg.reverse.bam.NextSeq_peak_392
1	119913506	119913600	95	119913568	42	27.4862	8.16067	21.8861	ZAP_eCLIP_hCMV.hg.reverse.bam.NextSeq_peak_393	NOTCH2
1	119913973	119914123	151	119913998	25	11.2405	4.62227	6.19528	ZAP_eCLIP_hCMV.hg.reverse.bam.NextSeq_peak_394a	NOTCH2
1	119913973	119914123	151	119914071	22	11.2116	5.04646	6.16756	ZAP_eCLIP_hCMV.hg.reverse.bam.NextSeq_peak_394b	NOTCH2
1	119914711	119914860	150	119914733	31	23.7874	9.16813	18.2616	ZAP_eCLIP_hCMV.hg.reverse.bam.NextSeq_peak_395	NOTCH2
1	119916170	119916270	101	119916242	39	31.5652	10.6969	25.8884	ZAP_eCLIP_hCMV.hg.reverse.bam.NextSeq_peak_396	NOTCH2
1	119916518	119916626	109	119916597	29	27.2426	11.6942	21.646	ZAP_eCLIP_hCMV.hg.reverse.bam.NextSeq_peak_397	NOTCH2
1	119937902	119937956	55	119937926	29	45.4101	21.8412	39.5502	ZAP_eCLIP_hCMV.hg.reverse.bam.NextSeq_peak_398	NOTCH2
1	120001296	120001433	138	120001321	45	32.1449	9.36213	26.4581	ZAP_eCLIP_hCMV.hg.reverse.bam.NextSeq_peak_399a	NOTCH2
1	120001296	120001433	138	120001404	113	63.2946	7.85175	57.2753	ZAP_eCLIP_hCMV.hg.reverse.bam.NextSeq_peak_399b	NOTCH2
1	120061786	120061845	60	120061817	8	9.73813	6.63832	4.80894	ZAP_eCLIP_hCMV.hg.reverse.bam.NextSeq_peak_400	NOTCH2
1	120157037	120157086	50	120157063	9	11.632	7.57468	6.56642	ZAP_eCLIP_hCMV.hg.reverse.bam.NextSeq_peak_401	SEC22B
1	120323910	120324009	100	120323944	3	6.0395	3.74051	1.5731	ZAP_eCLIP_hCMV.hg.reverse.bam.NextSeq_peak_402	AC244669.1
1	120558083	120558132	50	120558107	11	10.8635	7.08491	5.84611	ZAP_eCLIP_hCMV.hg.reverse.bam.NextSeq_peak_403	AC241952.1
1	120844274	120844323	50	120844297	536	240.227	6.401	233.606	ZAP_eCLIP_hCMV.hg.reverse.bam.NextSeq_peak_404
1	121001037	121001090	54	121001059	34	35.252	14.4446	29.5188	ZAP_eCLIP_hCMV.hg.reverse.bam.NextSeq_peak_405	AC241377.2
1	121020775	121020828	54	121020796	30	17.7976	6.57094	12.4424	ZAP_eCLIP_hCMV.hg.reverse.bam.NextSeq_peak_406	AC241377.2
1	121117003	121117052	50	121117042	15	8.92085	5.10434	4.05838	ZAP_eCLIP_hCMV.hg.reverse.bam.NextSeq_peak_407	HIST2H2BA
1	121118161	121118210	50	121118185	10	7.71341	5.32097	2.98906	ZAP_eCLIP_hCMV.hg.reverse.bam.NextSeq_peak_408	HIST2H3DP1
1	143423438	143423487	50	143423465	6	9.46808	6.07123	4.56884	ZAP_eCLIP_hCMV.hg.reverse.bam.NextSeq_peak_409
1	143729444	143729560	117	143729506	5940	364.943	1.78873	358.127	ZAP_eCLIP_hCMV.hg.reverse.bam.NextSeq_peak_410	RNVU1-18
1	143735931	143735981	51	143735955	104	39.5099	4.93454	33.7172	ZAP_eCLIP_hCMV.hg.reverse.bam.NextSeq_peak_411
1	143804044	143804095	52	143804065	45	40.5705	13.1792	34.7648	ZAP_eCLIP_hCMV.hg.reverse.bam.NextSeq_peak_412
1	143904292	143904481	190	143904315	15	11.4493	6.60323	6.39125	ZAP_eCLIP_hCMV.hg.reverse.bam.NextSeq_peak_413a	HIST2H2BB	AC239798.4
1	143904292	143904481	190	143904394	15	20.3156	11.6486	14.8816	ZAP_eCLIP_hCMV.hg.reverse.bam.NextSeq_peak_413b	HIST2H2BB	AC239798.4
1	143904292	143904481	190	143904454	9	8.31798	5.84273	3.51553	ZAP_eCLIP_hCMV.hg.reverse.bam.NextSeq_peak_413c	HIST2H2BB	AC239798.4
1	143905522	143905571	50	143905548	11	11.2594	7.31539	6.21248	ZAP_eCLIP_hCMV.hg.reverse.bam.NextSeq_peak_414	AC239798.4	HIST2H3PS2
1	144447907	144447984	78	144447908	14	5.83051	3.56983	1.39234	ZAP_eCLIP_hCMV.hg.reverse.bam.NextSeq_peak_415	NBPF15
1	144461224	144461278	55	144461253	11	6.86663	4.61372	2.24559	ZAP_eCLIP_hCMV.hg.reverse.bam.NextSeq_peak_416	NBPF15
1	144551812	144551903	92	144551859	724	156.214	3.25636	149.778	ZAP_eCLIP_hCMV.hg.reverse.bam.NextSeq_peak_417	U1
1	144560703	144560791	89	144560764	4197	195.23	1.64624	188.693	ZAP_eCLIP_hCMV.hg.reverse.bam.NextSeq_peak_418	U1
1	145294808	145294884	77	145294830	6	9.53827	6.09002	4.63044	ZAP_eCLIP_hCMV.hg.reverse.bam.NextSeq_peak_419	NBPF20
1	145304332	145304390	59	145304343	7	6.06153	4.67418	1.58573	ZAP_eCLIP_hCMV.hg.reverse.bam.NextSeq_peak_420	NBPF20
1	145339274	145339323	50	145339276	7	8.33328	5.90073	3.51754	ZAP_eCLIP_hCMV.hg.reverse.bam.NextSeq_peak_421	NBPF20
1	145372544	145372618	75	145372561	5	8.33225	5.33562	3.51754	ZAP_eCLIP_hCMV.hg.reverse.bam.NextSeq_peak_422	NBPF20
1	145382052	145382101	50	145382076	6	9.33257	6.03399	4.44286	ZAP_eCLIP_hCMV.hg.reverse.bam.NextSeq_peak_423	NBPF20
1	145465654	145465743	90	145465715	1684	115.128	1.8452	108.821	ZAP_eCLIP_hCMV.hg.reverse.bam.NextSeq_peak_424	U1
1	145625735	145625785	51	145625760	16	35.7159	16.0822	29.9743	ZAP_eCLIP_hCMV.hg.reverse.bam.NextSeq_peak_425
1	145935809	145935868	60	145935839	6	6.45176	4.90568	1.87625	ZAP_eCLIP_hCMV.hg.reverse.bam.NextSeq_peak_426	LIX1L
1	145993709	145993761	53	145993734	35	36.6555	14.8573	30.9017	ZAP_eCLIP_hCMV.hg.reverse.bam.NextSeq_peak_427	TXNIP
1	145996442	145996582	141	145996559	9	10.5303	7.06093	5.53599	ZAP_eCLIP_hCMV.hg.reverse.bam.NextSeq_peak_428	TXNIP
1	146086966	146087031	66	146086995	9	11.1884	7.37591	6.14639	ZAP_eCLIP_hCMV.hg.reverse.bam.NextSeq_peak_429	NBPF10
1	146160740	146160877	138	146160764	34	29.3888	11.1657	23.7497	ZAP_eCLIP_hCMV.hg.reverse.bam.NextSeq_peak_430a	AC239799.1	NOTCH2NL
1	146160740	146160877	138	146160847	123	69.1294	7.95568	63.0708	ZAP_eCLIP_hCMV.hg.reverse.bam.NextSeq_peak_430b	AC239799.1	NOTCH2NL
1	146190561	146190610	50	146190584	3	6.37446	3.78405	1.80943	ZAP_eCLIP_hCMV.hg.reverse.bam.NextSeq_peak_431	AC239799.1	NOTCH2NL
1	146285650	146285699	50	146285670	6	11.0925	6.42826	6.05966	ZAP_eCLIP_hCMV.hg.reverse.bam.NextSeq_peak_432
1	147420227	147420276	50	147420248	5	10.3402	5.67608	5.36108	ZAP_eCLIP_hCMV.hg.reverse.bam.NextSeq_peak_433	LINC00624	Y_RNA
1	147946120	147946170	51	147946145	21	48.4339	20.8123	42.539	ZAP_eCLIP_hCMV.hg.reverse.bam.NextSeq_peak_434
1	148038828	148038887	60	148038852	5940	363.603	1.78662	356.788	ZAP_eCLIP_hCMV.hg.reverse.bam.NextSeq_peak_435	RNVU1-7
1	148106963	148107012	50	148106985	14	14.6229	8.76409	9.3915	ZAP_eCLIP_hCMV.hg.reverse.bam.NextSeq_peak_436	NBPF11
1	148141760	148141809	50	148141806	11	10.7387	7.01127	5.72798	ZAP_eCLIP_hCMV.hg.reverse.bam.NextSeq_peak_437	NBPF11
1	148265119	148265187	69	148265145	163	212.012	39.0301	205.443	ZAP_eCLIP_hCMV.hg.reverse.bam.NextSeq_peak_438
1	148302769	148302835	67	148302786	312	241.577	14.1763	234.952	ZAP_eCLIP_hCMV.hg.reverse.bam.NextSeq_peak_439	LINC01138
1	148362407	148362494	88	148362468	728	111.08	2.61429	104.793	ZAP_eCLIP_hCMV.hg.reverse.bam.NextSeq_peak_440	LINC01138	RNVU1-1
1	148447432	148447491	60	148447460	8	13.7513	8.00343	8.56575	ZAP_eCLIP_hCMV.hg.reverse.bam.NextSeq_peak_441	LINC01138
1	148533067	148533140	74	148533113	5	7.9909	5.25253	3.24324	ZAP_eCLIP_hCMV.hg.reverse.bam.NextSeq_peak_442	NBPF14
1	148567735	148567829	95	148567748	8	9.73813	6.63832	4.80894	ZAP_eCLIP_hCMV.hg.reverse.bam.NextSeq_peak_443	NBPF14
1	148611658	148611795	138	148611683	32	24.9107	9.45463	19.3609	ZAP_eCLIP_hCMV.hg.reverse.bam.NextSeq_peak_444a	NBPF14
1	148611658	148611795	138	148611764	126	61.4334	6.63393	55.4279	ZAP_eCLIP_hCMV.hg.reverse.bam.NextSeq_peak_444b	NBPF14
1	148615839	148615888	50	148615863	8	11.6161	7.39513	6.5513	ZAP_eCLIP_hCMV.hg.reverse.bam.NextSeq_peak_445	NBPF14
1	148771754	148771803	50	148771775	7	11.0323	6.89599	6.00272	ZAP_eCLIP_hCMV.hg.reverse.bam.NextSeq_peak_446
1	148939772	148939843	72	148939803	238	276.26	32.2809	269.576	ZAP_eCLIP_hCMV.hg.reverse.bam.NextSeq_peak_447	RNU2-38P
1	149058981	149059031	51	149058987	8	9.73813	6.63832	4.80894	ZAP_eCLIP_hCMV.hg.reverse.bam.NextSeq_peak_448	NBPF9
1	149096839	149096927	89	149096874	9	6.69652	4.83724	2.08948	ZAP_eCLIP_hCMV.hg.reverse.bam.NextSeq_peak_449	NBPF9
1	149812013	149812214	202	149812036	24	16.3221	7.1626	11.0222	ZAP_eCLIP_hCMV.hg.reverse.bam.NextSeq_peak_450a	HIST2H2BF
1	149812013	149812214	202	149812115	17	9.69466	5.15707	4.77428	ZAP_eCLIP_hCMV.hg.reverse.bam.NextSeq_peak_450b	HIST2H2BF
1	149813404	149813510	107	149813428	15	11.4493	6.60323	6.39125	ZAP_eCLIP_hCMV.hg.reverse.bam.NextSeq_peak_451a	HIST2H3D
1	149813404	149813510	107	149813462	15	10.0434	5.75783	5.09032	ZAP_eCLIP_hCMV.hg.reverse.bam.NextSeq_peak_451b	HIST2H3D
1	149840721	149840821	101	149840743	37	18.4217	5.67822	13.0466	ZAP_eCLIP_hCMV.hg.reverse.bam.NextSeq_peak_452	HIST2H3C
1	149840890	149840939	50	149840907	16	6.34387	3.58988	1.80943	ZAP_eCLIP_hCMV.hg.reverse.bam.NextSeq_peak_453	HIST2H3C
1	149841164	149841231	68	149841194	83	78.4248	17.0961	72.3071	ZAP_eCLIP_hCMV.hg.reverse.bam.NextSeq_peak_454	HIST2H3C
1	149842265	149842318	54	149842289	48	23.077	5.76021	17.5732	ZAP_eCLIP_hCMV.hg.reverse.bam.NextSeq_peak_455	HIST2H2AA3
1	149842507	149842775	269	149842637	46	6.3489	2.17247	1.80943	ZAP_eCLIP_hCMV.hg.reverse.bam.NextSeq_peak_456a	HIST2H2AA3
1	149842507	149842775	269	149842738	151	142.41	19.1928	136.01	ZAP_eCLIP_hCMV.hg.reverse.bam.NextSeq_peak_456b	HIST2H2AA3
1	149850488	149850585	98	149850558	16	19.9013	11.3479	14.4802	ZAP_eCLIP_hCMV.hg.reverse.bam.NextSeq_peak_457	HIST2H2BC
1	149860777	149860868	92	149860810	110	70.6985	9.50917	64.6302	ZAP_eCLIP_hCMV.hg.reverse.bam.NextSeq_peak_458	HIST2H4B
1	149860994	149861058	65	149861020	63	40.2277	8.64425	34.4264	ZAP_eCLIP_hCMV.hg.reverse.bam.NextSeq_peak_459	HIST2H4B
1	149886227	149886516	290	149886248	20	12.4165	6.01658	7.30723	ZAP_eCLIP_hCMV.hg.reverse.bam.NextSeq_peak_460a	HIST2H2BE
1	149886227	149886516	290	149886354	29	23.3397	9.51663	17.8279	ZAP_eCLIP_hCMV.hg.reverse.bam.NextSeq_peak_460b	HIST2H2BE
1	149886227	149886516	290	149886428	37	30.7136	10.8872	25.0519	ZAP_eCLIP_hCMV.hg.reverse.bam.NextSeq_peak_460c	HIST2H2BE
1	149886643	149886698	56	149886664	20	13.8846	6.81548	8.69467	ZAP_eCLIP_hCMV.hg.reverse.bam.NextSeq_peak_461	HIST2H2BE
1	149887840	149887904	65	149887867	10	7.71341	5.32097	2.98906	ZAP_eCLIP_hCMV.hg.reverse.bam.NextSeq_peak_462	HIST2H2AB
1	149914079	149914149	71	149914100	7	8.33328	5.90073	3.51754	ZAP_eCLIP_hCMV.hg.reverse.bam.NextSeq_peak_463	SV2A
1	149926607	149926659	53	149926632	9	8.24752	5.80053	3.47505	ZAP_eCLIP_hCMV.hg.reverse.bam.NextSeq_peak_464	SF3B4
1	149942475	149942534	60	149942498	24	27.2626	13.4856	21.6655	ZAP_eCLIP_hCMV.hg.reverse.bam.NextSeq_peak_465	OTUD7B
1	150198058	150198107	50	150198087	5	9.77065	5.60144	4.83698	ZAP_eCLIP_hCMV.hg.reverse.bam.NextSeq_peak_466
1	150265750	150265821	72	150265774	28	13.5948	5.15561	8.41985	ZAP_eCLIP_hCMV.hg.reverse.bam.NextSeq_peak_467	APH1A
1	150266201	150266293	93	150266268	38	23.2815	7.30292	17.7706	ZAP_eCLIP_hCMV.hg.reverse.bam.NextSeq_peak_468	APH1A
1	150268933	150268989	57	150268960	17	8.79602	4.68005	3.94449	ZAP_eCLIP_hCMV.hg.reverse.bam.NextSeq_peak_469	APH1A
1	150474555	150474604	50	150474579	3	6.37446	3.78405	1.80943	ZAP_eCLIP_hCMV.hg.reverse.bam.NextSeq_peak_470
1	150559055	150559123	69	150559078	14	12.1259	7.25586	7.0288	ZAP_eCLIP_hCMV.hg.reverse.bam.NextSeq_peak_471
1	150560779	150560829	51	150560802	14	14.3641	8.61193	9.15344	ZAP_eCLIP_hCMV.hg.reverse.bam.NextSeq_peak_472	ADAMTSL4-AS1
1	150574702	150574901	200	150574722	24	13.8893	5.94972	8.6988	ZAP_eCLIP_hCMV.hg.reverse.bam.NextSeq_peak_473a	MCL1
1	150574702	150574901	200	150574786	25	12.8312	5.29164	7.69167	ZAP_eCLIP_hCMV.hg.reverse.bam.NextSeq_peak_473b	MCL1
1	150574702	150574901	200	150574875	22	9.03162	4.08893	4.16294	ZAP_eCLIP_hCMV.hg.reverse.bam.NextSeq_peak_473c	MCL1
1	150575734	150575913	180	150575797	32	21.608	7.85362	16.1377	ZAP_eCLIP_hCMV.hg.reverse.bam.NextSeq_peak_474a	MCL1
1	150575734	150575913	180	150575863	48	39.3811	11.6614	33.5898	ZAP_eCLIP_hCMV.hg.reverse.bam.NextSeq_peak_474b	MCL1
1	150576558	150576625	68	150576590	34	28.9204	10.9179	23.2898	ZAP_eCLIP_hCMV.hg.reverse.bam.NextSeq_peak_475	MCL1
1	150576879	150576930	52	150576902	34	27.1956	10.0276	21.5995	ZAP_eCLIP_hCMV.hg.reverse.bam.NextSeq_peak_476	MCL1
1	150648484	150648535	52	150648509	9	11.1884	7.37591	6.14639	ZAP_eCLIP_hCMV.hg.reverse.bam.NextSeq_peak_477	GOLPH3L
1	150796569	150796676	108	150796593	44	25.6156	7.10175	20.0528	ZAP_eCLIP_hCMV.hg.reverse.bam.NextSeq_peak_478	CTSK
1	150805906	150805960	55	150805930	22	17.3986	8.27689	12.0543	ZAP_eCLIP_hCMV.hg.reverse.bam.NextSeq_peak_479	CTSK
1	150811862	150811911	50	150811884	9	13.4953	8.28951	8.32375	ZAP_eCLIP_hCMV.hg.reverse.bam.NextSeq_peak_480	ARNT
1	150965463	150965709	247	150965485	39	12.1852	3.64917	7.08541	ZAP_eCLIP_hCMV.hg.reverse.bam.NextSeq_peak_481a	CERS2
1	150965463	150965709	247	150965630	20	7.76071	3.7812	3.03301	ZAP_eCLIP_hCMV.hg.reverse.bam.NextSeq_peak_481b	CERS2
1	150965859	150965962	104	150965883	51	24.7702	5.89114	19.2233	ZAP_eCLIP_hCMV.hg.reverse.bam.NextSeq_peak_482	CERS2
1	150968942	150968997	56	150968971	50	23.9463	5.77784	18.418	ZAP_eCLIP_hCMV.hg.reverse.bam.NextSeq_peak_483	CERS2
1	150974643	150974732	90	150974651	15	7.99389	4.58406	3.24475	ZAP_eCLIP_hCMV.hg.reverse.bam.NextSeq_peak_484	CERS2
1	151053172	151053221	50	151053196	21	16.1111	7.81694	10.8192	ZAP_eCLIP_hCMV.hg.reverse.bam.NextSeq_peak_485	CDC42SE1
1	151176551	151176633	83	151176588	16	20.7161	11.7671	15.2715	ZAP_eCLIP_hCMV.hg.reverse.bam.NextSeq_peak_486	VPS72
1	151301898	151301971	74	151301926	22	14.3327	6.58959	9.12384	ZAP_eCLIP_hCMV.hg.reverse.bam.NextSeq_peak_487	PI4KB
1	151307642	151307697	56	151307666	30	22.6774	8.88163	17.1804	ZAP_eCLIP_hCMV.hg.reverse.bam.NextSeq_peak_488	PI4KB
1	151343713	151343762	50	151343731	12	7.25666	4.67824	2.57682	ZAP_eCLIP_hCMV.hg.reverse.bam.NextSeq_peak_489	RFX5
1	152032701	152032754	54	152032727	56	39.9797	9.8834	34.1812	ZAP_eCLIP_hCMV.hg.reverse.bam.NextSeq_peak_490	S100A11
1	152033748	152033801	54	152033769	32	23.1465	8.58008	17.6399	ZAP_eCLIP_hCMV.hg.reverse.bam.NextSeq_peak_491	S100A11
1	152036965	152037014	50	152037004	18	9.62423	4.94005	4.71019	ZAP_eCLIP_hCMV.hg.reverse.bam.NextSeq_peak_492	S100A11
1	152660576	152660625	50	152660600	4	8.31787	4.73007	3.51553	ZAP_eCLIP_hCMV.hg.reverse.bam.NextSeq_peak_493
1	153534685	153534778	94	153534753	75	14.8762	2.81786	9.63415	ZAP_eCLIP_hCMV.hg.reverse.bam.NextSeq_peak_494	S100A6
1	153543680	153543835	156	153543704	45	13.5103	3.61061	8.33824	ZAP_eCLIP_hCMV.hg.reverse.bam.NextSeq_peak_495	S100A4
1	153545769	153545827	59	153545796	30	29.7634	12.7937	24.1165	ZAP_eCLIP_hCMV.hg.reverse.bam.NextSeq_peak_496	S100A4
1	153607152	153607242	91	153607161	19	6.98604	3.55559	2.33869	ZAP_eCLIP_hCMV.hg.reverse.bam.NextSeq_peak_497	S100A16
1	153607340	153607526	187	153607422	26	10.6277	4.26105	5.62585	ZAP_eCLIP_hCMV.hg.reverse.bam.NextSeq_peak_498a	S100A16
1	153607340	153607526	187	153607504	42	18.3899	5.07611	13.0157	ZAP_eCLIP_hCMV.hg.reverse.bam.NextSeq_peak_498b	S100A16
1	153785736	153785789	54	153785762	21	20.8715	10.6419	15.422	ZAP_eCLIP_hCMV.hg.reverse.bam.NextSeq_peak_499	Y_RNA
1	153806756	153806805	50	153806795	10	9.50963	6.427	4.6034	ZAP_eCLIP_hCMV.hg.reverse.bam.NextSeq_peak_500	GATAD2B
1	153807303	153807357	55	153807313	8	9.55435	6.55235	4.64521	ZAP_eCLIP_hCMV.hg.reverse.bam.NextSeq_peak_501	GATAD2B
1	153807887	153807938	52	153807934	10	10.2437	6.85444	5.28076	ZAP_eCLIP_hCMV.hg.reverse.bam.NextSeq_peak_502	GATAD2B
1	153809879	153810002	124	153809957	9	8.31798	5.84273	3.51553	ZAP_eCLIP_hCMV.hg.reverse.bam.NextSeq_peak_503	GATAD2B
1	153951379	153951510	132	153951486	26	20.0382	8.61357	14.6114	ZAP_eCLIP_hCMV.hg.reverse.bam.NextSeq_peak_504	CRTC2
1	153959608	153959699	92	153959636	38	27.9532	9.28156	22.3421	ZAP_eCLIP_hCMV.hg.reverse.bam.NextSeq_peak_505	SLC39A1
1	153962265	153962315	51	153962286	29	13.5925	5.01613	8.41791	ZAP_eCLIP_hCMV.hg.reverse.bam.NextSeq_peak_506	SLC39A1
1	153974762	153974820	59	153974786	24	21.9537	10.3175	16.4746	ZAP_eCLIP_hCMV.hg.reverse.bam.NextSeq_peak_507	JTB
1	153977216	153977519	304	153977231	29	13.5925	5.01613	8.41791	ZAP_eCLIP_hCMV.hg.reverse.bam.NextSeq_peak_508a	JTB
1	153977216	153977519	304	153977312	31	16.0801	5.68895	10.7886	ZAP_eCLIP_hCMV.hg.reverse.bam.NextSeq_peak_508b	JTB
1	153977216	153977519	304	153977424	29	19.5555	7.58947	14.1432	ZAP_eCLIP_hCMV.hg.reverse.bam.NextSeq_peak_508c	JTB
1	153977597	153977646	50	153977618	23	12.9944	5.71173	7.84788	ZAP_eCLIP_hCMV.hg.reverse.bam.NextSeq_peak_509	JTB
1	153986264	153986366	103	153986336	33	30.7156	12.2354	25.0532	ZAP_eCLIP_hCMV.hg.reverse.bam.NextSeq_peak_510	RAB13
1	154157466	154157646	181	154157494	28	12.8099	4.84893	7.67122	ZAP_eCLIP_hCMV.hg.reverse.bam.NextSeq_peak_511a	TPM3
1	154157466	154157646	181	154157596	73	35.0935	6.15195	29.3625	ZAP_eCLIP_hCMV.hg.reverse.bam.NextSeq_peak_511b	TPM3
1	154555926	154555983	58	154555948	14	14.6229	8.76409	9.3915	ZAP_eCLIP_hCMV.hg.reverse.bam.NextSeq_peak_512	UBE2Q1
1	154558370	154558442	73	154558428	12	9.85586	6.28841	4.91272	ZAP_eCLIP_hCMV.hg.reverse.bam.NextSeq_peak_513	UBE2Q1
1	154582437	154582518	82	154582462	40	12.3277	3.62281	7.2229	ZAP_eCLIP_hCMV.hg.reverse.bam.NextSeq_peak_514	ADAR
1	154584315	154584401	87	154584362	90	53.5603	8.30185	47.6162	ZAP_eCLIP_hCMV.hg.reverse.bam.NextSeq_peak_515	ADAR
1	154584954	154585019	66	154584982	77	66.1558	14.2267	60.1164	ZAP_eCLIP_hCMV.hg.reverse.bam.NextSeq_peak_516	ADAR
1	154588229	154588278	50	154588251	32	19.031	6.71631	13.6326	ZAP_eCLIP_hCMV.hg.reverse.bam.NextSeq_peak_517	ADAR
1	154589864	154589927	64	154589890	32	16.0228	5.51775	10.7337	ZAP_eCLIP_hCMV.hg.reverse.bam.NextSeq_peak_518	ADAR
1	154597875	154597958	84	154597876	22	7.39711	3.43682	2.70388	ZAP_eCLIP_hCMV.hg.reverse.bam.NextSeq_peak_519	ADAR
1	154601207	154601275	69	154601239	63	50.586	12.1461	44.6699	ZAP_eCLIP_hCMV.hg.reverse.bam.NextSeq_peak_520	ADAR
1	154602453	154602576	124	154602455	25	6.6253	2.94557	2.03195	ZAP_eCLIP_hCMV.hg.reverse.bam.NextSeq_peak_521	ADAR
1	154608133	154608182	50	154608155	42	23.7708	6.78611	18.2461	ZAP_eCLIP_hCMV.hg.reverse.bam.NextSeq_peak_522	ADAR
1	154712054	154712103	50	154712078	3	6.37446	3.78405	1.80943	ZAP_eCLIP_hCMV.hg.reverse.bam.NextSeq_peak_523	KCNN3
1	154962970	154963021	52	154962994	64	49.0631	11.3405	43.1618	ZAP_eCLIP_hCMV.hg.reverse.bam.NextSeq_peak_524	PYGO2	SHC1
1	154963719	154963780	62	154963740	29	19.7708	7.69333	14.3517	ZAP_eCLIP_hCMV.hg.reverse.bam.NextSeq_peak_525	PYGO2	SHC1
1	154970635	154970685	51	154970658	50	25.7553	6.28443	20.1895	ZAP_eCLIP_hCMV.hg.reverse.bam.NextSeq_peak_526	SHC1
1	155082707	155082756	50	155082731	4	8.31787	4.73007	3.51553	ZAP_eCLIP_hCMV.hg.reverse.bam.NextSeq_peak_527
1	155172755	155172811	57	155172783	43	22.5978	6.24291	17.1028	ZAP_eCLIP_hCMV.hg.reverse.bam.NextSeq_peak_528	KRTCAP2	AL713999.1
1	155231472	155231526	55	155231496	9	8.31798	5.84273	3.51553	ZAP_eCLIP_hCMV.hg.reverse.bam.NextSeq_peak_529
1	155251791	155251891	101	155251803	8	8.73988	6.1464	3.89685	ZAP_eCLIP_hCMV.hg.reverse.bam.NextSeq_peak_530	FAM189B
1	155256196	155256291	96	155256211	11	6.38812	4.31838	1.82004	ZAP_eCLIP_hCMV.hg.reverse.bam.NextSeq_peak_531	SCAMP3
1	155257288	155257360	73	155257317	22	19.4799	9.49214	14.0694	ZAP_eCLIP_hCMV.hg.reverse.bam.NextSeq_peak_532	SCAMP3
1	155336570	155336653	84	155336598	11	13.0815	8.30619	7.92992	ZAP_eCLIP_hCMV.hg.reverse.bam.NextSeq_peak_533	ASH1L
1	155399838	155399887	50	155399862	5	7.42265	5.09389	2.72276	ZAP_eCLIP_hCMV.hg.reverse.bam.NextSeq_peak_534	ASH1L
1	155899477	155899529	53	155899516	8	12.0125	7.52716	6.92494	ZAP_eCLIP_hCMV.hg.reverse.bam.NextSeq_peak_535	RIT1
1	155962992	155963043	52	155963016	34	29.3888	11.1657	23.7497	ZAP_eCLIP_hCMV.hg.reverse.bam.NextSeq_peak_536	ARHGEF2
1	155967240	155967295	56	155967267	11	11.3991	7.39559	6.34567	ZAP_eCLIP_hCMV.hg.reverse.bam.NextSeq_peak_537	ARHGEF2
1	155975931	155976169	239	155975954	10	9.50963	6.427	4.6034	ZAP_eCLIP_hCMV.hg.reverse.bam.NextSeq_peak_538a	ARHGEF2
1	155975931	155976169	239	155976033	15	20.4794	11.7245	15.0419	ZAP_eCLIP_hCMV.hg.reverse.bam.NextSeq_peak_538b	ARHGEF2
1	155977478	155977527	50	155977519	11	12.3365	7.91631	7.23108	ZAP_eCLIP_hCMV.hg.reverse.bam.NextSeq_peak_539	ARHGEF2
1	155977954	155978039	86	155978004	9	8.02484	5.66606	3.2709	ZAP_eCLIP_hCMV.hg.reverse.bam.NextSeq_peak_540	ARHGEF2
1	155978441	155978554	114	155978463	18	10.5803	5.44358	5.58187	ZAP_eCLIP_hCMV.hg.reverse.bam.NextSeq_peak_541a	ARHGEF2
1	155978441	155978554	114	155978536	11	11.2594	7.31539	6.21248	ZAP_eCLIP_hCMV.hg.reverse.bam.NextSeq_peak_541b	ARHGEF2
1	156009387	156009455	69	156009423	45	23.3623	6.21306	17.85	ZAP_eCLIP_hCMV.hg.reverse.bam.NextSeq_peak_542	SSR2
1	156036898	156036994	97	156036908	10	7.71341	5.32097	2.98906	ZAP_eCLIP_hCMV.hg.reverse.bam.NextSeq_peak_543	UBQLN4
1	156295636	156295686	51	156295660	17	15.7357	8.70704	10.4618	ZAP_eCLIP_hCMV.hg.reverse.bam.NextSeq_peak_544	GLMP
1	156338222	156338284	63	156338246	28	27.1	11.9683	21.5056	ZAP_eCLIP_hCMV.hg.reverse.bam.NextSeq_peak_545	CCT3
1	156466386	156466495	110	156466413	16	12.5287	7.01593	7.40534	ZAP_eCLIP_hCMV.hg.reverse.bam.NextSeq_peak_546	MEF2D
1	156467552	156467687	136	156467572	14	9.08625	5.39797	4.21171	ZAP_eCLIP_hCMV.hg.reverse.bam.NextSeq_peak_547a	MEF2D
1	156467552	156467687	136	156467640	19	16.5425	8.63435	11.2357	ZAP_eCLIP_hCMV.hg.reverse.bam.NextSeq_peak_547b	MEF2D
1	156475167	156475231	65	156475197	17	8.79602	4.68005	3.94449	ZAP_eCLIP_hCMV.hg.reverse.bam.NextSeq_peak_548	MEF2D
1	156484141	156484212	72	156484177	644	973.758	76.1416	966.576	ZAP_eCLIP_hCMV.hg.reverse.bam.NextSeq_peak_549	MEF2D	Y_RNA
1	156499817	156499890	74	156499821	7	6.06153	4.67418	1.58573	ZAP_eCLIP_hCMV.hg.reverse.bam.NextSeq_peak_550	MEF2D
1	156699906	156699955	50	156699930	14	12.3323	7.38292	7.22725	ZAP_eCLIP_hCMV.hg.reverse.bam.NextSeq_peak_551	CRABP2
1	156727654	156727703	50	156727683	8	10.1361	6.81721	5.17681	ZAP_eCLIP_hCMV.hg.reverse.bam.NextSeq_peak_552	ISG20L2
1	156742209	156742302	94	156742238	28	11.4248	4.33338	6.37054	ZAP_eCLIP_hCMV.hg.reverse.bam.NextSeq_peak_553	HDGF
1	156742454	156742514	61	156742477	30	19.6599	7.40901	14.2438	ZAP_eCLIP_hCMV.hg.reverse.bam.NextSeq_peak_554	HDGF
1	156749045	156749094	50	156749068	9	8.31798	5.84273	3.51553	ZAP_eCLIP_hCMV.hg.reverse.bam.NextSeq_peak_555	HDGF
1	156751588	156751660	73	156751620	27	15.5401	6.14352	10.2746	ZAP_eCLIP_hCMV.hg.reverse.bam.NextSeq_peak_556	HDGF
1	156948324	156948373	50	156948349	9	8.31798	5.84273	3.51553	ZAP_eCLIP_hCMV.hg.reverse.bam.NextSeq_peak_557	ARHGEF11
1	157105540	157105589	50	157105564	3	6.37446	3.78405	1.80943	ZAP_eCLIP_hCMV.hg.reverse.bam.NextSeq_peak_558
1	159918271	159918346	76	159918277	31	7.61154	2.90989	2.89945	ZAP_eCLIP_hCMV.hg.reverse.bam.NextSeq_peak_559	TAGLN2
1	159918429	159918551	123	159918501	93	26.803	3.78479	21.2157	ZAP_eCLIP_hCMV.hg.reverse.bam.NextSeq_peak_560	TAGLN2
1	159918636	159918715	80	159918661	107	50.0555	6.21935	44.1449	ZAP_eCLIP_hCMV.hg.reverse.bam.NextSeq_peak_561	TAGLN2
1	160091422	160091593	172	160091462	20	9.60307	4.60764	4.69061	ZAP_eCLIP_hCMV.hg.reverse.bam.NextSeq_peak_562a	IGSF8
1	160091422	160091593	172	160091559	56	23.9481	5.20006	18.4197	ZAP_eCLIP_hCMV.hg.reverse.bam.NextSeq_peak_562b	IGSF8
1	160112658	160112724	67	160112685	27	42.2007	20.6526	36.3741	ZAP_eCLIP_hCMV.hg.reverse.bam.NextSeq_peak_563
1	160193372	160193421	50	160193396	3	6.37446	3.78405	1.80943	ZAP_eCLIP_hCMV.hg.reverse.bam.NextSeq_peak_564
1	160289996	160290136	141	160290085	33	26.0469	9.74114	20.4726	ZAP_eCLIP_hCMV.hg.reverse.bam.NextSeq_peak_565	COPA
1	160306408	160306457	50	160306427	18	20.1867	11.1012	14.7557	ZAP_eCLIP_hCMV.hg.reverse.bam.NextSeq_peak_566	COPA
1	161071330	161071379	50	161071354	3	6.37446	3.78405	1.80943	ZAP_eCLIP_hCMV.hg.reverse.bam.NextSeq_peak_567	NECTIN4
1	161140225	161140274	50	161140249	3	6.37446	3.78405	1.80943	ZAP_eCLIP_hCMV.hg.reverse.bam.NextSeq_peak_568
1	161191097	161191156	60	161191124	15	18.1308	10.5551	12.7662	ZAP_eCLIP_hCMV.hg.reverse.bam.NextSeq_peak_569	ADAMTS4
1	161307335	161307384	50	161307359	3	6.37446	3.78405	1.80943	ZAP_eCLIP_hCMV.hg.reverse.bam.NextSeq_peak_570	MPZ
1	161399744	161399799	56	161399767	39	21.9645	6.62903	16.4852	ZAP_eCLIP_hCMV.hg.reverse.bam.NextSeq_peak_571
1	161440836	161440888	53	161440860	5068	3277.08	10.9617	3269.32	ZAP_eCLIP_hCMV.hg.reverse.bam.NextSeq_peak_572	AL592295.3	AL831711.1
1	161448254	161448306	53	161448278	5080	3291.12	10.9961	3283.36	ZAP_eCLIP_hCMV.hg.reverse.bam.NextSeq_peak_573	AL592295.3
1	161455635	161455687	53	161455659	5204	3367.73	10.9771	3359.95	ZAP_eCLIP_hCMV.hg.reverse.bam.NextSeq_peak_574	AL592295.3
1	161463045	161463097	53	161463069	5140	3244.22	10.5416	3236.46	ZAP_eCLIP_hCMV.hg.reverse.bam.NextSeq_peak_575	AL592295.3
1	161470426	161470478	53	161470450	5219	3438.41	11.3057	3430.63	ZAP_eCLIP_hCMV.hg.reverse.bam.NextSeq_peak_576	AL592295.3
1	161685195	161685245	51	161685219	11	14.2089	8.85109	9.0037	ZAP_eCLIP_hCMV.hg.reverse.bam.NextSeq_peak_577	RPL31P11
1	161692851	161692900	50	161692875	5	10.3402	5.67608	5.36108	ZAP_eCLIP_hCMV.hg.reverse.bam.NextSeq_peak_578
1	165768692	165768881	190	165768711	19	7.53585	3.79566	2.82856	ZAP_eCLIP_hCMV.hg.reverse.bam.NextSeq_peak_579a	TMCO1
1	165768692	165768881	190	165768800	93	88.6182	17.8396	82.4411	ZAP_eCLIP_hCMV.hg.reverse.bam.NextSeq_peak_579b	TMCO1
1	166303738	166303787	50	166303762	8	16.7746	8.51412	11.4573	ZAP_eCLIP_hCMV.hg.reverse.bam.NextSeq_peak_580
1	167820206	167820302	97	167820212	5	8.72732	5.42138	3.88568	ZAP_eCLIP_hCMV.hg.reverse.bam.NextSeq_peak_581	ADCY10	Z99943.2
1	168136751	168136800	50	168136775	9	8.31798	5.84273	3.51553	ZAP_eCLIP_hCMV.hg.reverse.bam.NextSeq_peak_582	GPR161
1	169909614	169909673	60	169909641	110	82.4361	12.0881	76.2943	ZAP_eCLIP_hCMV.hg.reverse.bam.NextSeq_peak_583
1	169921513	169921567	55	169921540	11	23.6265	11.3522	18.1047	ZAP_eCLIP_hCMV.hg.reverse.bam.NextSeq_peak_584	KIFAP3
1	170665009	170665058	50	170665033	8	16.7746	8.51412	11.4573	ZAP_eCLIP_hCMV.hg.reverse.bam.NextSeq_peak_585
1	173937852	173937909	58	173937880	12	17.2875	10.2331	11.9514	ZAP_eCLIP_hCMV.hg.reverse.bam.NextSeq_peak_586	RC3H1
1	173961895	173961944	50	173961931	6	9.68389	6.12796	4.76562	ZAP_eCLIP_hCMV.hg.reverse.bam.NextSeq_peak_587	RC3H1
1	173962043	173962092	50	173962064	9	14.1286	8.48981	8.92884	ZAP_eCLIP_hCMV.hg.reverse.bam.NextSeq_peak_588	RC3H1
1	176991302	176991351	50	176991326	3	6.37446	3.78405	1.80943	ZAP_eCLIP_hCMV.hg.reverse.bam.NextSeq_peak_589	ASTN1
1	177339244	177339293	50	177339268	3	6.37446	3.78405	1.80943	ZAP_eCLIP_hCMV.hg.reverse.bam.NextSeq_peak_590
1	179099462	179099514	53	179099488	22	22.6457	11.3903	17.1498	ZAP_eCLIP_hCMV.hg.reverse.bam.NextSeq_peak_591	ABL2
1	179102446	179102495	50	179102477	13	8.78657	5.41973	3.9366	ZAP_eCLIP_hCMV.hg.reverse.bam.NextSeq_peak_592	ABL2
1	179131374	179131423	50	179131413	15	18.6128	10.8087	13.2325	ZAP_eCLIP_hCMV.hg.reverse.bam.NextSeq_peak_593	ABL2
1	179254827	179254876	50	179254849	5	10.3402	5.67608	5.36108	ZAP_eCLIP_hCMV.hg.reverse.bam.NextSeq_peak_594
1	179790669	179790718	50	179790695	4	8.31787	4.73007	3.51553	ZAP_eCLIP_hCMV.hg.reverse.bam.NextSeq_peak_595
1	180205060	180205109	50	180205084	4	8.31787	4.73007	3.51553	ZAP_eCLIP_hCMV.hg.reverse.bam.NextSeq_peak_596
1	180230080	180230129	50	180230104	3	6.37446	3.78405	1.80943	ZAP_eCLIP_hCMV.hg.reverse.bam.NextSeq_peak_597
1	180519030	180519084	55	180519054	60	43.2975	10.1995	37.4592	ZAP_eCLIP_hCMV.hg.reverse.bam.NextSeq_peak_598	Y_RNA
1	180565913	180565969	57	180565938	14	18.9938	11.0639	13.602	ZAP_eCLIP_hCMV.hg.reverse.bam.NextSeq_peak_599
1	182384105	182384154	50	182384127	20	13.3401	6.5146	8.17438	ZAP_eCLIP_hCMV.hg.reverse.bam.NextSeq_peak_600	GLUL
1	182384328	182384384	57	182384354	35	30.9898	11.6837	25.3222	ZAP_eCLIP_hCMV.hg.reverse.bam.NextSeq_peak_601	GLUL
1	182982291	182982346	56	182982314	84	83.1277	18.65	76.9821	ZAP_eCLIP_hCMV.hg.reverse.bam.NextSeq_peak_602	RNU6-41P
1	183249839	183249888	50	183249863	3	6.37446	3.78405	1.80943	ZAP_eCLIP_hCMV.hg.reverse.bam.NextSeq_peak_603	NMNAT2
1	183626958	183627011	54	183626980	17	15.494	8.55973	10.2303	ZAP_eCLIP_hCMV.hg.reverse.bam.NextSeq_peak_604	ARPC5
1	184819432	184819481	50	184819456	3	6.37446	3.78405	1.80943	ZAP_eCLIP_hCMV.hg.reverse.bam.NextSeq_peak_605	FAM129A
1	185156756	185156828	73	185156823	7	6.88577	5.15652	2.26305	ZAP_eCLIP_hCMV.hg.reverse.bam.NextSeq_peak_606	TRMT1L
1	185316553	185316620	68	185316592	13	14.9749	9.12857	9.73065	ZAP_eCLIP_hCMV.hg.reverse.bam.NextSeq_peak_607	IVNS1ABP
1	185317206	185317263	58	185317229	14	10.396	6.19052	5.41058	ZAP_eCLIP_hCMV.hg.reverse.bam.NextSeq_peak_608	IVNS1ABP
1	186320339	186320421	83	186320356	7	11.991	7.13674	6.90989	ZAP_eCLIP_hCMV.hg.reverse.bam.NextSeq_peak_609	TPR
1	186375043	186375094	52	186375070	33	18.8363	6.45262	13.4498	ZAP_eCLIP_hCMV.hg.reverse.bam.NextSeq_peak_610	TPR
1	186672992	186673041	50	186673009	14	12.1259	7.25586	7.0288	ZAP_eCLIP_hCMV.hg.reverse.bam.NextSeq_peak_611	PTGS2
1	186673971	186674027	57	186673998	39	59.0476	26.0816	53.0581	ZAP_eCLIP_hCMV.hg.reverse.bam.NextSeq_peak_612	PTGS2
1	186674174	186674301	128	186674196	15	14.6311	8.54873	9.39937	ZAP_eCLIP_hCMV.hg.reverse.bam.NextSeq_peak_613a	PTGS2
1	186674174	186674301	128	186674272	20	19.5564	10.1582	14.1432	ZAP_eCLIP_hCMV.hg.reverse.bam.NextSeq_peak_613b	PTGS2
1	189602237	189602302	66	189602270	9	18.0659	9.33574	12.7033	ZAP_eCLIP_hCMV.hg.reverse.bam.NextSeq_peak_614
1	191026407	191026456	50	191026431	3	6.37446	3.78405	1.80943	ZAP_eCLIP_hCMV.hg.reverse.bam.NextSeq_peak_615
1	192246902	192246968	67	192246936	14	30.7939	14.1902	25.1281	ZAP_eCLIP_hCMV.hg.reverse.bam.NextSeq_peak_616	AL513175.1
1	193100449	193100498	50	193100476	5	9.41043	5.54618	4.51337	ZAP_eCLIP_hCMV.hg.reverse.bam.NextSeq_peak_617	GLRX2
1	193144253	193144302	50	193144278	5	10.3402	5.67608	5.36108	ZAP_eCLIP_hCMV.hg.reverse.bam.NextSeq_peak_618
1	196431028	196431079	52	196431053	22	51.0393	21.7583	45.117	ZAP_eCLIP_hCMV.hg.reverse.bam.NextSeq_peak_619	KCNT2
1	196608391	196608440	50	196608419	4	8.31787	4.73007	3.51553	ZAP_eCLIP_hCMV.hg.reverse.bam.NextSeq_peak_620	KCNT2
1	200407534	200407592	59	200407564	13	17.3682	10.3263	12.0259	ZAP_eCLIP_hCMV.hg.reverse.bam.NextSeq_peak_621	ZNF281
1	200409452	200409545	94	200409519	14	9.08625	5.39797	4.21171	ZAP_eCLIP_hCMV.hg.reverse.bam.NextSeq_peak_622	ZNF281
1	200771722	200771771	50	200771746	3	6.37446	3.78405	1.80943	ZAP_eCLIP_hCMV.hg.reverse.bam.NextSeq_peak_623
1	201134990	201135088	99	201135011	17	12.034	6.47756	6.94369	ZAP_eCLIP_hCMV.hg.reverse.bam.NextSeq_peak_624	TMEM9
1	201143905	201143964	60	201143928	18	25.7597	14.0142	20.193	ZAP_eCLIP_hCMV.hg.reverse.bam.NextSeq_peak_625	TMEM9
1	201153904	201153990	87	201153910	10	9.50963	6.427	4.6034	ZAP_eCLIP_hCMV.hg.reverse.bam.NextSeq_peak_626	TMEM9
1	201483900	201483959	60	201483926	51	42.9891	12.3754	37.1545	ZAP_eCLIP_hCMV.hg.reverse.bam.NextSeq_peak_627	CSRP1
1	201728693	201728743	51	201728718	13	25.689	12.8565	20.1241	ZAP_eCLIP_hCMV.hg.reverse.bam.NextSeq_peak_628	IPO9-AS1	AL645504.1
1	201930643	201930692	50	201930676	4	7.84395	4.66787	3.10704	ZAP_eCLIP_hCMV.hg.reverse.bam.NextSeq_peak_629	LMOD1
1	201984823	201984872	50	201984847	7	8.33328	5.90073	3.51754	ZAP_eCLIP_hCMV.hg.reverse.bam.NextSeq_peak_630
1	202332876	202332925	50	202332900	3	5.99613	3.73429	1.53315	ZAP_eCLIP_hCMV.hg.reverse.bam.NextSeq_peak_631	UBE2T
1	202471941	202472009	69	202471972	53	79.6483	31.5507	73.5235	ZAP_eCLIP_hCMV.hg.reverse.bam.NextSeq_peak_632	AC099336.2
1	202806970	202807065	96	202807003	9	11.632	7.57468	6.56642	ZAP_eCLIP_hCMV.hg.reverse.bam.NextSeq_peak_633	KDM5B
1	202807147	202807196	50	202807172	10	9.50963	6.427	4.6034	ZAP_eCLIP_hCMV.hg.reverse.bam.NextSeq_peak_634	KDM5B
1	202807293	202807342	50	202807324	8	10.3526	6.91032	5.37188	ZAP_eCLIP_hCMV.hg.reverse.bam.NextSeq_peak_635	KDM5B
1	202880676	202880725	50	202880693	7	6.06153	4.67418	1.58573	ZAP_eCLIP_hCMV.hg.reverse.bam.NextSeq_peak_636	RABIF
1	202927180	202927233	54	202927204	10	15.0636	9.065	9.8155	ZAP_eCLIP_hCMV.hg.reverse.bam.NextSeq_peak_637	KLHL12
1	202941557	202941606	50	202941579	19	10.4743	5.20005	5.48278	ZAP_eCLIP_hCMV.hg.reverse.bam.NextSeq_peak_638	ADIPOR1
1	202943890	202943939	50	202943914	8	9.55435	6.55235	4.64521	ZAP_eCLIP_hCMV.hg.reverse.bam.NextSeq_peak_639	ADIPOR1
1	203319078	203319127	50	203319101	15	26.116	13.792	20.5402	ZAP_eCLIP_hCMV.hg.reverse.bam.NextSeq_peak_640	RNU6-487P
1	203341159	203341208	50	203341189	22	14.3327	6.58959	9.12384	ZAP_eCLIP_hCMV.hg.reverse.bam.NextSeq_peak_641	FMOD
1	203353407	203353457	51	203353431	26	16.9618	7.02007	11.6375	ZAP_eCLIP_hCMV.hg.reverse.bam.NextSeq_peak_642	AL359837.1
1	204404782	204404838	57	204404804	14	17.835	10.5122	12.4787	ZAP_eCLIP_hCMV.hg.reverse.bam.NextSeq_peak_643	PPP1R15B
1	204411596	204411679	84	204411609	12	8.00862	5.13877	3.2589	ZAP_eCLIP_hCMV.hg.reverse.bam.NextSeq_peak_644	PPP1R15B
1	205144011	205144068	58	205144030	6	7.82007	5.52563	3.08838	ZAP_eCLIP_hCMV.hg.reverse.bam.NextSeq_peak_645	DSTYK
1	205619019	205619081	63	205619046	8	10.879	7.12439	5.86117	ZAP_eCLIP_hCMV.hg.reverse.bam.NextSeq_peak_646	ELK4
1	205668680	205668729	50	205668706	5	9.77065	5.60144	4.83698	ZAP_eCLIP_hCMV.hg.reverse.bam.NextSeq_peak_647	SLC45A3
1	205715545	205715600	56	205715553	11	7.96811	5.30278	3.22453	ZAP_eCLIP_hCMV.hg.reverse.bam.NextSeq_peak_648	NUCKS1
1	205716916	205717188	273	205717024	24	24.9289	12.0931	19.378	ZAP_eCLIP_hCMV.hg.reverse.bam.NextSeq_peak_649a	NUCKS1
1	205716916	205717188	273	205717158	17	16.796	9.35071	11.477	ZAP_eCLIP_hCMV.hg.reverse.bam.NextSeq_peak_649b	NUCKS1
1	205749986	205750039	54	205750010	39	33.1156	11.4602	27.4143	ZAP_eCLIP_hCMV.hg.reverse.bam.NextSeq_peak_650	NUCKS1
1	205770105	205770156	52	205770128	14	16.0188	9.55887	10.7302	ZAP_eCLIP_hCMV.hg.reverse.bam.NextSeq_peak_651	RAB29
1	206589321	206589370	50	206589345	7	13.4096	7.40708	8.24067	ZAP_eCLIP_hCMV.hg.reverse.bam.NextSeq_peak_652	EIF2D
1	207852267	207852316	50	207852288	8	9.73813	6.63832	4.80894	ZAP_eCLIP_hCMV.hg.reverse.bam.NextSeq_peak_653	C1orf132
1	210374224	210374278	55	210374245	117	98.6443	14.9332	92.4156	ZAP_eCLIP_hCMV.hg.reverse.bam.NextSeq_peak_654	RNU5A-8P
1	211292259	211292310	52	211292285	6	12.4294	6.62209	7.31107	ZAP_eCLIP_hCMV.hg.reverse.bam.NextSeq_peak_655
1	211571822	211571871	50	211571851	6	9.39954	6.05255	4.50285	ZAP_eCLIP_hCMV.hg.reverse.bam.NextSeq_peak_656	SLC30A1
1	211625743	211625792	50	211625766	20	8.88004	4.27402	4.02134	ZAP_eCLIP_hCMV.hg.reverse.bam.NextSeq_peak_657
1	212052022	212052071	50	212052044	8	13.2363	7.8788	8.07919	ZAP_eCLIP_hCMV.hg.reverse.bam.NextSeq_peak_658
1	212738626	212738675	50	212738648	5	9.77065	5.60144	4.83698	ZAP_eCLIP_hCMV.hg.reverse.bam.NextSeq_peak_659	NSL1
1	212995041	212995090	50	212995078	6	9.95754	6.19549	5.00965	ZAP_eCLIP_hCMV.hg.reverse.bam.NextSeq_peak_660	ANGEL2
1	213322914	213322963	50	213322938	9	8.31798	5.84273	3.51553	ZAP_eCLIP_hCMV.hg.reverse.bam.NextSeq_peak_661
1	214284478	214284527	50	214284502	3	6.37446	3.78405	1.80943	ZAP_eCLIP_hCMV.hg.reverse.bam.NextSeq_peak_662
1	214350275	214350324	50	214350299	6	7.55822	5.4191	2.84951	ZAP_eCLIP_hCMV.hg.reverse.bam.NextSeq_peak_663	AL929236.1	PTPN14
1	215957919	215957968	50	215957943	5	10.3402	5.67608	5.36108	ZAP_eCLIP_hCMV.hg.reverse.bam.NextSeq_peak_664	USH2A
1	217973070	217973119	50	217973094	3	6.37446	3.78405	1.80943	ZAP_eCLIP_hCMV.hg.reverse.bam.NextSeq_peak_665
1	219277967	219278016	50	219277991	13	28.3741	13.2442	22.7532	ZAP_eCLIP_hCMV.hg.reverse.bam.NextSeq_peak_666
1	219609860	219609917	58	219609867	14	7.18149	4.29756	2.51118	ZAP_eCLIP_hCMV.hg.reverse.bam.NextSeq_peak_667	ZC3H11B
1	219958463	219958512	50	219958487	3	6.37446	3.78405	1.80943	ZAP_eCLIP_hCMV.hg.reverse.bam.NextSeq_peak_668	SLC30A10
1	219983325	219983375	51	219983349	12	15.7725	9.58869	10.4953	ZAP_eCLIP_hCMV.hg.reverse.bam.NextSeq_peak_669	EPRS
1	220034965	220035014	50	220034988	8	13.7513	8.00343	8.56575	ZAP_eCLIP_hCMV.hg.reverse.bam.NextSeq_peak_670	EPRS
1	220144033	220144084	52	220144058	23	53.6632	22.7043	47.7178	ZAP_eCLIP_hCMV.hg.reverse.bam.NextSeq_peak_671	RPS15AP12
1	223430750	223430799	50	223430774	3	6.37446	3.78405	1.80943	ZAP_eCLIP_hCMV.hg.reverse.bam.NextSeq_peak_672
1	223863201	223863252	52	223863221	71	35.2253	6.36201	29.4931	ZAP_eCLIP_hCMV.hg.reverse.bam.NextSeq_peak_673
1	224294366	224294415	50	224294390	3	5.95385	3.7281	1.50181	ZAP_eCLIP_hCMV.hg.reverse.bam.NextSeq_peak_674	NVL
1	224389499	224389553	55	224389531	11	13.5018	8.5159	8.32995	ZAP_eCLIP_hCMV.hg.reverse.bam.NextSeq_peak_675	WDR26
1	224434162	224434248	87	224434176	18	6.8598	3.60588	2.23899	ZAP_eCLIP_hCMV.hg.reverse.bam.NextSeq_peak_676	WDR26
1	224434362	224434412	51	224434385	30	11.6005	4.18706	6.53641	ZAP_eCLIP_hCMV.hg.reverse.bam.NextSeq_peak_677	WDR26
1	225039698	225039747	50	225039722	4	8.31787	4.73007	3.51553	ZAP_eCLIP_hCMV.hg.reverse.bam.NextSeq_peak_678
1	225418135	225418191	57	225418165	5	9.58418	5.57367	4.67376	ZAP_eCLIP_hCMV.hg.reverse.bam.NextSeq_peak_679	LBR
1	225621884	225621933	50	225621909	7	9.08119	6.22756	4.20911	ZAP_eCLIP_hCMV.hg.reverse.bam.NextSeq_peak_680	ENAH
1	225652718	225652788	71	225652736	16	10.3953	5.74964	5.41058	ZAP_eCLIP_hCMV.hg.reverse.bam.NextSeq_peak_681	ENAH
1	225980288	225980337	50	225980312	4	6.11513	4.31	1.63039	ZAP_eCLIP_hCMV.hg.reverse.bam.NextSeq_peak_682
1	226260631	226260680	50	226260645	11	23.6265	11.3522	18.1047	ZAP_eCLIP_hCMV.hg.reverse.bam.NextSeq_peak_683	LIN9
1	226362003	226362067	65	226362026	10	12.6798	8.1135	7.54809	ZAP_eCLIP_hCMV.hg.reverse.bam.NextSeq_peak_684	PARP1
1	226402299	226402358	60	226402333	8	9.73813	6.63832	4.80894	ZAP_eCLIP_hCMV.hg.reverse.bam.NextSeq_peak_685	PARP1
1	226757217	226757266	50	226757241	3	6.37446	3.78405	1.80943	ZAP_eCLIP_hCMV.hg.reverse.bam.NextSeq_peak_686
1	227118667	227118716	50	227118689	3	6.084	3.74674	1.60628	ZAP_eCLIP_hCMV.hg.reverse.bam.NextSeq_peak_687	CDC42BPA
1	227456697	227456746	50	227456721	3	6.37446	3.78405	1.80943	ZAP_eCLIP_hCMV.hg.reverse.bam.NextSeq_peak_688
1	228129962	228130025	64	228129993	71	193.351	68.113	186.819	ZAP_eCLIP_hCMV.hg.reverse.bam.NextSeq_peak_689
1	228212299	228212351	53	228212326	7	11.0323	6.89599	6.00272	ZAP_eCLIP_hCMV.hg.reverse.bam.NextSeq_peak_690	OBSCN-AS1
1	228406780	228406829	50	228406800	18	10.5803	5.44358	5.58187	ZAP_eCLIP_hCMV.hg.reverse.bam.NextSeq_peak_691	TRIM11
1	229431582	229431637	56	229431608	113	94.7043	14.6916	88.4986	ZAP_eCLIP_hCMV.hg.reverse.bam.NextSeq_peak_692	ACTA1
1	229506085	229506134	50	229506127	5	9.46704	5.55531	4.56799	ZAP_eCLIP_hCMV.hg.reverse.bam.NextSeq_peak_693	NUP133
1	229705974	229706023	50	229705997	4	8.31787	4.73007	3.51553	ZAP_eCLIP_hCMV.hg.reverse.bam.NextSeq_peak_694
1	230868264	230868367	104	230868280	19	9.59735	4.75977	4.68581	ZAP_eCLIP_hCMV.hg.reverse.bam.NextSeq_peak_695	C1orf198
1	230923298	230923347	50	230923322	3	6.37446	3.78405	1.80943	ZAP_eCLIP_hCMV.hg.reverse.bam.NextSeq_peak_696	TTC13
1	231550607	231550656	50	231550631	4	8.31787	4.73007	3.51553	ZAP_eCLIP_hCMV.hg.reverse.bam.NextSeq_peak_697
1	233289460	233289515	56	233289485	38	31.9091	11.1737	26.2263	ZAP_eCLIP_hCMV.hg.reverse.bam.NextSeq_peak_698	PCNX2
1	234606857	234606906	50	234606891	13	11.1678	6.89072	6.13186	ZAP_eCLIP_hCMV.hg.reverse.bam.NextSeq_peak_699	IRF2BP2
1	235128800	235128853	54	235128822	32	17.9334	6.26284	12.5742	ZAP_eCLIP_hCMV.hg.reverse.bam.NextSeq_peak_700	TOMM20
1	235851396	235851445	50	235851425	5	10.0426	5.6389	5.09032	ZAP_eCLIP_hCMV.hg.reverse.bam.NextSeq_peak_701	LYST
1	235866226	235866300	75	235866254	19	18.2614	9.67448	12.8933	ZAP_eCLIP_hCMV.hg.reverse.bam.NextSeq_peak_702	LYST
1	235866662	235866780	119	235866747	12	13.5549	8.47653	8.38143	ZAP_eCLIP_hCMV.hg.reverse.bam.NextSeq_peak_703	LYST
1	235976235	235976346	112	235976310	125	83.1832	10.174	77.0374	ZAP_eCLIP_hCMV.hg.reverse.bam.NextSeq_peak_704	NID1
1	235976798	235976853	56	235976824	102	61.3568	8.56285	55.3518	ZAP_eCLIP_hCMV.hg.reverse.bam.NextSeq_peak_705	NID1
1	235976965	235977029	65	235976995	67	36.4439	7.06325	30.6936	ZAP_eCLIP_hCMV.hg.reverse.bam.NextSeq_peak_706	NID1
1	235977451	235977605	155	235977500	93	54.6326	8.1901	48.6782	ZAP_eCLIP_hCMV.hg.reverse.bam.NextSeq_peak_707	NID1
1	235977704	235977815	112	235977791	41	14.5379	4.11188	9.31914	ZAP_eCLIP_hCMV.hg.reverse.bam.NextSeq_peak_708	NID1
1	235993770	235993823	54	235993791	51	23.9174	5.66289	18.3898	ZAP_eCLIP_hCMV.hg.reverse.bam.NextSeq_peak_709	NID1
1	236002580	236002629	50	236002602	13	15.8162	9.57269	10.5376	ZAP_eCLIP_hCMV.hg.reverse.bam.NextSeq_peak_710	NID1
1	236011946	236012043	98	236011960	21	12.2362	5.72006	7.13426	ZAP_eCLIP_hCMV.hg.reverse.bam.NextSeq_peak_711a	NID1
1	236011946	236012043	98	236012020	19	10.4743	5.20005	5.48278	ZAP_eCLIP_hCMV.hg.reverse.bam.NextSeq_peak_711b	NID1
1	236013472	236013521	50	236013495	52	16.3807	3.83849	11.0792	ZAP_eCLIP_hCMV.hg.reverse.bam.NextSeq_peak_712	NID1
1	236029590	236029655	66	236029622	53	18.0466	4.1234	12.6851	ZAP_eCLIP_hCMV.hg.reverse.bam.NextSeq_peak_713	NID1
1	236032484	236032611	128	236032505	31	18.1034	6.51279	12.7397	ZAP_eCLIP_hCMV.hg.reverse.bam.NextSeq_peak_714a	NID1
1	236032484	236032611	128	236032581	24	10.4872	4.44449	5.49497	ZAP_eCLIP_hCMV.hg.reverse.bam.NextSeq_peak_714b	NID1
1	236038177	236038237	61	236038187	22	6.11888	2.9641	1.6339	ZAP_eCLIP_hCMV.hg.reverse.bam.NextSeq_peak_715	NID1
1	236042044	236042178	135	236042061	48	18.0966	4.47023	12.7335	ZAP_eCLIP_hCMV.hg.reverse.bam.NextSeq_peak_716a	NID1
1	236042044	236042178	135	236042150	50	20.8502	4.97567	15.4022	ZAP_eCLIP_hCMV.hg.reverse.bam.NextSeq_peak_716b	NID1
1	236048762	236048916	155	236048780	35	13.8896	4.43607	8.69891	ZAP_eCLIP_hCMV.hg.reverse.bam.NextSeq_peak_717	NID1
1	236064163	236064212	50	236064185	16	9.82535	5.42336	4.88738	ZAP_eCLIP_hCMV.hg.reverse.bam.NextSeq_peak_718	NID1
1	236065014	236065154	141	236065035	95	42.0353	5.7645	36.2116	ZAP_eCLIP_hCMV.hg.reverse.bam.NextSeq_peak_719a	NID1
1	236065014	236065154	141	236065121	47	27.0302	7.09704	21.4384	ZAP_eCLIP_hCMV.hg.reverse.bam.NextSeq_peak_719b	NID1
1	236550722	236550858	137	236550746	17	18.7593	10.5169	13.3744	ZAP_eCLIP_hCMV.hg.reverse.bam.NextSeq_peak_720a	HEATR1
1	236550722	236550858	137	236550841	13	17.3682	10.3263	12.0259	ZAP_eCLIP_hCMV.hg.reverse.bam.NextSeq_peak_720b	HEATR1
1	237945468	237945517	50	237945492	18	22.7597	12.5342	17.2611	ZAP_eCLIP_hCMV.hg.reverse.bam.NextSeq_peak_721
1	240636702	240636758	57	240636727	16	22.3272	12.5391	16.8381	ZAP_eCLIP_hCMV.hg.reverse.bam.NextSeq_peak_722	AL358176.3
1	241494963	241495012	50	241494987	3	6.37446	3.78405	1.80943	ZAP_eCLIP_hCMV.hg.reverse.bam.NextSeq_peak_723
1	242217557	242217606	50	242217577	4	8.31787	4.73007	3.51553	ZAP_eCLIP_hCMV.hg.reverse.bam.NextSeq_peak_724	PLD5
1	242291684	242291733	50	242291707	7	8.33328	5.90073	3.51754	ZAP_eCLIP_hCMV.hg.reverse.bam.NextSeq_peak_725	PLD5
1	243156309	243156471	163	243156347	15	28.4661	14.3647	22.8432	ZAP_eCLIP_hCMV.hg.reverse.bam.NextSeq_peak_726	CEP170
1	243849693	243849742	50	243849722	8	11.0906	7.20556	6.0589	ZAP_eCLIP_hCMV.hg.reverse.bam.NextSeq_peak_727	AKT3
1	244229605	244229654	50	244229629	3	6.37446	3.78405	1.80943	ZAP_eCLIP_hCMV.hg.reverse.bam.NextSeq_peak_728
1	244863201	244863314	114	244863292	23	18.8254	8.80586	13.4395	ZAP_eCLIP_hCMV.hg.reverse.bam.NextSeq_peak_729	HNRNPU
1	244991994	244992046	53	244992019	17	38.2148	17.0282	32.4382	ZAP_eCLIP_hCMV.hg.reverse.bam.NextSeq_peak_730
1	245838328	245838377	50	245838369	4	7.63955	4.63707	2.92567	ZAP_eCLIP_hCMV.hg.reverse.bam.NextSeq_peak_731	SMYD3
1	245995879	245995957	79	245995883	3	5.99613	3.73429	1.53315	ZAP_eCLIP_hCMV.hg.reverse.bam.NextSeq_peak_732	SMYD3
1	246125986	246126038	53	246126011	13	17.3682	10.3263	12.0259	ZAP_eCLIP_hCMV.hg.reverse.bam.NextSeq_peak_733	SMYD3
1	246200198	246200247	50	246200222	8	10.8279	7.10438	5.81173	ZAP_eCLIP_hCMV.hg.reverse.bam.NextSeq_peak_734	SMYD3
1	246200318	246200501	184	246200346	13	19.937	11.3706	14.5152	ZAP_eCLIP_hCMV.hg.reverse.bam.NextSeq_peak_735a	SMYD3
1	246200318	246200501	184	246200400	14	21.2739	12.0093	15.8152	ZAP_eCLIP_hCMV.hg.reverse.bam.NextSeq_peak_735b	SMYD3
1	246200318	246200501	184	246200465	11	16.8141	9.88909	11.4941	ZAP_eCLIP_hCMV.hg.reverse.bam.NextSeq_peak_735c	SMYD3
1	246200566	246200674	109	246200650	10	15.5151	9.21357	10.2507	ZAP_eCLIP_hCMV.hg.reverse.bam.NextSeq_peak_736	SMYD3
1	246225481	246225569	89	246225500	6	7.61233	5.44158	2.90017	ZAP_eCLIP_hCMV.hg.reverse.bam.NextSeq_peak_737	SMYD3
1	246233829	246233896	68	246233865	6	6.70284	5.03112	2.09424	ZAP_eCLIP_hCMV.hg.reverse.bam.NextSeq_peak_738	SMYD3
1	246234007	246234056	50	246234015	6	6.97914	5.16314	2.33245	ZAP_eCLIP_hCMV.hg.reverse.bam.NextSeq_peak_739	SMYD3
1	246234199	246234305	107	246234223	10	14.6883	8.93403	9.45506	ZAP_eCLIP_hCMV.hg.reverse.bam.NextSeq_peak_740	SMYD3
1	246234388	246234442	55	246234415	5	6.89839	4.92289	2.27508	ZAP_eCLIP_hCMV.hg.reverse.bam.NextSeq_peak_741	SMYD3
1	246235537	246235586	50	246235541	7	9.08119	6.22756	4.20911	ZAP_eCLIP_hCMV.hg.reverse.bam.NextSeq_peak_742	SMYD3
1	246292822	246292871	50	246292844	7	9.53144	6.40494	4.6238	ZAP_eCLIP_hCMV.hg.reverse.bam.NextSeq_peak_743	SMYD3
1	246448594	246448643	50	246448615	6	10.0831	6.22489	5.12715	ZAP_eCLIP_hCMV.hg.reverse.bam.NextSeq_peak_744	SMYD3
1	247007808	247007857	50	247007832	18	25.7597	14.0142	20.193	ZAP_eCLIP_hCMV.hg.reverse.bam.NextSeq_peak_745	ZNF695	ZNF670-ZNF695
10	321534	321963	430	321590	90	105.141	26.0719	98.881	ZAP_eCLIP_hCMV.hg.reverse.bam.NextSeq_peak_746a	DIP2C
10	321534	321963	430	321702	31	34.9643	15.4792	29.2351	ZAP_eCLIP_hCMV.hg.reverse.bam.NextSeq_peak_746b	DIP2C
10	321534	321963	430	321796	40	48.8171	19.8327	42.9184	ZAP_eCLIP_hCMV.hg.reverse.bam.NextSeq_peak_746c	DIP2C
10	322262	323487	1226	322429	32	26.9703	10.5277	21.3791	ZAP_eCLIP_hCMV.hg.reverse.bam.NextSeq_peak_747a	DIP2C
10	322262	323487	1226	322554	26	27.9096	13.1739	22.3005	ZAP_eCLIP_hCMV.hg.reverse.bam.NextSeq_peak_747b	DIP2C
10	322262	323487	1226	322722	97	122.619	31.2641	116.287	ZAP_eCLIP_hCMV.hg.reverse.bam.NextSeq_peak_747c	DIP2C
10	322262	323487	1226	322876	31	28.4302	11.665	22.808	ZAP_eCLIP_hCMV.hg.reverse.bam.NextSeq_peak_747d	DIP2C
10	322262	323487	1226	322970	48	51.4907	17.747	45.5651	ZAP_eCLIP_hCMV.hg.reverse.bam.NextSeq_peak_747e	DIP2C
10	322262	323487	1226	323124	36	35.2615	13.6649	29.528	ZAP_eCLIP_hCMV.hg.reverse.bam.NextSeq_peak_747f	DIP2C
10	322262	323487	1226	323344	99	100.397	20.3525	94.1602	ZAP_eCLIP_hCMV.hg.reverse.bam.NextSeq_peak_747g	DIP2C
10	322262	323487	1226	323450	69	66.0706	16.6592	60.0314	ZAP_eCLIP_hCMV.hg.reverse.bam.NextSeq_peak_747h	DIP2C
10	347026	347075	50	347053	6	9.17158	5.98808	4.29364	ZAP_eCLIP_hCMV.hg.reverse.bam.NextSeq_peak_748	DIP2C
10	376279	376328	50	376326	6	6.97914	5.16314	2.33245	ZAP_eCLIP_hCMV.hg.reverse.bam.NextSeq_peak_749	DIP2C
10	452902	452951	50	452925	8	12.378	7.64083	7.27102	ZAP_eCLIP_hCMV.hg.reverse.bam.NextSeq_peak_750	DIP2C
10	534366	534415	50	534389	8	10.7775	7.08449	5.7644	ZAP_eCLIP_hCMV.hg.reverse.bam.NextSeq_peak_751	DIP2C
10	542414	542503	90	542477	9	11.8732	7.67813	6.79621	ZAP_eCLIP_hCMV.hg.reverse.bam.NextSeq_peak_752	DIP2C
10	548351	548455	105	548352	7	8.33328	5.90073	3.51754	ZAP_eCLIP_hCMV.hg.reverse.bam.NextSeq_peak_753	DIP2C
10	548694	548747	54	548718	13	8.15674	5.0381	3.3916	ZAP_eCLIP_hCMV.hg.reverse.bam.NextSeq_peak_754	DIP2C
10	549408	549457	50	549413	10	7.71341	5.32097	2.98906	ZAP_eCLIP_hCMV.hg.reverse.bam.NextSeq_peak_755	DIP2C
10	549615	549696	82	549623	10	7.71341	5.32097	2.98906	ZAP_eCLIP_hCMV.hg.reverse.bam.NextSeq_peak_756	DIP2C
10	557088	557190	103	557173	9	9.36207	6.44564	4.47063	ZAP_eCLIP_hCMV.hg.reverse.bam.NextSeq_peak_757	DIP2C
10	558503	558564	62	558532	15	13.3035	7.73959	8.13827	ZAP_eCLIP_hCMV.hg.reverse.bam.NextSeq_peak_758	DIP2C
10	558899	558948	50	558920	9	11.3601	7.45415	6.30887	ZAP_eCLIP_hCMV.hg.reverse.bam.NextSeq_peak_759	DIP2C
10	559258	559339	82	559272	9	10.7885	7.18731	5.77452	ZAP_eCLIP_hCMV.hg.reverse.bam.NextSeq_peak_760	DIP2C
10	560270	560358	89	560329	9	10.091	6.83764	5.13428	ZAP_eCLIP_hCMV.hg.reverse.bam.NextSeq_peak_761	DIP2C
10	564726	564793	68	564761	12	14.5485	8.99837	9.32886	ZAP_eCLIP_hCMV.hg.reverse.bam.NextSeq_peak_762	DIP2C
10	566751	566800	50	566788	8	9.60851	6.57791	4.69598	ZAP_eCLIP_hCMV.hg.reverse.bam.NextSeq_peak_763	DIP2C
10	582109	582159	51	582132	14	14.6229	8.76409	9.3915	ZAP_eCLIP_hCMV.hg.reverse.bam.NextSeq_peak_764	DIP2C
10	582228	582330	103	582235	6	6.00999	4.67268	1.54558	ZAP_eCLIP_hCMV.hg.reverse.bam.NextSeq_peak_765	DIP2C
10	583669	583718	50	583692	9	10.2211	6.90482	5.25923	ZAP_eCLIP_hCMV.hg.reverse.bam.NextSeq_peak_766	DIP2C
10	584376	584425	50	584400	10	11.9146	7.74756	6.83528	ZAP_eCLIP_hCMV.hg.reverse.bam.NextSeq_peak_767	DIP2C
10	594156	594205	50	594159	10	6.47949	4.53972	1.89842	ZAP_eCLIP_hCMV.hg.reverse.bam.NextSeq_peak_768	DIP2C
10	594714	594763	50	594738	14	15.4567	9.24449	10.1943	ZAP_eCLIP_hCMV.hg.reverse.bam.NextSeq_peak_769	DIP2C
10	605798	605893	96	605819	7	7.98574	5.73518	3.24124	ZAP_eCLIP_hCMV.hg.reverse.bam.NextSeq_peak_770	DIP2C
10	606068	606121	54	606092	10	12.094	7.83591	7.00107	ZAP_eCLIP_hCMV.hg.reverse.bam.NextSeq_peak_771	DIP2C
10	606927	606976	50	606949	10	11.1289	7.34278	6.09433	ZAP_eCLIP_hCMV.hg.reverse.bam.NextSeq_peak_772	DIP2C
10	610282	610332	51	610305	9	8.6356	6.03076	3.80028	ZAP_eCLIP_hCMV.hg.reverse.bam.NextSeq_peak_773	DIP2C
10	615006	615060	55	615028	18	19.7799	10.8641	14.3606	ZAP_eCLIP_hCMV.hg.reverse.bam.NextSeq_peak_774	DIP2C
10	621106	621190	85	621130	18	13.0648	6.83743	7.91398	ZAP_eCLIP_hCMV.hg.reverse.bam.NextSeq_peak_775	DIP2C
10	621508	621620	113	621580	10	6.47949	4.53972	1.89842	ZAP_eCLIP_hCMV.hg.reverse.bam.NextSeq_peak_776	DIP2C
10	623267	623357	91	623321	8	6.74135	4.99869	2.13032	ZAP_eCLIP_hCMV.hg.reverse.bam.NextSeq_peak_777	DIP2C
10	623723	623772	50	623747	8	6.66234	4.94979	2.06262	ZAP_eCLIP_hCMV.hg.reverse.bam.NextSeq_peak_778	DIP2C
10	624984	625081	98	624995	10	8.88423	6.04974	4.02528	ZAP_eCLIP_hCMV.hg.reverse.bam.NextSeq_peak_779	DIP2C
10	628750	628799	50	628774	18	11.7064	6.0614	6.63635	ZAP_eCLIP_hCMV.hg.reverse.bam.NextSeq_peak_780	DIP2C
10	632407	632693	287	632490	14	7.18149	4.29756	2.51118	ZAP_eCLIP_hCMV.hg.reverse.bam.NextSeq_peak_781a	DIP2C
10	632407	632693	287	632574	18	10.5803	5.44358	5.58187	ZAP_eCLIP_hCMV.hg.reverse.bam.NextSeq_peak_781b	DIP2C
10	632407	632693	287	632643	13	8.5479	5.27445	3.71726	ZAP_eCLIP_hCMV.hg.reverse.bam.NextSeq_peak_781c	DIP2C
10	632810	632992	183	632862	13	8.72579	5.38267	3.88568	ZAP_eCLIP_hCMV.hg.reverse.bam.NextSeq_peak_782	DIP2C
10	633346	633410	65	633390	11	8.76749	5.80469	3.91815	ZAP_eCLIP_hCMV.hg.reverse.bam.NextSeq_peak_783	DIP2C
10	635671	635721	51	635674	17	9.69466	5.15707	4.77428	ZAP_eCLIP_hCMV.hg.reverse.bam.NextSeq_peak_784	DIP2C
10	638766	638883	118	638855	10	8.2568	5.662	3.48377	ZAP_eCLIP_hCMV.hg.reverse.bam.NextSeq_peak_785	DIP2C
10	639091	639404	314	639159	20	13.6757	6.69945	8.49414	ZAP_eCLIP_hCMV.hg.reverse.bam.NextSeq_peak_786a	DIP2C
10	639091	639404	314	639308	25	20.8452	9.35648	15.3973	ZAP_eCLIP_hCMV.hg.reverse.bam.NextSeq_peak_786b	DIP2C
10	639091	639404	314	639380	17	15.9861	8.8595	10.6988	ZAP_eCLIP_hCMV.hg.reverse.bam.NextSeq_peak_786c	DIP2C
10	640684	640736	53	640709	13	11.7887	7.27277	6.71499	ZAP_eCLIP_hCMV.hg.reverse.bam.NextSeq_peak_787	DIP2C
10	640816	640892	77	640833	14	12.1259	7.25586	7.0288	ZAP_eCLIP_hCMV.hg.reverse.bam.NextSeq_peak_788	DIP2C
10	647169	647261	93	647185	9	7.93197	5.60952	3.19004	ZAP_eCLIP_hCMV.hg.reverse.bam.NextSeq_peak_789	DIP2C
10	649144	649193	50	649168	16	17.1287	9.80023	11.7961	ZAP_eCLIP_hCMV.hg.reverse.bam.NextSeq_peak_790	DIP2C
10	650316	650430	115	650337	14	8.04223	4.78532	3.28612	ZAP_eCLIP_hCMV.hg.reverse.bam.NextSeq_peak_791a	DIP2C
10	650316	650430	115	650403	15	13.1959	7.67356	8.04028	ZAP_eCLIP_hCMV.hg.reverse.bam.NextSeq_peak_791b	DIP2C
10	651269	651324	56	651285	12	11.6153	7.36588	6.55067	ZAP_eCLIP_hCMV.hg.reverse.bam.NextSeq_peak_792	DIP2C
10	666847	666981	135	666956	11	8.03495	5.34479	3.28049	ZAP_eCLIP_hCMV.hg.reverse.bam.NextSeq_peak_793	DIP2C
10	667259	667489	231	667313	15	11.4493	6.60323	6.39125	ZAP_eCLIP_hCMV.hg.reverse.bam.NextSeq_peak_794a	DIP2C
10	667259	667489	231	667411	14	10.396	6.19052	5.41058	ZAP_eCLIP_hCMV.hg.reverse.bam.NextSeq_peak_794b	DIP2C
10	667259	667489	231	667462	16	17.3553	9.93264	12.0158	ZAP_eCLIP_hCMV.hg.reverse.bam.NextSeq_peak_794c	DIP2C
10	669092	669158	67	669146	8	8.16139	5.83453	3.39615	ZAP_eCLIP_hCMV.hg.reverse.bam.NextSeq_peak_795	DIP2C
10	669267	669365	99	669342	11	10.7387	7.01127	5.72798	ZAP_eCLIP_hCMV.hg.reverse.bam.NextSeq_peak_796	DIP2C
10	670344	670417	74	670380	15	17.8801	10.4206	12.5223	ZAP_eCLIP_hCMV.hg.reverse.bam.NextSeq_peak_797	DIP2C
10	671188	672314	1127	671259	12	8.37422	5.36512	3.55318	ZAP_eCLIP_hCMV.hg.reverse.bam.NextSeq_peak_798a	DIP2C
10	671188	672314	1127	671320	10	9.50963	6.427	4.6034	ZAP_eCLIP_hCMV.hg.reverse.bam.NextSeq_peak_798b	DIP2C
10	671188	672314	1127	671526	12	11.87	7.51742	6.7933	ZAP_eCLIP_hCMV.hg.reverse.bam.NextSeq_peak_798c	DIP2C
10	671188	672314	1127	671657	10	10.6638	7.09021	5.66076	ZAP_eCLIP_hCMV.hg.reverse.bam.NextSeq_peak_798d	DIP2C
10	671188	672314	1127	671747	13	16.0475	9.69055	10.7572	ZAP_eCLIP_hCMV.hg.reverse.bam.NextSeq_peak_798e	DIP2C
10	671188	672314	1127	671943	13	14.7827	9.0239	9.54353	ZAP_eCLIP_hCMV.hg.reverse.bam.NextSeq_peak_798f	DIP2C
10	671188	672314	1127	672022	13	13.4444	8.26573	8.27411	ZAP_eCLIP_hCMV.hg.reverse.bam.NextSeq_peak_798g	DIP2C
10	671188	672314	1127	672117	12	12.0022	7.59555	6.9165	ZAP_eCLIP_hCMV.hg.reverse.bam.NextSeq_peak_798h	DIP2C
10	671188	672314	1127	672284	27	19.4315	8.02211	14.0233	ZAP_eCLIP_hCMV.hg.reverse.bam.NextSeq_peak_798i	DIP2C
10	680107	680198	92	680127	20	19.5564	10.1582	14.1432	ZAP_eCLIP_hCMV.hg.reverse.bam.NextSeq_peak_799	DIP2C
10	686761	686895	135	686786	14	12.1259	7.25586	7.0288	ZAP_eCLIP_hCMV.hg.reverse.bam.NextSeq_peak_800a	DIP2C
10	686761	686895	135	686866	12	12.0022	7.59555	6.9165	ZAP_eCLIP_hCMV.hg.reverse.bam.NextSeq_peak_800b	DIP2C
10	687960	688028	69	687984	21	10.3979	4.82705	5.41171	ZAP_eCLIP_hCMV.hg.reverse.bam.NextSeq_peak_801	DIP2C
10	688756	688874	119	688835	22	25.6355	13.1646	20.0723	ZAP_eCLIP_hCMV.hg.reverse.bam.NextSeq_peak_802	DIP2C
10	688961	689062	102	689023	21	23.9291	12.4653	18.4011	ZAP_eCLIP_hCMV.hg.reverse.bam.NextSeq_peak_803	DIP2C
10	689326	689380	55	689340	10	8.34077	5.71432	3.52456	ZAP_eCLIP_hCMV.hg.reverse.bam.NextSeq_peak_804	DIP2C
10	814770	814822	53	814793	13	13.2977	8.17982	8.13514	ZAP_eCLIP_hCMV.hg.reverse.bam.NextSeq_peak_805	LARP4B
10	814954	815010	57	814981	39	47.2324	19.349	41.3515	ZAP_eCLIP_hCMV.hg.reverse.bam.NextSeq_peak_806	LARP4B
10	926508	926562	55	926530	16	18.3661	10.5117	12.9937	ZAP_eCLIP_hCMV.hg.reverse.bam.NextSeq_peak_807	LARP4B
10	930602	930656	55	930635	8	8.94568	6.25274	4.08226	ZAP_eCLIP_hCMV.hg.reverse.bam.NextSeq_peak_808	LARP4B
10	930909	930977	69	930950	10	9.39872	6.36089	4.50211	ZAP_eCLIP_hCMV.hg.reverse.bam.NextSeq_peak_809	LARP4B
10	931504	931601	98	931558	22	17.3986	8.27689	12.0543	ZAP_eCLIP_hCMV.hg.reverse.bam.NextSeq_peak_810	LARP4B
10	3149666	3149722	57	3149687	19	11.488	5.73008	6.42743	ZAP_eCLIP_hCMV.hg.reverse.bam.NextSeq_peak_811	PITRM1
10	3158122	3158171	50	3158146	10	13.4902	8.46908	8.31903	ZAP_eCLIP_hCMV.hg.reverse.bam.NextSeq_peak_812	PITRM1
10	3242792	3242842	51	3242817	8	16.7746	8.51412	11.4573	ZAP_eCLIP_hCMV.hg.reverse.bam.NextSeq_peak_813	AL451164.1
10	3442784	3442834	51	3442808	11	14.2089	8.85109	9.0037	ZAP_eCLIP_hCMV.hg.reverse.bam.NextSeq_peak_814
10	3779196	3779450	255	3779221	32	24.4452	9.2197	18.9063	ZAP_eCLIP_hCMV.hg.reverse.bam.NextSeq_peak_815a	KLF6
10	3779196	3779450	255	3779329	47	28.4534	7.5752	22.8306	ZAP_eCLIP_hCMV.hg.reverse.bam.NextSeq_peak_815b	KLF6
10	4656892	4656941	50	4656916	3	6.37446	3.78405	1.80943	ZAP_eCLIP_hCMV.hg.reverse.bam.NextSeq_peak_816	LINC00704
10	4942109	4942158	50	4942133	7	14.5764	7.56811	9.34927	ZAP_eCLIP_hCMV.hg.reverse.bam.NextSeq_peak_817
10	5458024	5458073	50	5458048	3	6.37446	3.78405	1.80943	ZAP_eCLIP_hCMV.hg.reverse.bam.NextSeq_peak_818
10	5813275	5813454	180	5813298	61	33.4373	7.02405	27.7285	ZAP_eCLIP_hCMV.hg.reverse.bam.NextSeq_peak_819a	GDI2
10	5813275	5813454	180	5813418	86	100.254	25.5776	94.0183	ZAP_eCLIP_hCMV.hg.reverse.bam.NextSeq_peak_819b	GDI2
10	5952863	5952977	115	5952887	21	11.2578	5.23575	6.21129	ZAP_eCLIP_hCMV.hg.reverse.bam.NextSeq_peak_820a	IL15RA
10	5952863	5952977	115	5952961	19	10.4743	5.20005	5.48278	ZAP_eCLIP_hCMV.hg.reverse.bam.NextSeq_peak_820b	IL15RA
10	5956405	5956464	60	5956429	32	26.9703	10.5277	21.3791	ZAP_eCLIP_hCMV.hg.reverse.bam.NextSeq_peak_821	IL15RA
10	5977456	5977554	99	5977536	15	15.0484	8.79963	9.80144	ZAP_eCLIP_hCMV.hg.reverse.bam.NextSeq_peak_822	IL15RA
10	12195815	12195905	91	12195869	17	18.7593	10.5169	13.3744	ZAP_eCLIP_hCMV.hg.reverse.bam.NextSeq_peak_823	NUDT5
10	13288632	13288681	50	13288658	10	12.9178	8.22137	7.77409	ZAP_eCLIP_hCMV.hg.reverse.bam.NextSeq_peak_824	PHYH
10	14006256	14006305	50	14006293	3	6.37446	3.78405	1.80943	ZAP_eCLIP_hCMV.hg.reverse.bam.NextSeq_peak_825	FRMD4A
10	14356470	14356519	50	14356494	3	6.37446	3.78405	1.80943	ZAP_eCLIP_hCMV.hg.reverse.bam.NextSeq_peak_826	FRMD4A
10	14583329	14583415	87	14583353	8	9.73813	6.63832	4.80894	ZAP_eCLIP_hCMV.hg.reverse.bam.NextSeq_peak_827	FAM107B
10	16791999	16792048	50	16792032	6	12.0817	6.57871	6.98932	ZAP_eCLIP_hCMV.hg.reverse.bam.NextSeq_peak_828	RSU1
10	17308062	17308115	54	17308086	65	91.3257	31.9258	85.1361	ZAP_eCLIP_hCMV.hg.reverse.bam.NextSeq_peak_829
10	18706702	18706757	56	18706729	8	16.7746	8.51412	11.4573	ZAP_eCLIP_hCMV.hg.reverse.bam.NextSeq_peak_830
10	22672636	22672739	104	22672658	4	5.95698	4.26423	1.50474	ZAP_eCLIP_hCMV.hg.reverse.bam.NextSeq_peak_831	PIP4K2A
10	22713213	22713263	51	22713237	11	14.7437	9.08961	9.50791	ZAP_eCLIP_hCMV.hg.reverse.bam.NextSeq_peak_832	PIP4K2A
10	23439375	23439424	50	23439399	3	6.37446	3.78405	1.80943	ZAP_eCLIP_hCMV.hg.reverse.bam.NextSeq_peak_833
10	24721987	24722049	63	24722019	12	9.85586	6.28841	4.91272	ZAP_eCLIP_hCMV.hg.reverse.bam.NextSeq_peak_834	ARHGAP21
10	24908761	24908810	50	24908783	17	13.6327	7.42863	8.45411	ZAP_eCLIP_hCMV.hg.reverse.bam.NextSeq_peak_835	PRTFDC1	RN7SKP241
10	25103135	25103184	50	25103159	3	6.37446	3.78405	1.80943	ZAP_eCLIP_hCMV.hg.reverse.bam.NextSeq_peak_836
10	27134086	27134143	58	27134111	22	26.108	13.4383	20.5324	ZAP_eCLIP_hCMV.hg.reverse.bam.NextSeq_peak_837	YME1L1
10	27142433	27142492	60	27142461	16	26.6754	14.218	21.0899	ZAP_eCLIP_hCMV.hg.reverse.bam.NextSeq_peak_838	YME1L1
10	29487203	29487252	50	29487244	5	9.77065	5.60144	4.83698	ZAP_eCLIP_hCMV.hg.reverse.bam.NextSeq_peak_839	SVIL
10	29618920	29618969	50	29618944	5	9.1958	5.50994	4.31409	ZAP_eCLIP_hCMV.hg.reverse.bam.NextSeq_peak_840	SVIL
10	30016935	30016984	50	30016958	6	6.97914	5.16314	2.33245	ZAP_eCLIP_hCMV.hg.reverse.bam.NextSeq_peak_841	JCAD
10	30637234	30637283	50	30637258	5	10.3402	5.67608	5.36108	ZAP_eCLIP_hCMV.hg.reverse.bam.NextSeq_peak_842
10	30932912	30932961	50	30932942	3	6.37446	3.78405	1.80943	ZAP_eCLIP_hCMV.hg.reverse.bam.NextSeq_peak_843	ZNF438
10	31861569	31861618	50	31861570	3	6.37446	3.78405	1.80943	ZAP_eCLIP_hCMV.hg.reverse.bam.NextSeq_peak_844	ARHGAP12
10	32010751	32010800	50	32010774	10	11.6491	7.61401	6.58249	ZAP_eCLIP_hCMV.hg.reverse.bam.NextSeq_peak_845	KIF5B
10	32011346	32011421	76	32011381	53	79.6483	31.5507	73.5235	ZAP_eCLIP_hCMV.hg.reverse.bam.NextSeq_peak_846	KIF5B
10	32332611	32332676	66	32332647	8	12.9578	7.80587	7.81287	ZAP_eCLIP_hCMV.hg.reverse.bam.NextSeq_peak_847	EPC1
10	32900501	32900636	136	32900597	115	88.1575	12.6326	81.9831	ZAP_eCLIP_hCMV.hg.reverse.bam.NextSeq_peak_848	ITGB1
10	32900707	32900768	62	32900738	42	25.1473	7.27636	19.5931	ZAP_eCLIP_hCMV.hg.reverse.bam.NextSeq_peak_849	ITGB1
10	32901307	32901363	57	32901334	42	25.3898	7.36503	19.8315	ZAP_eCLIP_hCMV.hg.reverse.bam.NextSeq_peak_850	ITGB1
10	32901586	32901641	56	32901608	27	17.4226	7.02032	12.0778	ZAP_eCLIP_hCMV.hg.reverse.bam.NextSeq_peak_851	ITGB1
10	32908487	32908544	58	32908513	62	67.4628	20.0983	61.4139	ZAP_eCLIP_hCMV.hg.reverse.bam.NextSeq_peak_852	ITGB1
10	32910278	32910382	105	32910343	82	33.5244	5.20634	27.8142	ZAP_eCLIP_hCMV.hg.reverse.bam.NextSeq_peak_853	ITGB1
10	32919991	32920045	55	32920015	54	24.6908	5.55886	19.1461	ZAP_eCLIP_hCMV.hg.reverse.bam.NextSeq_peak_854	ITGB1
10	32930014	32930066	53	32930036	39	37.6926	13.8622	31.9258	ZAP_eCLIP_hCMV.hg.reverse.bam.NextSeq_peak_855	ITGB1
10	32957372	32957422	51	32957396	36	32.9046	12.3651	27.2059	ZAP_eCLIP_hCMV.hg.reverse.bam.NextSeq_peak_856	ITGB1
10	33178998	33179048	51	33179030	16	14.3925	8.15316	9.18049	ZAP_eCLIP_hCMV.hg.reverse.bam.NextSeq_peak_857	NRP1
10	33179168	33179311	144	33179194	25	23.2164	10.7302	17.7079	ZAP_eCLIP_hCMV.hg.reverse.bam.NextSeq_peak_858a	NRP1
10	33179168	33179311	144	33179287	14	9.96804	5.92935	5.01999	ZAP_eCLIP_hCMV.hg.reverse.bam.NextSeq_peak_858b	NRP1
10	33179689	33179823	135	33179710	21	17.6235	8.69638	12.2736	ZAP_eCLIP_hCMV.hg.reverse.bam.NextSeq_peak_859a	NRP1
10	33179689	33179823	135	33179790	57	56.4509	16.6172	50.4815	ZAP_eCLIP_hCMV.hg.reverse.bam.NextSeq_peak_859b	NRP1
10	33186404	33186453	50	33186425	12	12.0022	7.59555	6.9165	ZAP_eCLIP_hCMV.hg.reverse.bam.NextSeq_peak_860	NRP1
10	33256424	33256475	52	33256445	15	21.3649	12.1195	15.9005	ZAP_eCLIP_hCMV.hg.reverse.bam.NextSeq_peak_861	NRP1
10	33270773	33270874	102	33270794	13	17.3682	10.3263	12.0259	ZAP_eCLIP_hCMV.hg.reverse.bam.NextSeq_peak_862	NRP1
10	34201994	34202045	52	34202019	13	25.452	12.8147	19.8927	ZAP_eCLIP_hCMV.hg.reverse.bam.NextSeq_peak_863	PARD3	Y_RNA
10	34695675	34695734	60	34695707	12	9.85586	6.28841	4.91272	ZAP_eCLIP_hCMV.hg.reverse.bam.NextSeq_peak_864	PARD3
10	34809658	34809713	56	34809683	9	11.1884	7.37591	6.14639	ZAP_eCLIP_hCMV.hg.reverse.bam.NextSeq_peak_865	PARD3
10	35090212	35090261	50	35090226	10	11.2956	7.43102	6.24671	ZAP_eCLIP_hCMV.hg.reverse.bam.NextSeq_peak_866	CUL2
10	43046541	43046590	50	43046565	9	8.31798	5.84273	3.51553	ZAP_eCLIP_hCMV.hg.reverse.bam.NextSeq_peak_867
10	43397026	43397538	513	43397046	13	7.1911	4.4663	2.51864	ZAP_eCLIP_hCMV.hg.reverse.bam.NextSeq_peak_868a	HNRNPF
10	43397026	43397538	513	43397120	13	9.43963	5.82055	4.54162	ZAP_eCLIP_hCMV.hg.reverse.bam.NextSeq_peak_868b	HNRNPF
10	43397026	43397538	513	43397287	27	29.3364	13.6618	23.6986	ZAP_eCLIP_hCMV.hg.reverse.bam.NextSeq_peak_868c	HNRNPF
10	43397026	43397538	513	43397481	19	18.2614	9.67448	12.8933	ZAP_eCLIP_hCMV.hg.reverse.bam.NextSeq_peak_868d	HNRNPF
10	43407555	43407605	51	43407578	14	10.396	6.19052	5.41058	ZAP_eCLIP_hCMV.hg.reverse.bam.NextSeq_peak_869	HNRNPF
10	43407743	43407869	127	43407773	60	74.9669	25.1748	68.871	ZAP_eCLIP_hCMV.hg.reverse.bam.NextSeq_peak_870a	HNRNPF
10	43407743	43407869	127	43407842	14	12.5465	7.5145	7.42274	ZAP_eCLIP_hCMV.hg.reverse.bam.NextSeq_peak_870b	HNRNPF
10	43417325	43417375	51	43417350	30	47.9786	22.8653	42.0905	ZAP_eCLIP_hCMV.hg.reverse.bam.NextSeq_peak_871	SNORD3J
10	43605502	43605551	50	43605525	7	8.33328	5.90073	3.51754	ZAP_eCLIP_hCMV.hg.reverse.bam.NextSeq_peak_872	CAP1P2
10	43837823	43837872	50	43837849	4	8.31787	4.73007	3.51553	ZAP_eCLIP_hCMV.hg.reverse.bam.NextSeq_peak_873
10	43951043	43951099	57	43951071	22	51.0393	21.7583	45.117	ZAP_eCLIP_hCMV.hg.reverse.bam.NextSeq_peak_874
10	44258272	44258321	50	44258298	4	8.31787	4.73007	3.51553	ZAP_eCLIP_hCMV.hg.reverse.bam.NextSeq_peak_875
10	44373518	44373621	104	44373538	16	9.14565	5.04276	4.26832	ZAP_eCLIP_hCMV.hg.reverse.bam.NextSeq_peak_876	CXCL12
10	44377763	44378259	497	44377793	97	47.0715	6.43442	41.1926	ZAP_eCLIP_hCMV.hg.reverse.bam.NextSeq_peak_877a	CXCL12
10	44377763	44378259	497	44377857	123	41.2497	4.42255	35.4348	ZAP_eCLIP_hCMV.hg.reverse.bam.NextSeq_peak_877b	CXCL12
10	44377763	44378259	497	44377970	149	58.9191	5.28283	52.932	ZAP_eCLIP_hCMV.hg.reverse.bam.NextSeq_peak_877c	CXCL12
10	44377763	44378259	497	44378093	67	22.9182	4.26543	17.4169	ZAP_eCLIP_hCMV.hg.reverse.bam.NextSeq_peak_877d	CXCL12
10	44377763	44378259	497	44378232	72	37.0364	6.65973	31.278	ZAP_eCLIP_hCMV.hg.reverse.bam.NextSeq_peak_877e	CXCL12
10	44378487	44378536	50	44378510	28	13.2725	5.0284	8.11439	ZAP_eCLIP_hCMV.hg.reverse.bam.NextSeq_peak_878	CXCL12
10	44384969	44385109	141	44384988	39	38.6596	14.3946	32.8775	ZAP_eCLIP_hCMV.hg.reverse.bam.NextSeq_peak_879a	CXCL12
10	44384969	44385109	141	44385077	29	28.4246	12.381	22.8025	ZAP_eCLIP_hCMV.hg.reverse.bam.NextSeq_peak_879b	CXCL12
10	45073530	45073579	50	45073554	3	6.37446	3.78405	1.80943	ZAP_eCLIP_hCMV.hg.reverse.bam.NextSeq_peak_880	CEP164P1	AL358394.3	RPS19P7
10	46030556	46030615	60	46030576	24	15.0203	6.50006	9.7743	ZAP_eCLIP_hCMV.hg.reverse.bam.NextSeq_peak_881	NCOA4
10	46939403	46939470	68	46939434	50	89.2329	37.6171	83.053	ZAP_eCLIP_hCMV.hg.reverse.bam.NextSeq_peak_882
10	48777111	48777160	50	48777135	3	6.37446	3.78405	1.80943	ZAP_eCLIP_hCMV.hg.reverse.bam.NextSeq_peak_883
10	49349302	49349351	50	49349326	3	6.37446	3.78405	1.80943	ZAP_eCLIP_hCMV.hg.reverse.bam.NextSeq_peak_884
10	49841349	49841398	50	49841373	3	6.37446	3.78405	1.80943	ZAP_eCLIP_hCMV.hg.reverse.bam.NextSeq_peak_885	PARG
10	50308063	50308165	103	50308135	19	21.6363	11.6855	16.1641	ZAP_eCLIP_hCMV.hg.reverse.bam.NextSeq_peak_886	SGMS1
10	50311398	50311447	50	50311398	8	9.73813	6.63832	4.80894	ZAP_eCLIP_hCMV.hg.reverse.bam.NextSeq_peak_887	SGMS1
10	50327255	50327316	62	50327285	5	9.77065	5.60144	4.83698	ZAP_eCLIP_hCMV.hg.reverse.bam.NextSeq_peak_888	SGMS1
10	51695677	51695727	51	51695720	12	19.0329	10.8564	13.6344	ZAP_eCLIP_hCMV.hg.reverse.bam.NextSeq_peak_889	CSTF2T
10	52014060	52014110	51	52014085	8	16.7746	8.51412	11.4573	ZAP_eCLIP_hCMV.hg.reverse.bam.NextSeq_peak_890
10	54495486	54495535	50	54495510	4	8.31787	4.73007	3.51553	ZAP_eCLIP_hCMV.hg.reverse.bam.NextSeq_peak_891	PCDH15
10	58135388	58135437	50	58135412	3	6.37446	3.78405	1.80943	ZAP_eCLIP_hCMV.hg.reverse.bam.NextSeq_peak_892
10	59537277	59537326	50	59537301	5	10.3402	5.67608	5.36108	ZAP_eCLIP_hCMV.hg.reverse.bam.NextSeq_peak_893
10	60179586	60179635	50	60179609	4	8.31787	4.73007	3.51553	ZAP_eCLIP_hCMV.hg.reverse.bam.NextSeq_peak_894	ANK3
10	62218235	62218284	50	62218259	3	6.37446	3.78405	1.80943	ZAP_eCLIP_hCMV.hg.reverse.bam.NextSeq_peak_895	RTKN2
10	63466130	63466179	50	63466154	9	8.21772	5.78263	3.44836	ZAP_eCLIP_hCMV.hg.reverse.bam.NextSeq_peak_896	JMJD1C
10	63481832	63481881	50	63481854	8	7.16721	5.25846	2.50055	ZAP_eCLIP_hCMV.hg.reverse.bam.NextSeq_peak_897	JMJD1C
10	68074732	68074826	95	68074759	52	30.7807	7.51987	25.1163	ZAP_eCLIP_hCMV.hg.reverse.bam.NextSeq_peak_898	HERC4
10	68075180	68075268	89	68075204	22	8.43802	3.8457	3.6143	ZAP_eCLIP_hCMV.hg.reverse.bam.NextSeq_peak_899	HERC4
10	69563469	69563518	50	69563493	3	6.37446	3.78405	1.80943	ZAP_eCLIP_hCMV.hg.reverse.bam.NextSeq_peak_900
10	70113781	70113878	98	70113874	11	7.40979	4.95242	2.71241	ZAP_eCLIP_hCMV.hg.reverse.bam.NextSeq_peak_901	AIFM2
10	70145560	70145617	58	70145585	19	10.4743	5.20005	5.48278	ZAP_eCLIP_hCMV.hg.reverse.bam.NextSeq_peak_902	TYSND1
10	70151833	70151959	127	70151934	37	17.5711	5.3916	12.2233	ZAP_eCLIP_hCMV.hg.reverse.bam.NextSeq_peak_903	SAR1A
10	70152303	70152394	92	70152344	38	22.3258	6.93341	16.8381	ZAP_eCLIP_hCMV.hg.reverse.bam.NextSeq_peak_904	SAR1A
10	70169847	70169953	107	70169880	26	22.0275	9.71634	16.5466	ZAP_eCLIP_hCMV.hg.reverse.bam.NextSeq_peak_905	SAR1A
10	70170168	70170262	95	70170231	49	41.1492	12.1568	35.3354	ZAP_eCLIP_hCMV.hg.reverse.bam.NextSeq_peak_906	SAR1A
10	70170442	70170510	69	70170461	41	13.4308	3.83162	8.26131	ZAP_eCLIP_hCMV.hg.reverse.bam.NextSeq_peak_907	SAR1A
10	70233356	70233421	66	70233379	25	20.8452	9.35648	15.3973	ZAP_eCLIP_hCMV.hg.reverse.bam.NextSeq_peak_908	PPA1
10	70824848	70824897	50	70824868	4	8.31787	4.73007	3.51553	ZAP_eCLIP_hCMV.hg.reverse.bam.NextSeq_peak_909
10	71713977	71714026	50	71714001	22	51.0393	21.7583	45.117	ZAP_eCLIP_hCMV.hg.reverse.bam.NextSeq_peak_910	C10orf105
10	71761957	71762057	101	71762020	61	76.2793	25.401	70.1744	ZAP_eCLIP_hCMV.hg.reverse.bam.NextSeq_peak_911	VSIR
10	71773385	71773531	147	71773505	15	11.4493	6.60323	6.39125	ZAP_eCLIP_hCMV.hg.reverse.bam.NextSeq_peak_912	VSIR
10	71816419	71816859	441	71816445	83	24.9359	3.88271	19.3849	ZAP_eCLIP_hCMV.hg.reverse.bam.NextSeq_peak_913a	PSAP
10	71816419	71816859	441	71816540	53	8.66449	2.42041	3.82846	ZAP_eCLIP_hCMV.hg.reverse.bam.NextSeq_peak_913b	PSAP
10	71816419	71816859	441	71816629	266	103.95	5.36794	97.6957	ZAP_eCLIP_hCMV.hg.reverse.bam.NextSeq_peak_913c	PSAP
10	71816419	71816859	441	71816719	224	124.252	8.1752	117.914	ZAP_eCLIP_hCMV.hg.reverse.bam.NextSeq_peak_913d	PSAP
10	71816419	71816859	441	71816827	100	23.3985	3.2312	17.8858	ZAP_eCLIP_hCMV.hg.reverse.bam.NextSeq_peak_913e	PSAP
10	71817025	71817364	340	71817048	177	61.6242	4.68427	55.617	ZAP_eCLIP_hCMV.hg.reverse.bam.NextSeq_peak_914a	PSAP
10	71817025	71817364	340	71817188	64	13.2976	2.86323	8.13514	ZAP_eCLIP_hCMV.hg.reverse.bam.NextSeq_peak_914b	PSAP
10	71817025	71817364	340	71817282	149	61.7812	5.56157	55.7718	ZAP_eCLIP_hCMV.hg.reverse.bam.NextSeq_peak_914c	PSAP
10	71819052	71819116	65	71819077	88	47.0914	7.18642	41.212	ZAP_eCLIP_hCMV.hg.reverse.bam.NextSeq_peak_915	PSAP
10	71819739	71819857	119	71819761	144	43.2827	4.04295	37.4447	ZAP_eCLIP_hCMV.hg.reverse.bam.NextSeq_peak_916	PSAP
10	71831190	71831259	70	71831202	47	11.7719	3.15155	6.69858	ZAP_eCLIP_hCMV.hg.reverse.bam.NextSeq_peak_917	PSAP
10	71831892	71831941	50	71831914	16	11.0264	6.1177	5.99801	ZAP_eCLIP_hCMV.hg.reverse.bam.NextSeq_peak_918	PSAP
10	71834421	71834507	87	71834437	58	8.56699	2.3094	3.73546	ZAP_eCLIP_hCMV.hg.reverse.bam.NextSeq_peak_919	PSAP
10	71851192	71851259	68	71851216	97	48.9492	6.74975	43.0489	ZAP_eCLIP_hCMV.hg.reverse.bam.NextSeq_peak_920	PSAP
10	71867241	71867291	51	71867271	14	30.7939	14.1902	25.1281	ZAP_eCLIP_hCMV.hg.reverse.bam.NextSeq_peak_921
10	72368026	72368079	54	72368050	28	22.2915	9.25162	16.805	ZAP_eCLIP_hCMV.hg.reverse.bam.NextSeq_peak_922	MICU1
10	72625751	72625811	61	72625778	10	13.169	8.33215	8.01426	ZAP_eCLIP_hCMV.hg.reverse.bam.NextSeq_peak_923	MICU1
10	73252591	73252641	51	73252613	22	17.3986	8.27689	12.0543	ZAP_eCLIP_hCMV.hg.reverse.bam.NextSeq_peak_924	MRPS16
10	73285872	73285921	50	73285896	3	6.37446	3.78405	1.80943	ZAP_eCLIP_hCMV.hg.reverse.bam.NextSeq_peak_925	CFAP70
10	73398183	73398365	183	73398208	16	8.83208	4.87057	3.9765	ZAP_eCLIP_hCMV.hg.reverse.bam.NextSeq_peak_926a	ANXA7
10	73398183	73398365	183	73398267	19	12.6806	6.38042	7.54809	ZAP_eCLIP_hCMV.hg.reverse.bam.NextSeq_peak_926b	ANXA7
10	73744730	73744779	50	73744754	3	6.37446	3.78405	1.80943	ZAP_eCLIP_hCMV.hg.reverse.bam.NextSeq_peak_927
10	74121947	74121999	53	74121971	15	20.6474	11.8015	15.2052	ZAP_eCLIP_hCMV.hg.reverse.bam.NextSeq_peak_928	AP3M1
10	74122258	74122371	114	74122324	6	7.28599	5.30227	2.60283	ZAP_eCLIP_hCMV.hg.reverse.bam.NextSeq_peak_929	AP3M1
10	74138181	74138230	50	74138205	5	9.1958	5.50994	4.31409	ZAP_eCLIP_hCMV.hg.reverse.bam.NextSeq_peak_930	AP3M1
10	76935110	76935159	50	76935134	3	6.37446	3.78405	1.80943	ZAP_eCLIP_hCMV.hg.reverse.bam.NextSeq_peak_931	KCNMA1
10	76984126	76984175	50	76984150	3	6.37446	3.78405	1.80943	ZAP_eCLIP_hCMV.hg.reverse.bam.NextSeq_peak_932	KCNMA1
10	77564983	77565032	50	77565027	4	7.84395	4.66787	3.10704	ZAP_eCLIP_hCMV.hg.reverse.bam.NextSeq_peak_933	KCNMA1
10	79382540	79382669	130	79382566	28	27.1	11.9683	21.5056	ZAP_eCLIP_hCMV.hg.reverse.bam.NextSeq_peak_934	ZCCHC24
10	79382843	79382962	120	79382858	10	10.2571	6.86204	5.29317	ZAP_eCLIP_hCMV.hg.reverse.bam.NextSeq_peak_935	ZCCHC24
10	79386219	79386311	93	79386285	18	8.79791	4.52178	3.94549	ZAP_eCLIP_hCMV.hg.reverse.bam.NextSeq_peak_936	ZCCHC24
10	80155706	80155769	64	80155734	40	24.2132	7.28897	18.6793	ZAP_eCLIP_hCMV.hg.reverse.bam.NextSeq_peak_937	ANXA11
10	80203633	80203893	261	80203655	12	13.7392	8.576	8.55487	ZAP_eCLIP_hCMV.hg.reverse.bam.NextSeq_peak_938a	ANXA11
10	80203633	80203893	261	80203875	12	11.6153	7.36588	6.55067	ZAP_eCLIP_hCMV.hg.reverse.bam.NextSeq_peak_938b	ANXA11
10	80204452	80204526	75	80204482	11	8.76749	5.80469	3.91815	ZAP_eCLIP_hCMV.hg.reverse.bam.NextSeq_peak_939	ANXA11
10	80205067	80205120	54	80205097	19	12.3007	6.17033	7.19679	ZAP_eCLIP_hCMV.hg.reverse.bam.NextSeq_peak_940	ANXA11
10	80205492	80205550	59	80205516	19	8.14602	4.07049	3.38356	ZAP_eCLIP_hCMV.hg.reverse.bam.NextSeq_peak_941	ANXA11
10	80246779	80246855	77	80246824	35	33.3169	12.9551	27.6102	ZAP_eCLIP_hCMV.hg.reverse.bam.NextSeq_peak_942
10	80246974	80247112	139	80246987	22	17.3986	8.27689	12.0543	ZAP_eCLIP_hCMV.hg.reverse.bam.NextSeq_peak_943
10	80322145	80322194	50	80322169	4	8.31787	4.73007	3.51553	ZAP_eCLIP_hCMV.hg.reverse.bam.NextSeq_peak_944
10	84873298	84873355	58	84873324	21	18.2702	9.07943	12.9008	ZAP_eCLIP_hCMV.hg.reverse.bam.NextSeq_peak_945
10	85159307	85159356	50	85159331	3	6.37446	3.78405	1.80943	ZAP_eCLIP_hCMV.hg.reverse.bam.NextSeq_peak_946
10	87080808	87080857	50	87080832	8	9.73813	6.63832	4.80894	ZAP_eCLIP_hCMV.hg.reverse.bam.NextSeq_peak_947	GLUD1
10	87082567	87082616	50	87082591	8	12.0475	7.53837	6.95568	ZAP_eCLIP_hCMV.hg.reverse.bam.NextSeq_peak_948	GLUD1
10	87094721	87094770	50	87094744	29	21.5811	8.59512	16.1122	ZAP_eCLIP_hCMV.hg.reverse.bam.NextSeq_peak_949	GLUD1
10	87322389	87322438	50	87322413	3	5.99613	3.73429	1.53315	ZAP_eCLIP_hCMV.hg.reverse.bam.NextSeq_peak_950	NUTM2A-AS1
10	89213960	89214069	110	89213966	15	8.92085	5.10434	4.05838	ZAP_eCLIP_hCMV.hg.reverse.bam.NextSeq_peak_951	LIPA
10	89225156	89225205	50	89225174	19	12.6806	6.38042	7.54809	ZAP_eCLIP_hCMV.hg.reverse.bam.NextSeq_peak_952	LIPA
10	89247610	89247660	51	89247632	16	14.5073	8.22331	9.28922	ZAP_eCLIP_hCMV.hg.reverse.bam.NextSeq_peak_953	LIPA
10	91807412	91807514	103	91807423	11	7.40979	4.95242	2.71241	ZAP_eCLIP_hCMV.hg.reverse.bam.NextSeq_peak_954	SRP9P1
10	92538353	92538402	50	92538376	5	9.77065	5.60144	4.83698	ZAP_eCLIP_hCMV.hg.reverse.bam.NextSeq_peak_955	IDE
10	92660507	92660562	56	92660535	8	16.7746	8.51412	11.4573	ZAP_eCLIP_hCMV.hg.reverse.bam.NextSeq_peak_956
10	92710526	92710589	64	92710554	91	155.999	53.7531	149.564	ZAP_eCLIP_hCMV.hg.reverse.bam.NextSeq_peak_957	Y_RNA
10	92976006	92976055	50	92976028	6	6.97914	5.16314	2.33245	ZAP_eCLIP_hCMV.hg.reverse.bam.NextSeq_peak_958
10	93063023	93063072	50	93063047	16	11.0264	6.1177	5.99801	ZAP_eCLIP_hCMV.hg.reverse.bam.NextSeq_peak_959
10	93206713	93206762	50	93206733	7	8.33328	5.90073	3.51754	ZAP_eCLIP_hCMV.hg.reverse.bam.NextSeq_peak_960
10	93310029	93310101	73	93310055	56	33.3714	7.69879	27.6638	ZAP_eCLIP_hCMV.hg.reverse.bam.NextSeq_peak_961	MYOF
10	93319903	93319955	53	93319924	19	25.9557	14.0162	20.385	ZAP_eCLIP_hCMV.hg.reverse.bam.NextSeq_peak_962	MYOF
10	93329696	93329745	50	93329717	16	12.5287	7.01593	7.40534	ZAP_eCLIP_hCMV.hg.reverse.bam.NextSeq_peak_963	MYOF
10	93347702	93347754	53	93347719	21	6.35158	3.12145	1.80943	ZAP_eCLIP_hCMV.hg.reverse.bam.NextSeq_peak_964	MYOF
10	93353857	93353906	50	93353879	16	21.0102	11.9138	15.558	ZAP_eCLIP_hCMV.hg.reverse.bam.NextSeq_peak_965	MYOF
10	93379886	93379941	56	93379911	62	54.0942	13.8229	48.1441	ZAP_eCLIP_hCMV.hg.reverse.bam.NextSeq_peak_966	MYOF
10	93431464	93431514	51	93431487	34	18.6846	6.22229	13.303	ZAP_eCLIP_hCMV.hg.reverse.bam.NextSeq_peak_967	MYOF
10	93482258	93482351	94	93482282	28	10.2378	3.91693	5.27532	ZAP_eCLIP_hCMV.hg.reverse.bam.NextSeq_peak_968	MYOF
10	95176753	95176802	50	95176777	10	12.6798	8.1135	7.54809	ZAP_eCLIP_hCMV.hg.reverse.bam.NextSeq_peak_969
10	95290877	95291029	153	95290972	54	28.2503	6.4927	22.6334	ZAP_eCLIP_hCMV.hg.reverse.bam.NextSeq_peak_970	PDLIM1
10	95606147	95606222	76	95606179	10	12.4538	8.00843	7.33457	ZAP_eCLIP_hCMV.hg.reverse.bam.NextSeq_peak_971	ALDH18A1
10	95606668	95606729	62	95606695	23	27.6366	14.0225	22.0324	ZAP_eCLIP_hCMV.hg.reverse.bam.NextSeq_peak_972	ALDH18A1
10	95653309	95653374	66	95653336	14	14.6229	8.76409	9.3915	ZAP_eCLIP_hCMV.hg.reverse.bam.NextSeq_peak_973	ALDH18A1
10	96522077	96522187	111	96522153	33	37.722	16.3063	31.9548	ZAP_eCLIP_hCMV.hg.reverse.bam.NextSeq_peak_974	TM9SF3
10	96528095	96528192	98	96528119	20	17.0797	8.66673	11.7495	ZAP_eCLIP_hCMV.hg.reverse.bam.NextSeq_peak_975	TM9SF3
10	96533102	96533152	51	96533123	17	8.79602	4.68005	3.94449	ZAP_eCLIP_hCMV.hg.reverse.bam.NextSeq_peak_976	TM9SF3
10	96551294	96551365	72	96551323	21	20.8715	10.6419	15.422	ZAP_eCLIP_hCMV.hg.reverse.bam.NextSeq_peak_977	TM9SF3
10	96586767	96586882	116	96586789	119	117.295	20.0645	110.981	ZAP_eCLIP_hCMV.hg.reverse.bam.NextSeq_peak_978a	TM9SF3
10	96586767	96586882	116	96586856	26	11.4985	4.59655	6.4374	ZAP_eCLIP_hCMV.hg.reverse.bam.NextSeq_peak_978b	TM9SF3
10	96586946	96586995	50	96586967	47	18.6462	4.68298	13.2653	ZAP_eCLIP_hCMV.hg.reverse.bam.NextSeq_peak_979	TM9SF3
10	97372139	97372190	52	97372162	12	20.2019	11.206	14.7705	ZAP_eCLIP_hCMV.hg.reverse.bam.NextSeq_peak_980	RRP12
10	97421209	97421260	52	97421234	20	29.2814	15.4894	23.644	ZAP_eCLIP_hCMV.hg.reverse.bam.NextSeq_peak_981	RRP12	Y_RNA
10	98446862	98446938	77	98446881	21	10.3979	4.82705	5.41171	ZAP_eCLIP_hCMV.hg.reverse.bam.NextSeq_peak_982	HPS1
10	98467966	98468015	50	98467990	3	6.37446	3.78405	1.80943	ZAP_eCLIP_hCMV.hg.reverse.bam.NextSeq_peak_983	HPSE2
10	99955562	99955661	100	99955650	9	7.93197	5.60952	3.19004	ZAP_eCLIP_hCMV.hg.reverse.bam.NextSeq_peak_984	DNMBP
10	100010002	100010051	50	100010026	87	113.02	31.6681	106.725	ZAP_eCLIP_hCMV.hg.reverse.bam.NextSeq_peak_985
10	100185563	100185612	50	100185587	19	11.488	5.73008	6.42743	ZAP_eCLIP_hCMV.hg.reverse.bam.NextSeq_peak_986	ERLIN1
10	100907203	100907253	51	100907235	6	12.4294	6.62209	7.31107	ZAP_eCLIP_hCMV.hg.reverse.bam.NextSeq_peak_987	Y_RNA
10	100987107	100987156	50	100987144	14	9.08625	5.39797	4.21171	ZAP_eCLIP_hCMV.hg.reverse.bam.NextSeq_peak_988	MRPL43
10	101114890	101114939	50	101114914	4	8.31787	4.73007	3.51553	ZAP_eCLIP_hCMV.hg.reverse.bam.NextSeq_peak_989	TLX1NB
10	101364891	101365038	148	101364918	274	102.388	5.12551	96.1422	ZAP_eCLIP_hCMV.hg.reverse.bam.NextSeq_peak_990a	RNU2-59P
10	101364891	101365038	148	101365020	53	13.9361	3.32056	8.74413	ZAP_eCLIP_hCMV.hg.reverse.bam.NextSeq_peak_990b	RNU2-59P
10	101687968	101688035	68	101688001	14	21.2739	12.0093	15.8152	ZAP_eCLIP_hCMV.hg.reverse.bam.NextSeq_peak_991	FBXW4
10	101830247	101830363	117	101830280	11	8.76749	5.80469	3.91815	ZAP_eCLIP_hCMV.hg.reverse.bam.NextSeq_peak_992	KCNIP2
10	101839805	101839884	80	101839826	10	9.50963	6.427	4.6034	ZAP_eCLIP_hCMV.hg.reverse.bam.NextSeq_peak_993	KCNIP2
10	101843405	101843459	55	101843435	10	12.0333	7.80624	6.94369	ZAP_eCLIP_hCMV.hg.reverse.bam.NextSeq_peak_994	KCNIP2
10	101845831	101845880	50	101845858	14	14.9426	8.95013	9.69938	ZAP_eCLIP_hCMV.hg.reverse.bam.NextSeq_peak_995	C10orf76
10	102484221	102484285	65	102484244	19	18.2614	9.67448	12.8933	ZAP_eCLIP_hCMV.hg.reverse.bam.NextSeq_peak_996	ACTR1A
10	102744814	102744863	50	102744839	4	8.31787	4.73007	3.51553	ZAP_eCLIP_hCMV.hg.reverse.bam.NextSeq_peak_997
10	102985012	102985076	65	102985041	60	111.237	44.9931	104.949	ZAP_eCLIP_hCMV.hg.reverse.bam.NextSeq_peak_998
10	103598351	103598400	50	103598373	40	20.0377	5.81726	14.6114	ZAP_eCLIP_hCMV.hg.reverse.bam.NextSeq_peak_999	SH3PXD2A
10	103648121	103648176	56	103648145	13	11.5736	7.1408	6.51038	ZAP_eCLIP_hCMV.hg.reverse.bam.NextSeq_peak_1000	SH3PXD2A
10	103727398	103727447	50	103727422	3	6.37446	3.78405	1.80943	ZAP_eCLIP_hCMV.hg.reverse.bam.NextSeq_peak_1001	SH3PXD2A
10	103839545	103839594	50	103839569	4	8.25718	4.72277	3.48377	ZAP_eCLIP_hCMV.hg.reverse.bam.NextSeq_peak_1002	SH3PXD2A
10	104312322	104312453	132	104312436	14	9.44617	5.61358	4.54806	ZAP_eCLIP_hCMV.hg.reverse.bam.NextSeq_peak_1003	ITPRIP
10	104313351	104313402	52	104313374	28	19.7045	7.90571	14.2867	ZAP_eCLIP_hCMV.hg.reverse.bam.NextSeq_peak_1004	ITPRIP
10	104313675	104313729	55	104313699	23	15.3186	6.8761	10.0606	ZAP_eCLIP_hCMV.hg.reverse.bam.NextSeq_peak_1005	ITPRIP
10	104315586	104315635	50	104315608	25	15.9829	6.76007	10.6958	ZAP_eCLIP_hCMV.hg.reverse.bam.NextSeq_peak_1006	ITPRIP
10	107000089	107000138	50	107000113	3	6.37446	3.78405	1.80943	ZAP_eCLIP_hCMV.hg.reverse.bam.NextSeq_peak_1007	SORCS1
10	108465991	108466040	50	108466012	8	9.73813	6.63832	4.80894	ZAP_eCLIP_hCMV.hg.reverse.bam.NextSeq_peak_1008
10	108557245	108557294	50	108557269	4	8.31787	4.73007	3.51553	ZAP_eCLIP_hCMV.hg.reverse.bam.NextSeq_peak_1009	AL353740.1
10	110304853	110304933	81	110304908	6	6.11384	4.72883	1.63039	ZAP_eCLIP_hCMV.hg.reverse.bam.NextSeq_peak_1010	SMNDC1
10	110360188	110360238	51	110360211	14	14.6229	8.76409	9.3915	ZAP_eCLIP_hCMV.hg.reverse.bam.NextSeq_peak_1011
10	110642704	110642761	58	110642731	9	19.0184	9.46013	13.6206	ZAP_eCLIP_hCMV.hg.reverse.bam.NextSeq_peak_1012	Y_RNA
10	112445180	112445229	50	112445204	16	26.0403	14.0095	20.4666	ZAP_eCLIP_hCMV.hg.reverse.bam.NextSeq_peak_1013	ZDHHC6
10	113168835	113168884	50	113168859	3	6.37446	3.78405	1.80943	ZAP_eCLIP_hCMV.hg.reverse.bam.NextSeq_peak_1014
10	113624215	113624264	50	113624239	4	8.31787	4.73007	3.51553	ZAP_eCLIP_hCMV.hg.reverse.bam.NextSeq_peak_1015	NRAP
10	118322315	118322364	50	118322354	4	7.16207	4.55442	2.50055	ZAP_eCLIP_hCMV.hg.reverse.bam.NextSeq_peak_1016	FAM204A
10	119065449	119065577	129	119065536	18	16.9875	9.19076	11.661	ZAP_eCLIP_hCMV.hg.reverse.bam.NextSeq_peak_1017	EIF3A
10	119069494	119069550	57	119069521	12	16.4458	9.88705	11.1422	ZAP_eCLIP_hCMV.hg.reverse.bam.NextSeq_peak_1018	EIF3A
10	119080724	119080843	120	119080804	67	74.9145	21.6934	68.8192	ZAP_eCLIP_hCMV.hg.reverse.bam.NextSeq_peak_1019	EIF3A
10	119168161	119168212	52	119168185	9	10.9835	7.28039	5.95837	ZAP_eCLIP_hCMV.hg.reverse.bam.NextSeq_peak_1020	PRDX3
10	121777412	121777461	50	121777447	4	8.31787	4.73007	3.51553	ZAP_eCLIP_hCMV.hg.reverse.bam.NextSeq_peak_1021	ATE1
10	123007111	123007160	50	123007142	5	9.77065	5.60144	4.83698	ZAP_eCLIP_hCMV.hg.reverse.bam.NextSeq_peak_1022	IKZF5
10	124008327	124008376	50	124008353	8	9.93168	6.72658	4.9856	ZAP_eCLIP_hCMV.hg.reverse.bam.NextSeq_peak_1023	CHST15
10	124044711	124044820	110	124044815	4	8.31787	4.73007	3.51553	ZAP_eCLIP_hCMV.hg.reverse.bam.NextSeq_peak_1024	CHST15
10	124055933	124055982	50	124055972	6	10.2142	6.25457	5.25268	ZAP_eCLIP_hCMV.hg.reverse.bam.NextSeq_peak_1025	CHST15
10	124661870	124661919	50	124661894	8	10.1361	6.81721	5.17681	ZAP_eCLIP_hCMV.hg.reverse.bam.NextSeq_peak_1026	AC068896.1	FAM53B
10	124814963	124815024	62	124814995	86	104.59	27.7548	98.3326	ZAP_eCLIP_hCMV.hg.reverse.bam.NextSeq_peak_1027	Y_RNA
10	124993249	124993320	72	124993250	7	6.06153	4.67418	1.58573	ZAP_eCLIP_hCMV.hg.reverse.bam.NextSeq_peak_1028	CTBP2
10	125006388	125006489	102	125006481	8	8.30998	5.9164	3.51553	ZAP_eCLIP_hCMV.hg.reverse.bam.NextSeq_peak_1029	CTBP2
10	125021071	125021171	101	125021138	9	8.31798	5.84273	3.51553	ZAP_eCLIP_hCMV.hg.reverse.bam.NextSeq_peak_1030	CTBP2
10	125033044	125033162	119	125033060	9	8.42095	5.90409	3.59828	ZAP_eCLIP_hCMV.hg.reverse.bam.NextSeq_peak_1031	CTBP2
10	125053720	125053853	134	125053741	12	15.6099	9.51379	10.3429	ZAP_eCLIP_hCMV.hg.reverse.bam.NextSeq_peak_1032	CTBP2
10	125084730	125084780	51	125084752	9	8.31798	5.84273	3.51553	ZAP_eCLIP_hCMV.hg.reverse.bam.NextSeq_peak_1033	CTBP2
10	125094369	125094419	51	125094392	11	11.7066	7.56987	6.6365	ZAP_eCLIP_hCMV.hg.reverse.bam.NextSeq_peak_1034	CTBP2
10	125101586	125101657	72	125101615	14	10.396	6.19052	5.41058	ZAP_eCLIP_hCMV.hg.reverse.bam.NextSeq_peak_1035	CTBP2
10	125103509	125103596	88	125103514	9	7.66646	5.44648	2.95044	ZAP_eCLIP_hCMV.hg.reverse.bam.NextSeq_peak_1036	CTBP2
10	125106554	125106627	74	125106578	10	8.51406	5.82192	3.68497	ZAP_eCLIP_hCMV.hg.reverse.bam.NextSeq_peak_1037	CTBP2
10	125107567	125107650	84	125107610	10	10.753	7.13932	5.74177	ZAP_eCLIP_hCMV.hg.reverse.bam.NextSeq_peak_1038	CTBP2
10	125120119	125120251	133	125120219	12	12.0022	7.59555	6.9165	ZAP_eCLIP_hCMV.hg.reverse.bam.NextSeq_peak_1039	CTBP2
10	125122786	125122835	50	125122810	10	10.844	7.18912	5.82742	ZAP_eCLIP_hCMV.hg.reverse.bam.NextSeq_peak_1040	CTBP2
10	125133313	125133362	50	125133335	22	17.3986	8.27689	12.0543	ZAP_eCLIP_hCMV.hg.reverse.bam.NextSeq_peak_1041	CTBP2
10	125134614	125134741	128	125134671	12	12.7204	8.01189	7.58557	ZAP_eCLIP_hCMV.hg.reverse.bam.NextSeq_peak_1042	CTBP2
[truncated: 7,986 more rows]
